# Supplementary material for: Potential plant extinctions with the loss of the Pleistocene mammoth steppe
Source: Nat Commun. 2025 Jan 14;16:645. doi: 10.1038/s41467-024-55542-x (PMC11733255; doi:10.1038/s41467-024-55542-x)
Supplement: Supplementary file 4 — Supplementary Data 1 [file 41467_2024_55542_MOESM4_ESM.xlsx]

## Sheet: Supplementary data 1
NUC_SEQ	type	identity	family	genus	species	scientific_name	nsamples	ncores	reads_count
atcctgttttccgaaaacaaacaaaggttcagaaagcgaaaataaaaaag	dbASV	1	Adoxaceae	Sambucus	NA	Sambucus	96	8	20369
atcctacttctcggaaataagaaataa	dbASV	1	Andreaeaceae	Andreaea	Andreaea nivalis	Andreaea nivalis	48	4	12454
atcctatttctcggaaataagaaataa	dbASV	1	Andreaeaceae	Andreaea	Andreaea rupestris	Andreaea rupestris	119	6	70397
atcctattttacaaaaacaaacaaaggcccagaaggtgaaacaaag	dbASV	1	Apiaceae	Pachypleurum	Pachypleurum alpinum	Pachypleurum alpinum	80	1	12554
atcctattttacaaaaacaaacaaaggcccagaaggtgaaaaaag	dbASV	1	Apiaceae	NA	NA	Apioideae	134	8	49368
atcgcgttttccgaaaacaaacaaaggttcagaaagcgaaaataaaaaag	dbASV	1	Asteraceae	NA	NA	Inulinae	51	3	250
aacacgttttccgaaaacaaacaaaggttcagaaagcgaaaatccaaaag	dbASV	1	Asteraceae	Saussurea	Saussurea alpina	Saussurea alpina	33	2	425
atcacgttttccgaaaacaaacaaaggttcagaaagcgaaaagaaaaaaag	dbASV	1	Asteraceae	Artemisia	Artemisia gmelinii	Artemisia gmelinii	221	5	9580
atcacgttttccgaaaacaaaaaaaggttcagaaagcgaaaataaaaaag	dbASV	1	Asteraceae	Pilosella	NA	Pilosella	67	4	269
atcacgttttccgaaaacaaacaaaggttaagaaagcgaaaagaaaaaaaa	dbASV	1	Asteraceae	Achillea	Achillea millefolium	Achillea millefolium	141	4	812
atcacgttttccgaaaacaaacaaaggttcagaaagcgaagatcaaaaag	dbASV	1	Asteraceae	Scorzoneroides	Scorzoneroides autumnalis	Scorzoneroides autumnalis	94	3	891
atcacgttttccgaaaacaaacaaaggttcagaaagcgaaaataaaaaaa	dbASV	1	Asteraceae	Eupatorium	Eupatorium cannabinum	Eupatorium cannabinum	145	7	1941
atcacgttttccgaaaacaagcaaaggttcagaaagcgaaaatcaaaaag	dbASV	1	Asteraceae	NA	NA	North American clade	97	4	7218
atcacgttttccgaaaacaaacaaaggttcagaaagcgaaaagaaaaaaaaa	dbASV	1	Asteraceae	NA	NA	Anthemideae	200	6	8120
atcacgttttccgaaaacaaacaaaggttcagaaagcgaaaataaaaag	dbASV	1	Asteraceae	NA	NA	Gnaphalieae	189	7	8648
atcacgttttccgaaaacaaacaaagattcagaaagcgaaaataaaaaag	dbASV	1	Asteraceae	Echinops	Echinops ritro	Echinops ritro	143	8	9319
atcacgttttccgaaaacaagcaaaggttcagaaagcgaaaataaaaaag	dbASV	1	Asteraceae	NA	NA	Asteroideae	220	8	21078
atcacgttttccgaaaacaaacaacggttcagaaagcgaaaatcaaaaag	dbASV	1	Asteraceae	Lactuca	Lactuca serriola	Lactuca serriola	70	5	40199
atcacgttttccgaaaacaaacaaaggttcagaaagcgaaaagaaaaaaa	dbASV	1	Asteraceae	Hulteniella	Hulteniella integrifolia	Hulteniella integrifolia	367	8	58825
atcacgttttccgaaaacaaacaaaggttcagaaagcgaaaataaaaaag	dbASV	1	Asteraceae	NA	NA	Asteraceae	346	8	607353
atcacgttttccgaaaacaaacaaaggttcagaaagcgaaaagaaaaaaaa	dbASV	1	Asteraceae	NA	NA	Anthemideae	398	8	2368758
atcacgttttccgaaaacaaacagaggttcagaaagcgaaaatccaaaag	dbASV	1	Asteraceae	Saussurea	Saussurea alpina	Saussurea alpina	43	4	205
atcacgttttccgaaaacaaacaaaggttcagaaagcgaaaagaaaaaag	dbASV	1	Asteraceae	NA	NA	Asteroideae	265	8	23189
atcacgttttccgaaaacaaacaaagattcagaaagcgaaaatcaaaaag	dbASV	1	Asteraceae	NA	NA	Crepidinae	155	8	33154
atcacgttttccgaaaacaaacaaaggttcagaaagcgaaaataaaaaaaag	dbASV	1	Asteraceae	Arnica	NA	Arnica	81	5	36868
atcacgttttccgaaaacaaacacaggttcagaaagcgaaaatcaaaaag	dbASV	1	Asteraceae	NA	NA	Crepidinae	111	7	112858
atcacgttttccgaaaacaaacaaaggttcagaaagcgaaaatccaaaag	dbASV	1	Asteraceae	NA	NA	Asteraceae	217	8	403136
atcacgttttccgaaaacaaacaaaggttcagaaagcgaaaatcaaaaag	dbASV	1	Asteraceae	NA	NA	Asteraceae	294	8	861139
atcacgttttccgaaaacaaacaaaggttcagaaagcgaaaagaaaaaaaaaa	dbASV	1	Asteraceae	Artemisia	Artemisia austriaca	Artemisia austriaca	39	7	199
atcacgttttccgaaaacaaacaaattcagaaagcgaaaagaaaaaaaa	dbASV	1	Asteraceae	Artemisia	Artemisia frigida	Artemisia frigida	19	5	11838
atcacgttttccgaaaacaaacaaaggttcagaaaacgaaaataaaaaag	dbASV	1	Asteraceae	Tephroseris	NA	Tephroseris	203	8	617736
atcttgtatcattcaaatgaatttcgggcgatgaggcga	dbASV	1	Athyriaceae	Diplazium	Diplazium sibiricum	Diplazium sibiricum	20	2	1408
atcttatttgatttaaaaataa	dbASV	1	Bartramiaceae	NA	NA	Bartramiaceae	45	7	938
atcttatttgatttaaaaatga	dbASV	1	Bartramiaceae	Plagiopus	Plagiopus oederianus	Plagiopus oederianus	16	5	3230
atcctgttttccgaaaacaaataaaacaaatttaagggttcataaagtgagaataaaaaag	dbASV	1	Betulaceae	Betula	NA	Betula	361	8	3403744
atcctgttttccgaaaacaaataaaacaaattgaagggttcataaagcgagactaaaaag	dbASV	1	Betulaceae	Alnus	Alnus alnobetula	Alnus alnobetula	274	8	3163376
atcctgttttccgaaaacaaataaaacaaattgaagggttcataaagcgagactaaaaaag	dbASV	1	Betulaceae	Alnus	NA	Alnus	76	7	396246
atccggttttccgaaaacaaaagttgaaaaagaaaaag	dbASV	1	Boraginaceae	Eritrichium	NA	Eritrichium	356	8	4296783
atccggttttccgaaaacaaaagttgaaaaagaaaaaaggaaggag	dbASV	1	Boraginaceae	Myosotis	Myosotis alpestris	Myosotis alpestris	211	8	571168
atcctggtttacgcgcataaaccggagtttaaaacgcgagaaaaagg	dbASV	1	Brassicaceae	Noccaea	Noccaea arctica	Noccaea arctica	18	1	204
atcctggtttacgcgaacaaaccggagtttagaagccgagaaaaaagg	dbASV	1	Brassicaceae	Cochlearia	NA	Cochlearia	16	1	454
atcctggtttacgcgaacaaaccggagtttagaaagcgagaaaaaagg	dbASV	1	Brassicaceae	NA	NA	Brassicaceae	67	3	864
atcctggtttacgcgaacaaaccaaaatgtagaaagcgagaaagaagg	dbASV	1	Brassicaceae	Draba	NA	Draba	59	2	1270
atcctggtttacgcgaacaaatcaaagtgtagaaagcgagaaagaagg	dbASV	1	Brassicaceae	Draba	Draba lanceolata	Draba lanceolata	53	2	1511
atcctggtttacgcgaataaaccaaagtgtagaaagcgagaaagaagg	dbASV	1	Brassicaceae	Draba	Draba nemorosa	Draba nemorosa	60	5	2084
atcctggtttacgcgaacaaatcggagtttagaaagcgagaaaaaagg	dbASV	1	Brassicaceae	Erysimum	NA	Erysimum	44	7	2979
atcctggtttacgcgaaccaaccagagtgtagaaagcgagaaagaagg	dbASV	1	Brassicaceae	Draba	NA	Draba	53	5	3541
atcctggcttacgcgaacaaaccagagtttcaaaagcg	dbASV	1	Brassicaceae	Alyssum	Alyssum americanum	Alyssum americanum	50	6	12002
atcctggtttacgcgaacaaacctgagtttagaaagcgagaaaaagg	dbASV	1	Brassicaceae	Braya	NA	Braya	63	3	14650
atcctggtttacgcgaacaaaccggagtttacaaagcgcgaaaaaagg	dbASV	1	Brassicaceae	Arabidopsis	NA	Arabidopsis	66	5	15585
atcctggtttacgcgaacaaaccaaccaaagtgtagaaagcgagaaagaagg	dbASV	1	Brassicaceae	Draba	NA	Draba	96	7	33781
atcctggtttacgcgaactaaccagagtttataaagcgagaaaaagg	dbASV	1	Brassicaceae	Parrya	NA	Parrya	135	7	50099
atccttgtttacgcgaacaaaccggagtttagaaagcgagaaaaaagg	dbASV	1	Brassicaceae	Cardamine	NA	Cardamine	141	7	95746
atcctggtttacgcgaacaaaccaaagtgtagaaagcgagaaagaagg	dbASV	1	Brassicaceae	Draba	NA	Draba	168	8	339711
atcctggtttacgcgcataaaccggagtttaaaaagcgagaaaaagg	dbASV	1	Brassicaceae	Noccaea	NA	Noccaea	16	2	446
atcctagtttacgcgaacaaaccagagtttagaaagcgagaaaaaagg	dbASV	1	Brassicaceae	Eutrema	Eutrema edwardsii	Eutrema edwardsii	48	4	4728
atcctgggttacgcgaacaaaccggagtttagaaagcgagaaaaaagg	dbASV	1	Brassicaceae	NA	NA	Brassicaceae	31	6	24059
attttattgtatattaaaaataa	dbASV	1	Bryaceae	NA	NA	Bryaceae	94	7	10421
attttattgtctattaaaaataa	dbASV	1	Bryaceae	NA	NA	Bryaceae	196	8	49482
atccggtttttgttttccgaaaacaaacaaaggctaaaatcaaaaaag	dbASV	1	Caprifoliaceae	Valeriana	NA	Valeriana	175	8	138520
ctcctttttttgtctccctttttcaaaagacaaaaaggattcagaaagcaagaataaaacag	dbASV	1	Caryophyllaceae	Sagina	NA	Sagina	15	2	327
ctccttaaatcgtctcctaaaaaaaacggattcaaaaagcaagaataaaaaag	dbASV	1	Caryophyllaceae	Stellaria	Stellaria borealis	Stellaria borealis	104	8	3198
ctccttaaatcgtctcctaaaaaaaaaacggattcaaaaagcaagaataaaaaag	dbASV	1	Caryophyllaceae	Stellaria	Stellaria longifolia	Stellaria longifolia	86	7	3589
ctcctcttttttgtccccctttttcaaaaaaaaaaggattcagaaagcaagactaaaaaag	dbASV	1	Caryophyllaceae	Sabulina	NA	Sabulina	81	6	9842
ctccttaattgtctcctaaaaaaaacggattcaaaaagaaagaataaaaaag	dbASV	1	Caryophyllaceae	Cerastium	NA	Cerastium	112	7	42363
ctccttaaatcgtctcctaaaaaaaaacggattcaaaaagcaagaataaaaaag	dbASV	1	Caryophyllaceae	Stellaria	NA	Stellaria	132	8	43676
ctccttttttcaaaagcaaaaaaaagtattaagaaagaaaaaaag	dbASV	1	Caryophyllaceae	Silene	NA	Silene	81	7	35978
ctccttttttcaaaagcaaaaaaagtattaagaaagaaaaaaaaag	dbASV	1	Caryophyllaceae	Silene	Silene linnaeana	Silene linnaeana	15	4	3523
ctccttttttcaaaagcaaaaaaagtattaagaaagaaaaaaaag	dbASV	1	Caryophyllaceae	Silene	NA	Silene sect. Physolychnis	27	5	7592
atcttcttttccgaaaccaaacccaaatacaggggttcaaaaagcgcgaataaaaaag	dbASV	1	Crassulaceae	Rhodiola	NA	Rhodiola	60	3	3474
atcttctttttgagaaaaagaaatatataaaatatttcttatttaagataagaaataatattttttcttatctaatattaaa	dbASV	1	Cyperaceae	Carex	NA	Carex subgen. Carex	11	1	1579
atctttcattttgaaaaaatgagagatataaaatatctcttatttattataagaaataaaatatttcttatctaatattaaa	dbASV	1	Cyperaceae	Eriophorum	NA	Eriophorum	30	6	7252
atctttcattttgagaaaatgagagatataaaatatctcttatttattataagaaataaaatatttcttatctaatattaaa	dbASV	1	Cyperaceae	Eriophorum	NA	Eriophorum	101	7	23219
atcttctttttgataaaaagaaatatatcaaatatttcttatttaagataagaaataatattttttcttatctaatattaaa	dbASV	1	Cyperaceae	Carex	Carex vaginata	Carex vaginata	32	5	3661
atcttctttttgagaaaaagaaatatataaaatatttcttatttcatataagaaatattttatttcttatctaatattaaa	dbASV	1	Cyperaceae	Carex	NA	Carex	117	7	10744
atcttctttttgagaaaaagaaatatataaaatatttcttatttcagataagaaatattttatttcttatctaatattaaa	dbASV	1	Cyperaceae	NA	NA	Cyperoideae	173	7	17480
atcttctttttgagaaaaagaaatatataaaatatttcttatttcagataagaaataatattttttcttatctaatattaaa	dbASV	1	Cyperaceae	Carex	NA	Carex	308	7	150587
atcttctttttgagaaaaagaaatatataaaaatataaaatatttcttatttcagataagaaataatattttttcttatctaatattaaa	dbASV	1	Cyperaceae	Carex	NA	Carex subgen. Carex	24	2	701
atcttctttttgagaaaaagaaatatatgaaatatttcttatttcagataagaaataaaatatttcttatctataaa	dbASV	1	Cyperaceae	Carex	NA	Carex	50	5	6175
atcttctttttgagaaaaagaaatatataaaatatttcttatttcagataagaaagaataatatttcttatctaatattaaa	dbASV	1	Cyperaceae	Carex	NA	Carex subgen. Vignea	29	5	1781
attttatcttaaaaatga	dbASV	1	Dicranaceae	NA	NA	Dicranaceae	83	6	44394
attttattttgaaagtaagatataa	dbASV	1	Ditrichaceae	Distichium	NA	Distichium	49	5	2095
atcttgtcttactcaaatgaatttcgggcgacgaggcga	dbASV	1	Dryopteridaceae	Dryopteris	Dryopteris fragrans	Dryopteris fragrans	54	8	7518
atcttgtcttactcaaatgaatttcgggcgatgaggcga	dbASV	1	Dryopteridaceae	Dryopteris	NA	Dryopteris	14	6	1807
attctacctag	dbASV	1	Equisetaceae	Equisetum	NA	Equisetum	181	8	21904
attcgatttag	dbASV	1	Equisetaceae	Equisetum	NA	Equisetum	90	8	2596
atccttttttttttggcaaacaaataaagattccgaaagaaaaaagg	dbASV	1	Ericaceae	Vaccinium	Vaccinium myrtillus	Vaccinium myrtillus	48	7	121
atctttttttttttcgaaaataaagaaagattcagaaagcgaaaaaaaag	dbASV	1	Ericaceae	Arctostaphylos	Arctostaphylos uva-ursi	Arctostaphylos uva-ursi	22	4	148
atctttttttttttcgctttcaaaatctttgtttgtttgcgaaaaaaaag	dbASV	1	Ericaceae	Cassiope	Cassiope lycopodioides	Cassiope lycopodioides	69	6	459
atcctttatttggcaaacaaacaaaaattccgaaagctaaaaaaag	dbASV	1	Ericaceae	Empetrum	Empetrum nigrum	Empetrum nigrum	22	3	994
atccttttttttggcaaacaaataaagattccgaaagaaaaaaaagg	dbASV	1	Ericaceae	Vaccinium	Vaccinium vitis-idaea	Vaccinium vitis-idaea	111	8	1100
atccttctttttggcaaacaaataaagattccgagagaaataagg	dbASV	1	Ericaceae	Vaccinium	Vaccinium uliginosum	Vaccinium uliginosum	48	2	1941
atcttttttttttttcgctttcaaaatctttgtttgtttgcgaaaaaaaag	dbASV	1	Ericaceae	Cassiope	Cassiope lycopodioides	Cassiope lycopodioides	124	6	2186
atctttttttttttttttcgctttcaaaatctttgtttgtttgcgaaaaaaaag	dbASV	1	Ericaceae	Cassiope	Cassiope tetragona	Cassiope tetragona	168	6	22677
atccttctttttggcaaacaaataaagatttcgaaagaaataagg	dbASV	1	Ericaceae	Vaccinium	Vaccinium uliginosum	Vaccinium uliginosum	166	7	24828
atcctttttttttggcaaacaaacaaagattccgaaagaaaaaag	dbASV	1	Ericaceae	Andromeda	Andromeda polifolia	Andromeda polifolia	59	6	25320
atccttttttcgcaaacaaacaaagattccgaaagctaaaaaaaag	dbASV	1	Ericaceae	Rhododendron	NA	Rhododendron	192	8	31824
atccctttttttttggcaaacaaataaagattccgaaagaaaaaaaaagg	dbASV	1	Ericaceae	Vaccinium	Vaccinium vitis-idaea	Vaccinium vitis-idaea	119	7	52087
atccttttttttggcaaacaaacaaagattccgaaagaaaaaag	dbASV	1	Ericaceae	Chamaedaphne	Chamaedaphne calyculata	Chamaedaphne calyculata	65	7	56064
atctttttttttcgaaaataaagaaagattcagaaagcgaaaaaaaag	dbASV	1	Ericaceae	Arctous	Arctous rubra	Arctous rubra	82	8	119346
atcctttatttggcaaacaaacaaagattccgaaagctaaaaaaag	dbASV	1	Ericaceae	Empetrum	Empetrum nigrum	Empetrum nigrum	134	8	135212
atccttttttttttggcaaacaaataaagattccgaaagaaaaaaaaagg	dbASV	1	Ericaceae	Vaccinium	Vaccinium vitis-idaea	Vaccinium vitis-idaea	177	8	416230
atccttttttcgcaaacaaacaaagattccgaaagctaaaaaaagg	dbASV	1	Ericaceae	Rhododendron	Rhododendron tomentosum	Rhododendron tomentosum	271	8	645711
atccttctttttggcaaacaaataaagattccgaaagaaataagg	dbASV	1	Ericaceae	Vaccinium	NA	Vaccinium	343	8	2788904
atcttttttttttgaaatttttgtttgttttcgaaaaaaagg	dbASV	1	Ericaceae	Pyrola	Pyrola asarifolia	Pyrola asarifolia	33	3	240
atccttttttttttggcaaacaaataaagattccgaaagaaaaagg	dbASV	1	Ericaceae	Vaccinium	Vaccinium ovalifolium	Vaccinium ovalifolium	24	7	2324
atcctttttttttttggcaaacaaataaagattccgaaagaaaaagg	dbASV	1	Ericaceae	Vaccinium	NA	Vaccinium	21	6	4054
atcctttttttttgaaatttttgtttgttttcgaaaaaaagg	dbASV	1	Ericaceae	Pyrola	NA	Pyrola	185	8	35744
atccttttttttttgaaatttttgtttgttttcgaaaaaaagg	dbASV	1	Ericaceae	Pyrola	NA	Pyrola	207	8	158926
atcctttttttttttgaaatttttgtttgttttcgaaaaaaagg	dbASV	1	Ericaceae	Pyrola	NA	Pyrola	188	8	212166
atccttctttcgcaaacaaacaaagattccgaaagctaaaaaaaag	dbASV	1	Ericaceae	Rhododendron	Rhododendron aureum	Rhododendron aureum	34	2	6137
atccctctttttggcaaacaaataaagattccgaaagaaataagg	dbASV	1	Ericaceae	Vaccinium	Vaccinium uliginosum	Vaccinium uliginosum	52	2	2208
atccttctttccgaaaacaaataaataaaagttcagaaagttaaaatcaaaaaag	dbASV	1	Fabaceae	Medicago	Medicago falcata	Medicago falcata	52	6	567984
atcctgctttccgaaaacaaacaaataaaagtttagcaaagtaaaaataaaaaaaag	dbASV	1	Fabaceae	Hedysarum	Hedysarum alpinum	Hedysarum alpinum	14	3	111
atcctgctttccgaaaacaaacaaataaaagttcagcaaagtaaaaataaaaaaag	dbASV	1	Fabaceae	Hedysarum	NA	Hedysarum	54	4	891
atcctgctttccgaaaacaaacaaataaaagttcagcaaagtaaaaataaaaaaaag	dbASV	1	Fabaceae	Hedysarum	NA	Hedysarum	79	6	52090
atcctgctttccgaaaacaaacaaataaaagttcagcaaagtaaaaataaaaaaaaaaaaaag	dbASV	1	Fabaceae	Hedysarum	Hedysarum inundatum	Hedysarum inundatum	28	1	204
atcctgctttccaaaaacaaacaaataaaagttcagaaagtaaaaataaaaaaag	dbASV	1	Fabaceae	Hedysarum	Hedysarum boreale	Hedysarum boreale	22	1	509
atcctgctttccgaaaacaaaaaaataaaagttcagaaagttaaaatgaaacaaaaaag	dbASV	1	Fabaceae	Astragalus	NA	Astragalus	121	8	18385
atcctgctttccgaaaacaaaaaaataaaagttcagaaagttaaaattaaacaaaaaag	dbASV	1	Fabaceae	Astragalus	NA	Astragalus	242	8	263091
atcctgctttccgaaaacaaaaaaataaaagttcagaaagttaaaatgaaacaaataaag	dbASV	1	Fabaceae	Oxytropis	NA	Oxytropis	216	8	269974
atcctgctttccgaaaacaaaaaaataaaagttcagaaagttaaaattaaacaaataaag	dbASV	1	Fabaceae	Oxytropis	NA	Oxytropis	61	5	1614
atcctgctttccgaaaacaaaaaaataaaagttcagaaagttcaaattaaacaaaaaag	dbASV	1	Fabaceae	Astragalus	Astragalus schelichowii	Astragalus schelichowii	17	3	2557
atcttatttcaaaaaaaa	dbASV	1	Grimmiaceae	NA	NA	Grimmiaceae	30	5	1256
atcttatttcaaaaagaa	dbASV	1	Grimmiaceae	NA	NA	Grimmiaceae	80	6	6991
attttattttaaaaataa	dbASV	1	Grimmiaceae	Niphotrichum	NA	Niphotrichum	56	5	4765
atcctgctttccgaaaacaaacaaaacacaagggttcagaaagagaaataaaaaag	dbASV	1	Grossulariaceae	Ribes	NA	Ribes	32	6	25041
atcccgttttctgaaataaaaatcaaacacaagggttcaaaaaacgaaaataaaaaaagaag	dbASV	1	Haloragaceae	Myriophyllum	NA	Myriophyllum	35	6	36157
attccgttgtttcatttcatgaacgaacgg	dbASV	1	Isoetaceae	Isoetes	NA	Isoetes	18	3	14442
atctttattttgagataattgatttttatataaaaactaaaatcaaaaaa	dbASV	1	Juncaceae	Juncus	Juncus biglumis	Juncus biglumis	112	7	5473
atcttaatctggagaaaatttgtttctctataaaaactagaatcaaaaag	dbASV	1	Juncaceae	Luzula	Luzula parviflora	Luzula parviflora	14	2	334
atctttattttgagataattggtttttatataaaaactaaaatcaaaaaa	dbASV	1	Juncaceae	Juncus	NA	Juncus	22	5	1064
atcttaatctggagaaaatgtgtttctctataaaaactagaatccaaaag	dbASV	1	Juncaceae	Luzula	Luzula nivalis	Luzula nivalis	73	5	4684
atcttaatctggagaaaatgtgtttctctataaaaactagaatcaaaaag	dbASV	1	Juncaceae	Luzula	NA	Luzula	122	8	37600
atcctgttttttcaaaacaaag	dbASV	1	Lamiaceae	Lamium	Lamium album	Lamium album	12	1	478
atcctgttttctcaaagcaaag	dbASV	1	Lamiaceae	Nepeta	Nepeta cataria	Nepeta cataria	15	2	3772
atcctgttttctcaaaacaaag	dbASV	1	Lamiaceae	NA	NA	Mentheae	61	6	244283
atcctgtttagcaaatggcgg	dbASV	1	Lycopodiaceae	NA	NA	Lycopodioideae	49	8	32675
atcccgttttccgaaaacaaacaaaggttcagaaagcgaaaataaaaaag	dbASV	1	Menyanthaceae	Menyanthes	Menyanthes trifoliata	Menyanthes trifoliata	70	4	1506
ctcctaaaaaaag	dbASV	1	Montiaceae	NA	NA	Montiaceae	20	4	488
ctcctaaaaaaaag	dbASV	1	Montiaceae	Claytonia	NA	Claytonia	23	4	788
atcctgtttacagaaaacaagggttcctttcctagaaagcgagaatcaaaaaag	dbASV	1	Nymphaeaceae	NA	NA	Nymphaeaceae	17	3	24913
atcctattttacgaaaaccaacaccgggggggttagaaagcgagaaaaaagaag	dbASV	1	Onagraceae	Chamaenerion	Chamaenerion latifolium	Chamaenerion latifolium	14	3	8666
atcctattttacgaaaaccagcaccgggggtttagaaagcgatcaaaaaaaag	dbASV	1	Onagraceae	Epilobium	NA	Epilobium	16	1	149
atcttctttttttttttcaaaacaaagggttagaaaacgaaaaaaag	dbASV	1	Orobanchaceae	Pedicularis	Pedicularis resupinata	Pedicularis resupinata	24	1	729
atcttcttttttttttcaaaacaaagggttagaaaacgaaaaaaag	dbASV	1	Orobanchaceae	Pedicularis	Pedicularis labradorica	Pedicularis labradorica	52	5	24017
atcctctttttttttcaaaacaaaggttcagaaaactaaaaaag	dbASV	1	Orobanchaceae	Pedicularis	Pedicularis capitata	Pedicularis capitata	48	3	53378
atcttctttttttttttcaaaacaaaggtttagaaaacgaaaaaaag	dbASV	1	Orobanchaceae	Pedicularis	Pedicularis lanata	Pedicularis lanata	126	6	71075
atcttcttttttttttcaaaaaaaagggttagaaaacgaaaaaaaaaaa	dbASV	1	Orobanchaceae	Pedicularis	Pedicularis lapponica	Pedicularis lapponica	73	8	19169
atcctcttttttttttcaaaacaaaggttcagaaaacgaaaaaag	dbASV	1	Orobanchaceae	Pedicularis	Pedicularis sceptrum-carolinum	Pedicularis sceptrum-carolinum	20	5	2070
atcctctttttttttcaaaacaaaggttcagaaaacgaaaaaag	dbASV	1	Orobanchaceae	Pedicularis	Pedicularis capitata	Pedicularis capitata	34	6	20518
atcttctttttttttcaaaacaaaggtttagaaaacgaaaaaaag	dbASV	1	Orobanchaceae	Pedicularis	NA	Pedicularis	195	7	50185
atcttctttttttttcaaaacaaaggtttcgaaaacgaaaaaag	dbASV	1	Orobanchaceae	Pedicularis	Pedicularis elata	Pedicularis elata	138	8	70823
atcttcttttttttttcaaaacaaaggtttagaaaacgaaaaaaag	dbASV	1	Orobanchaceae	Pedicularis	NA	Pedicularis	205	7	125247
atcttcttttttttttcaaaacaaaggtttcgaaaacgaaaaaag	dbASV	1	Orobanchaceae	Pedicularis	Pedicularis sudetica	Pedicularis sudetica	155	8	231948
atcttctttttttttttcaaaacaaaggttcagaaaacgaaaaaaag	dbASV	1	Orobanchaceae	Pedicularis	Pedicularis tristis	Pedicularis tristis	36	3	1552
atcttcttttttttttcaaaacaaaggttcagaaaacgaaaaaaag	dbASV	1	Orobanchaceae	Pedicularis	Pedicularis verticillata	Pedicularis verticillata	97	7	2922
atcttcttttttttcaaaacaaaggttcagaaaacgaaaaaaag	dbASV	1	Orobanchaceae	Pedicularis	Pedicularis verticillata	Pedicularis verticillata	65	7	7366
atcttctttttttttcaaaacaagggttcagaaaacgaaaaaag	dbASV	1	Orobanchaceae	Pedicularis	Pedicularis oederi	Pedicularis oederi	136	8	10756
atcttctttttttttcaaaacaaaggttcagaaaacgaaaaaaag	dbASV	1	Orobanchaceae	Pedicularis	Pedicularis verticillata	Pedicularis verticillata	91	7	12907
atcttctttttttttttcaaaacaagggttcagaaaacgaaaaaag	dbASV	1	Orobanchaceae	Pedicularis	Pedicularis oederi	Pedicularis oederi	106	8	13967
atcttcttttttttttcaaaacaagggttcagaaaacgaaaaaag	dbASV	1	Orobanchaceae	Pedicularis	Pedicularis oederi	Pedicularis oederi	145	8	38394
atcctgttttcagaaaacaaattaagggatttctgaaagcgagaataaaaaaag	dbASV	1	Papaveraceae	Papaver	NA	Papaver	359	8	8895894
atcctgttttcagaaaacaaattaagggatttctgaaagtgagaataaaaaaag	dbASV	1	Papaveraceae	Papaver	Papaver paucistaminum	Papaver paucistaminum	131	7	45612
atccggttcatgaagacaatgtttcttctcctaagataggaaggg	dbASV	1	Pinaceae	Pinus	NA	Pinus	130	8	968101
atccggttcatggagacaatggtttcttctcctaggataggaaggg	dbASV	1	Pinaceae	Larix	NA	Larix	138	8	495955
atcctgtcttctcaaaacaaaggttcagaaagcgaaacaagg	dbASV	1	Plantaginaceae	Hippuris	NA	Hippuris	102	8	401931
atcccgtcttctaaaaacaaaggtccagaaagcgaaagg	dbASV	1	Plantaginaceae	Lagotis	Lagotis glauca	Lagotis glauca	29	2	221
atcccgtcttctaaaaacaaaggttcagaaagcgaaagg	dbASV	1	Plantaginaceae	Lagotis	Lagotis glauca	Lagotis glauca	181	8	193465
atcctgtcttctcaaaataaaggttcataaaacgaaaaggg	dbASV	1	Plantaginaceae	Plantago	NA	Plantago	21	4	38135
atcctgtcttttcaaaacaaaggttctaaaaacgaaattaagg	dbASV	1	Plantaginaceae	Callitriche	NA	Callitriche	20	2	27561
atcctgtcttttcaaaacaaaggttccaaaaggaaaattacgg	dbASV	1	Plantaginaceae	Callitriche	Callitriche hermaphroditica	Callitriche hermaphroditica	86	7	603489
ctcccgctttccacataaaaaag	dbASV	1	Plumbaginaceae	Armeria	NA	Armeria	57	8	8710
atccgtattttgagaaaacctgggggttctcgaactagaatacaaaggaaaag	dbASV	1	Poaceae	Alopecurus	Alopecurus aequalis	Alopecurus aequalis	31	3	724
atccatgttttgagaaaacaagggggttctcgaactagaatacaaaggaaaag	dbASV	1	Poaceae	NA	NA	Poeae Chloroplast Group 2 (Poeae type)	99	5	4585
atccgtgttttgagaaaacaagaaggttctcgaactagaatacaaaggaaaag	dbASV	1	Poaceae	Helictochloa	Helictochloa hookeri	Helictochloa hookeri	61	5	5862
atccgtgttttgagaaaacaagtggttctcgagctagaatccaaaggaatag	dbASV	1	Poaceae	Pleuropogon	Pleuropogon sabinei	Pleuropogon sabinei	30	5	14032
atccgtgttttgagaaaaccagggggttctcgaactagaatacaaaggaaaag	dbASV	1	Poaceae	NA	NA	Poeae	65	4	16297
atccgtgttttgagaaaaccaggaggttctcgaactagaatacaaaggaaaag	dbASV	1	Poaceae	NA	NA	Poeae Chloroplast Group 1 (Aveneae type)	94	7	18183
atccatgttttgagaaaacaagggggttctcgaactagaatgcaaaggaaaag	dbASV	1	Poaceae	NA	NA	Poeae	107	7	65358
atccgcgttttgagaaaacaaggaggttctcgaactagaatacaaaggaaaag	dbASV	1	Poaceae	Festuca	NA	Festuca	78	3	65817
atccgtgttttgagaaaacctgggggttctcgaactagaatacaaaggaaaag	dbASV	1	Poaceae	NA	NA	Coleanthinae	101	7	284227
atccgtgttttgagaaaacaaggaggttctcgaactagaatacaaaggaaaag	dbASV	1	Poaceae	NA	NA	Pooideae	232	8	298852
atccgtgttttgagaaaacaagggggttctcgaactagaatacaaaagaaaag	dbASV	1	Poaceae	NA	NA	Poodinae incertae sedis	94	7	166499
atccgtgttttgagaaaacaagggggttctcgaactagaatacaaaggaaaag	dbASV	1	Poaceae	NA	NA	Pooideae	267	8	372272
atccgtgttttgagaaaacaaggggttctcgaactagaatacaaaggaaaag	dbASV	1	Poaceae	NA	NA	Pooideae	149	8	622433
atccgtgttttgagaaaacaaaggggttctcgaactagaatacaaaggaaaag	dbASV	1	Poaceae	NA	NA	Poeae	62	5	882
atccgtgttttgagaaaataagggggttctcgaactagaatacaaaggaaaag	dbASV	1	Poaceae	Poa	Poa trivialis	Poa trivialis	55	4	1953
atccgtattttgagaaaacaagggggttctcgaactagaatacaaaggaaaag	dbASV	1	Poaceae	Phalaris	NA	Phalaris	45	4	7395
atccttattttcgaaaacaaacaaagattcggaaagcaaaaataagaaaaaaaaaaggggg	dbASV	1	Polemoniaceae	Polemonium	NA	Polemonium	22	2	3679
atccttattttcgaaaacaaacaaagattcggaaagcaaaaataagaaaaaaaaaggggg	dbASV	1	Polemoniaceae	Polemonium	NA	Polemonium	23	4	5845
ctccttctttaaaaaaggaagaataaaaaag	dbASV	1	Polygonaceae	NA	NA	Rumiceae	24	2	1052
ctccttcgtccaaaaggaagaataaaaaag	dbASV	1	Polygonaceae	Oxyria	Oxyria digyna	Oxyria digyna	249	8	840632
ctcctgctttccaaaaaggaagaataaaaag	dbASV	1	Polygonaceae	Bistorta	Bistorta vivipara	Bistorta vivipara	62	2	393
ctcccgctttccaaaaataagcataaaaaagg	dbASV	1	Polygonaceae	Koenigia	NA	Koenigia sect. Aconogonon	81	6	39181
ctcccgctttccaaaaataatcataaaaaagg	dbASV	1	Polygonaceae	Koenigia	Koenigia tripterocarpa	Koenigia tripterocarpa	67	5	54242
ctcctgctttacaaaaaggaagaataaaaaag	dbASV	1	Polygonaceae	Bistorta	NA	Bistorta	276	8	334709
ctcctgctttccaaaaaggaagaataaaaaag	dbASV	1	Polygonaceae	Bistorta	Bistorta vivipara	Bistorta vivipara	329	8	862271
ctcctcctttccaaaaggaagaataaaaaag	dbASV	1	Polygonaceae	Rumex	NA	Rumex	171	8	943205
ctcctgctttccaaaaataagcataaaaaagg	dbASV	1	Polygonaceae	Koenigia	NA	Koenigia sect. Aconogonon	81	6	68526
ctcctgctttcaaaaaggaaagaaaaaggg	dbASV	1	Polygonaceae	Persicaria	NA	Persicaria	15	2	343
ctcctgttttcaaaaaggaaagaaaaaagg	dbASV	1	Polygonaceae	Persicaria	Persicaria amphibia	Persicaria amphibia	15	3	2226
ctcctgctttcaaaaaggaaagaaaaaagg	dbASV	1	Polygonaceae	Persicaria	NA	Persicaria	19	2	159744
atcttattttaaaataa	dbASV	1	Polytrichaceae	Lyellia	Lyellia aspera	Lyellia aspera	13	3	514
atccctgttttgagaaaaaagggtttattttctatatttcgaattttctattatatagaaattcgaaaataagaatttaaaaaagg	dbASV	1	Potamogetonaceae	Stuckenia	Stuckenia pectinata	Stuckenia pectinata	19	2	1730
atccctgttttgagaaaaaagggtttattttctatatttcgaattttctattatatagaaattcaaaaataagaatttaaaaaagg	dbASV	1	Potamogetonaceae	Stuckenia	NA	Stuckenia	92	7	362489
atccctgttttgagaaaaaagggtttattttctctatttcgaattttctattatatagaaattcgaaaataacaatttaagaaagg	dbASV	1	Potamogetonaceae	Potamogeton	Potamogeton lucens	Potamogeton lucens	15	1	549
atccctgttttgagaagaaagggtttattttctctatttcgaattttctattatatagaaattcgaaaataacaatttaaaaaagg	dbASV	1	Potamogetonaceae	Potamogeton	Potamogeton alpinus	Potamogeton alpinus	15	1	790
atccctgttttgagaaaaaagggtttattttcgatatttcgaattttctattatatagaaattcaaaaataagaatttaaaaaagg	dbASV	1	Potamogetonaceae	Stuckenia	Stuckenia filiformis	Stuckenia filiformis	21	3	9911
atccctgttttgagaaaaaagggtttattttctctatttcaaattttctattatatagaaattcgaaaataacaatttaaaaaagg	dbASV	1	Potamogetonaceae	Potamogeton	Potamogeton perfoliatus	Potamogeton perfoliatus	41	4	24791
atccctgttttgagaaaaaagggtttattttctctatttcgaattttctattatatagaaattcgaaaataagaatttaaaaaagg	dbASV	1	Potamogetonaceae	Potamogeton	NA	Potamogeton	22	2	32274
atccccgttttgagaaaaaagggtttattttctctatttcgaattttctattatatagaaattctaaaataagaatttaaaaaagg	dbASV	1	Potamogetonaceae	Potamogeton	Potamogeton praelongus	Potamogeton praelongus	39	5	63042
atccctgttttgagaaaaagggtttattttctctatttcgaattttctattatatagaaattcgaaaataacaatttaaaaaagg	dbASV	1	Potamogetonaceae	Potamogeton	Potamogeton perfoliatus	Potamogeton perfoliatus	38	4	136387
atccctgttttgagaaaaaagggtttattttctctatttcgaattttctattatatagaaattctaaaataagaatttaaaaaagg	dbASV	1	Potamogetonaceae	Potamogeton	NA	Potamogeton	63	6	693167
atccctgttttgagaaaaaagggtttattttctctatttcgaattttctattatatagaaattcgaaaataacaatttaaaaaagg	dbASV	1	Potamogetonaceae	Potamogeton	NA	Potamogeton	90	7	1067126
atccctgttttgagaaaaaagagtttattttctctatttcgaattttctattatatagaaattcgaaaataacaatttaaaaaagg	dbASV	1	Potamogetonaceae	Potamogeton	Potamogeton perfoliatus	Potamogeton perfoliatus	45	4	1074304
atcctctttttagaaaacaaagattaaaggaaaataaaaaaggggcg	dbASV	1	Primulaceae	Androsace	Androsace chamaejasme	Androsace chamaejasme	12	5	674
atcctctttttcgaaaacaaaggttaaaggaaaataaaaaaaggggg	dbASV	1	Primulaceae	Primula	Primula frigida	Primula frigida	15	2	9581
atcctctttttagaaaacaaagattaaaggaaaataaaataaaaaaggggcg	dbASV	1	Primulaceae	Androsace	Androsace chamaejasme	Androsace chamaejasme	119	7	18470
atcctctttttagaaaacaaaaatgaaaggaaaataaaaagggg	dbASV	1	Primulaceae	Douglasia	NA	Douglasia	125	5	90905
atcctctttttagaattttagaaaacaaaaatgaaagaaaaaaaaaggggg	dbASV	1	Primulaceae	Androsace	Androsace septentrionalis	Androsace septentrionalis	13	4	268
atcctctttttagaattttagaaaacaaaaatgaaagaaaaaaaaaaggggg	dbASV	1	Primulaceae	Androsace	Androsace septentrionalis	Androsace septentrionalis	14	4	734
atcctgctttcagaaaaaaaaaaagggattcagaaagcgaaaatagg	dbASV	1	Ranunculaceae	Ranunculus	Ranunculus pygmaeus	Ranunculus pygmaeus	45	5	2251
atcctgctttcagaaaaaaaaaaaagggattcagaaagcgaaaatagg	dbASV	1	Ranunculaceae	Ranunculus	Ranunculus pygmaeus	Ranunculus pygmaeus	59	4	5656
atcctgctttcagaaaaaaaaaaaaagggattcagaaagcgaaaatagg	dbASV	1	Ranunculaceae	Ranunculus	NA	Ranunculus	60	4	8029
atcctgctttcagaaaacaaaaaaaaaggggattcagaaagcgaaaatagg	dbASV	1	Ranunculaceae	Ranunculus	Ranunculus sulphureus	Ranunculus sulphureus	93	7	8192
atcctgctttcagaaaacaataacaataaagggggggttcagaaagcaagaatagg	dbASV	1	Ranunculaceae	Oxygraphis	Oxygraphis glacialis	Oxygraphis glacialis	77	6	16326
atcctgctttcagaaaacaaaaaaaaggggggattcagaaagcgaaaatagg	dbASV	1	Ranunculaceae	Ranunculus	Ranunculus cassubicus	Ranunculus cassubicus	105	8	16957
atcctgtttttagaaaacaaatcaaaatcaaataaagggttcagaaagcaagaataaaaaag	dbASV	1	Ranunculaceae	Aconitum	NA	Aconitum	16	2	1997
atccttttttgttttcagaaaacaaacaaaagggctttagaaagcaagacaaaag	dbASV	1	Ranunculaceae	Anemone	Anemone richardsonii	Anemone richardsonii	24	4	13265
atcctgctttcagaaaacaaaaaggggagttcagaaagcaaaaatagg	dbASV	1	Ranunculaceae	Ranunculus	NA	Ranunculus	35	4	80348
atcctgctttcagaaagcaaaaaagg	dbASV	1	Ranunculaceae	Ranunculus	Ranunculus acris	Ranunculus acris	40	4	141
atcctgttttcagaaagcaaaaaaagg	dbASV	1	Ranunculaceae	Ranunculus	Ranunculus acris	Ranunculus acris	53	4	591
atcctgttttcagaaaacaaaaagggttcagaaagcaagaatcaaaaag	dbASV	1	Ranunculaceae	NA	NA	Ranunculoideae	24	3	825
atcctgctttcagaaaacaaaaaaaaaaggggattcagaaagcgaaaatagg	dbASV	1	Ranunculaceae	Ranunculus	NA	Ranunculus	95	7	1671
atcctgtttttagaaaacaaatgaaaatcaaataaagggttcagagaaagcaagaataaaag	dbASV	1	Ranunculaceae	Delphinium	NA	Delphinium	34	6	6414
atcctgctttcagaaaacaaaaaagggggtccagaaagcaagaatagg	dbASV	1	Ranunculaceae	NA	NA	Ranunculeae	16	5	11278
atcctgctttcagaaagcaaaaaaagg	dbASV	1	Ranunculaceae	Ranunculus	NA	Ranunculus	110	8	25921
atcctggtttcagaaaacaaaaaaggggttcagaaagcaagaatacaaaaagaaaag	dbASV	1	Ranunculaceae	Thalictrum	NA	Thalictrum	130	8	77421
atccggttttcagaaaacaaaaaaagggattcagaaagcaagaatcaaaaag	dbASV	1	Ranunculaceae	Caltha	Caltha palustris	Caltha palustris	202	8	259055
atcctgctttcagaaaacaaaaagggggattcagaaagaaaaaaaaaaagg	dbASV	1	Ranunculaceae	Ranunculus	Ranunculus sceleratus	Ranunculus sceleratus	21	5	635
atcctgctttcagaaaacaaaaagggggattcagaaagaaaaaaaaaagg	dbASV	1	Ranunculaceae	Ranunculus	NA	Ranunculus	34	7	12364
atccttatttcagaaaacaaaagagggttcagaaagcaagaataaaaaaag	dbASV	1	Ranunculaceae	Pulsatilla	Pulsatilla dahurica	Pulsatilla dahurica	80	7	94489
atcctgctttcagaaaacaaaaaggggggttcagaaagcaaaaaaaaag	dbASV	1	Ranunculaceae	Halerpestes	Halerpestes cymbalaria	Halerpestes cymbalaria	41	6	199
atcctgctttcagaaaacaaaaaggggggttcagaaagcaaaaaaaaaaaaaag	dbASV	1	Ranunculaceae	Ranunculus	NA	Ranunculus	64	6	29650
atcctgctttcagaaaacaaaaaggggggttcagaaagcaaaaaaaaaaaaag	dbASV	1	Ranunculaceae	Ranunculus	NA	Ranunculus	65	6	30300
atcctgctttcagaaaacaaaaagggggggttcagaaagaaaaaaagg	dbASV	1	Ranunculaceae	Ranunculus	NA	Ranunculus	141	8	433531
atcccgttttatgaatcccgttttatgaaaacaaacaagggtttcagaaagcgagaataaataaag	dbASV	1	Rosaceae	Potentilla	Potentilla biflora	Potentilla biflora	36	4	29968
atcctgttttatgaaaacaagcaagggtttcataaactcataaaccgagaataaaagag	dbASV	1	Rosaceae	Spiraea	NA	Spiraea	38	7	30090
atcccgttttatgaaaacaaacaagggtttcagaaagcgagaataaataagg	dbASV	1	Rosaceae	NA	NA	Fragariinae	85	7	45710
atcccgttttatgaaaacaaacaagggtttcagaaagcgagaataaataaag	dbASV	1	Rosaceae	NA	NA	Rosoideae	179	8	238127
atcctgttttatgaaaacaaacaagggtttcataaaccgagaataaaaaag	dbASV	1	Rosaceae	Sorbaria	Sorbaria sorbifolia	Sorbaria sorbifolia	39	1	23947
atcctgttttattaaaacaaacaagggtttcataaaccgagaataaaaaag	dbASV	1	Rosaceae	Prunus	NA	Prunus	28	5	24548
atcccgttttatgaaaagaaataagggtttcagaacgcgagaataaataaag	dbASV	1	Rosaceae	Geum	Geum rossii	Geum rossii	44	2	375
atcctgttttatgaaaacaaacaagggtttcagaaagcgagaataaataaag	dbASV	1	Rosaceae	Rubus	NA	Rubus	234	8	11115
atcccgttttatgaaaagaaacaagggtttcagaacgcgagaataaataaag	dbASV	1	Rosaceae	NA	NA	Rosoideae	171	7	133336
atcccgttttatgaaaacaaacaagggtttcataaagcgagaataaataaag	dbASV	1	Rosaceae	Potentilla	NA	Potentilla	276	8	759074
atcctgttttatgaaaacaaacaagggtttcagaaagcgcgaataaaaagg	dbASV	1	Rosaceae	Dryas	NA	Dryas	438	8	12012126
atcccgttttatgaaaacaaacaaggatttcacaaagcgagaataaataaag	dbASV	1	Rosaceae	Sanguisorba	NA	Sanguisorba	32	5	4918
atcccgttttatgaaaacaaacaaaggtttcataaagcgagaataaataaag	dbASV	1	Rosaceae	Potentilla	NA	Potentilla	85	7	4775
atcctgtttttatgaaaacaagcaggggtttcataaactcataaaccgagaataaaagag	dbASV	1	Rosaceae	Spiraea	Spiraea salicifolia	Spiraea salicifolia	13	4	4149
atcctatttttcgaaaacaaaggtttagaaagtgaaaaaggg	dbASV	1	Rubiaceae	Galium	NA	Galium	18	3	6940
atcctatttttcgaaaacaaacaaaaaaacaaacaaaggttcataaagacagaataagaatacaaaag	dbASV	1	Salicaceae	Populus	NA	Populus	114	7	912180
atcctatttttcgaaaacaaacaaaggttcataaagacagaataagaatacaaaag	dbASV	1	Salicaceae	NA	NA	Saliceae	486	8	41313662
atcctatttttcgaaaacaaacaaaggttcataaagaaagaataagaatacaaaag	dbASV	1	Salicaceae	Salix	Salix triandra	Salix triandra	72	1	1355
atcctgttttacgaaaaaaaaataaag	dbASV	1	Saxifragaceae	Micranthes	Micranthes razshivinii	Micranthes razshivinii	10	1	462
atcctgttttacgaaaacaaaacacaaaggttcagaaaaagagaataaaaaaaaag	dbASV	1	Saxifragaceae	Chrysosplenium	Chrysosplenium wrightii	Chrysosplenium wrightii	12	2	2882
atcctgttttacgaaaaaaaataaag	dbASV	1	Saxifragaceae	Micranthes	NA	Micranthes	49	6	21423
atcctgttttatgaaaaaaaaaag	dbASV	1	Saxifragaceae	Micranthes	Micranthes integrifolia	Micranthes integrifolia	122	6	1695
atcctgttttaagaaagcaaaacacaagggttcagaaaaagaaaaaaaaaaag	dbASV	1	Saxifragaceae	Saxifraga	NA	Saxifraga	111	6	9272
atcctgttttaagaaagcaaaacacaagggttcagaaaaagcgaataaaaaaag	dbASV	1	Saxifragaceae	Saxifraga	Saxifraga oppositifolia	Saxifraga oppositifolia	168	6	12445
atcctgttttaagaaagcaacatacaagggttcagaaaaagcgaaaaaagaatag	dbASV	1	Saxifragaceae	Saxifraga	Saxifraga cernua	Saxifraga cernua	134	8	32918
atcctgttttatgaaaaaaaaag	dbASV	1	Saxifragaceae	NA	NA	Saxifragaceae	192	8	42926
atcctattttaagaaaacaaaacacaagggttcagaaagagagaataaaaaag	dbASV	1	Saxifragaceae	Saxifraga	NA	Saxifraga	187	6	87216
atcctgttttaagaaagcaacacacaagggttcagaaaaagcgaaaaaagaatag	dbASV	1	Saxifragaceae	Saxifraga	NA	Saxifraga	161	8	139371
atcctgttttatgaaaaaaaag	dbASV	1	Saxifragaceae	NA	NA	Saxifragaceae	204	8	167062
atcctgttttaagaaaacaaaacacaagggttccgaaagagagaataaaaaag	dbASV	1	Saxifragaceae	Saxifraga	Saxifraga hirculus	Saxifraga hirculus	202	8	263064
atcctgttttaagaaagcaaaacacaagggttcagaaaaagcgaataaaaaaaag	dbASV	1	Saxifragaceae	Saxifraga	Saxifraga oppositifolia	Saxifraga oppositifolia	202	7	375330
atcctgttttaagaaaacaaaacacaagggttcagaaagagagaataaaaaag	dbASV	1	Saxifragaceae	Saxifraga	NA	Saxifraga	265	7	1547570
atcctgttttaagaaaacaaaacacaagggttcagaaagaaaaaaaaaag	dbASV	1	Saxifragaceae	Saxifraga	Saxifraga tricuspidata	Saxifraga tricuspidata	237	7	532220
atcctgttttaagaaaacaaaacacaagggttcagaaagaaaaaaaaag	dbASV	1	Saxifragaceae	Saxifraga	NA	Saxifraga	273	8	1528891
atcctgttttacgaaaaaaaaaaaagg	dbASV	1	Saxifragaceae	Micranthes	Micranthes nelsoniana	Micranthes nelsoniana	36	4	162
atcctgttttacgaaaaaaaaaaaaag	dbASV	1	Saxifragaceae	Micranthes	NA	Micranthes	118	7	8918
atcctgttttacgaaaaaaaaaaaag	dbASV	1	Saxifragaceae	NA	NA	Saxifragaceae	150	7	28607
atcctgttttaagaaaacaaaacacaagggttcagaaataaaaaaaaag	dbASV	1	Saxifragaceae	Saxifraga	Saxifraga bronchialis	Saxifraga bronchialis	26	2	544
attttattctttaaaaataa	dbASV	1	Timmiaceae	Timmia	NA	Timmia	35	5	1544
atccttgtttttataaaacaagattttataaaactagaatcaaaaagg	dbASV	1	Tofieldiaceae	Tofieldia	Tofieldia coccinea	Tofieldia coccinea	26	1	1073
atcctgatattttgataaaacaagggtttataaaactagaatcaaaaaggaag	dbASV	1	Typhaceae	Sparganium	NA	Sparganium	16	3	128241
atcttgtattattcaaatgtcaaatgaatttcggatgatgaggcaa	dbASV	1	Woodsiaceae	Woodsia	Woodsia ilvensis	Woodsia ilvensis	27	4	4709
atcctgttttcagaaaacaaacaaaggttcagaaagcgaaaatcaaaaag	non-dbASV	0.96	Adoxaceae	Sambucus	NA	Sambucus	90	6	643
atcctatttttcgaaaacaaacaaaggttcataaagcgaaaataaaaaag	non-dbASV	0.94	Adoxaceae	Sambucus	NA	Sambucus	68	7	121
atcctattttccgaaaacaaacaaaggttcagaaagcgaaaataaaaaag	non-dbASV	0.98	Adoxaceae	Sambucus	NA	Sambucus	76	8	195
atcctatttttcgaaaacaaacaaaggttcataaagcgaaaatcaaaaag	non-dbASV	0.92	Adoxaceae	NA	NA	Adoxaceae	114	8	291
atcctattttccgaaaacaaacaaaggttcagaaagcgaaaatcaaaaag	non-dbASV	0.96	Adoxaceae	Sambucus	NA	Sambucus	115	8	388
atcctgttttccgaaaacaaacaaaggttcagaaagcgaaaatcaaaaag	non-dbASV	0.98	Adoxaceae	Sambucus	NA	Sambucus	138	8	638
atcctatttttcgaaaacaaacaaaggttcagaaagcgaaaataaaaaag	non-dbASV	0.96	Adoxaceae	Sambucus	NA	Sambucus	225	8	1427
atcctatttttcgaaaacaaacaaaggttcagaaagcgaaaatcaaaaag	non-dbASV	0.94	Adoxaceae	NA	NA	Adoxaceae	200	8	3267
atcctatttttcgaaaacaaacaaaggttcagaaaacgaaaataaaaaag	non-dbASV	0.94	Adoxaceae	Sambucus	NA	Sambucus	42	8	267
atcttatttctcggaaataagaaataa	non-dbASV	0.962963	Andreaeaceae	Andreaea	Andreaea rupestris	Andreaea rupestris	10	2	128
atcctatttctcggaaataggaaataa	non-dbASV	0.962963	Andreaeaceae	Andreaea	Andreaea rupestris	Andreaea rupestris	20	2	132
atcctatttctcgtaaataagaaataa	non-dbASV	0.962963	Andreaeaceae	Andreaea	Andreaea rupestris	Andreaea rupestris	24	3	238
attctatttctcggaaataagaaataa	non-dbASV	0.962963	Andreaeaceae	Andreaea	Andreaea rupestris	Andreaea rupestris	15	4	255
atcctatttttcggaaataagaaataa	non-dbASV	0.962963	Andreaeaceae	Andreaea	Andreaea rupestris	Andreaea rupestris	20	2	847
atcctatttctcggaaataaaaaataa	non-dbASV	0.962963	Andreaeaceae	Andreaea	Andreaea rupestris	Andreaea rupestris	13	2	7049
atcctattttacaaaaacaaacaaaggcccagaaggtgaaataaag	non-dbASV	0.978261	Apiaceae	NA	NA	Apioideae	12	1	108
atcctatttttcgaaaacaaacaaaggcccagaaggtgaaacaaag	non-dbASV	0.956522	Apiaceae	Pachypleurum	Pachypleurum alpinum	Pachypleurum alpinum	45	1	139
atcctattttacaaaaacaaacaaaggcccagaagatgaaacaaag	non-dbASV	0.978261	Apiaceae	Pachypleurum	Pachypleurum alpinum	Pachypleurum alpinum	14	1	210
atcctattttacaaaaacaaacaaaggcccagaagatgaaaaaag	non-dbASV	0.977778	Apiaceae	NA	NA	Apioideae	17	3	299
atcctattttacaaaaacaaacaaaggcccagaaagtgaaaaaag	non-dbASV	0.977778	Apiaceae	NA	NA	Apioideae	16	4	105
accctattttacaaaaacaaacaaaggcccagaaggtgaaaaaag	non-dbASV	0.977778	Apiaceae	NA	NA	Apioideae	17	3	166
atcctattttacaaaaacaaacaaaggctcagaaggtgaaaaaag	non-dbASV	0.977778	Apiaceae	NA	NA	Apioideae	13	2	181
atcctattttacaaaaacaaacaaaggcccagaaggtgaaaaaaa	non-dbASV	0.977778	Apiaceae	NA	NA	Apioideae	44	5	312
atcctatttttcgaaaacaaacaaaggcccagaaggtgaaaaaag	non-dbASV	0.955556	Apiaceae	NA	NA	Apioideae	62	5	379
atcctattttacaaaaacaaacaaagacccagaaggtgaaaaaag	non-dbASV	0.977778	Apiaceae	NA	NA	Apioideae	23	4	423
atcctattttacaaaaacaaataaaggcccagaaggtgaaaaaag	non-dbASV	0.977778	Apiaceae	NA	NA	Apioideae	24	5	544
atcctattttacaaaaacaaacaaaggtccagaaggtgaaaaaag	non-dbASV	0.977778	Apiaceae	NA	NA	Apioideae	21	4	779
atcctattttacaaaaataaacaaaggcccagaaggtgaaaaaag	non-dbASV	0.977778	Apiaceae	NA	NA	Apioideae	16	3	819
atcctattttacaaaaacaaacaaaagcccagaaggtgaaaaaag	non-dbASV	0.977778	Apiaceae	NA	NA	Apioideae	27	4	38503
atcacgttttccgaaaacaaacaaaggcccagaaggtgaaaaaag	non-dbASV	0.934783	Apiaceae	Pleurospermum	Pleurospermum uralense	Pleurospermum uralense	45	5	210
atcctatttttcgaaaacaaacaaaggttcagaaagcgaaacaagg	non-dbASV	0.913043	Araliaceae	Aralia	Aralia nudicaulis	Aralia nudicaulis	29	5	121
aactttatttttagaaaaacaagggttttcttttaaaaactagaataaaaagg	non-dbASV	0.943396	Asparagaceae	NA	NA	Nolinoideae	10	1	124
atctttattattagaaaaacaagggttttcttttaaaaactagaataaaaagg	non-dbASV	0.943396	Asparagaceae	NA	NA	Nolinoideae	14	1	100
atttttatttttagaaaaacaagggtttttttttaaaaactagaataaaaagg	non-dbASV	0.924528	Asparagaceae	NA	NA	Nolinoideae	22	4	103
atctttattttaagaaaaacaagggttttcttttaaaaactagaataaaaagg	non-dbASV	0.943396	Asparagaceae	NA	NA	Nolinoideae	16	1	111
atctttttttttagaaaaaaaagggttttcttttaaaaactagaataaaaagg	non-dbASV	0.924528	Asparagaceae	NA	NA	Nolinoideae	20	3	113
atctttatttttagaaaaacaagggttttcttttaaaaactaataaaaagg	non-dbASV	0.942308	Asparagaceae	Maianthemum	NA	Maianthemum	28	5	114
atctttatttttagaaaaacaagggtattcttttaaaaactagaataaaaagg	non-dbASV	0.943396	Asparagaceae	NA	NA	Nolinoideae	15	1	115
atctttatttttagaataacaagggttttcttttaaaaactagaataaaaagg	non-dbASV	0.943396	Asparagaceae	NA	NA	Nolinoideae	15	1	118
atctttatttttagaaaaacaagggttttcttttaaaaactagaataataagg	non-dbASV	0.943396	Asparagaceae	NA	NA	Nolinoideae	17	1	123
atcctatttttcgaaaaacaagggttttcttttaaaaactagaataaaaagg	non-dbASV	0.90566	Asparagaceae	NA	NA	Nolinoideae	12	3	132
atctttatttttacaaaaacaagggttttcttttaaaaactagaataaaaagg	non-dbASV	0.943396	Asparagaceae	NA	NA	Nolinoideae	22	3	142
atctttatttttagaaaaacaagggttttctttttaaaactagaataaaaagg	non-dbASV	0.943396	Asparagaceae	NA	NA	Nolinoideae	16	1	144
atctttatttttagaaaaacaagggttttcttttaaaaacttgaataaaaagg	non-dbASV	0.943396	Asparagaceae	NA	NA	Nolinoideae	21	1	157
atctttattttttgaaaaaaaagggttttcttttaaaaactagaataaaaagg	non-dbASV	0.924528	Asparagaceae	NA	NA	Nolinoideae	17	2	161
atctttatttttagaaaaaaaagggttttcttttaaaaactaaaataaaaagg	non-dbASV	0.925926	Asparagaceae	Maianthemum	NA	Maianthemum	19	3	164
atctttatttttagaaaaacaagggttttcatttaaaaactagaataaaaagg	non-dbASV	0.962264	Asparagaceae	Polygonatum	NA	Polygonatum	17	1	176
atctttttttttagaaaaacaagggtttttttttaaaaactagaataaaaagg	non-dbASV	0.924528	Asparagaceae	NA	NA	Nolinoideae	24	3	185
atctttatttttagaaaaacaagggtttttttttaaaaaatagaataaaaagg	non-dbASV	0.924528	Asparagaceae	NA	NA	Nolinoideae	25	4	186
atctttatttagaaaaacaagggttttcttttaaaaactagaataaaaagg	non-dbASV	0.942308	Asparagaceae	Maianthemum	Maianthemum bifolium	Maianthemum bifolium	38	5	186
atctttatttttagaaaaacaagggtttttttttaaaaactagaaaaaaaagg	non-dbASV	0.962264	Asparagaceae	Maianthemum	NA	Maianthemum	17	3	187
atctttatttttagaaaaaaaagggttttcttttaaaaactagaaaaaaaagg	non-dbASV	0.962264	Asparagaceae	Maianthemum	NA	Maianthemum	23	3	199
atctttatttttagaaaaacaaaggttttcttttaaaaactagaataaaaagg	non-dbASV	0.944444	Asparagaceae	Maianthemum	NA	Maianthemum	19	1	206
atctttttttttagaaaaacaagggttttcttttaaaaactagaataaaaagg	non-dbASV	0.943396	Asparagaceae	NA	NA	Nolinoideae	25	1	233
atccttatttttagaaaaacaagggttttcttttaaaaactagaataaagagg	non-dbASV	0.924528	Asparagaceae	NA	NA	Nolinoideae	11	3	233
atctttatttttagaaaaacaagggttttcttttaaaaaatagaaaaaaaagg	non-dbASV	0.962264	Asparagaceae	Maianthemum	NA	Maianthemum	25	4	235
atctttatttttataaaaacaagggttttcttttaaaaactagaataaaaagg	non-dbASV	0.943396	Asparagaceae	NA	NA	Nolinoideae	19	1	247
atctttattttttgaaaaacaagggttttcttttaaaaactagaataaaaagg	non-dbASV	0.943396	Asparagaceae	NA	NA	Nolinoideae	17	1	271
atctttatttttagaaaaacaagtgttttcttttaaaaactagaataaaaagg	non-dbASV	0.944444	Asparagaceae	Maianthemum	NA	Maianthemum	22	2	279
atctttatttttagaaaaaaaagggttttcttttaaaaacaagaataaaaagg	non-dbASV	0.924528	Asparagaceae	NA	NA	Nolinoideae	23	3	282
atctttatttttagaaaaacaagggttttcttttaaaaattagaataaaaagg	non-dbASV	0.943396	Asparagaceae	NA	NA	Nolinoideae	13	1	314
atctttatttttagaaaaacaagggttttctttaaaaactagaataaaaagg	non-dbASV	0.962264	Asparagaceae	Polygonatum	NA	Polygonatum	13	1	347
atctttatttttagaaaaacaagggttttcttttaaaaaaaagaataaaaagg	non-dbASV	0.924528	Asparagaceae	NA	NA	Nolinoideae	24	3	352
atctttatttttagaaaaaaaagggttttcttttaaaaaatagaataaaaagg	non-dbASV	0.924528	Asparagaceae	NA	NA	Nolinoideae	28	4	370
atcctatttttagaaaaacaagggttttcttttaaaaactagaataaaaagg	non-dbASV	0.924528	Asparagaceae	NA	NA	Nolinoideae	30	4	430
atctttatttttagaaaaacaagggttttcttttaaaaactagaataaaaatg	non-dbASV	0.943396	Asparagaceae	NA	NA	Nolinoideae	15	1	482
atctttatttttagaaaaacaagggttttcttttaaaaactagaataaaaag	non-dbASV	0.943396	Asparagaceae	NA	NA	Nolinoideae	42	2	608
atcattatttttagaaaaacaagggttttcttttaaaaactagaataaaaagg	non-dbASV	0.943396	Asparagaceae	NA	NA	Nolinoideae	20	2	662
atctttatttttagaaaaacaagggttttcttttaaaaactagaataaagagg	non-dbASV	0.943396	Asparagaceae	NA	NA	Nolinoideae	26	1	710
atctttatttttagaaaaacaagggttttcttttaaaaactagaatacaaaag	non-dbASV	0.925926	Asparagaceae	NA	NA	Nolinoideae	54	6	805
atctttatttttagaaaaacaagggtttccttttaaaaactagaataaaaagg	non-dbASV	0.944444	Asparagaceae	Polygonatum	NA	Polygonatum	28	2	1231
atctttatttttagaaaaacaagggttttcttttaaaagctagaataaaaagg	non-dbASV	0.943396	Asparagaceae	NA	NA	Nolinoideae	18	1	1416
atctttatttttagaaaaacaagggttttcttttaaaaactagagtaaaaagg	non-dbASV	0.943396	Asparagaceae	NA	NA	Nolinoideae	18	1	2481
atctttatttttagaaaaacaagggttttcttttaaaaactagaatagaaagg	non-dbASV	0.943396	Asparagaceae	NA	NA	Nolinoideae	13	1	2550
atctttatttttagaaagacaagggttttcttttaaaaactagaataaaaagg	non-dbASV	0.943396	Asparagaceae	NA	NA	Nolinoideae	47	3	2557
atctttatttttagaaaagcaagggttttcttttaaaaactagaataaaaagg	non-dbASV	0.943396	Asparagaceae	NA	NA	Nolinoideae	20	2	2596
atctttatttttagaaaaacaagggttttcttttaaaaactagaataaaagg	non-dbASV	0.961538	Asparagaceae	Maianthemum	NA	Maianthemum	42	2	3420
atctttatttttagaaaaacaagggctttcttttaaaaactagaataaaaagg	non-dbASV	0.943396	Asparagaceae	NA	NA	Nolinoideae	86	4	5714
atctttatttttagaaaaacaagggttttcttttaaaaactagaataaaaaag	non-dbASV	0.944444	Asparagaceae	Maianthemum	NA	Maianthemum	114	6	5750
atccttatttttagaaaaacaagggttttcttttaaaaactagaataaaaagg	non-dbASV	0.943396	Asparagaceae	NA	NA	Nolinoideae	48	2	130823
atctttatttttagaaaaacaagggttttcttttaaaaactagaataaaaagg	non-dbASV	0.962264	Asparagaceae	NA	NA	Nolinoideae	204	8	2389463
atctttatttttagaaaaacaagggttttcttttaaaaactagaataaaacgg	non-dbASV	0.943396	Asparagaceae	NA	NA	Nolinoideae	22	1	136
atctttatttttagaaaaacaagggttttcttttaaaaactagaataaaaaaag	non-dbASV	0.944444	Asparagaceae	Maianthemum	NA	Maianthemum	27	5	190
atctttatttttagaaaaacaagggttttcttttaaaaactagaataaaaaga	non-dbASV	0.962264	Asparagaceae	Maianthemum	Maianthemum dilatatum	Maianthemum dilatatum	28	1	232
atctttatttttagaaaaacaagggttttcttttgaaaactagaataaaaagg	non-dbASV	0.944444	Asparagaceae	Polygonatum	NA	Polygonatum	26	1	245
atctttatttttagaaaaacaagggttttcttttaaaactagaataaaaagg	non-dbASV	0.943396	Asparagaceae	NA	NA	Nolinoideae	32	1	297
atctttatttttagaaaaacaagagttttcttttaaaaactagaataaaaagg	non-dbASV	0.944444	Asparagaceae	Maianthemum	NA	Maianthemum	25	1	304
atctttatttttagaaaaacaagggttttcttttaaagactagaataaaaagg	non-dbASV	0.943396	Asparagaceae	NA	NA	Nolinoideae	30	1	860
atctttatttttagaaaaacgagggttttcttttaaaaactagaataaaaagg	non-dbASV	0.943396	Asparagaceae	NA	NA	Nolinoideae	34	1	966
atctttatttttagaaaaacaagggttttctttcaaaaactagaataaaaagg	non-dbASV	0.962264	Asparagaceae	Polygonatum	NA	Polygonatum	24	1	1178
atctttatttttagaaaaacaagggttttcttttaaaaactagaatgaaaagg	non-dbASV	0.943396	Asparagaceae	NA	NA	Nolinoideae	31	1	1224
atctttatttttagaaaaacaagggttttcttctaaaaactagaataaaaagg	non-dbASV	0.944444	Asparagaceae	Polygonatum	NA	Polygonatum	40	2	1273
atctttatttttagaaaaacaagggttctcttttaaaaactagaataaaaagg	non-dbASV	0.962264	Asparagaceae	Maianthemum	Maianthemum dilatatum	Maianthemum dilatatum	67	3	1429
atctttatttttagaagaacaagggttttcttttaaaaactagaataaaaagg	non-dbASV	0.943396	Asparagaceae	NA	NA	Nolinoideae	38	2	1744
atctttatttttagaaaaacaagggtttttttttaaaaactagaataaaaagg	non-dbASV	0.943396	Asparagaceae	NA	NA	Nolinoideae	21	1	2490
atctttatttttagaaaaacaagggttttcctttaaaaactagaataaaaagg	non-dbASV	0.981132	Asparagaceae	Polygonatum	NA	Polygonatum	66	3	2788
atcacgttttccgaaaacaaacaaaggtgcagaaagcgaaaagaaaaaaaa	non-dbASV	0.980392	Asteraceae	NA	NA	Anthemideae	27	1	100
atcacgttttccgaaaacaaacaaatgttcagaaagcgaaaataaaaaag	non-dbASV	0.98	Asteraceae	NA	NA	Asteraceae	34	3	102
atcacgttttccgaaaacaaacaaagtttcagaaagcgaaaataaaaaag	non-dbASV	0.98	Asteraceae	NA	NA	Asteraceae	36	2	106
atcacgttttccgaaaacaaacaaaggtacagaaagcgaaaagaaaaaaaa	non-dbASV	0.980392	Asteraceae	NA	NA	Anthemideae	35	1	130
atcaagttttccgaaaacaaacaaaggttcagaaagcgaaaataaaaaag	non-dbASV	0.98	Asteraceae	NA	NA	Asteraceae	24	2	130
atcatgttttccgaaaacaaacaaaggttcagaaaacgaaaataaaaaag	non-dbASV	0.98	Asteraceae	Tephroseris	NA	Tephroseris	22	4	139
atcacgttttccgaaaacaaacaaaggttcataaagcgaaaataaaaaag	non-dbASV	0.98	Asteraceae	NA	NA	Asteraceae	35	3	144
atcacgttttccgagaacaaacaaaggttcagaaaacgaaaataaaaaag	non-dbASV	0.98	Asteraceae	Tephroseris	NA	Tephroseris	14	1	149
atcacgttttccgaaaacaaacaaaggttcagaaagagaaaatccaaaag	non-dbASV	0.98	Asteraceae	NA	NA	Asteraceae	19	1	156
atcacgttttccgagaacaaacacaggttcagaaagcgaaaatcaaaaag	non-dbASV	0.98	Asteraceae	NA	NA	Crepidinae	12	1	159
tcacgttttccgaaaacaaacaaaggttcagaaagcgaaaatccaaaag	non-dbASV	0.98	Asteraceae	NA	NA	Asteraceae	25	2	168
atcacgttttccgaaaacaaacaaaggttcagaaagcgaaagtccaaaag	non-dbASV	0.98	Asteraceae	NA	NA	Asteraceae	42	2	196
atcacgttttccgaaaacagacacaggttcagaaagcgaaaatcaaaaag	non-dbASV	0.98	Asteraceae	NA	NA	Crepidinae	11	1	204
atcacgttttccgaaaacaaacaaaggttcaggaagcgaaaataaaaaag	non-dbASV	0.98	Asteraceae	NA	NA	Asteraceae	40	2	206
atcacgttttccgaaaacaaacacaggttcagaaagcgaaaatcagaaag	non-dbASV	0.98	Asteraceae	NA	NA	Crepidinae	15	1	224
atcacgttttccgaaaacaaacaaaggttcagaaagcgaaaataaagaag	non-dbASV	0.98	Asteraceae	NA	NA	Asteraceae	41	2	237
atcacgttttccgaaaacaaacaaaggttcagaaagcgaaaagaaaaaaca	non-dbASV	0.980392	Asteraceae	NA	NA	Anthemideae	47	2	257
atcacgttttccgaaaacaaacaaaggttcagaaagcgaaaataaaagag	non-dbASV	0.98	Asteraceae	NA	NA	Asteraceae	57	3	259
atcacgttttccgaaaacaaacaagggttcagaaagcgaaaataaaaaag	non-dbASV	0.98	Asteraceae	NA	NA	Asteraceae	41	2	267
atcacgttttacgaaaacaaacaaaggttcagaaaacgaaaataaaaaag	non-dbASV	0.98	Asteraceae	Tephroseris	NA	Tephroseris	21	3	269
atcacgctttccgaaaacaaacaaaggttcagaaagcgaaaataaaaaag	non-dbASV	0.98	Asteraceae	NA	NA	Asteraceae	61	3	297
atcacgttttccgaaaacaaacacaggttcagaaagcgaaaattaaaaag	non-dbASV	0.98	Asteraceae	NA	NA	Crepidinae	11	1	331
atcacgttttccgaaaacaaacaaaggttcagaaggcgaaaataaaaaag	non-dbASV	0.98	Asteraceae	NA	NA	Asteraceae	63	3	382
atcatgttttccgaaaacaaacacaggttcagaaagcgaaaatcaaaaag	non-dbASV	0.98	Asteraceae	NA	NA	Crepidinae	16	3	400
atcacgttttctgaaaacaaacaaaggttcagaaagcgaaaatccaaaag	non-dbASV	0.98	Asteraceae	NA	NA	Asteraceae	72	5	430
ttcacgttttccgaaaacaaacaaaggttcagaaagcgaaaatccaaaag	non-dbASV	0.98	Asteraceae	NA	NA	Asteraceae	49	3	446
accacgttttccgaaaacaaacaaaggttcagaaagcgaaaatccaaaag	non-dbASV	0.98	Asteraceae	NA	NA	Asteraceae	59	2	460
atcacgttttccgaaaacagacaaaggttcagaaagcgaaaataaaaaag	non-dbASV	0.98	Asteraceae	NA	NA	Asteraceae	82	5	534
atcacgttttccgaaaacaaacaaatgttcagaaagcgaaaagaaaaaaaa	non-dbASV	0.980392	Asteraceae	NA	NA	Anthemideae	37	1	569
atcacgttttccgaaaacaaacaaaggttcagaaagcgaaaatccaaagg	non-dbASV	0.98	Asteraceae	NA	NA	Asteraceae	23	1	611
atcacgttttccgaaaataaacacaggttcagaaagcgaaaatcaaaaag	non-dbASV	0.98	Asteraceae	NA	NA	Crepidinae	11	2	616
atcacgtcttccgaaaacaaacaaaggttcagaaagcgaaaataaaaaag	non-dbASV	0.98	Asteraceae	NA	NA	Asteraceae	69	2	684
atcacgttttccaaaaacaaacaaaggttcagaaagcgaaaatccaaaag	non-dbASV	0.98	Asteraceae	NA	NA	Asteraceae	61	2	693
atcacgttttccgaaaacaaacaaaggttcagagagcgaaaataaaaaag	non-dbASV	0.98	Asteraceae	NA	NA	Asteraceae	35	2	703
ttcacgttttccgaaaacaaacaaaggttcagaaagcgaaaagaaaaaaaa	non-dbASV	0.980392	Asteraceae	NA	NA	Anthemideae	88	2	729
atcacgttttccgaaaacaaacaaaggttcagaaagcaaaaatccaaaag	non-dbASV	0.98	Asteraceae	NA	NA	Asteraceae	53	5	787
atcacgttttccgaaaataaacaaaggttcagaaagcgaaaatccaaaag	non-dbASV	0.98	Asteraceae	NA	NA	Asteraceae	55	3	959
atcacgttttccgaaaacaaacaaaggttcagaaaacgaaaatccaaaag	non-dbASV	0.98	Asteraceae	NA	NA	Asteraceae	65	4	979
atcacgttttccgaaaacaaacaaaggttcagaaagcgagaataaaaaag	non-dbASV	0.98	Asteraceae	NA	NA	Asteraceae	104	4	991
atcacgttttccgaaaacaaacaaaggttcagaaaacaaaaataaaaaag	non-dbASV	0.98	Asteraceae	Tephroseris	NA	Tephroseris	12	4	1502
atcacgttttcagaaaacaaacaaaggttcagaaagcgaaaagaaaaaaaa	non-dbASV	0.980392	Asteraceae	NA	NA	Anthemideae	94	2	1630
atcacgttttccgaaaacaaacataggttcagaaagcgaaaataaaaaag	non-dbASV	0.98	Asteraceae	NA	NA	Asteraceae	35	2	1870
atcacgttttccgaaaacaaacaaaggttcagaaagcgaaaagaagaaaaa	non-dbASV	0.980392	Asteraceae	NA	NA	Anthemideae	52	2	2368
atcacgttttccgaaaacaaacaaaggttcagaaagcgaaaaggaaaaaaa	non-dbASV	0.980392	Asteraceae	NA	NA	Anthemideae	94	3	2470
atcacgttttccgaaaacaaacaaaggttcagaaagcgaaaagaaataaaa	non-dbASV	0.980392	Asteraceae	NA	NA	Anthemideae	62	2	2730
atcacgttttccgaaaacaaacaaaggttcagaaagcgaaaatctaaaag	non-dbASV	0.98	Asteraceae	NA	NA	Asteraceae	30	2	3015
atcacattttccgaaaacaaacaaaggttcagaaagcgaaaatccaaaag	non-dbASV	0.98	Asteraceae	NA	NA	Asteraceae	78	6	4091
atcctgttttccgaaaacaaataaaggttcagaaagcgaaaagaaaaaaaa	non-dbASV	0.960784	Asteraceae	Artemisia	Artemisia vulgaris	Artemisia vulgaris	38	5	107
atcacgttttccgaaaacaaacaaaggttcagaaagcgaaaagaaaaaaagg	non-dbASV	0.980769	Asteraceae	NA	NA	Asteroideae	61	6	263
atcacgttttccgaaaacaaacaaaggttcagaaagcggaaagaaaaaaaa	non-dbASV	0.980392	Asteraceae	NA	NA	Anthemideae	43	2	492
atcacgttttccgaaaacaaacaagggttcagaaagcgaaaagaaaaaaaa	non-dbASV	0.980392	Asteraceae	NA	NA	Anthemideae	42	1	725
atcacgttctccgaaaacaaacaaaggttcagaaagcgaaaagaaaaaaaa	non-dbASV	0.980392	Asteraceae	NA	NA	Anthemideae	41	1	730
tcacgttttccgaaaacaaacaaaggttcagaaagcgaaaagaaaaaaaa	non-dbASV	0.980392	Asteraceae	NA	NA	Anthemideae	38	2	983
agcacgttttccgaaaacaaacaaaggttcagaaagcgaaaagaaaaaaaa	non-dbASV	0.980392	Asteraceae	NA	NA	Anthemideae	23	1	113
atcacgttttccgaaaacaaacaaaggttcagaatgcgaaaatcaaaaag	non-dbASV	0.98	Asteraceae	NA	NA	Asteraceae	22	2	121
agcacgttttccgaaaacaaacaaaggttcagaaagcgaaaataaaaaag	non-dbASV	0.98	Asteraceae	NA	NA	Asteraceae	20	1	142
agcacgttttccgaaaacaaacaaaggttcagaaagcgaaaatcaaaaag	non-dbASV	0.98	Asteraceae	NA	NA	Asteraceae	17	1	168
atcatgttttccgaaaacaaacaaaggttcagaaagcgaaaataaaaag	non-dbASV	0.979592	Asteraceae	NA	NA	Gnaphalieae	17	3	175
atcacgttttcggaaaacaaacaaaggttcagaaagcgaaaataaaaaag	non-dbASV	0.98	Asteraceae	NA	NA	Asteraceae	18	1	214
attacgttttccgaaaacaaacaaaggttcagaaagcgaaaatccaaaag	non-dbASV	0.98	Asteraceae	NA	NA	Asteraceae	37	2	312
atcacgttttccgaaaacaaacaaaggttcagaatgcgaaaatccaaaag	non-dbASV	0.98	Asteraceae	NA	NA	Asteraceae	18	1	313
agcacgttttccgaaaacaaacaaaggttcagaaagcgaaaatccaaaag	non-dbASV	0.98	Asteraceae	NA	NA	Asteraceae	17	1	355
atcacgttttcggaaaacaaacaaaggttcagaaagcgaaaatcaaaaag	non-dbASV	0.98	Asteraceae	NA	NA	Asteraceae	19	1	419
atcacgttttcggaaaacaaacaaaggttcagaaagcgaaaagaaaaaaaa	non-dbASV	0.980392	Asteraceae	NA	NA	Anthemideae	54	2	518
atcacgttttcggaaaacaaacaaaggttcagaaagcgaaaatccaaaag	non-dbASV	0.98	Asteraceae	NA	NA	Asteraceae	17	1	764
attacgttttccgaaaacaaacaaaggttcagaaagcgaaaatcaaaaag	non-dbASV	0.98	Asteraceae	NA	NA	Asteraceae	64	4	3117
atcacgttttccgaaaacaaacaaaggttcagaaagcgaaaaaaaaaa	non-dbASV	0.979592	Asteraceae	NA	NA	Asteroideae	36	6	102
atcctatttttcgaaaacaaacaaaggttcagaaagcaaaaagaaaaaaaa	non-dbASV	0.921569	Asteraceae	Artemisia	Artemisia vulgaris	Artemisia vulgaris	26	5	109
atcacgttttccgaaaacaaacaaagtttcagaaagcgaaaagaaaaaaaa	non-dbASV	0.980392	Asteraceae	NA	NA	Anthemideae	36	1	115
atcacgttttttgaaaacaaacaaaggttcagaaagcgaaaatcaaaaag	non-dbASV	0.96	Asteraceae	NA	NA	Asteraceae	15	4	126
atcacgttttccgaaaacaaacaaagattcagaaagcgaaaagaaaaaaag	non-dbASV	0.980392	Asteraceae	Artemisia	Artemisia gmelinii	Artemisia gmelinii	41	5	140
atcacgttttccgaaaacaaacaaaggttcagaaagagagaataaaaaag	non-dbASV	0.96	Asteraceae	NA	NA	Asteraceae	66	5	163
atcacgttttccgaaaacaaacaaaggttcagaaagcgaaaatcaaagag	non-dbASV	0.98	Asteraceae	NA	NA	Asteraceae	50	2	165
atcacgttttccgaaaacaaacaaaaattcagaaagcgaaaagaaaaaaa	non-dbASV	0.96	Asteraceae	Hulteniella	Hulteniella integrifolia	Hulteniella integrifolia	16	4	168
atcacgttttccgaaaacaaacaaaagttcagaaagcgaaaagaaaaaaa	non-dbASV	0.98	Asteraceae	Hulteniella	Hulteniella integrifolia	Hulteniella integrifolia	46	4	227
atcacgttttccgaaaacaaacaaaggttctgaaagcgagaataaaaaaag	non-dbASV	0.942308	Asteraceae	Arnica	NA	Arnica	81	7	229
atcacgttttccgaaaacaaacaaaggttcagaaagcgaaaatcaaaagg	non-dbASV	0.980392	Asteraceae	Lactuca	Lactuca serriola	Lactuca serriola	53	1	234
atcacgttttcagaaaacaaacaaaggttcagaaagcgaaaatcaaaaag	non-dbASV	0.98	Asteraceae	NA	NA	Asteraceae	58	2	257
atcacgttttccgaaaacaaacaagggttcagaaagcgaaaatcaaaaag	non-dbASV	0.980392	Asteraceae	Tragopogon	Tragopogon pratensis	Tragopogon pratensis	74	3	332
atcacgttttccgaaaataaacaaaggttcagaaagcgaaaagaaaaaaa	non-dbASV	0.98	Asteraceae	Hulteniella	Hulteniella integrifolia	Hulteniella integrifolia	43	4	379
atcacgttttttgaaaacaaacaaaggttcagaaagcgaaaagaaaaaaaa	non-dbASV	0.960784	Asteraceae	NA	NA	Anthemideae	29	5	412
atcctgttttcagaaaacaaacaaaggttcagaaagcgaaaatccaaaag	non-dbASV	0.941176	Asteraceae	NA	NA	Asteraceae	68	6	429
atcacgttttccgaaaacaaacaaagattcagaaagcgaaaagaaaaaaa	non-dbASV	0.98	Asteraceae	Hulteniella	Hulteniella integrifolia	Hulteniella integrifolia	81	7	610
atcacgttttccgaagacaaacaaaggttcagaaagcgaaaagaaaaaaaa	non-dbASV	0.980392	Asteraceae	NA	NA	Anthemideae	106	3	695
atcctatttttcgaaaacaaacaaaggttcataaagcgaaaagaaaaaaaa	non-dbASV	0.921569	Asteraceae	Artemisia	Artemisia vulgaris	Artemisia vulgaris	200	7	763
atcatgttttccgaaaacaaacaaaggttcagaaagcgaaaagaaaaaaa	non-dbASV	0.98	Asteraceae	Hulteniella	Hulteniella integrifolia	Hulteniella integrifolia	56	6	782
atcacgttttccgaaaacaaacaaaggttcagaaaacgaaaagaaaaaaa	non-dbASV	0.98	Asteraceae	Hulteniella	Hulteniella integrifolia	Hulteniella integrifolia	71	6	805
atcacgttttccgaaaacaaacaaaggttcagaaagcgaaaaaaaaaaa	non-dbASV	0.98	Asteraceae	NA	NA	Asteroideae	81	7	814
atcacattttccgaaaacaaacaaaggttcagaaagcgaaaagaaaaaaa	non-dbASV	0.98	Asteraceae	Hulteniella	Hulteniella integrifolia	Hulteniella integrifolia	50	4	940
atcctattttccgaaaacaaacaaaggttcagaaagcgaaaagaaaaaaaa	non-dbASV	0.960784	Asteraceae	Artemisia	Artemisia vulgaris	Artemisia vulgaris	198	8	959
atcacgttttccgaaaacaaacaaaggttcagaaagcgagaataaaaaaag	non-dbASV	0.961538	Asteraceae	Arnica	NA	Arnica	129	7	1045
atcacgttttccgaaaacaaacaaaggttcagaaagcgaaaataaaaaaag	non-dbASV	0.980769	Asteraceae	Arnica	NA	Arnica	119	7	1354
atcacgttttccgaaaacaaacaaaggttcagaaagcgaaaagaaaaag	non-dbASV	0.98	Asteraceae	NA	NA	Asteroideae	154	8	1383
atcacgttttccgaaaacaaacaaaggttcagaaagcgaaaaaaaaaaaag	non-dbASV	0.980769	Asteraceae	NA	NA	Asteroideae	56	6	1459
atcctgttttcagaaaacaaacaaaggttcagaaagcgaaaagaaaaaaaa	non-dbASV	0.960784	Asteraceae	Artemisia	Artemisia vulgaris	Artemisia vulgaris	130	6	1714
atcctgttttccgaaaacaaacaaaggttcagaaagcgaaaagaaaaaaaa	non-dbASV	0.980392	Asteraceae	Artemisia	Artemisia vulgaris	Artemisia vulgaris	201	7	1935
atccggttttccgaaaacaaacaaaggttcagaaagcgaaaagaaaaaaaa	non-dbASV	0.980392	Asteraceae	Artemisia	Artemisia vulgaris	Artemisia vulgaris	164	8	2582
atcacgttttccgaaaacaaacaaaggtttagaaagcgaaaagaaaaaaaa	non-dbASV	0.980392	Asteraceae	NA	NA	Anthemideae	109	3	3634
attacgttttccgaaaacaaacaaaggttcagaaagcgaaaagaaaaaaaa	non-dbASV	0.980392	Asteraceae	NA	NA	Anthemideae	171	5	3953
atcacgttttccgaaaacaaacaaaggttcaaaaagcgaaaagaaaaaaaa	non-dbASV	0.980392	Asteraceae	NA	NA	Anthemideae	187	6	4768
atcacgtttttcgaaaacaaacaaaggttcagaaagcgaaaagaaaaaaaa	non-dbASV	0.980392	Asteraceae	NA	NA	Anthemideae	216	6	5139
atcacgttttccgaaaacaaacaaaggttcagaaagcaaaaagaaaaaaaa	non-dbASV	0.980392	Asteraceae	NA	NA	Anthemideae	210	6	7957
atcacgttttccgaaaacaaacaaaaattcagaaagcgaaaagaaaaaaaa	non-dbASV	0.960784	Asteraceae	NA	NA	Anthemideae	75	7	8919
atcacgttttccaaaaacaaacaaaggttcagaaagcgaaaagaaaaaaaa	non-dbASV	0.980392	Asteraceae	NA	NA	Anthemideae	257	7	9394
atcacgttttccgaaaacaaataaaggttcagaaagcgaaaagaaaaaaaa	non-dbASV	0.980392	Asteraceae	NA	NA	Anthemideae	242	7	9435
atcacgttttccgaaaacaaacaaaggttcagaaagtgaaaagaaaaaaaa	non-dbASV	0.980392	Asteraceae	NA	NA	Anthemideae	268	8	10630
atcacgttttctgaaaacaaacaaaggttcagaaagcgaaaagaaaaaaaa	non-dbASV	0.980392	Asteraceae	NA	NA	Anthemideae	250	7	10859
atcacgttttccgaaaacaaacaaaggttcagaaaacgaaaagaaaaaaaa	non-dbASV	0.980392	Asteraceae	NA	NA	Anthemideae	242	8	17450
atcacgttttccgaaaacaaacaaaagttcagaaagcgaaaagaaaaaaaa	non-dbASV	0.980392	Asteraceae	NA	NA	Anthemideae	239	8	17963
atcatgttttccgaaaacaaacaaaggttcagaaagcgaaaagaaaaaaaa	non-dbASV	0.980392	Asteraceae	NA	NA	Anthemideae	275	8	25830
atcacgttttccgaaaataaacaaaggttcagaaagcgaaaagaaaaaaaa	non-dbASV	0.980392	Asteraceae	NA	NA	Anthemideae	225	8	31044
atcacattttccgaaaacaaacaaaggttcagaaagcgaaaagaaaaaaaa	non-dbASV	0.980392	Asteraceae	NA	NA	Anthemideae	259	8	38806
atcacgttttccgaaaacaaacaaagattcagaaagcgaaaagaaaaaaaa	non-dbASV	0.980392	Asteraceae	NA	NA	Anthemideae	280	8	39606
atcacgttttccgaaaaaaaaaaaaggttcagaaagcgaaaagaaaaaaaa	non-dbASV	0.960784	Asteraceae	NA	NA	Anthemideae	74	7	107
atcacgttttcagaaaacaaacaaaggttcagaaagagaaaagaaaaaaaa	non-dbASV	0.960784	Asteraceae	NA	NA	Anthemideae	64	6	109
atcacgttttccgaaaacaaacaaaggttcagaaagcgaaaacaaaaaag	non-dbASV	0.98	Asteraceae	NA	NA	Asteraceae	39	4	110
atcacgttttccgaaaacaaacaaaggttcagaaagcgaaaataaaaacg	non-dbASV	0.98	Asteraceae	NA	NA	Asteraceae	33	3	120
atcactttttccgaaaacaaacaaaggttcagaaagcgaaaatcaaaaag	non-dbASV	0.98	Asteraceae	NA	NA	Asteraceae	37	2	125
atcacgttttccgaaaacaaacaaaggttcagaaagaaaaaaaaag	non-dbASV	0.958333	Asteraceae	NA	NA	Asteroideae	40	6	132
atcacggtttccgaaaacaaacaaagggtcagaaagcgaaaagaaaaaaaa	non-dbASV	0.960784	Asteraceae	NA	NA	Anthemideae	67	7	135
atcaccttttccgaaaacaaacaaaggttcagaaagcgaaaatcaaaaag	non-dbASV	0.98	Asteraceae	NA	NA	Asteraceae	30	1	141
atcacgttttacgaaaacaaacaaaggttcagaaagcgaaaatcaaaaag	non-dbASV	0.98	Asteraceae	NA	NA	Asteraceae	29	1	142
atcacgttttccgaaaacaaacaaaggttaagaaagcgaaaatcaaaaag	non-dbASV	0.98	Asteraceae	NA	NA	Asteraceae	39	2	183
atcactttttccgaaaacaaacaaaggttcagaaagcgaaaataaaaaag	non-dbASV	0.98	Asteraceae	NA	NA	Asteraceae	63	4	200
atcacgttttccgaaaacaaacaaagtttcagaaagcgaaaatcaaaaag	non-dbASV	0.98	Asteraceae	NA	NA	Asteraceae	34	1	206
atcacgttttccgaaaacaaacaaaggttcagaacgcgaaaagaaaaaaaa	non-dbASV	0.980392	Asteraceae	NA	NA	Anthemideae	43	1	214
atcacgtattccgaaaacaaacaaaggttcagaaagcgaaaagaaaaaaaa	non-dbASV	0.980392	Asteraceae	NA	NA	Anthemideae	34	1	224
atcacgttttccgaaaacaaacaaaggttcagaaagcgaaaataagaaag	non-dbASV	0.98	Asteraceae	NA	NA	Asteraceae	40	2	231
atcacgtttcccgaaaacaaacaaaggttcagaaagcgaaaataaaaaag	non-dbASV	0.98	Asteraceae	NA	NA	Asteraceae	30	1	239
atcacgttttccgaaaacaaacaaaggttcagaaatcgaaaataaaaaag	non-dbASV	0.98	Asteraceae	NA	NA	Asteraceae	66	4	243
atcacgttttcctaaaacaaacaaaggttcagaaagcgaaaatcaaaaag	non-dbASV	0.98	Asteraceae	NA	NA	Asteraceae	45	2	246
atcacgttttccgaaaacaaacaaaggttcagtaagcgaaaagaaaaaaaa	non-dbASV	0.980392	Asteraceae	NA	NA	Anthemideae	36	1	263
atcctgttttaagaaaacaaacaaaggttcagaaagcgaaaagaaaaaaaa	non-dbASV	0.941176	Asteraceae	Artemisia	Artemisia vulgaris	Artemisia vulgaris	76	8	266
atcacgttttccgaaaacaaactaaggttcagaaagcgaaaatcaaaaag	non-dbASV	0.98	Asteraceae	NA	NA	Asteraceae	72	3	268
atcacgttctccgaaaacaaacaaaggttcagaaagcgaaaatccaaaag	non-dbASV	0.98	Asteraceae	NA	NA	Asteraceae	14	2	287
atcacgttttccgaaaacaaacaaaggttcagaaagctaaaataaaaaag	non-dbASV	0.98	Asteraceae	NA	NA	Asteraceae	43	2	372
atcacgttttccgaaaacaaacaaaggttcagaaagcgaagataaaaaag	non-dbASV	0.98	Asteraceae	NA	NA	Asteraceae	58	3	386
atcacgttttccgaaaacaaacaaaggttcagaaagcgaaaagaaaaaa	non-dbASV	0.98	Asteraceae	NA	NA	Asteroideae	127	6	391
atcacgttttccgaaaaaaaacaaaggttcagaaagcgaaaataaaaaag	non-dbASV	0.98	Asteraceae	NA	NA	Asteraceae	122	6	418
atcacgttttccgaaaacaaacaaaggttcagaaagagaaaataaaaaag	non-dbASV	0.98	Asteraceae	NA	NA	Asteraceae	94	5	444
atcacgttttccgaaaacaaacaaaggttcagaaagcgaaaatgaaaaag	non-dbASV	0.98	Asteraceae	NA	NA	Asteraceae	49	2	462
atcacgttttccgaaaacaaaaaaaggttcagaaagcgaaaatcaaaaag	non-dbASV	0.980392	Asteraceae	Cosmos	Cosmos bipinnatus	Cosmos bipinnatus	50	2	465
atcacgttctccgaaaacaaacaaaggttcagaaagcgaaaataaaaaag	non-dbASV	0.98	Asteraceae	NA	NA	Asteraceae	51	2	472
atcacgttttccgaaaacaaacaaaggttcagaaagcgaaaatcaagaag	non-dbASV	0.98	Asteraceae	NA	NA	Asteraceae	50	2	501
atcacgttttccgaaaacaaacaaaggttcagaaagcgaaaagaaaaaaaaag	non-dbASV	0.981132	Asteraceae	NA	NA	Anthemideae	77	7	522
atcacgttttccgaaaacaaacagaggttcagaaagcgaaaataaaaaag	non-dbASV	0.98	Asteraceae	NA	NA	Asteraceae	46	2	555
aacacgttttccgaaaacaaacaaaggttcagaaagcgaaaatcaaaaag	non-dbASV	0.98	Asteraceae	NA	NA	Asteraceae	50	2	579
atcacgtcttccgaaaacaaacaaaggttcagaaagcgaaaatcaaaaag	non-dbASV	0.98	Asteraceae	NA	NA	Asteraceae	104	3	587
atcacgttttcagaaaacaaacaaaggttcagaaagcgaaaataaaaaag	non-dbASV	0.98	Asteraceae	NA	NA	Asteraceae	89	5	672
gtcacgttttccgaaaacaaacaaaggttcagaaagcgaaaataaaaaag	non-dbASV	0.98	Asteraceae	NA	NA	Asteraceae	69	5	694
attacgttttccgaaaacaaacaaaggttcagaaagcgaaaataaaaaag	non-dbASV	0.98	Asteraceae	NA	NA	Asteraceae	67	5	753
atcacgttttccgaaaacaaacaaaggttcagaaagcgaaaggaaaaaaa	non-dbASV	0.98	Asteraceae	Hulteniella	Hulteniella integrifolia	Hulteniella integrifolia	186	8	835
atcacgttttccgaaaacaaacaaaggtccagaaagcgaaaatcaaaaag	non-dbASV	0.98	Asteraceae	NA	NA	Asteraceae	41	2	835
atcacgttttccgaaaacaaacaaaggttcagaaagctaaaagaaaaaaaa	non-dbASV	0.980392	Asteraceae	NA	NA	Anthemideae	59	1	871
atcacgttttccgaaaacaaacaaaggttcggaaagcgaaaatcaaaaag	non-dbASV	0.98	Asteraceae	NA	NA	Asteraceae	100	4	954
atcacgttttccgaaaacaaacaaaggttcagaaagtgaaaataaaaaag	non-dbASV	0.98	Asteraceae	NA	NA	Asteraceae	91	6	970
atcacgttctccgaaaacaaacaaaggttcagaaagcgaaaatcaaaaag	non-dbASV	0.98	Asteraceae	NA	NA	Asteraceae	39	1	987
atcacgttttccgaaaacaaacaaaggttcagaaagcgaagagaaaaaaaa	non-dbASV	0.980392	Asteraceae	NA	NA	Anthemideae	58	1	990
atcacgctttccgaaaacaaacaaaggttcagaaagcgaaaatcaaaaag	non-dbASV	0.98	Asteraceae	NA	NA	Asteraceae	47	2	1026
atcacgttttccgaaaacaaacaaaggtttagaaagcgaaaataaaaaag	non-dbASV	0.98	Asteraceae	NA	NA	Asteraceae	77	6	1028
atcacgttttccgaaaacaaacaaaggttcaaaaagcgaaaataaaaaag	non-dbASV	0.98	Asteraceae	NA	NA	Asteraceae	89	7	1057
atcacgttttccgaaaacaaacaaaggttcagaaagcgaaaatcgaaaag	non-dbASV	0.98	Asteraceae	NA	NA	Asteraceae	49	2	1084
atcacgttttccgaaaacaaacaaaggttcagaaatcgaaaagaaaaaaaa	non-dbASV	0.980392	Asteraceae	NA	NA	Anthemideae	90	3	1259
atcacgttttccgaaagcaaacaaaggttcagaaagcgaaaagaaaaaaaa	non-dbASV	0.980392	Asteraceae	NA	NA	Anthemideae	62	2	1275
atcacgttttccgagaacaaacaaaggttcagaaagcgaaaagaaaaaaaa	non-dbASV	0.980392	Asteraceae	NA	NA	Anthemideae	78	3	1310
atcacgttttccgaaaacaaacaaaggttcagaaagcgaaaaaaaaaaag	non-dbASV	0.980392	Asteraceae	Artemisia	Artemisia gmelinii	Artemisia gmelinii	118	7	1350
atcacgttttccgaaaacaaacaaaggttcagaaagcaaaaataaaaaag	non-dbASV	0.98	Asteraceae	NA	NA	Asteraceae	46	4	1350
atcgcgttttccgaaaacaaacaaaggttcagaaagcgaaaagaaaaaaaa	non-dbASV	0.980392	Asteraceae	NA	NA	Anthemideae	103	2	1579
atcacgttttctgaaaacaaacaaaggttcagaaagcgaaaataaaaaag	non-dbASV	0.98	Asteraceae	NA	NA	Asteraceae	78	6	1617
atcacgttttccgaaaacaaacaaaggttcagaaggcgaaaagaaaaaaaa	non-dbASV	0.980392	Asteraceae	NA	NA	Anthemideae	60	1	1630
atcacgttttccgaaacaaacaaaggttcagaaagcgaaaagaaaaaaaa	non-dbASV	0.980392	Asteraceae	NA	NA	Anthemideae	30	1	1662
atcacgttttccgaaaacaaacaaaggtccagaaagcgaaaagaaaaaaaa	non-dbASV	0.980392	Asteraceae	NA	NA	Anthemideae	133	3	1997
atcacgttttccgaaaacaaacaaaggttcagaaagagaaaagaaaaaaaa	non-dbASV	0.980392	Asteraceae	NA	NA	Anthemideae	100	2	2033
atcacgttttccgaaaacaaacaaaggttcagaaagcgaaaaaaaaaaaa	non-dbASV	0.980392	Asteraceae	NA	NA	Anthemideae	76	4	2083
atcacgctttccgaaaacaaacaaaggttcagaaagcgaaaagaaaaaaaa	non-dbASV	0.980392	Asteraceae	NA	NA	Anthemideae	106	2	2140
atcaggttttccgaaaacaaacaaaggttcagaaagcgaaaataaaaaag	non-dbASV	0.98	Asteraceae	NA	NA	Asteraceae	14	2	2144
atcacgttttccaaaaacaaacaaaggttcagaaagcgaaaataaaaaag	non-dbASV	0.98	Asteraceae	NA	NA	Asteraceae	112	8	2374
atcacgttttccgaaaacaaacaaaagttcagaaagcgaaaataaaaaag	non-dbASV	0.98	Asteraceae	NA	NA	Asteraceae	77	6	2792
atcacgttttccgaaaacaaacaaaggttcagaaagcgaaaaaaaaaaaaa	non-dbASV	0.980769	Asteraceae	NA	NA	Asteroideae	143	5	3130
atcacgttttccgaaaacaaataaaggttcagaaagcgaaaataaaaaag	non-dbASV	0.98	Asteraceae	NA	NA	Asteraceae	98	8	3403
atcacattttccgaaaacaaacaaaggttcagaaagcgaaaataaaaaag	non-dbASV	0.98	Asteraceae	NA	NA	Asteraceae	87	6	4242
atcacgttttccgaaaacaaacaaaggttcagaaagcgaaaggaaaaaaaa	non-dbASV	0.980392	Asteraceae	NA	NA	Anthemideae	222	5	5123
atcacgtttttcgaaaacaaacaaaggttcagaaagcgaaaataaaaaag	non-dbASV	0.98	Asteraceae	NA	NA	Asteraceae	53	4	6880
atcacgttttccgaaaacacacaaaggttcagaaagcgaaaataaaaaag	non-dbASV	0.98	Asteraceae	NA	NA	Asteraceae	52	7	8973
atcacgttttccgaaaacaaacaaaggttcagaaagcgaaaattaaaaag	non-dbASV	0.98	Asteraceae	NA	NA	Asteraceae	94	4	20322
atcacgttttccgaaaacaaacaaaggctcagaaagcgaaaatccaaaag	non-dbASV	0.98	Asteraceae	NA	NA	Asteraceae	41	1	102
atcacgttttccgaaaacaaacaaaggttcagaaagcgcgaataaaaaag	non-dbASV	0.96	Asteraceae	NA	NA	Asteraceae	58	7	104
atcacgttttccgaaaacaaacaaaggttcagaaagcgaagatccaaaag	non-dbASV	0.98	Asteraceae	NA	NA	Asteraceae	38	1	111
atcccgttttccgaaaacaaacaaaggttcagaaagcgaaaatccaaaag	non-dbASV	0.98	Asteraceae	NA	NA	Asteraceae	33	1	124
atcacgttttccgaaagcaaacaaaggttcagaaagcgaaaatccaaaag	non-dbASV	0.98	Asteraceae	NA	NA	Asteraceae	45	2	131
atcctatttttcgaaaacaaacaaaggttcataaagcgaaaatccaaaag	non-dbASV	0.903846	Asteraceae	Saussurea	Saussurea alpina	Saussurea alpina	54	6	141
atcacgttttccgaaaacaaacaaaggttcagaaagcgaaaattcaaaag	non-dbASV	0.98	Asteraceae	NA	NA	Asteraceae	26	2	148
atcacgttttccgaagacaaacaaaggttcagaaagcgaaaatcaaaaag	non-dbASV	0.98	Asteraceae	NA	NA	Asteraceae	44	1	156
atcacgttttccgaaaacaaacaagggttcagaaagcgaaaatccaaaag	non-dbASV	0.98	Asteraceae	NA	NA	Asteraceae	51	3	171
atcacgttttccgaaaacaaacaagggtttcagaaagcgcgaataaaaaag	non-dbASV	0.921569	Asteraceae	NA	NA	Asteraceae	77	4	179
atcacgttttccgaaaacaaacaaaggttcagaaggcgaaaatccaaaag	non-dbASV	0.98	Asteraceae	NA	NA	Asteraceae	48	1	188
atcctgttttatgaaaacaaacaagggttcagaaagcgaaaagaaaaaaaa	non-dbASV	0.921569	Asteraceae	Artemisia	Artemisia vulgaris	Artemisia vulgaris	90	6	204
atcacgtttttcgaaaacaaacaaaggttcagaaagcgaaaatccaaaag	non-dbASV	0.980392	Asteraceae	Saussurea	Saussurea alpina	Saussurea alpina	28	2	209
atcacattttccaaaaacaaacaaaggttcagaaagcgaaaagaaaaaaaa	non-dbASV	0.960784	Asteraceae	NA	NA	Anthemideae	15	2	220
atcctatttttcgaaaacaaacaaaggttcagaaagcgaaaagaaaaaaa	non-dbASV	0.921569	Asteraceae	NA	NA	Anthemideae	117	7	244
atcacgttttccgaaaacaaacaaaggttcagaaagcgagaatccaaaag	non-dbASV	0.98	Asteraceae	NA	NA	Asteraceae	27	2	267
atcctattttccgaaaacaaacaaaggttcagaaagcgaaaatccaaaag	non-dbASV	0.942308	Asteraceae	Saussurea	Saussurea alpina	Saussurea alpina	63	5	275
atcacgttttccgaaaacaaacaaaggtttagaaagcgaaaatccaaaag	non-dbASV	0.98	Asteraceae	NA	NA	Asteraceae	24	2	279
accacgttttccgaaaacaaacaaaggttcagaaagcgaaaatcaaaaag	non-dbASV	0.98	Asteraceae	NA	NA	Asteraceae	67	2	367
atcacgttttccgaaaacaaacaaaggtttcagaaagcgcgaataaaaagg	non-dbASV	0.923077	Asteraceae	Lactuca	Lactuca serriola	Lactuca serriola	112	8	376
atcacgttttccgaaaacaaacaaaggttcaaaaagcgaaaatccaaaag	non-dbASV	0.98	Asteraceae	NA	NA	Asteraceae	27	2	399
atcctgttttccgaaaacaaacaaaggttcagaaagcgaaaatccaaaag	non-dbASV	0.960784	Asteraceae	NA	NA	Asteraceae	82	6	419
atccggttttccgaaaacaaacaaaggttcagaaagcgaaaatccaaaag	non-dbASV	0.960784	Asteraceae	NA	NA	Asteraceae	70	7	444
atcacgttttccgaaaacaaacaaaggttcagaaagcgaaaatccaaaaa	non-dbASV	0.98	Asteraceae	NA	NA	Asteraceae	62	3	477
atcacgttttctgaaaacaaacaaaggttcagaaagcgaaaatcaaaaag	non-dbASV	0.98	Asteraceae	NA	NA	Asteraceae	66	4	483
atcacgttttccgaaaacaaacaaaggttcagaaagtgaaaatccaaaag	non-dbASV	0.98	Asteraceae	NA	NA	Asteraceae	46	4	526
atcacgtttttcgaaaacaaacaaaggttcagaaagcgaaaatcaaaaag	non-dbASV	0.98	Asteraceae	NA	NA	Asteraceae	56	3	577
atcacgttttccgaaaacaaacaaaggttcagaaagcgaaaataaaaagg	non-dbASV	0.980392	Asteraceae	Lactuca	Lactuca serriola	Lactuca serriola	115	5	826
atccggttttccgaaaacaaacaaaggttcagaaagcgaaaatcaaaaag	non-dbASV	0.960784	Asteraceae	NA	NA	Asteraceae	126	8	920
atcacgttttccgaaaacaaacaaaagttcagaaagcgaaaatcaaaaag	non-dbASV	0.98	Asteraceae	NA	NA	Asteraceae	92	7	1656
atcacgttttccgaaaacaaacaaaagttcagaaagcgaaaatccaaaag	non-dbASV	0.98	Asteraceae	NA	NA	Asteraceae	55	5	2108
atcctgttttatgaaaacaaacaaaggttcagaaagcgaaaatccaaaag	non-dbASV	0.921569	Asteraceae	NA	NA	Asteraceae	102	6	2290
atcatgttttccgaaaacaaacaaaggttcagaaagcgaaaatccaaaag	non-dbASV	0.98	Asteraceae	NA	NA	Asteraceae	74	5	2383
atcctatttttcgaaaacaaacaaaggttcagaaagcgaaaatccaaaag	non-dbASV	0.923077	Asteraceae	Saussurea	Saussurea alpina	Saussurea alpina	136	7	2598
atcacgttttccaaaaacaaacaaaggttcagaaagcgaaaatcaaaaag	non-dbASV	0.98	Asteraceae	NA	NA	Asteraceae	112	6	3094
atcacgttttccgaaaataaacaaaggttcagaaagcgaaaatcaaaaag	non-dbASV	0.98	Asteraceae	NA	NA	Asteraceae	96	5	3187
atcacgttttccgaaaacaaacaaaggttcaaaaagcgaaaatcaaaaag	non-dbASV	0.98	Asteraceae	NA	NA	Asteraceae	87	6	3399
atcacgttttccgaaaacaaacaaaggttcagaaagcgcgaataaaaagg	non-dbASV	0.941176	Asteraceae	Lactuca	Lactuca serriola	Lactuca serriola	229	8	3418
atcctgttttatgaaaacaaacaaaggttcagaaagcgaaaagaaaaaaaa	non-dbASV	0.941176	Asteraceae	Artemisia	Artemisia vulgaris	Artemisia vulgaris	221	8	3590
atcacgttttccgaaaacaaacaaaggttcagaaaacgaaaatcaaaaag	non-dbASV	0.98	Asteraceae	NA	NA	Asteraceae	119	6	4539
atcatgttttccgaaaacaaacaaaggttcagaaagcgaaaatcaaaaag	non-dbASV	0.98	Asteraceae	NA	NA	Asteraceae	141	7	4572
atcacgttttccgaaaacaaacaaagattcagaaagcgaaaatccaaaag	non-dbASV	0.98	Asteraceae	NA	NA	Asteraceae	89	5	5044
atcacgttttccgaaaacaaacaaaggttcagaaagtgaaaatcaaaaag	non-dbASV	0.98	Asteraceae	NA	NA	Asteraceae	84	6	5417
atcacgttttccgaaaacaaacaaaggttcagaaagcaaaaatcaaaaag	non-dbASV	0.98	Asteraceae	NA	NA	Asteraceae	97	5	8411
atcacgttttccgaaaacaaacaaaggttcagaaagcgaaaatcaaaaaa	non-dbASV	0.98	Asteraceae	NA	NA	Asteraceae	148	7	8731
atcacgttttccgaaaacaaataaaggttcagaaagcgaaaatcaaaaag	non-dbASV	0.98	Asteraceae	NA	NA	Asteraceae	114	6	9193
atcctatttttcgaaaacaaacaaaggttcagaaagcgaaaagaaaaaaaa	non-dbASV	0.941176	Asteraceae	Artemisia	Artemisia vulgaris	Artemisia vulgaris	318	8	10562
atcacgttttccgaaaacaaataaaggttcagaaagcgaaaatccaaaag	non-dbASV	0.98	Asteraceae	NA	NA	Asteraceae	75	6	11316
atcacgttttccgaaaacaaacaaaggtttagaaagcgaaaatcaaaaag	non-dbASV	0.98	Asteraceae	NA	NA	Asteraceae	84	5	12142
atcacattttccgaaaacaaacaaaggttcagaaagcgaaaatcaaaaag	non-dbASV	0.98	Asteraceae	NA	NA	Asteraceae	127	7	41798
atcacgtgttccgaaaacaaacaaaggttcagaaaacgaaaataaaaaag	non-dbASV	0.98	Asteraceae	Tephroseris	NA	Tephroseris	13	1	102
atcacgttttccaaaaacaaacaaagattcagaaagcgaaaatcaaaaag	non-dbASV	0.98	Asteraceae	NA	NA	Crepidinae	16	3	105
atccggttttccgaaaacaaacaaaggttcagaaaacgaaaataaaaaag	non-dbASV	0.960784	Asteraceae	Tephroseris	NA	Tephroseris	18	5	107
atcacgttttccgaaaacaaacaaagcttcagaaaacgaaaataaaaaag	non-dbASV	0.98	Asteraceae	Tephroseris	NA	Tephroseris	10	1	111
gtcacgttttccgaaaacaaacaaaggttcagaaagcgaaaatcaaaaag	non-dbASV	0.98	Asteraceae	NA	NA	Asteraceae	19	1	117
atcctatttttcgaaaacaaacaaagattcagaaagcgaaaatcaaaaag	non-dbASV	0.921569	Asteraceae	NA	NA	Crepidinae	33	5	132
atcacgttttctgaaaacaaacaaagattcagaaagcgaaaatcaaaaag	non-dbASV	0.98	Asteraceae	NA	NA	Crepidinae	13	3	142
atcacgttttccgaaaataaacaaagattcagaaagcgaaaatcaaaaag	non-dbASV	0.98	Asteraceae	NA	NA	Crepidinae	14	3	161
atctcgttttccgaaaacaaacaaaggttcagaaagcgaaaagaaaaaaaa	non-dbASV	0.980392	Asteraceae	NA	NA	Anthemideae	18	1	165
atcacgttttccgaaaacatacaaaggttcagaaaacgaaaataaaaaag	non-dbASV	0.98	Asteraceae	Tephroseris	NA	Tephroseris	10	1	174
atcacgttttccgaaaacaaacagaggttcagaaagcgaaaagaaaaaaaa	non-dbASV	0.980392	Asteraceae	NA	NA	Anthemideae	22	1	187
atcacgttttccgaaaacaaacaaagggtcagaaaacgaaaataaaaaag	non-dbASV	0.98	Asteraceae	Tephroseris	NA	Tephroseris	15	2	204
atcacgttttccgaaaacaaacaaaggatcagaaaacgaaaataaaaaag	non-dbASV	0.98	Asteraceae	Tephroseris	NA	Tephroseris	14	2	208
atcacgttttccgaaaacaaacaaagattcagaaaacgaaaatcaaaaag	non-dbASV	0.98	Asteraceae	NA	NA	Crepidinae	14	4	217
atcacgttttccgaaaacaaacaaaggttcagaaaacgaaaaaaaaaaag	non-dbASV	0.98	Asteraceae	Tephroseris	NA	Tephroseris	32	5	223
atcacgttttccgaaaacaaacaaaggttcagaaagcgaaaagagaaaaaa	non-dbASV	0.980392	Asteraceae	NA	NA	Anthemideae	26	1	286
atcacgttttccgaaaacaaacaaaggttcagaaaacgaaaataaaaaaaa	non-dbASV	0.961538	Asteraceae	Arnica	NA	Arnica	26	4	292
atcacgttttccgaaaacaaacaaattcagaaagcgaaaagaaaaaaa	non-dbASV	0.979592	Asteraceae	Artemisia	Artemisia frigida	Artemisia frigida	12	3	331
atcacgttttccgaaaacaaacaaaggttcagaaggcgaaaatcaaaaag	non-dbASV	0.98	Asteraceae	NA	NA	Asteraceae	15	1	360
atcatgttttccgaaaacaaacaaagattcagaaagcgaaaatcaaaaag	non-dbASV	0.98	Asteraceae	NA	NA	Crepidinae	13	2	401
ataacgttttccgaaaacaaacaaaggttcagaaagcgaaaagaaaaaaaa	non-dbASV	0.980392	Asteraceae	NA	NA	Anthemideae	15	1	551
atcacgttttccgaaaacaaacaaagattcagaaagcgaagatcaaaaag	non-dbASV	0.98	Asteraceae	NA	NA	Cichorieae	15	2	605
atcacgttttccgaaaacaaacaaaggttcagaaaactaaaataaaaaag	non-dbASV	0.98	Asteraceae	Tephroseris	NA	Tephroseris	12	1	795
atcacgttttccgaaaacaaacaaaggttcagaaaacgaaaataaaagag	non-dbASV	0.98	Asteraceae	Tephroseris	NA	Tephroseris	13	1	851
atcacgttttccgaaaacaaacaaaggttcagagaacgaaaataaaaaag	non-dbASV	0.98	Asteraceae	Tephroseris	NA	Tephroseris	17	2	971
atcacggtttccgaaaacaaacaaaggttcagaaaacgaaaataaaaaag	non-dbASV	0.98	Asteraceae	Tephroseris	NA	Tephroseris	14	1	1000
atcacgttttccgaaaacaaacagaggttcagaaaacgaaaataaaaaag	non-dbASV	0.98	Asteraceae	Tephroseris	NA	Tephroseris	38	4	1107
atcacgttttccgaaaacaaacaaaggttcggaaaacgaaaataaaaaag	non-dbASV	0.98	Asteraceae	Tephroseris	NA	Tephroseris	33	3	1222
atcacgttttccgaaaacaaacaaatgttcagaaaacgaaaataaaaaag	non-dbASV	0.98	Asteraceae	Tephroseris	NA	Tephroseris	11	1	1229
atcacgttttccgaaaacaaacaaaggttcagaaaacgaaaataaagaag	non-dbASV	0.98	Asteraceae	Tephroseris	NA	Tephroseris	29	2	1267
atcacgttttccgaaaacaaacaagggttcagaaaacgaaaataaaaaag	non-dbASV	0.98	Asteraceae	Tephroseris	NA	Tephroseris	18	4	1528
atcacgctttccgaaaacaaacaaaggttcagaaaacgaaaataaaaaag	non-dbASV	0.98	Asteraceae	Tephroseris	NA	Tephroseris	17	2	1539
atcacgttttccgaaaacaaacaaaggttcagaaaacgagaataaaaaag	non-dbASV	0.98	Asteraceae	Tephroseris	NA	Tephroseris	36	3	1681
attacgttttccgaaaacaaacaaaggttcagaaaacgaaaataaaaaag	non-dbASV	0.98	Asteraceae	Tephroseris	NA	Tephroseris	28	4	2303
atcacgttttccgaaaacaaacaaaggtttagaaaacgaaaataaaaaag	non-dbASV	0.98	Asteraceae	Tephroseris	NA	Tephroseris	19	3	2424
atcacgttttccgaaaacaaacaaaagttcagaaaacgaaaataaaaaag	non-dbASV	0.98	Asteraceae	Tephroseris	NA	Tephroseris	17	2	2463
atcacgtttttcgaaaacaaacaaaggttcagaaaacgaaaataaaaaag	non-dbASV	0.98	Asteraceae	Tephroseris	NA	Tephroseris	23	3	2897
atcacgttttccgaaaacaaacaaaggttcaaaaaacgaaaataaaaaag	non-dbASV	0.98	Asteraceae	Tephroseris	NA	Tephroseris	17	5	3067
atcacgttttccgaaaacaaacaaaggttcagaaaacgaaaataaaaaaa	non-dbASV	0.98	Asteraceae	NA	NA	Asteroideae	41	4	3970
atcacgttttccaaaaacaaacaaaggttcagaaaacgaaaataaaaaag	non-dbASV	0.98	Asteraceae	Tephroseris	NA	Tephroseris	14	1	4079
atcacgttttccgaaaacaaacaaaaattcagaaagcgaaaatcaaaaag	non-dbASV	0.98	Asteraceae	NA	NA	Crepidinae	38	6	4086
atcacattttccgaaaacaaacaaaggttcagaaaacgaaaataaaaaag	non-dbASV	0.98	Asteraceae	Tephroseris	NA	Tephroseris	38	4	6525
atcacgttttccgaaaacaaacaaagattcagaaaacgaaaataaaaaag	non-dbASV	0.98	Asteraceae	NA	NA	Asteraceae	38	6	7431
atcacgttttccgaaaataaacaaaggttcagaaaacgaaaataaaaaag	non-dbASV	0.98	Asteraceae	Tephroseris	NA	Tephroseris	29	4	8434
atcacgttttccgaaaacaaataaaggttcagaaaacgaaaataaaaaag	non-dbASV	0.98	Asteraceae	Tephroseris	NA	Tephroseris	22	2	11923
atcacgttttccgaaaacaaacaaaggttcagaaaatgaaaataaaaaag	non-dbASV	0.98	Asteraceae	Tephroseris	NA	Tephroseris	26	3	12696
atcacgttttccgaaaacaagcaaaggttcagaaagcgaaaagaaaaaaa	non-dbASV	0.98	Asteraceae	Hulteniella	Hulteniella integrifolia	Hulteniella integrifolia	62	6	104
atcacgttttccgaagacaaacaaaggttcagaaagcgaaaataaaaaag	non-dbASV	0.98	Asteraceae	NA	NA	Asteraceae	24	2	112
atcacgttttccgaaaacaaacaaaggttcagaaagcgaaaagaaaaagg	non-dbASV	0.980392	Asteraceae	Senecio	Senecio vulgaris	Senecio vulgaris	58	4	113
atcatgttttccgaaaacaaacaaaggttcagaaagcgaaaagaaaaaaag	non-dbASV	0.980392	Asteraceae	Artemisia	Artemisia gmelinii	Artemisia gmelinii	25	4	113
atcacgttttccgaaaacaaacagaggttcagaaagcgaaaatcaaaaag	non-dbASV	0.98	Asteraceae	NA	NA	Asteraceae	12	1	142
atcacgttttccgaaaacaaacaaaggctcagaaagcgaaaataaaaaag	non-dbASV	0.98	Asteraceae	NA	NA	Asteraceae	38	3	150
atcacgttttccgaaaacaaacaaagattcagaaagcgaaaagaaaaaaaag	non-dbASV	0.980769	Asteraceae	Artemisia	NA	Artemisia	27	3	155
atcacgttttccgaaaacaaacaaaggttcagaaagcgagaataaataaag	non-dbASV	0.960784	Asteraceae	NA	NA	Asteraceae	61	7	163
atcctgctttccgaaaacaaacaaaggttcagaaagcgaaaagaaaaaaaa	non-dbASV	0.960784	Asteraceae	Artemisia	Artemisia vulgaris	Artemisia vulgaris	68	6	261
atcacgttttccgaaaacaaacaaaggttcagaaagcgaaaagaaaaaaaagg	non-dbASV	0.981132	Asteraceae	Artemisia	NA	Artemisia	95	7	328
atcacgttttccgaaaacagacaaaggttcagaaagcgaaaatcaaaaag	non-dbASV	0.98	Asteraceae	NA	NA	Asteraceae	39	3	374
atcacgttttccgaaaacaaacaaaggttcagaaaacgaaaagaaaaaaag	non-dbASV	0.980392	Asteraceae	Artemisia	Artemisia gmelinii	Artemisia gmelinii	24	4	427
atcccgttttatgaaaacaaacaaaggttcagaaagcgaaaagaaaaaaaa	non-dbASV	0.941176	Asteraceae	NA	NA	Anthemideae	83	6	466
accacgttttccgaaaacaaacaaaggttcagaaagcgaaaagaaaaaaaa	non-dbASV	0.980392	Asteraceae	NA	NA	Anthemideae	52	2	673
atcacgttttccgaaaacaaacaaaggttcagaaagctaaaatcaaaaag	non-dbASV	0.98	Asteraceae	NA	NA	Asteraceae	32	3	677
atcacgttttccgaaaacaaacaaaggttcagaaagcgaaaagaaagaaaa	non-dbASV	0.980392	Asteraceae	NA	NA	Anthemideae	46	1	682
atcacgtcttccgaaaacaaacaaaggttcagaaagcgaaaagaaaaaaaa	non-dbASV	0.980392	Asteraceae	NA	NA	Anthemideae	42	1	722
atcacgttttccgaaaacaagcaaaggttcagaaagcgaaaagaaaaaaaa	non-dbASV	0.980392	Asteraceae	NA	NA	Anthemideae	48	2	742
atcacgttttccgaaaacaaacaaaggttcagaaagcgaaaagaaaaagaa	non-dbASV	0.980392	Asteraceae	NA	NA	Anthemideae	44	2	760
atcacgttttccgaaaacaaacaaaggttcagaaagcgaaaataaaaaaaa	non-dbASV	0.980769	Asteraceae	Arnica	NA	Arnica	80	2	796
atcacgttttcctaaaacaaacaaaggttcagaaagcgaaaagaaaaaaaa	non-dbASV	0.980392	Asteraceae	NA	NA	Anthemideae	76	2	1012
atcacgttttccgaaaacaaacaaaggttcagagagcgaaaagaaaaaaaa	non-dbASV	0.980392	Asteraceae	NA	NA	Anthemideae	48	2	1059
atcacgttttccgaaaacaaacaaaggttcggaaagcgaaaagaaaaaaaa	non-dbASV	0.980392	Asteraceae	NA	NA	Anthemideae	49	2	1578
atcacgttttccgaaaacaaacaaaggttcaggaagcgaaaagaaaaaaaa	non-dbASV	0.980392	Asteraceae	NA	NA	Anthemideae	67	3	1906
atcttgtattattcggatgaatttcgggcgatgaggcga	non-dbASV	0.974359	Athyriaceae	Pseudathyrium	Pseudathyrium alpestre	Pseudathyrium alpestre	15	3	12285
atcctgttttccgaaaacaaataaaacaaatttaagggttcataaagtgagaataaaaaa	non-dbASV	0.983607	Betulaceae	Betula	NA	Betula	22	2	189
atccagttttccgaaaacaaataaaacaaatttaagggttcataaagtgagaataaaaaag	non-dbASV	0.983607	Betulaceae	Betula	NA	Betula	35	1	231
atcctgttttccgaaaacaaataacacaaatttaagggttcataaagtgagaataaaaaag	non-dbASV	0.983607	Betulaceae	Betula	NA	Betula	27	1	277
atcctgttttccgaaaacaaataaaacaaatttaaggtttcataaagtgagaataaaaaag	non-dbASV	0.983607	Betulaceae	Betula	NA	Betula	51	2	298
atcctgtttaccgaaaacaaataaaacaaatttaagggttcataaagtgagaataaaaaag	non-dbASV	0.983607	Betulaceae	Betula	NA	Betula	65	2	402
atcacgttttccgaaaacaaataaaacaaatttaagggttcataaagtgagaataaaaaag	non-dbASV	0.967742	Betulaceae	Betula	NA	Betula	94	7	502
atcctgttttcctaaaacaaataaaacaaatttaagggttcataaagtgagaataaaaaag	non-dbASV	0.983607	Betulaceae	Betula	NA	Betula	83	3	617
atcctgttttatgaaaacaaataaaacaaatttaagggttcataaagtgagaataaaaaag	non-dbASV	0.967213	Betulaceae	Betula	NA	Betula	110	8	639
atcctgttttccgaaaacaaataaaacaaatttgagggttcataaagtgagaataaaaaag	non-dbASV	0.983607	Betulaceae	Betula	NA	Betula	48	2	701
atcctgttttccgaaaacaaataaaacaaatctaagggttcataaagtgagaataaaaaag	non-dbASV	0.983607	Betulaceae	Betula	NA	Betula	35	1	907
atcctgttttccgaaaacaaataaaacaaatttaagggttcataatgtgagaataaaaaag	non-dbASV	0.983607	Betulaceae	Betula	NA	Betula	65	3	1275
atcctgttttccgagaacaaataaaacaaatttaagggttcataaagtgagaataaaaaag	non-dbASV	0.983607	Betulaceae	Betula	NA	Betula	100	3	1711
atcctgttttccgaaaacaaataaaacaaatttaagaattcataaagtgagaataaaaaag	non-dbASV	0.967213	Betulaceae	Betula	NA	Betula	30	7	2156
atcctgtcttccgaaaacaaataaaacaaatttaagggttcataaagtgagaataaaaaag	non-dbASV	0.983607	Betulaceae	Betula	NA	Betula	79	3	2226
atcctgttttccgaagacaaataaaacaaatttaagggttcataaagtgagaataaaaaag	non-dbASV	0.983607	Betulaceae	Betula	NA	Betula	59	2	2466
atcctggtttccgaaaacaaataaaacaaatttaagggttcataaagtgagaataaaaaag	non-dbASV	0.983607	Betulaceae	Betula	NA	Betula	95	3	2502
atcctgttctccgaaaacaaataaaacaaatttaagggttcataaagtgagaataaaaaag	non-dbASV	0.983607	Betulaceae	Betula	NA	Betula	106	3	3140
atcctatttttcgaaaacaaataaaacaaatttaagggttcataaagtgagaataaaaaag	non-dbASV	0.967213	Betulaceae	Betula	NA	Betula	196	8	3407
atcctgttttccgaaaacaaataaaacaaatttaagggttcataaagtgagaataagaaag	non-dbASV	0.983607	Betulaceae	Betula	NA	Betula	104	4	4856
atcctgttttccgaaaacaaataaaacaaatttaagggttcataaagtgggaataaaaaag	non-dbASV	0.983607	Betulaceae	Betula	NA	Betula	108	3	5153
atcctgttttccgaaaacaaataaaacaaatttaagggttcataaagtaagaataaaaaag	non-dbASV	0.983607	Betulaceae	Betula	NA	Betula	130	6	5503
attctgttttccgaaaacaaataaaacaaatttaagggttcataaagtgagaataaaaaag	non-dbASV	0.983607	Betulaceae	Betula	NA	Betula	140	7	5737
atcctgttttctgaaaacaaataaaacaaatttaagggttcataaagtgagaataaaaaag	non-dbASV	0.983607	Betulaceae	Betula	NA	Betula	147	6	5941
atcctgttttccaaaaacaaataaaacaaatttaagggttcataaagtgagaataaaaaag	non-dbASV	0.983607	Betulaceae	Betula	NA	Betula	126	5	6936
atcctgttttccgaaaacaaataaaacaaatttaagggttcataaagtgagaataaaaaaa	non-dbASV	0.983607	Betulaceae	Betula	NA	Betula	162	7	7339
atcctgttttccgaaaataaataaaacaaatttaagggttcataaagtgagaataaaaaag	non-dbASV	0.983607	Betulaceae	Betula	NA	Betula	154	7	7974
atcttgttttccgaaaacaaataaaacaaatttaagggttcataaagtgagaataaaaaag	non-dbASV	0.983607	Betulaceae	Betula	NA	Betula	183	8	10010
atcctgttttccgaaaacaaataaaacaaatttaagggttcataaagtgagaataaaaagg	non-dbASV	0.983607	Betulaceae	Betula	NA	Betula	196	6	10400
atcctgttttccgaaaacaaataaaacaaatttaaaggttcataaagtgagaataaaaaag	non-dbASV	0.983607	Betulaceae	Betula	NA	Betula	166	7	10485
atcctgttttccgaaaacaaataaaacaaatttaagggtttataaagtgagaataaaaaag	non-dbASV	0.983607	Betulaceae	Betula	NA	Betula	114	6	12713
atcctgtttttcgaaaacaaataaaacaaatttaagggttcataaagtgagaataaaaaag	non-dbASV	0.983607	Betulaceae	Betula	NA	Betula	180	8	14425
atcctgttttccgaaaacaaataaaacaaatttaagggttcataaaatgagaataaaaaag	non-dbASV	0.983607	Betulaceae	Betula	NA	Betula	112	6	15454
atcctgttttccgaaaacaaataaaataaatttaagggttcataaagtgagaataaaaaag	non-dbASV	0.983607	Betulaceae	Betula	NA	Betula	163	8	19401
atcctattttccgaaaacaaataaaacaaatttaagggttcataaagtgagaataaaaaag	non-dbASV	0.983607	Betulaceae	Betula	NA	Betula	219	8	30471
atcctgttttccgaaaacaaataaaacaaatttaagagttcataaagtgagaataaaaaag	non-dbASV	0.983607	Betulaceae	Betula	NA	Betula	161	7	33512
atcctgttttccgaaaacaaataaaacaaatttaaggattcataaagtgagaataaaaaag	non-dbASV	0.983607	Betulaceae	Betula	NA	Betula	160	7	33702
atcctgttttccgaaaacaaaaaaaaaaaaaataagggttcataaagtgagaataaaaaag	non-dbASV	0.934426	Betulaceae	Betula	NA	Betula	18	4	100
atcccgttttatgaaaacaaataaaacaaattgaagggttcataaagcgagactaaaaag	non-dbASV	0.95	Betulaceae	Alnus	Alnus alnobetula	Alnus alnobetula	15	3	105
atcctgttttccgaaaaaaaataaaaaaaaattaagggttcataaagtgagaataaaaaag	non-dbASV	0.95082	Betulaceae	Betula	NA	Betula	16	2	105
atcctgttttccgaaaacaaataaaacaaatttaagggttcataaagtgagaataaaaat	non-dbASV	0.967213	Betulaceae	Betula	NA	Betula	43	5	106
atcctgttttccgaaaacaaataaaacaaattgaagggttcatagcgagactaaaaag	non-dbASV	0.966667	Betulaceae	Alnus	Alnus alnobetula	Alnus alnobetula	35	6	107
atcctgttttccgaaaacaaataaaacaaatttaagggttcataaagtgagaaaaaaaaagg	non-dbASV	0.967742	Betulaceae	Betula	NA	Betula	27	5	107
atcctgttttccgaaaacaaataaaacaaatttaagggttcataaagtgagaataaaacag	non-dbASV	0.983607	Betulaceae	Betula	NA	Betula	33	2	109
atcctgttttcaaaaaacaaataaaacaaatttaagggttcataaagtgagaataaaaaag	non-dbASV	0.967213	Betulaceae	Betula	NA	Betula	10	4	110
atcctgttttccgaaaacaaaaaaaacaaaatgaagggttcataaagcgagactaaaaag	non-dbASV	0.966667	Betulaceae	Alnus	Alnus alnobetula	Alnus alnobetula	42	4	111
atcctatttttcgaaaacaaataaaacaaattgaaggattcataaagcgagactaaaaag	non-dbASV	0.95	Betulaceae	Alnus	Alnus alnobetula	Alnus alnobetula	26	5	112
atcctgttttccaaaaaaaaataaaacaaatttaagggttcataaagtgagaataaaaaag	non-dbASV	0.967213	Betulaceae	Betula	NA	Betula	17	2	112
atccttttttccgaaaaaaaataaaaaaaatttaagggttcataaagtgagaataaaaaag	non-dbASV	0.95082	Betulaceae	Betula	NA	Betula	16	3	113
atcctgttttccgaaaacaaataaaacaaatttaagggttcataaagtgagaataaaag	non-dbASV	0.967213	Betulaceae	Betula	NA	Betula	60	7	117
atcctgttttccgaaaacaaataaaaaaaatttaagggttcataaagtgagaaaaaaaaag	non-dbASV	0.967213	Betulaceae	Betula	NA	Betula	27	4	122
atcctgttttccgaaaaaaaaaaaaaaaaaattaagggttcataaagtgagaataaaaaaa	non-dbASV	0.918033	Betulaceae	Betula	NA	Betula	14	4	124
atcctgttttccgaaaacaaataaaacaaattgaagggttcagaaagcgcgaataaaaagg	non-dbASV	0.934426	Betulaceae	Alnus	NA	Alnus	37	5	137
atcctgttttccgaaaacaaataaaacaaatttaagggttcataacgtgagaataaaaaag	non-dbASV	0.983607	Betulaceae	Betula	NA	Betula	12	1	139
atcctgttttccgaaaacaaataaaacaaattggggggttcataaagcgagactaaaaag	non-dbASV	0.966667	Betulaceae	Alnus	Alnus alnobetula	Alnus alnobetula	14	1	142
atcctgttttccgaaaacaaataaaacaaatttaagggttcataaagtgagaataaataag	non-dbASV	0.983607	Betulaceae	Betula	NA	Betula	29	1	147
atcctgttttccgaaaacaaataaaacaaattgaagggttcataaagcgagaataaataaag	non-dbASV	0.967742	Betulaceae	Alnus	NA	Alnus	31	6	148
atcctgttttccgaaaacaaataaaacaaattgaaggactcataaagcgagactaaaaag	non-dbASV	0.966667	Betulaceae	Alnus	Alnus alnobetula	Alnus alnobetula	19	2	155
atcctgttttccgaaaacaaaaaaaaaaaatttaagggttcataaagtgagaataaaaaaa	non-dbASV	0.95082	Betulaceae	Betula	NA	Betula	26	4	162
atcctgttttaagaaaacaaataaaacaaatttaagggttcataaagtgagaataaaaaag	non-dbASV	0.967213	Betulaceae	Betula	NA	Betula	37	6	164
atccttttttccgaaaaaaaataaaacaaattgaagggttcataaagcgagactaaaaag	non-dbASV	0.966667	Betulaceae	Alnus	Alnus alnobetula	Alnus alnobetula	41	5	167
atccttttttccgaaaaaaaaaaaaacaaatttaagggttcataaagtgagaataaaaaag	non-dbASV	0.95082	Betulaceae	Betula	NA	Betula	27	4	171
atcctgttttccgaaaacaaataaaacaaattgaagggttcataaagcgagaataaaaagg	non-dbASV	0.967213	Betulaceae	Alnus	NA	Alnus	25	5	174
atcctgttttccgaaaacaagtaaaacaaattgaaggattcataaagcgagactaaaaag	non-dbASV	0.966667	Betulaceae	Alnus	Alnus alnobetula	Alnus alnobetula	19	4	177
atcctgttttccgaaaacaaataaaacaaattgaagggttcataaagcgagactaaaaa	non-dbASV	0.983333	Betulaceae	Alnus	Alnus alnobetula	Alnus alnobetula	38	3	179
atcctgttttccgaaaacaaaaaaaaaaaatttaagggttcataaagtgagaaaaaaaaag	non-dbASV	0.95082	Betulaceae	Betula	NA	Betula	26	3	183
atcctgttttccgaaaaaaaaaaaaaaaaaattaagggttcataaagtgagaataaaaaag	non-dbASV	0.934426	Betulaceae	Betula	NA	Betula	24	3	185
atcctgttttccgaaaacaaataaaaaaaatttaagggttcataaagtgagaataaaaaaa	non-dbASV	0.967213	Betulaceae	Betula	NA	Betula	32	5	196
atcctgttttccgaaaacaaaaaaaaaaaaatgaagggttcataaagcgagactaaaaag	non-dbASV	0.95	Betulaceae	Alnus	Alnus alnobetula	Alnus alnobetula	36	5	226
atcctgttttccgaaaacaaataaaaaaaaatgaagggttcataaagcgagactaaaaag	non-dbASV	0.966667	Betulaceae	Alnus	Alnus alnobetula	Alnus alnobetula	36	3	229
atcctgttttccgaacacaaataaaacaaattgaagggttcataaagcgagactaaaaag	non-dbASV	0.983333	Betulaceae	Alnus	Alnus alnobetula	Alnus alnobetula	24	1	232
atcctgttttccgaaaacaaataaaacaaattgaaggattcataaagcgagactaaaagg	non-dbASV	0.966667	Betulaceae	Alnus	Alnus alnobetula	Alnus alnobetula	10	2	232
atccttctttttggcaaacaaataaaacaaattgaagggttcataaagcgagactaaaaag	non-dbASV	0.918033	Betulaceae	Alnus	Alnus alnobetula	Alnus alnobetula	30	4	233
atccttctttccgaaaacaaataaaacaaattgaagggttcataaagcgagactaaaaag	non-dbASV	0.967213	Betulaceae	Alnus	Alnus alnobetula	Alnus alnobetula	17	3	240
atcctgttttccgaaaaaaaataaaaaaaatttaagggttcataaagtgagaaaaaaaaag	non-dbASV	0.95082	Betulaceae	Betula	NA	Betula	22	2	241
atcctgttttacgaaaacaaataaaaaaaatttaagggttcataaagtgagaataaaaaag	non-dbASV	0.967213	Betulaceae	Betula	NA	Betula	17	5	250
atcctgttttccgagaacaaataaaacaaattgaagggttcataaagcgagactagaaag	non-dbASV	0.966667	Betulaceae	Alnus	Alnus alnobetula	Alnus alnobetula	10	2	253
atcctgttttccgaaaacaaataaaacaaattgaagggttgataaagcgagactaaaaag	non-dbASV	0.983333	Betulaceae	Alnus	Alnus alnobetula	Alnus alnobetula	25	1	263
atccttctttccgaaaacaaataaaacaaatttaagggttcataaagtgagaataaaaaag	non-dbASV	0.967742	Betulaceae	Betula	NA	Betula	13	2	270
atcctgttttccgaaaacaaataaaacaaattgaagggttcataaagcgcgaataaaaagg	non-dbASV	0.95082	Betulaceae	Alnus	NA	Alnus	51	4	281
atccttttttccgaaaaaaaataaaacaaatttaagggttcataaagtgagaataaaaaag	non-dbASV	0.967213	Betulaceae	Betula	NA	Betula	42	5	292
atcctgttttccgaaaacaaaaaaaacaaaattaagggttcataaagtgagaataaaaaag	non-dbASV	0.967213	Betulaceae	Betula	NA	Betula	35	5	294
atcctatttttcgaaaacaaacaaaacaaatttaagggttcataaagtgagaataaaaaag	non-dbASV	0.95082	Betulaceae	Betula	NA	Betula	79	7	314
atcctgttttccgaaaacaaaaaaaacaaatttaagggttcataaagtgagaaaaaaaaag	non-dbASV	0.967213	Betulaceae	Betula	NA	Betula	36	5	314
atcctgttttccgaaaacaaataaaacaaatttaagggttcataaagtgagaataaaaatacaaaag	non-dbASV	0.910448	Betulaceae	Betula	NA	Betula	62	6	316
atcctgttttccgaaaacaaaaaaaaaaaaattaagggttcataaagtgagaataaaaaaa	non-dbASV	0.934426	Betulaceae	Betula	NA	Betula	20	4	329
atcctgttttccgaaaacaaataaaacaaattgaagggttcataaagcgagactaaag	non-dbASV	0.966667	Betulaceae	Alnus	Alnus alnobetula	Alnus alnobetula	59	8	367
atcctattttccgaaaacaaataaaacaaattgaagggttcataaaacgagactaaaaag	non-dbASV	0.966667	Betulaceae	Alnus	Alnus alnobetula	Alnus alnobetula	15	3	377
atcctgttttccgaaaaaaaataaaacaaatttaagggttcataaagtgagaaaaaaaaag	non-dbASV	0.967213	Betulaceae	Betula	NA	Betula	39	5	511
atcctgttttccgaaaacaaataaaacaaatttaagggttcataaagtgagaataagaatacaaaag	non-dbASV	0.910448	Betulaceae	Betula	NA	Betula	99	7	543
atcctgttttccgaaaacaaataaaacaacttgaagggttcataaagcgagactaaaaag	non-dbASV	0.983333	Betulaceae	Alnus	Alnus alnobetula	Alnus alnobetula	59	2	546
atcctgttttccgaaaacaaacaaaacaaattgaagggttcataaagcgagactaaaaag	non-dbASV	0.983333	Betulaceae	Alnus	Alnus alnobetula	Alnus alnobetula	25	1	572
atcctgttttccgaaaaaaaataaaaaaaattgaagggttcataaagcgagactaaaaag	non-dbASV	0.966667	Betulaceae	Alnus	Alnus alnobetula	Alnus alnobetula	44	5	573
atcacgttttccgaaaacaaataaaacaaattgaagggttcataaagcgagactaaaaag	non-dbASV	0.967213	Betulaceae	Alnus	Alnus alnobetula	Alnus alnobetula	64	6	625
atcctgttttccggaaacaaataaaacaaatttaagggttcataaagtgagaataaaaaag	non-dbASV	0.983607	Betulaceae	Betula	NA	Betula	39	2	635
atcctgttttccgaaaacatataaaacaaattgaagggttcataaagcgagactaaaaag	non-dbASV	0.983333	Betulaceae	Alnus	Alnus alnobetula	Alnus alnobetula	26	1	642
atcctgttttccgaaatcaaataaaacaaattgaagggttcataaagcgagactaaaaag	non-dbASV	0.983333	Betulaceae	Alnus	Alnus alnobetula	Alnus alnobetula	24	1	746
atcctgttttccgaaaacaaataaaacaaattgaagggttcataaagcgagcctaaaaag	non-dbASV	0.983333	Betulaceae	Alnus	Alnus alnobetula	Alnus alnobetula	28	1	832
atcctgttttccgaaaacaaataaaacaaattgaagggttcataaagcgagaataaaaaag	non-dbASV	0.983607	Betulaceae	Alnus	NA	Alnus	61	6	836
atcctgttttccgaaaaaaaaaaaaaaaaattgaagggttcataaagcgagactaaaaag	non-dbASV	0.95	Betulaceae	Alnus	Alnus alnobetula	Alnus alnobetula	39	4	841
atcctgttttatgaaaacaaataaaacaaattgaagggttcataaagcgagactaaaaag	non-dbASV	0.966667	Betulaceae	Alnus	Alnus alnobetula	Alnus alnobetula	62	5	854
atcctgttttccgaaaacaaataaaacaaattgaagggttcataaaacaagactaaaaag	non-dbASV	0.966667	Betulaceae	Alnus	Alnus alnobetula	Alnus alnobetula	17	4	890
atcctgttttccgaaaaaaaaaaaaaaaaatttaagggttcataaagtgagaaaaaaaaag	non-dbASV	0.934426	Betulaceae	Betula	NA	Betula	38	3	900
atcctgttttccgaaaacaaataaaactaattgaagggttcataaagcgagactaaaaag	non-dbASV	0.983333	Betulaceae	Alnus	Alnus alnobetula	Alnus alnobetula	25	1	976
atcctgttttccgaaaacaaataaaacaatttgaagggttcataaagcgagactaaaaag	non-dbASV	0.983333	Betulaceae	Alnus	Alnus alnobetula	Alnus alnobetula	26	1	978
atcctgttttccgaaaacaaaaaaaaaaaaattaagggttcataaagtgagaataaaaaag	non-dbASV	0.95082	Betulaceae	Betula	NA	Betula	44	4	988
atcctatttttcgaaaacaaacaaaacaaattgaagggttcataaagcgagactaaaaag	non-dbASV	0.95	Betulaceae	Alnus	Alnus alnobetula	Alnus alnobetula	68	7	1029
atcctgttttccgaaaaaaaaaaaaacaaatttaagggttcataaagtgagaaaaaaaaag	non-dbASV	0.95082	Betulaceae	Betula	NA	Betula	52	5	1082
atcctgttttcagaaaacaaataaaacaaatttaagggttcataaagtgagaataaaaaag	non-dbASV	0.983607	Betulaceae	Betula	NA	Betula	106	3	1103
atcctgttttccgaaaacaaataaaacaaattgaaaaattcataaagcgagactaaaaag	non-dbASV	0.95	Betulaceae	Alnus	Alnus alnobetula	Alnus alnobetula	10	5	1183
atcctgttttccgaaaacaaataaaacaaatttaggggttcataaagtgagaataaaaaag	non-dbASV	0.983607	Betulaceae	Betula	NA	Betula	50	2	1195
atcctgttttccgaaaacaaaaaaaaaaaattgaagggttcataaagcgagactaaaaag	non-dbASV	0.966667	Betulaceae	Alnus	Alnus alnobetula	Alnus alnobetula	46	4	1214
atcctgttttacgaaaacaaataaaacaaattgaagggttcataaagcgagactaaaaag	non-dbASV	0.983333	Betulaceae	Alnus	Alnus alnobetula	Alnus alnobetula	28	1	1325
atcctgttttccgaaaacaaataaaacaaatttaagggttcatgaagtgagaataaaaaag	non-dbASV	0.983607	Betulaceae	Betula	NA	Betula	62	3	1350
atcctgttttccgaaaacaaataaaacaaatttaagggttcataaagtgagactaaaaag	non-dbASV	0.967213	Betulaceae	Betula	NA	Betula	68	6	1364
atcctgttttccgaaaaaaaataaaaaaaatttaagggttcataaagtgagaataaaaaag	non-dbASV	0.967213	Betulaceae	Betula	NA	Betula	67	6	1376
atcctgttttccgaaaaaaaaaaaaacaaattgaagggttcataaagcgagactaaaaag	non-dbASV	0.966667	Betulaceae	Alnus	Alnus alnobetula	Alnus alnobetula	47	4	1575
atcctgttttccgaaaacaaataaaacaaatttaagggttcataaagtgagaataaaaaagg	non-dbASV	0.983871	Betulaceae	Betula	NA	Betula	65	3	1772
atcctgttttccgaaaacaaataaaacaaatttaagggctcataaagtgagaataaaaaag	non-dbASV	0.983607	Betulaceae	Betula	NA	Betula	65	2	1791
atcctgttttccgaaaaaaaaaaaaaaaaatttaagggttcataaagtgagaataaaaaag	non-dbASV	0.95082	Betulaceae	Betula	NA	Betula	62	6	1933
atcctgttttccgaaaacaaataaaacaaattgaatggttcataaagcgagactaaaaag	non-dbASV	0.983333	Betulaceae	Alnus	Alnus alnobetula	Alnus alnobetula	62	2	2071
atcctgttttccgaaaacaaataaaacaaattgaagggttaataaagcgagactaaaaag	non-dbASV	0.983333	Betulaceae	Alnus	Alnus alnobetula	Alnus alnobetula	44	3	2089
accctgttttccgaaaacaaataaaacaaatttaagggttcataaagtgagaataaaaaag	non-dbASV	0.983607	Betulaceae	Betula	NA	Betula	146	5	2274
atcttgttttccgaaaacaaataaaacaaattgaagggttcataaagcgagactaaaaag	non-dbASV	0.983333	Betulaceae	Alnus	Alnus alnobetula	Alnus alnobetula	51	4	2289
atcctgttttccgaaaaaaaaaaaaacaaatttaagggttcataaagtgagaataaaaaag	non-dbASV	0.967213	Betulaceae	Betula	NA	Betula	67	6	2298
atcctgttttccgaaaaaaaataaaacaaattgaagggttcataaagcgagactaaaaag	non-dbASV	0.983333	Betulaceae	Alnus	Alnus alnobetula	Alnus alnobetula	27	1	2365
atcctgttttccgaaaacaaaaaaaaaaaatttaagggttcataaagtgagaataaaaaag	non-dbASV	0.967213	Betulaceae	Betula	NA	Betula	73	7	2640
atccttttttccgaaaacaaataaaacaaattgaagggttcataaagcgagactaaaaag	non-dbASV	0.983333	Betulaceae	Alnus	Alnus alnobetula	Alnus alnobetula	27	1	2719
atcctgttttccgaaaacaaataaaacaaattgaagaattcataaagcgagactaaaaag	non-dbASV	0.966667	Betulaceae	Alnus	Alnus alnobetula	Alnus alnobetula	31	5	2781
atcctgttttccgaaaacaaataaagcaaatttaagggttcataaagtgagaataaaaaag	non-dbASV	0.983607	Betulaceae	Betula	NA	Betula	154	5	2798
atcctgttttccgaaaacaaataaaacaaattgaagggttcataaagcaaaactaaaaag	non-dbASV	0.966667	Betulaceae	Alnus	Alnus alnobetula	Alnus alnobetula	20	6	3344
atcctgttttccgaaaacaaataaaacaaattgaagggttcataaagtgagaataaaaaag	non-dbASV	0.983607	Betulaceae	Betula	NA	Betula	81	4	3429
atcctgttttccgaaaacaaataaaacaaatcgaagggttcataaagcgagactaaaaag	non-dbASV	0.983333	Betulaceae	Alnus	Alnus alnobetula	Alnus alnobetula	26	1	3538
atcctgtttcccgaaaacaaataaaacaaattgaagggttcataaagcgagactaaaaag	non-dbASV	0.983333	Betulaceae	Alnus	Alnus alnobetula	Alnus alnobetula	40	2	3647
atcctgttttccgaaaacaaataaaacaaatttaagggttcataaagcgagactaaaaag	non-dbASV	0.983333	Betulaceae	Alnus	Alnus alnobetula	Alnus alnobetula	31	1	3958
atcctgttttccgaaaacaaataaaacaaatttaagggttcataaaataagaataaaaaag	non-dbASV	0.967213	Betulaceae	Betula	NA	Betula	17	5	3959
atcctgttttccgaaaacaaataaaacgaattgaagggttcataaagcgagactaaaaag	non-dbASV	0.983333	Betulaceae	Alnus	Alnus alnobetula	Alnus alnobetula	27	1	4422
atcctgttttccgaaagcaaataaaacaaattgaagggttcataaagcgagactaaaaag	non-dbASV	0.983333	Betulaceae	Alnus	Alnus alnobetula	Alnus alnobetula	40	2	4432
atcctgttttccgaaaacaagtaaaacaaattgaagggttcataaagcgagactaaaaag	non-dbASV	0.983333	Betulaceae	Alnus	Alnus alnobetula	Alnus alnobetula	37	2	4472
atcctgttctccgaaaacaaataaaacaaattgaagggttcataaagcgagactaaaaag	non-dbASV	0.983333	Betulaceae	Alnus	Alnus alnobetula	Alnus alnobetula	41	2	4549
atcctgttttccgaaaacaaataaaacaaattaaaaggttcataaagcgagactaaaaag	non-dbASV	0.966667	Betulaceae	Alnus	Alnus alnobetula	Alnus alnobetula	14	4	4552
atcctgttttccgaaaacaaataaaacaaatttaagggttcataaagtgaaaataaaaaag	non-dbASV	0.983607	Betulaceae	Betula	NA	Betula	97	6	4655
atcctgttttccgaaaacaaataaaacaagtttaagggttcataaagtgagaataaaaaag	non-dbASV	0.983607	Betulaceae	Betula	NA	Betula	110	3	4824
atcctgttttccgaaaacaaataaaacaaattgaagggttcataaagcgaggctaaaaag	non-dbASV	0.983333	Betulaceae	Alnus	Alnus alnobetula	Alnus alnobetula	56	2	5208
atcctgttttccgaaaacaaataaaacaaatttaagggttcataaagtgaggataaaaaag	non-dbASV	0.983607	Betulaceae	Betula	NA	Betula	102	3	5249
atcctgttttccgaaaacaaataaagcaaattgaagggttcataaagcgagactaaaaag	non-dbASV	0.983333	Betulaceae	Alnus	Alnus alnobetula	Alnus alnobetula	31	1	5303
atcctgttttccgaaaacaaataaaacaaattgaagggttcataaagcgggactaaaaag	non-dbASV	0.983333	Betulaceae	Alnus	Alnus alnobetula	Alnus alnobetula	31	1	5389
atcctgttttccgaaaacaaataaaacaaattgaggggttcataaagcgagactaaaaag	non-dbASV	0.983333	Betulaceae	Alnus	Alnus alnobetula	Alnus alnobetula	42	2	5451
atcctgttttccgaaaacaaataaaacaaattaaagggttcataaagcgagactaaaaag	non-dbASV	0.983333	Betulaceae	Alnus	Alnus alnobetula	Alnus alnobetula	54	3	6051
atcctgttttccgaaaacaaataaaacaaattgaagggtccataaagcgagactaaaaag	non-dbASV	0.983333	Betulaceae	Alnus	Alnus alnobetula	Alnus alnobetula	111	5	7392
atcctgttttccgaaaacaaataaaacaaatttaagggttcataaagtgagaataaaaag	non-dbASV	0.983607	Betulaceae	Betula	NA	Betula	76	3	7639
atcctatttttcgaaaacaaataaaacaaattgaagggttcataaagcgagactaaaaag	non-dbASV	0.966667	Betulaceae	Alnus	Alnus alnobetula	Alnus alnobetula	141	8	8022
atcctgttttccgaaaacaaataaaacaaattgaagggttcataaagcaagactaaaaag	non-dbASV	0.983333	Betulaceae	Alnus	Alnus alnobetula	Alnus alnobetula	84	5	8315
atcctgtttttcgaaaacaaataaaacaaattgaagggttcataaagcgagactaaaaag	non-dbASV	0.983333	Betulaceae	Alnus	Alnus alnobetula	Alnus alnobetula	56	4	8909
atcctgttttccgaaaacaaataaaacaaattgaagggctcataaagcgagactaaaaag	non-dbASV	0.983333	Betulaceae	Alnus	Alnus alnobetula	Alnus alnobetula	81	5	10607
atcctgttttccaaaaacaaataaaacaaattgaagggttcataaagcgagactaaaaag	non-dbASV	0.983333	Betulaceae	Alnus	Alnus alnobetula	Alnus alnobetula	93	5	10634
atcctgttttccgaaaacaaataaaacaaattgaagggttcataaagcgagactaaaag	non-dbASV	0.983333	Betulaceae	Alnus	Alnus alnobetula	Alnus alnobetula	66	5	11336
atcctattttccaaaaacaaataaaacaaattgaagggttcataaagcgagactaaaaag	non-dbASV	0.966667	Betulaceae	Alnus	Alnus alnobetula	Alnus alnobetula	14	4	11650
attctgttttccgaaaacaaataaaacaaattgaagggttcataaagcgagactaaaaag	non-dbASV	0.983333	Betulaceae	Alnus	Alnus alnobetula	Alnus alnobetula	97	4	12441
atcctgttttccgaaaacaaataaaacaaattgaagggttcataaagcgagattaaaaag	non-dbASV	0.983333	Betulaceae	Alnus	Alnus alnobetula	Alnus alnobetula	82	5	12732
atcctgttttccgaaaataaataaaacaaattgaagggttcataaagcgagactaaaaag	non-dbASV	0.983333	Betulaceae	Alnus	Alnus alnobetula	Alnus alnobetula	105	7	13460
atcctattttccgaaaacaaataaaacaaattgaagggttcataaagcgagactaaaaag	non-dbASV	0.983333	Betulaceae	Alnus	Alnus alnobetula	Alnus alnobetula	137	6	18472
atcctgttttccgaaaacaaataaaacaaattgaagggttcataaagcgagactaaaaaa	non-dbASV	0.983607	Betulaceae	Alnus	NA	Alnus	105	6	18646
atcctgttttccgaaaacaaataaaacaaattgaagagttcataaagcgagactaaaaag	non-dbASV	0.983333	Betulaceae	Alnus	Alnus alnobetula	Alnus alnobetula	102	5	19392
atcctgttttccgaaaacaaataaaacaaattgaagggtttataaagcgagactaaaaag	non-dbASV	0.983333	Betulaceae	Alnus	Alnus alnobetula	Alnus alnobetula	96	5	23568
atcctgttttccgaaaacaaataaaacaaattgaagggttcataaagtgagactaaaaag	non-dbASV	0.983333	Betulaceae	Alnus	Alnus alnobetula	Alnus alnobetula	108	6	25807
atcctgttttccgaaaacaaataaaacaaattgaagggttcataaagcgaaactaaaaag	non-dbASV	0.983333	Betulaceae	Alnus	Alnus alnobetula	Alnus alnobetula	76	5	28032
atcctgttttccgaaaacaaataaaacaaattgaaggattcataaagcgagactaaaaag	non-dbASV	0.983333	Betulaceae	Alnus	Alnus alnobetula	Alnus alnobetula	119	6	69746
atcctgttttccgaaaacaaataaaacaaattgaagggttcataaaacgagactaaaaag	non-dbASV	0.983333	Betulaceae	Alnus	Alnus alnobetula	Alnus alnobetula	101	6	79121
atcctgttttacgaaaacaaataaaacaaatttaagggttcataaagtgagaataaaaaag	non-dbASV	0.983607	Betulaceae	Betula	NA	Betula	103	4	97219
atcctgttttccgaaaacaaataaaacaaaaggaagggttcataaagcgagactaaaaag	non-dbASV	0.966667	Betulaceae	Alnus	Alnus alnobetula	Alnus alnobetula	33	1	106
atcctgttttccgaaaacaaataaaacaaattgtagggttcataaagcgagactaaaaag	non-dbASV	0.983333	Betulaceae	Alnus	Alnus alnobetula	Alnus alnobetula	18	1	115
atcctgttttccgaaaacaaataaaacaaattaaagggttcataaagtgagaataaaaaag	non-dbASV	0.983607	Betulaceae	Betula	NA	Betula	17	1	125
atcctgttttccgaaaacaaaaaaaacaaatttaagggttcataaagtgagaataaaaaag	non-dbASV	0.983607	Betulaceae	Betula	NA	Betula	24	1	135
atcctgtcttccgaaaacaaataaaacaaattgaagggttcataaagcgagactaaaaag	non-dbASV	0.983333	Betulaceae	Alnus	Alnus alnobetula	Alnus alnobetula	21	1	136
atcctgttttccgaaaacaaataaaacaaatataagggttcataaagtgagaataaaaaag	non-dbASV	0.983607	Betulaceae	Betula	NA	Betula	22	1	145
atcctgttttccgaaaacaaataaaacaaattgaagggttcgtaaagcgagactaaaaag	non-dbASV	0.983333	Betulaceae	Alnus	Alnus alnobetula	Alnus alnobetula	33	2	219
atcctgttttcggaaaacaaataaaacaaatttaagggttcataaagtgagaataaaaaag	non-dbASV	0.983607	Betulaceae	Betula	NA	Betula	35	2	423
atcctgttttccgaaaacagataaaacaaattgaagggttcataaagcgagactaaaaag	non-dbASV	0.983333	Betulaceae	Alnus	Alnus alnobetula	Alnus alnobetula	51	3	470
atcctgttttccgaaaacaaataaaacaaatttaagggttcataaagtgagaatacaaaag	non-dbASV	0.983607	Betulaceae	Betula	NA	Betula	54	2	500
atcctgttttccgaaaacaaataaaacatattgaagggttcataaagcgagactaaaaag	non-dbASV	0.983333	Betulaceae	Alnus	Alnus alnobetula	Alnus alnobetula	38	1	538
aacctgttttccgaaaacaaataaaacaaattgaagggttcataaagcgagactaaaaag	non-dbASV	0.983333	Betulaceae	Alnus	Alnus alnobetula	Alnus alnobetula	40	1	622
atcctgttttccgaaaacaaataaaacaaattgaaggcttcataaagcgagactaaaaag	non-dbASV	0.983333	Betulaceae	Alnus	Alnus alnobetula	Alnus alnobetula	39	1	735
atcctgttttccgaaaacaaataaaacaaaatgaagggttcataaagcgagactaaaaag	non-dbASV	0.983333	Betulaceae	Alnus	Alnus alnobetula	Alnus alnobetula	38	1	931
atcctgttttcggaaaacaaataaaacaaattgaagggttcataaagcgagactaaaaag	non-dbASV	0.983333	Betulaceae	Alnus	Alnus alnobetula	Alnus alnobetula	40	1	1320
attttgttttccgaaaacaaataaaacaaattgaagggttcataaagcgagactaaaaag	non-dbASV	0.966667	Betulaceae	Alnus	Alnus alnobetula	Alnus alnobetula	32	6	2523
atcctgttttccgaaaacaaataaaacaaattgaaaggttcataaagcgagactaaaaag	non-dbASV	0.983333	Betulaceae	Alnus	Alnus alnobetula	Alnus alnobetula	52	4	3228
atcctgttttccgaaaacaaataaaacaaattgaagtgttcataaagcgagactaaaaaag	non-dbASV	0.983607	Betulaceae	Alnus	NA	Alnus	31	4	13347
atcctgttttccgaaaacaaataaaacaaattgaagggttcataaagcgtgactaaaaag	non-dbASV	0.983333	Betulaceae	Alnus	Alnus alnobetula	Alnus alnobetula	12	1	108
atcctgttttccgaaaacaaataaaacaaattgaagggttcataaagcgagactaacaag	non-dbASV	0.983333	Betulaceae	Alnus	Alnus alnobetula	Alnus alnobetula	12	1	113
atcctgttttccgaaaacaaataaaacaaattgaaggggtcataaagcgagactaaaaag	non-dbASV	0.983333	Betulaceae	Alnus	Alnus alnobetula	Alnus alnobetula	11	1	126
atcctgtattccgaaaacaaataaaacaaattgaagggttcataaagcgagactaaaaag	non-dbASV	0.983333	Betulaceae	Alnus	Alnus alnobetula	Alnus alnobetula	10	1	129
atcctgttttccgaaaacaaataaaacaaattgaagggttcataaagcgagactaaaacg	non-dbASV	0.983333	Betulaceae	Alnus	Alnus alnobetula	Alnus alnobetula	12	1	139
atcctgttttccgaaaacaaataaaacaaattgaagggatcataaagcgagactaaaaag	non-dbASV	0.983333	Betulaceae	Alnus	Alnus alnobetula	Alnus alnobetula	12	1	161
atcctgttttccgaaaacaaataaaacaaattgacgggttcataaagcgagactaaaaag	non-dbASV	0.983333	Betulaceae	Alnus	Alnus alnobetula	Alnus alnobetula	10	1	252
atcctgttttccgaaaacaaataaaacaaatttaagggttcgtaaagtgagaataaaaaag	non-dbASV	0.983607	Betulaceae	Betula	NA	Betula	34	1	275
atcctgttttccgaaaacaaataaaacaaatttaagtgttcataaagtgagaataaaaaag	non-dbASV	0.983607	Betulaceae	Betula	NA	Betula	50	2	454
ttcctgttttccgaaaacaaataaaacaaattgaagggttcataaagcgagactaaaaag	non-dbASV	0.983333	Betulaceae	Alnus	Alnus alnobetula	Alnus alnobetula	11	1	479
atcctgttttccgaaaacaaataaaacaaattgaagggttcataaagcgagactaaagag	non-dbASV	0.983333	Betulaceae	Alnus	Alnus alnobetula	Alnus alnobetula	25	2	957
atcctgctttccgaaaacaaataaaacaaatttaagggttcataaagtgagaataaaaaag	non-dbASV	0.983607	Betulaceae	Betula	NA	Betula	71	3	2429
atcctgttttccgaaaacaaataaaataaattgaagggttcataaagcgagactaaaaag	non-dbASV	0.983333	Betulaceae	Alnus	Alnus alnobetula	Alnus alnobetula	37	3	3659
atcctgttttccgaaaacaaataagacaaattgaagggttcataaagcgagactaaaaag	non-dbASV	0.983333	Betulaceae	Alnus	Alnus alnobetula	Alnus alnobetula	11	1	114
atcctgttttccgaaaacaaataaaacaaatttaagggttcataaagtgagaataaaaaaag	non-dbASV	0.983871	Betulaceae	Betula	NA	Betula	28	1	115
atccggttttccgaaaacaaataaaacaaattgaagggttcataaagcgagactaaaaag	non-dbASV	0.983333	Betulaceae	Alnus	Alnus alnobetula	Alnus alnobetula	16	1	144
atcctgttttccgaaaacaaatagaacaaatttaagggttcataaagtgagaataaaaaag	non-dbASV	0.983607	Betulaceae	Betula	NA	Betula	27	2	162
atccggttttccgaaaacaaataaaacaaatttaagggttcataaagtgagaataaaaaag	non-dbASV	0.983607	Betulaceae	Betula	NA	Betula	50	3	166
atcctgttttccgagaacaaataaaacaaattgaagggttcataaagcgagactaaaaag	non-dbASV	0.983333	Betulaceae	Alnus	Alnus alnobetula	Alnus alnobetula	14	1	182
atcctgttttccgaaaacaaatagaacaaattgaagggttcataaagcgagactaaaaag	non-dbASV	0.983333	Betulaceae	Alnus	Alnus alnobetula	Alnus alnobetula	15	1	191
atcctgttttcagaaaacaaataaaacaaattgaagggttcataaagcgagactaaaaag	non-dbASV	0.983333	Betulaceae	Alnus	Alnus alnobetula	Alnus alnobetula	25	1	259
atcctgctttccgaaaacaaataaaacaaattgaagggttcataaagcgagactaaaaag	non-dbASV	0.983333	Betulaceae	Alnus	Alnus alnobetula	Alnus alnobetula	24	2	323
atcctgttttccgaaaacaaataaaacaaatttaaaagttcataaagtgagaataaaaaag	non-dbASV	0.967213	Betulaceae	Betula	NA	Betula	15	4	556
attttgttttccgaaaacaaataaaacaaatttaagggttcataaagtgagaataaaaaag	non-dbASV	0.967213	Betulaceae	Betula	NA	Betula	14	5	6339
atcctgttttccgaaaacaaataaaacaaatttaagggttcataaagtgagattaaaaaag	non-dbASV	0.983607	Betulaceae	Betula	NA	Betula	37	2	114
atcctgttttccgaaaacaaataaaacaaatttaagggttcataaagttagaataaaaaag	non-dbASV	0.983607	Betulaceae	Betula	NA	Betula	31	1	170
atcctgttttccgaaaacatataaaacaaatttaagggttcataaagtgagaataaaaaag	non-dbASV	0.983607	Betulaceae	Betula	NA	Betula	37	1	188
atcctgttttccgaaaacgaataaaacaaatttaagggttcataaagtgagaataaaaaag	non-dbASV	0.983607	Betulaceae	Betula	NA	Betula	49	2	309
atcctgttttccgaaaacaaataaaaaaaattgaagggttcataaagcgagactaaaaag	non-dbASV	0.983333	Betulaceae	Alnus	Alnus alnobetula	Alnus alnobetula	23	1	360
atcctgttttccgaaaacaaatgaaacaaatttaagggttcataaagtgagaataaaaaag	non-dbASV	0.983607	Betulaceae	Betula	NA	Betula	41	1	382
atcctgttttccgaaaacgaataaaacaaattgaagggttcataaagcgagactaaaaag	non-dbASV	0.983333	Betulaceae	Alnus	Alnus alnobetula	Alnus alnobetula	24	1	394
atcctgttttccgaaaacaaataaaacaaatttaagggttcataaagcgagaataaaaaag	non-dbASV	0.983607	Betulaceae	Betula	NA	Betula	56	2	537
atcctgttttccgaaaacaaataaaacaaatttaagggttcataaagtgataataaaaaag	non-dbASV	0.983607	Betulaceae	Betula	NA	Betula	38	1	576
atcctgttttccgaaaacaaatgaaacaaattgaagggttcataaagcgagactaaaaag	non-dbASV	0.983333	Betulaceae	Alnus	Alnus alnobetula	Alnus alnobetula	23	1	666
atactgttttccgaaaacaaataaaacaaatttaagggttcataaagtgagaataaaaaag	non-dbASV	0.983607	Betulaceae	Betula	NA	Betula	44	2	698
atcctgttttccgaaaacaaataaaacaaatttaagggttcataaagtgagagtaaaaaag	non-dbASV	0.983607	Betulaceae	Betula	NA	Betula	91	4	771
atcctgttttccgaaaacaaataaaacaaattgaagggttcacaaagcgagactaaaaag	non-dbASV	0.983333	Betulaceae	Alnus	Alnus alnobetula	Alnus alnobetula	45	3	773
atcctgttttccgaaaacaaataaaacaaatttaagggttcataaagtgagaataaaagag	non-dbASV	0.983607	Betulaceae	Betula	NA	Betula	44	1	841
atcctgttttcctaaaacaaataaaacaaattgaagggttcataaagcgagactaaaaag	non-dbASV	0.983333	Betulaceae	Alnus	Alnus alnobetula	Alnus alnobetula	60	3	850
atcctgttttccgaaaacaaataaaacaaattgaagggttcataaagcgatactaaaaag	non-dbASV	0.983333	Betulaceae	Alnus	Alnus alnobetula	Alnus alnobetula	27	2	1037
atcctgttttccgaaagcaaataaaacaaatttaagggttcataaagtgagaataaaaaag	non-dbASV	0.983607	Betulaceae	Betula	NA	Betula	40	1	1135
atcctgttttccgaaaacaaataaaacaaatttaagggtccataaagtgagaataaaaaag	non-dbASV	0.983607	Betulaceae	Betula	NA	Betula	95	3	1260
gtcctgttttccgaaaacaaataaaacaaatttaagggttcataaagtgagaataaaaaag	non-dbASV	0.983607	Betulaceae	Betula	NA	Betula	43	1	1512
atcctgttttccgaaaacaaataaaacaaattgaagggttcataaagcgagactagaaag	non-dbASV	0.983333	Betulaceae	Alnus	Alnus alnobetula	Alnus alnobetula	28	1	2478
atcctgttttctgaaaacaaataaaacaaattgaagggttcataaagcgagactaaaaag	non-dbASV	0.983333	Betulaceae	Alnus	Alnus alnobetula	Alnus alnobetula	36	2	12791
atcctgttttccggaaacaaataaaacaaattgaagggttcataaagcgagactaaaaag	non-dbASV	0.983333	Betulaceae	Alnus	Alnus alnobetula	Alnus alnobetula	13	2	120
atcctgttttccgaaaacaaataaaacaaatttaagggttcataaaatgaaaataaaaaag	non-dbASV	0.967213	Betulaceae	Betula	NA	Betula	10	4	123
atcctggtttccgaaaacaaataaaacaaattgaagggttcataaagcgagactaaaaag	non-dbASV	0.983333	Betulaceae	Alnus	Alnus alnobetula	Alnus alnobetula	19	2	132
atcctgttttccgaaaacaaataaaacaaatttaaagattcataaagtgagaataaaaaag	non-dbASV	0.967213	Betulaceae	Betula	NA	Betula	11	5	132
atcctgttttccgaaaacaaataaaacaaattgaagagttcataaagcgagactaaaaaag	non-dbASV	0.983607	Betulaceae	Alnus	NA	Alnus	11	3	135
atcctgttttccgaaaacaaataaaacaaattgaagggttcataaagctagactaaaaag	non-dbASV	0.983333	Betulaceae	Alnus	Alnus alnobetula	Alnus alnobetula	12	1	142
atcctgctttcagaaaacaaataaaacaaatttaagggttcataaagtgagaataaaaaag	non-dbASV	0.967213	Betulaceae	Betula	NA	Betula	39	4	175
atcctgttttccgaaaacaaataaaaaaaaattaagggttcataaagtgagaataaaaaaa	non-dbASV	0.95082	Betulaceae	Betula	NA	Betula	19	4	182
atcctgttttccgaagacaaataaaacaaattgaagggttcataaagcgagactaaaaag	non-dbASV	0.983333	Betulaceae	Alnus	Alnus alnobetula	Alnus alnobetula	12	1	201
atccctgttttgagaaaacaaataaaacaaatttaagggttcataaagtgagaataaaaaag	non-dbASV	0.951613	Betulaceae	Betula	NA	Betula	33	4	209
atcccgttttccgaaaacaaataaaacaaatttaagggttcataaagtgagaataaaaaag	non-dbASV	0.983607	Betulaceae	Betula	NA	Betula	18	1	282
atcgtgttttccgaaaacaaataaaacaaatttaagggttcataaagtgagaataaaaaag	non-dbASV	0.983607	Betulaceae	Betula	NA	Betula	12	1	284
atcctgttttccgaaaacaaataaaacaaatttaagggttcacaaagtgagaataaaaaag	non-dbASV	0.983607	Betulaceae	Betula	NA	Betula	37	3	316
atcctgttttccgaaaacaaataatacaaatttaagggttcataaagtgagaataaaaaag	non-dbASV	0.983607	Betulaceae	Betula	NA	Betula	27	2	326
gtcctgttttccgaaaacaaataaaacaaattgaagggttcataaagcgagactaaaaag	non-dbASV	0.983333	Betulaceae	Alnus	Alnus alnobetula	Alnus alnobetula	12	1	358
atcctgttttccgaaaacaaataaaacaaattgaagggttcatagagcgagactaaaaag	non-dbASV	0.983333	Betulaceae	Alnus	Alnus alnobetula	Alnus alnobetula	13	1	403
atcctgttttccgaaaacaaataaaacaaattgaagggttcataaagcgagactaaaaaagg	non-dbASV	0.983871	Betulaceae	Alnus	NA	Alnus	30	5	463
atcctgttttccgaaaataaataaaacaaattgaagggttcataaagcgagactaaaaaag	non-dbASV	0.983607	Betulaceae	Alnus	NA	Alnus	11	3	471
atcctgttttccgaaaacaaataaaacaaattgaagggttcataaagtgagactaaaaaag	non-dbASV	0.983607	Betulaceae	Alnus	NA	Alnus	11	2	522
atcctgttttccgaaaacaaataaaacaaatttaagggtacataaagtgagaataaaaaag	non-dbASV	0.983607	Betulaceae	Betula	NA	Betula	19	1	616
atcctgttttccgaaaacaaataaaaaaaaattaagggttcataaagtgagaataaaaaag	non-dbASV	0.967213	Betulaceae	Betula	NA	Betula	50	5	982
atcccgttttccgaaaacaaataaaacaaattgaagggttcataaagcgagactaaaaag	non-dbASV	0.983333	Betulaceae	Alnus	Alnus alnobetula	Alnus alnobetula	32	2	1117
atcctattttccgaaaacaaataaaacaaattgaagggttcataaagcgagactaaaaaag	non-dbASV	0.983607	Betulaceae	Alnus	NA	Alnus	13	2	1120
atcctgttttccgaaaacaaataaaacaaatttaagggttcatagagtgagaataaaaaag	non-dbASV	0.983607	Betulaceae	Betula	NA	Betula	22	1	1442
atcctgttttccgaaaacaagtaaaacaaatttaagggttcataaagtgagaataaaaaag	non-dbASV	0.983607	Betulaceae	Betula	NA	Betula	40	2	1555
atcctgttttccgaaaacaaataaaacaaattgaagggttcataaggcgagactaaaaag	non-dbASV	0.983333	Betulaceae	Alnus	Alnus alnobetula	Alnus alnobetula	36	3	2172
atcctgttttccgaaaacaaataaaacaaatttaagggttcataaggtgagaataaaaaag	non-dbASV	0.983607	Betulaceae	Betula	NA	Betula	46	2	2276
atccggttttcctaaaacaaaagttgaaaaagaaaaag	non-dbASV	0.973684	Boraginaceae	Eritrichium	NA	Eritrichium	21	1	228
atccggttatccgaaaacaaaagttgaaaaagaaaaag	non-dbASV	0.973684	Boraginaceae	Eritrichium	NA	Eritrichium	21	1	256
atccggttttccgaaaacaaaagttgaaaaaggaaaag	non-dbASV	0.973684	Boraginaceae	Eritrichium	NA	Eritrichium	24	2	774
atccggttttccgaaaacaaaagttgaaaaaaaaaaaaaggaaggag	non-dbASV	0.957447	Boraginaceae	Myosotis	Myosotis alpestris	Myosotis alpestris	24	3	102
atccggttttccgaaaacaaaagttgaaaaagaaaaaaggaaaaaa	non-dbASV	0.934783	Boraginaceae	Myosotis	Myosotis alpestris	Myosotis alpestris	13	2	106
atcctgctttccgaaaacaaaagttgaaaaagaaaaaaggaaggag	non-dbASV	0.956522	Boraginaceae	Myosotis	Myosotis alpestris	Myosotis alpestris	51	4	111
atccggttttccgaaaacaaaagttgaaaaagaaaaaaaaaggag	non-dbASV	0.956522	Boraginaceae	Myosotis	Myosotis alpestris	Myosotis alpestris	17	3	122
atcaggttttccgaaaacaaaagttgaaaaagaaaaaaggaaggag	non-dbASV	0.978261	Boraginaceae	Myosotis	Myosotis alpestris	Myosotis alpestris	44	1	136
atccggttttccgaaaacaaaagctgaaaaagaaaaaaggaaggag	non-dbASV	0.978261	Boraginaceae	Myosotis	Myosotis alpestris	Myosotis alpestris	36	1	162
atccggttttccgaaaacaaaagttgaaaaagaatag	non-dbASV	0.947368	Boraginaceae	Eritrichium	NA	Eritrichium	50	4	178
atttggttttccgaaaacaaaagttgaaaaagaaaaaaggaaggag	non-dbASV	0.956522	Boraginaceae	Myosotis	Myosotis alpestris	Myosotis alpestris	24	2	235
atacggttttccgaaaacaaaagttgaaaaagaaaaaaggaaggag	non-dbASV	0.978261	Boraginaceae	Myosotis	Myosotis alpestris	Myosotis alpestris	31	2	273
atccggttttccgaaaacaaaagttgaaaaaaaaaaggaaggag	non-dbASV	0.956522	Boraginaceae	Myosotis	Myosotis alpestris	Myosotis alpestris	40	6	276
atccggttttccgaaaacaaaagttgaaaaagaaaaaagtaaggag	non-dbASV	0.978261	Boraginaceae	Myosotis	Myosotis alpestris	Myosotis alpestris	46	2	330
atccggttttttgaaaacaaaagttgaaaaagaaaaaaggaaggag	non-dbASV	0.956522	Boraginaceae	Myosotis	Myosotis alpestris	Myosotis alpestris	24	3	380
atccggttttccgaagacaaaagttgaaaaagaaaaaaggaaggag	non-dbASV	0.978261	Boraginaceae	Myosotis	Myosotis alpestris	Myosotis alpestris	62	2	413
atccggttttccgaaaacaaaagttgaaaaagaaaaaaaaaaggag	non-dbASV	0.956522	Boraginaceae	Myosotis	Myosotis alpestris	Myosotis alpestris	26	3	427
atccggttttccgaaaacaaaagttgaaaaagagaaaaggaaggag	non-dbASV	0.978261	Boraginaceae	Myosotis	Myosotis alpestris	Myosotis alpestris	71	2	465
atccggttttccgaaaacaaaagttgaaaaagaaaaaaggagggag	non-dbASV	0.978261	Boraginaceae	Myosotis	Myosotis alpestris	Myosotis alpestris	60	1	486
atccaattttccgaaaacaaaagttgaaaaagaaaaaaggaaggag	non-dbASV	0.956522	Boraginaceae	Myosotis	Myosotis alpestris	Myosotis alpestris	28	3	604
attcggttttccgaaaacaaaagttgaaaaagaaaaaaggaaggag	non-dbASV	0.978261	Boraginaceae	Myosotis	Myosotis alpestris	Myosotis alpestris	58	3	626
atccggttttccgaaaacaaaagttgaaaaaaaaaaaggaaggag	non-dbASV	0.978261	Boraginaceae	Myosotis	Myosotis alpestris	Myosotis alpestris	53	3	766
atccggttttccgaaaacaaaagttgaaaaagaaaaaaggaaaaag	non-dbASV	0.956522	Boraginaceae	Myosotis	Myosotis alpestris	Myosotis alpestris	48	4	851
atccggttttccgaaaacaaaagttgaaaaagaaaaaaaa	non-dbASV	0.95	Boraginaceae	NA	NA	Cynoglosseae	94	7	864
aaccggttttccgaaaacaaaagttgaaaaagaaaaag	non-dbASV	0.973684	Boraginaceae	Eritrichium	NA	Eritrichium	87	2	1107
atcctgttttcagaaaacaaaagttgaaaaagaaaaaaggaaggag	non-dbASV	0.956522	Boraginaceae	Myosotis	Myosotis alpestris	Myosotis alpestris	97	5	1288
atccgtttttccgaaaacaaaagttgaaaaagaaaaag	non-dbASV	0.973684	Boraginaceae	Eritrichium	NA	Eritrichium	97	3	1310
atctggttttccgaaaacaaaagttgaaaaagaaaaaaggaaggag	non-dbASV	0.978261	Boraginaceae	Myosotis	Myosotis alpestris	Myosotis alpestris	88	4	1461
atccggttttccgaaaacaaaagttgaaaaaaaaaaaaggaaggag	non-dbASV	0.978261	Boraginaceae	Myosotis	Myosotis alpestris	Myosotis alpestris	88	4	1628
atcctatttttcgaaaacaaaagttgaaaaagaaaaag	non-dbASV	0.921053	Boraginaceae	Eritrichium	NA	Eritrichium	189	8	2019
atcacgttttccgaaaacaaaagttgaaaaagaaaaag	non-dbASV	0.948718	Boraginaceae	Eritrichium	NA	Eritrichium	175	8	2136
atcctgttttccgaaaacaaaagttgaaaaagaaaaaaggaaggag	non-dbASV	0.978261	Boraginaceae	Myosotis	Myosotis alpestris	Myosotis alpestris	129	5	2193
atccggttttccgaaaacaaaagttaaaaaagaaaaaaggaaggag	non-dbASV	0.978261	Boraginaceae	Myosotis	Myosotis alpestris	Myosotis alpestris	76	4	2277
atcctgttttcagaaaacaaaagttgaaaaagaaaaag	non-dbASV	0.947368	Boraginaceae	Eritrichium	NA	Eritrichium	157	7	2383
atccggttttccgaaaacaaaagttgaaaaagaaaaaaggaaagag	non-dbASV	0.978261	Boraginaceae	Myosotis	Myosotis alpestris	Myosotis alpestris	82	4	2493
atccagttttccgaaaacaaaagttgaaaaagaaaaaaggaaggag	non-dbASV	0.978261	Boraginaceae	Myosotis	Myosotis alpestris	Myosotis alpestris	101	5	2668
atccggtttttcgaaaacaaaagttgaaaaagaaaaaaggaaggag	non-dbASV	0.978261	Boraginaceae	Myosotis	Myosotis alpestris	Myosotis alpestris	74	4	2999
atccggttttccgaaaataaaagttgaaaaagaaaaaaggaaggag	non-dbASV	0.978261	Boraginaceae	Myosotis	Myosotis alpestris	Myosotis alpestris	80	4	3070
atccggttttccaaaaacaaaagttgaaaaagaaaaaaggaaggag	non-dbASV	0.978261	Boraginaceae	Myosotis	Myosotis alpestris	Myosotis alpestris	92	4	3267
atccggttttccgaaaacaaaagttgaaaaagaaaaaaggaaggaa	non-dbASV	0.978261	Boraginaceae	Myosotis	Myosotis alpestris	Myosotis alpestris	104	7	3730
atccggttttccgaaaacaaaagttgaaaaagaaaaaagaaaggag	non-dbASV	0.978261	Boraginaceae	Myosotis	Myosotis alpestris	Myosotis alpestris	83	4	3840
atccggttttccgaaaacaagagttgaaaaagaaaaag	non-dbASV	0.973684	Boraginaceae	Eritrichium	NA	Eritrichium	108	3	4090
atccgattttccgaaaacaaaagttgaaaaagaaaaaaggaaggag	non-dbASV	0.978261	Boraginaceae	Myosotis	Myosotis alpestris	Myosotis alpestris	98	5	4839
atccggttttctgaaaacaaaagttgaaaaagaaaaaaggaaggag	non-dbASV	0.978261	Boraginaceae	Myosotis	Myosotis alpestris	Myosotis alpestris	79	3	4905
attcggttttccgaaaacaaaagttgaaaaagaaaaag	non-dbASV	0.973684	Boraginaceae	Eritrichium	NA	Eritrichium	118	5	5478
atccaattttccgaaaacaaaagttgaaaaagaaaaag	non-dbASV	0.947368	Boraginaceae	Eritrichium	NA	Eritrichium	53	5	6978
atccggttttccgaaaacaaaagttaaaaaagaaaaag	non-dbASV	0.973684	Boraginaceae	Eritrichium	NA	Eritrichium	137	5	9409
atccggtttttcgaaaacaaaagttgaaaaagaaaaag	non-dbASV	0.973684	Boraginaceae	Eritrichium	NA	Eritrichium	169	7	9695
atcctgttttccgaaaacaaaagttgaaaaagaaaaag	non-dbASV	0.973684	Boraginaceae	Eritrichium	NA	Eritrichium	214	5	10259
atccggttttccgaagacaaaagttgaaaaagaaaaag	non-dbASV	0.973684	Boraginaceae	Eritrichium	NA	Eritrichium	154	5	10551
atctggttttccgaaaacaaaagttgaaaaagaaaaag	non-dbASV	0.973684	Boraginaceae	Eritrichium	NA	Eritrichium	145	5	10836
atccggttttccgaaaacaaaagttgaaaaaaaaaaag	non-dbASV	0.974359	Boraginaceae	NA	NA	Cynoglosseae	135	5	13468
atccgattttccgaaaacaaaagttgaaaaagaaaaag	non-dbASV	0.973684	Boraginaceae	Eritrichium	NA	Eritrichium	151	7	21393
atccagttttccgaaaacaaaagttgaaaaagaaaaag	non-dbASV	0.973684	Boraginaceae	Eritrichium	NA	Eritrichium	150	5	25522
atccggttttccaaaaacaaaagttgaaaaagaaaaag	non-dbASV	0.973684	Boraginaceae	Eritrichium	NA	Eritrichium	186	8	28230
atccggttttccgaaaataaaagttgaaaaagaaaaag	non-dbASV	0.973684	Boraginaceae	Eritrichium	NA	Eritrichium	177	8	32179
atccggttttccgaaaacaaaaattgaaaaagaaaaag	non-dbASV	0.973684	Boraginaceae	Eritrichium	NA	Eritrichium	175	7	34845
atccggatttccgaaaacaaaagatgaaaaagaaaaag	non-dbASV	0.947368	Boraginaceae	Eritrichium	NA	Eritrichium	24	1	160
atccggttttccgaaaactaaagttgaaaaagaaaaag	non-dbASV	0.973684	Boraginaceae	Eritrichium	NA	Eritrichium	26	1	214
atccggttttccgaaaacaaaagtttaaaaagaaaaag	non-dbASV	0.973684	Boraginaceae	Eritrichium	NA	Eritrichium	25	1	333
atccggttttccgaaaacaaaagttgaaaaagaaacag	non-dbASV	0.973684	Boraginaceae	Eritrichium	NA	Eritrichium	29	1	344
atccggatttccgaaaacaaaagttgaaaaagaaaaag	non-dbASV	0.973684	Boraginaceae	Eritrichium	NA	Eritrichium	25	1	360
atccggttttccgaaaacaaaagttgaaaaggaaaag	non-dbASV	0.947368	Boraginaceae	Eritrichium	NA	Eritrichium	106	7	654
atccggttttccgaaagcaaaagttgaaaaagaaaaag	non-dbASV	0.973684	Boraginaceae	Eritrichium	NA	Eritrichium	28	1	690
ctccggttttccgaaaacaaaagttgaaaaagaaaaag	non-dbASV	0.973684	Boraginaceae	Eritrichium	NA	Eritrichium	28	1	754
atccggttttccgaaaacaaaagttgaaaatgaaaaag	non-dbASV	0.973684	Boraginaceae	Eritrichium	NA	Eritrichium	24	1	859
atccggctttccgaaaacaaaagttgaaaaagaaaaag	non-dbASV	0.973684	Boraginaceae	Eritrichium	NA	Eritrichium	56	3	993
atccggttctccgaaaacaaaagttgaaaaagaaaaag	non-dbASV	0.973684	Boraginaceae	Eritrichium	NA	Eritrichium	31	2	1355
atccggttttccgaaaacagaagttgaaaaagaaaaag	non-dbASV	0.973684	Boraginaceae	Eritrichium	NA	Eritrichium	113	4	7380
atccggttttccgagaacaaaagttgaaaaagaaaaag	non-dbASV	0.973684	Boraginaceae	Eritrichium	NA	Eritrichium	150	4	8077
atccggttttccgaaaacaaaagttgaaaaagaaaaaa	non-dbASV	0.974359	Boraginaceae	NA	NA	Cynoglosseae	127	6	29746
atcctgttttatgaaaacaaaagttgaaaaagaaaaaaggaaggag	non-dbASV	0.934783	Boraginaceae	Myosotis	Myosotis alpestris	Myosotis alpestris	103	5	468
atcacgttttccgaaaacaaaagttgaaaaagaaaaaaggaaggag	non-dbASV	0.957447	Boraginaceae	Myosotis	Myosotis alpestris	Myosotis alpestris	112	7	920
atcctatttttcgaaaacaaaagttgaaaaagaaaaaaggaaggag	non-dbASV	0.934783	Boraginaceae	Myosotis	Myosotis alpestris	Myosotis alpestris	121	5	953
atcacgttttccgaaaacaaacaaaggttcagaaagcgaaagg	non-dbASV	0.930233	Boraginaceae	Lappula	Lappula redowskii	Lappula redowskii	99	6	1022
atcctgttttatgaaaacaaaagttgaaaaagaaaaag	non-dbASV	0.921053	Boraginaceae	Eritrichium	NA	Eritrichium	150	8	1165
atccggttttccgaaaacaaaaattgaaaaagaaaaaaggaaggag	non-dbASV	0.978261	Boraginaceae	Myosotis	Myosotis alpestris	Myosotis alpestris	112	7	8012
atccggttttccgagaacaaaagttgaaaaagaaaaaaggaaggag	non-dbASV	0.978261	Boraginaceae	Myosotis	Myosotis alpestris	Myosotis alpestris	22	1	140
atccggtcttccgaaaacaaaagttgaaaaagaaaaaaggaaggag	non-dbASV	0.978261	Boraginaceae	Myosotis	Myosotis alpestris	Myosotis alpestris	22	1	154
atccggttttccgaaaacaagagttgaaaaagaaaaaaggaaggag	non-dbASV	0.978261	Boraginaceae	Myosotis	Myosotis alpestris	Myosotis alpestris	24	1	168
atccggttttccgaaaacaaaagttgaaaaagaaaaaaggaagggg	non-dbASV	0.978261	Boraginaceae	Myosotis	Myosotis alpestris	Myosotis alpestris	23	1	169
atccggttttccgaaaacaaaagttgaagaagaaaaag	non-dbASV	0.973684	Boraginaceae	Eritrichium	NA	Eritrichium	20	1	174
atccggttttccgaaaacaaaagttgaaaaagaaaaaggaaggag	non-dbASV	0.978261	Boraginaceae	Myosotis	Myosotis alpestris	Myosotis alpestris	26	2	186
atccggttttccgaaaacaaaagttgaaaagaaaaaaggaaggag	non-dbASV	0.978261	Boraginaceae	Myosotis	Myosotis alpestris	Myosotis alpestris	10	1	218
atccggttttccgaaaacaaaagttgaaaaggaaaaaaggaaggag	non-dbASV	0.978261	Boraginaceae	Myosotis	Myosotis alpestris	Myosotis alpestris	26	1	944
atccggttttccgaaaacaaaagttgaaaaagaaaaaaggaagaag	non-dbASV	0.978261	Boraginaceae	Myosotis	Myosotis alpestris	Myosotis alpestris	40	3	2776
atccggttttccgaaaacaaaagttgaaaatcaaaaag	non-dbASV	0.947368	Boraginaceae	Eritrichium	NA	Eritrichium	34	5	102
atccggctttccgaaaacaaaagttgaaaaagaaaaaaggaaggag	non-dbASV	0.978261	Boraginaceae	Myosotis	Myosotis alpestris	Myosotis alpestris	13	1	102
atccagttttccgaaaacaaaagttgaaaaggaaaaag	non-dbASV	0.947368	Boraginaceae	Eritrichium	NA	Eritrichium	20	3	107
atccggttttccgaaaacaaaaattgaaaaagaaaaaa	non-dbASV	0.948718	Boraginaceae	NA	NA	Cynoglosseae	38	5	115
atccggttttccgaaaacaaaatttgaaaaaaaaaaag	non-dbASV	0.948718	Boraginaceae	NA	NA	Cynoglosseae	21	3	117
atccgtgttttgagaaaacaaaagttgaaaaagaaaaag	non-dbASV	0.923077	Boraginaceae	Eritrichium	NA	Eritrichium	41	5	134
atccggttttccgaaaataaaagttgagaaagaaaaag	non-dbASV	0.947368	Boraginaceae	Eritrichium	NA	Eritrichium	17	3	134
atccggttctccgaaaacaaaagttgaaaaagaaaaaaggaaggag	non-dbASV	0.978261	Boraginaceae	Myosotis	Myosotis alpestris	Myosotis alpestris	10	1	142
atccggttttccgaaaacaaaagttgaaaaaaaaaagg	non-dbASV	0.948718	Boraginaceae	NA	NA	Cynoglossoideae	25	3	146
atcctattttccgaaaacaaaagttgaaaaagaaaaag	non-dbASV	0.947368	Boraginaceae	Eritrichium	NA	Eritrichium	50	5	151
atccggttttacgaaaacaaaagttgaaaaagaaaaaaggaaggag	non-dbASV	0.978261	Boraginaceae	Myosotis	Myosotis alpestris	Myosotis alpestris	12	1	155
atcccgttttatgaaaacaaaagttgaaaaagaaaaag	non-dbASV	0.921053	Boraginaceae	Eritrichium	NA	Eritrichium	27	6	163
atccggttttccgaaaacaaaagttgaaaaaaaaaaa	non-dbASV	0.948718	Boraginaceae	NA	NA	Cynoglosseae	36	5	196
atccggttttccgaaaacaaaagttgaaacagaaaaag	non-dbASV	0.973684	Boraginaceae	Eritrichium	NA	Eritrichium	33	1	210
atccagttttccgaaaacaaaagttaaaaaagaaaaag	non-dbASV	0.947368	Boraginaceae	Eritrichium	NA	Eritrichium	16	4	249
atccggttttccgaaaacaaaagtttaaaaaaaaaaag	non-dbASV	0.948718	Boraginaceae	NA	NA	Cynoglosseae	28	4	267
atccggttttccgaaaacaaaagttgaaaaaaaaaaaa	non-dbASV	0.948718	Boraginaceae	NA	NA	Cynoglosseae	38	4	276
atccggttttccgaaaaaaaaagttgaaaaaaaaaaag	non-dbASV	0.948718	Boraginaceae	NA	NA	Cynoglosseae	46	4	300
atccggttttccgaaaacaaaagttcaaaaagaaaaag	non-dbASV	0.973684	Boraginaceae	Eritrichium	NA	Eritrichium	24	1	320
atccggttttccgaaaacaaaagtttaaaaagaaaaaaggaaggag	non-dbASV	0.978261	Boraginaceae	Myosotis	Myosotis alpestris	Myosotis alpestris	10	1	345
atcctgttttaagaaaacaaaagttgaaaaagaaaaag	non-dbASV	0.921053	Boraginaceae	Eritrichium	NA	Eritrichium	67	6	349
atccttctttccgaaaacaaaagttgaaaaagaaaaag	non-dbASV	0.923077	Boraginaceae	Eritrichium	NA	Eritrichium	14	3	407
atccggttttccgaaaacaaaatttgaaaaagaaaaag	non-dbASV	0.973684	Boraginaceae	Eritrichium	NA	Eritrichium	24	1	441
atccggttttccgtaaacaaaagttgaaaaagaaaaag	non-dbASV	0.973684	Boraginaceae	Eritrichium	NA	Eritrichium	23	1	506
atccggttttccgaaaacaaaagttgtaaaagaaaaag	non-dbASV	0.973684	Boraginaceae	Eritrichium	NA	Eritrichium	23	1	622
atccggttttccgaaaacaaaagttgaaaaagaaatag	non-dbASV	0.973684	Boraginaceae	Eritrichium	NA	Eritrichium	23	1	623
atcctgctttccgaaaacaaaagttgaaaaagaaaaag	non-dbASV	0.947368	Boraginaceae	Eritrichium	NA	Eritrichium	62	5	632
atccggttttccgaaaacaaaagttgaaaaagataaag	non-dbASV	0.973684	Boraginaceae	Eritrichium	NA	Eritrichium	32	1	670
atccggttttccgaaaacaaaagttgaaaaaaaaaaaag	non-dbASV	0.974359	Boraginaceae	NA	NA	Cynoglosseae	49	5	816
atccgggtttccgaaaacaaaagttgaaaaagaaaaag	non-dbASV	0.973684	Boraginaceae	Eritrichium	NA	Eritrichium	39	1	894
atccggttttccgaaaacaaaagttgaaaaagaaaag	non-dbASV	0.973684	Boraginaceae	Eritrichium	NA	Eritrichium	25	1	969
atccggttttccgaaaacaaaagttgaaaaagaaagaaggaaggag	non-dbASV	0.978261	Boraginaceae	Myosotis	Myosotis alpestris	Myosotis alpestris	28	2	1020
atccggttttccgaaaacgaaagttgaaaaagaaaaaaggaaggag	non-dbASV	0.978261	Boraginaceae	Myosotis	Myosotis alpestris	Myosotis alpestris	10	1	1068
atccggttttccgaaaacaaaagttgaaaaaaaaag	non-dbASV	0.947368	Boraginaceae	Eritrichium	NA	Eritrichium	58	6	1431
atccggttttccgaaaacaaaagttgataaagaaaaag	non-dbASV	0.973684	Boraginaceae	Eritrichium	NA	Eritrichium	62	2	1488
atccggttttccggaaacaaaagttgaaaaagaaaaag	non-dbASV	0.973684	Boraginaceae	Eritrichium	NA	Eritrichium	40	2	1833
atccggttttccgaaaacaaaagttgaaagagaaaaag	non-dbASV	0.973684	Boraginaceae	Eritrichium	NA	Eritrichium	39	1	1859
atccggttttccgaaaacaaaagatgaaaaagaaaaag	non-dbASV	0.973684	Boraginaceae	Eritrichium	NA	Eritrichium	65	2	2030
tccggttttccgaaaacaaaagttgaaaaagaaaaag	non-dbASV	0.973684	Boraginaceae	Eritrichium	NA	Eritrichium	41	2	2774
atccggttttttgaaaacaaaagttgaaaaagaaaaag	non-dbASV	0.947368	Boraginaceae	Eritrichium	NA	Eritrichium	34	7	2874
atccggtcttccgaaaacaaaagttgaaaaagaaaaag	non-dbASV	0.973684	Boraginaceae	Eritrichium	NA	Eritrichium	74	4	2879
atccggttttccgaaaacaaaagttgaaaaagaaaaat	non-dbASV	0.973684	Boraginaceae	Eritrichium	NA	Eritrichium	81	3	2985
atccggttttccgaaaacaaaagttgaaaaagaaagag	non-dbASV	0.973684	Boraginaceae	Eritrichium	NA	Eritrichium	40	1	3451
gtccggttttccgaaaacaaaagttgaaaaagaaaaag	non-dbASV	0.973684	Boraginaceae	Eritrichium	NA	Eritrichium	39	1	4214
atccggttttccgaaaacaaaagttgaaaaaaaaaag	non-dbASV	0.973684	Boraginaceae	Eritrichium	NA	Eritrichium	31	2	4860
atccggttttccgaaaacaaaagttgaaaaagagaaag	non-dbASV	0.973684	Boraginaceae	Eritrichium	NA	Eritrichium	25	1	5403
atccggttttccgaaaacaaaggttgaaaaagaaaaag	non-dbASV	0.973684	Boraginaceae	Eritrichium	NA	Eritrichium	49	2	5431
atccggttttccgaaaacaaaagttgagaaagaaaaag	non-dbASV	0.973684	Boraginaceae	Eritrichium	NA	Eritrichium	97	4	6017
atccggttttccgaaaacaaaagttgaaaaggaaaaag	non-dbASV	0.973684	Boraginaceae	Eritrichium	NA	Eritrichium	48	2	6858
atccggttttccgaaaacaaaagttgaaaaagaagaag	non-dbASV	0.973684	Boraginaceae	Eritrichium	NA	Eritrichium	68	3	7506
atccggttttccgaaaacaaaagttgaaaaagaaaagg	non-dbASV	0.973684	Boraginaceae	Eritrichium	NA	Eritrichium	91	3	9525
atccggttttctgaaaacaaaagttgaaaaagaaaaag	non-dbASV	0.973684	Boraginaceae	Eritrichium	NA	Eritrichium	74	3	16093
accctggtttacgcgaacaaaccaaagtgtagaaagcgagaaagaagg	non-dbASV	0.979167	Brassicaceae	Draba	NA	Draba	18	2	130
atcctggtttacgcgaacaaaccaaagtgtagaaagcgagaaggaagg	non-dbASV	0.979167	Brassicaceae	Draba	NA	Draba	29	2	381
atcccggtttacgcgaactaaccagagtttataaagcgagaaaaagg	non-dbASV	0.978723	Brassicaceae	Parrya	NA	Parrya	12	2	462
atcctggtttacgcgaactaaccagagtttataaagcgagaaaaaag	non-dbASV	0.978723	Brassicaceae	Parrya	NA	Parrya	54	2	110
atcctggtttacgagaacaaaccaaagtgtagaaagcgagaaagaagg	non-dbASV	0.979167	Brassicaceae	Draba	NA	Draba	40	1	118
atcatggtttacgcgaacaaaccaaagtgtagaaagcgagaaagaagg	non-dbASV	0.979167	Brassicaceae	Draba	NA	Draba	32	1	121
atccaggtttacgcgaacaaaccaaagtgtagaaagcgagaaagaagg	non-dbASV	0.979167	Brassicaceae	Draba	NA	Draba	35	1	124
atcctggtttacgcgaacaaaccaaagtgtagaaagcgagaaaaaaag	non-dbASV	0.958333	Brassicaceae	Draba	NA	Draba	35	3	140
atccttgtttacgcgaacaaaccggagtttagaaagcgagaaagaagg	non-dbASV	0.979167	Brassicaceae	Cardamine	NA	Cardamine	41	1	145
ttcctggtttacgcgaacaaaccaaagtgtagaaagcgagaaagaagg	non-dbASV	0.979167	Brassicaceae	Draba	NA	Draba	48	1	148
atcctggtttacgcgaacaaaccaaagtgtagagagcgagaaagaagg	non-dbASV	0.979167	Brassicaceae	Draba	NA	Draba	45	1	182
atccttgtttacgcaaacaaaccggagtttagaaagcgagaaaaaagg	non-dbASV	0.979167	Brassicaceae	NA	NA	Cardamineae	21	3	186
atcctggtttacgcgaacaaaccaaagtgtagaaagcgaggaagaagg	non-dbASV	0.979167	Brassicaceae	Draba	NA	Draba	48	1	200
atcctggtttacgcgaacaaaccaaagtgcagaaagcgagaaagaagg	non-dbASV	0.979167	Brassicaceae	Draba	NA	Draba	50	2	201
atcctggtttacgcgaacaaaccaaagtgtggaaagcgagaaagaagg	non-dbASV	0.979167	Brassicaceae	Draba	NA	Draba	46	1	206
atcctggtttacgcgaacaaaccaaagcgtagaaagcgagaaagaagg	non-dbASV	0.979167	Brassicaceae	Draba	NA	Draba	47	2	213
atcctggtttacgcgaacaaacaaaagtgtagaaagcgagaaagaagg	non-dbASV	0.979167	Brassicaceae	Draba	NA	Draba	56	3	220
atccttgtttacgcgaataaaccggagtttagaaagcgagaaaaaagg	non-dbASV	0.979167	Brassicaceae	Cardamine	NA	Cardamine	21	2	235
atccttgtttacgcgaacaaaccggagtttaaaaagcgagaaaaaagg	non-dbASV	0.979167	Brassicaceae	Cardamine	NA	Cardamine	17	2	235
atcctggtttacgcgaacagaccaaagtgtagaaagcgagaaagaagg	non-dbASV	0.979167	Brassicaceae	Draba	NA	Draba	54	1	237
atccttgtttacgcgaacaaaccggagtttagaaagcgagaaaaaaag	non-dbASV	0.979167	Brassicaceae	Cardamine	NA	Cardamine	69	4	238
aacctggtttacgcgaacaaaccaaagtgtagaaagcgagaaagaagg	non-dbASV	0.979167	Brassicaceae	Draba	NA	Draba	57	1	245
atccttgtttacgcgaacaaaccggagtttagaaagcgagaaaagagg	non-dbASV	0.979167	Brassicaceae	Cardamine	NA	Cardamine	23	2	247
atccttgtttacgcgaacaaaccggagtttagaaagcgagaaaaaag	non-dbASV	0.979167	Brassicaceae	Cardamine	NA	Cardamine	70	2	263
atccttgtttacgcgaacaaaccggagtttagaaggcgagaaaaaagg	non-dbASV	0.979167	Brassicaceae	Cardamine	NA	Cardamine	29	2	268
atccttgtttacacgaacaaaccggagtttagaaagcgagaaaaaagg	non-dbASV	0.979167	Brassicaceae	Cardamine	NA	Cardamine	21	2	279
atcctggtttacgcgaaccaaccaaagtgtagtaagcgagaaagaagg	non-dbASV	0.958333	Brassicaceae	Draba	NA	Draba	10	2	283
atcctagtttacgcgaactaaccagagtttataaagcgagaaaaagg	non-dbASV	0.978723	Brassicaceae	Parrya	NA	Parrya	22	3	298
atcctggtttacgcgaacaaaccaaagtgtagaaagcgagaaagaggg	non-dbASV	0.979167	Brassicaceae	Draba	NA	Draba	56	1	310
atcctggtttacgcgaacaaaccaaagtgtagaaagcgagaataaaaaaag	non-dbASV	0.921569	Brassicaceae	Braya	Braya humilis	Braya humilis	71	3	324
atcctggtttacgcgaactaaccagagtttataaagcgagaaaaag	non-dbASV	0.978723	Brassicaceae	Parrya	NA	Parrya	54	3	334
atcctggtttacgcgaacaagccaaagtgtagaaagcgagaaagaagg	non-dbASV	0.979167	Brassicaceae	Draba	NA	Draba	63	2	357
atcctggtttacgcgaacaaaccaaagtgtagaaagcgggaaagaagg	non-dbASV	0.979167	Brassicaceae	Draba	NA	Draba	57	3	373
atcctaatttacgcgaacaaaccaaagtgtagaaagcgagaaagaagg	non-dbASV	0.958333	Brassicaceae	Draba	NA	Draba	15	1	386
atcctggtttacgtgaacaaaccaaagtgtagaaagcgagaaagaagg	non-dbASV	0.979167	Brassicaceae	Draba	NA	Draba	61	3	467
atcctggtttacgcgaacaaaccaaagtgtagaaagcgaaaaagaagg	non-dbASV	0.979167	Brassicaceae	Draba	NA	Draba	41	1	478
atccttatttacgcgaacaaaccggagtttagaaagcgagaaaaaagg	non-dbASV	0.979167	Brassicaceae	Cardamine	NA	Cardamine	22	2	599
atcctggtttacgcgaacaaaccaaagtgtagaaagcgagaaagaaag	non-dbASV	0.979167	Brassicaceae	Draba	NA	Draba	44	2	608
atcctgttttacgcgaacaaaccaaagtgtagaaagcgagaaagaagg	non-dbASV	0.979167	Brassicaceae	Draba	NA	Draba	80	1	610
atcctggtttacgcaaacaaaccaaagtgtagaaagcgagaaagaagg	non-dbASV	0.979167	Brassicaceae	Draba	NA	Draba	48	1	692
atcttggtttacgcgaacaaaccaaagtgtagaaagcgagaaagaagg	non-dbASV	0.979167	Brassicaceae	Draba	NA	Draba	61	3	727
atcctgatttacgcgaacaaaccaaagtgtagaaagcgagaaagaagg	non-dbASV	0.979167	Brassicaceae	Draba	NA	Draba	58	4	833
atcctggtttacgcgaacaaaccaaaatatagaaagcgagaaagaagg	non-dbASV	0.979167	Brassicaceae	Draba	NA	Draba	13	3	889
atcctggtttacgcgaacaaaccaaagtgtagaaagcgagaaaaaagg	non-dbASV	0.979167	Brassicaceae	Draba	NA	Draba	70	3	936
atcctggtttacgcgaacaaaccaaagtgtagaaggcgagaaagaagg	non-dbASV	0.979167	Brassicaceae	Draba	NA	Draba	63	2	993
atcctggtttacgcgaacaaaccaaagtgtagaaagcaagaaagaagg	non-dbASV	0.979167	Brassicaceae	Draba	NA	Draba	55	4	1093
atcctggtttacgcgaacaaaccaaagtgtagaaaacgagaaagaagg	non-dbASV	0.979167	Brassicaceae	Draba	NA	Draba	39	1	1115
atccttgtttatgcgaacaaaccggagtttagaaagcgagaaaaaagg	non-dbASV	0.979167	Brassicaceae	Cardamine	NA	Cardamine	26	4	1191
atcctggtttacgcgaacaaattaaagtgtagaaagcgagaaagaagg	non-dbASV	0.979167	Brassicaceae	Draba	Draba lanceolata	Draba lanceolata	12	2	1191
atcctggtttacacgaacaaaccaaagtgtagaaagcgagaaagaagg	non-dbASV	0.979167	Brassicaceae	Draba	NA	Draba	48	2	1192
atcctagtttacgcgaacaaaccaaagtgtagaaagcgagaaagaagg	non-dbASV	0.979167	Brassicaceae	Draba	NA	Draba	46	2	1203
atcctggtttacgcgaacaaaccaaagtgtaaaaagcgagaaagaagg	non-dbASV	0.979167	Brassicaceae	Draba	NA	Draba	48	2	1294
attctggtttacgcgaacaaaccaaagtgtagaaagcgagaaagaagg	non-dbASV	0.979167	Brassicaceae	Draba	NA	Draba	49	4	1481
atcctggtttacgcgaacaaaccaaagtgtagaaagcgagaaagaaga	non-dbASV	0.979167	Brassicaceae	Draba	NA	Draba	60	2	1764
atcctggtttacgcgaacaaaccaaagtgtagaaagtgagaaagaagg	non-dbASV	0.979167	Brassicaceae	Draba	NA	Draba	57	2	1881
atcctggtttatgcgaacaaaccaaagtgtagaaagcgagaaagaagg	non-dbASV	0.979167	Brassicaceae	Draba	NA	Draba	62	3	1957
atcctggtttacgcgaacaaaccaaagtttagaaagcgagaaagaagg	non-dbASV	0.979167	Brassicaceae	Draba	NA	Draba	39	3	2776
atcctggtttacgcgaacaaaccaaagtatagaaagcgagaaagaagg	non-dbASV	0.979167	Brassicaceae	Draba	NA	Draba	78	7	3790
atccttgtttacgcgaacaaaccggagtttagaaagcgagaaaaaaga	non-dbASV	0.979167	Brassicaceae	Cardamine	NA	Cardamine	18	2	118
atcctggtttacgcgaacaaaccaaagtgtagaaagcgcgaataaaaagg	non-dbASV	0.92	Brassicaceae	NA	NA	Brassicaceae	84	6	257
atccttgtttacgcgaacaaatcggagtttagaaagcgagaaaaaagg	non-dbASV	0.979167	Brassicaceae	NA	NA	Brassicaceae	22	2	794
atcctggtttacgcgaactaaccagagtttataaagcgaaaaaaagg	non-dbASV	0.978723	Brassicaceae	Parrya	NA	Parrya	16	3	150
atcctggtttacgcgaactaaccaaagtttataaagcgagaaaaagg	non-dbASV	0.978723	Brassicaceae	Parrya	NA	Parrya	16	3	236
atcctggtttacgcgaactaaccagagtttataaagcgagaaaaatg	non-dbASV	0.978723	Brassicaceae	Parrya	NA	Parrya	13	3	262
atcctggtttacgcgaacaaaccaaagtgtagaaagctagaaagaagg	non-dbASV	0.979167	Brassicaceae	Draba	NA	Draba	19	2	289
atcctggtttacgcgaacaaaccaaggtgtagaaagcgagaaagaagg	non-dbASV	0.979167	Brassicaceae	Draba	NA	Draba	10	1	834
actttattgtctattaaaaataa	non-dbASV	0.956522	Bryaceae	NA	NA	Bryaceae	24	3	1048
atcttattgtctattaaaaataa	non-dbASV	0.956522	Bryaceae	NA	NA	Bryaceae	40	5	3784
atccggtttttgttttccgaaaataaacaaaggctaaaatcaaaaaag	non-dbASV	0.979167	Caprifoliaceae	Valeriana	NA	Valeriana	10	2	100
atccggtttttgttttccgaagacaaacaaaggctaaaatcaaaaaag	non-dbASV	0.979167	Caprifoliaceae	Valeriana	NA	Valeriana	19	2	118
atcctgtttttgttttccgaaaacaaacaaaggctaaaatcaaaaaag	non-dbASV	0.979167	Caprifoliaceae	Valeriana	NA	Valeriana	37	3	122
atccagtttttgttttccgaaaacaaacaaaggctaaaatcaaaaaag	non-dbASV	0.979167	Caprifoliaceae	Valeriana	NA	Valeriana	19	2	126
atccggtttttgttttccgaaaacaaacaaaggctaaaatcaaaaaaa	non-dbASV	0.979592	Caprifoliaceae	Valeriana	Valeriana officinalis	Valeriana officinalis	19	3	253
atctggtttttgttttccgaaaacaaacaaaggctaaaatcaaaaaag	non-dbASV	0.979167	Caprifoliaceae	Valeriana	NA	Valeriana	20	4	304
atccggtttttgttttccgaaaacaaataaaggctaaaatcaaaaaag	non-dbASV	0.979167	Caprifoliaceae	Valeriana	NA	Valeriana	28	5	311
atccggtttttgttttccgaaaacaaacaaaagctaaaatcaaaaaag	non-dbASV	0.979167	Caprifoliaceae	Valeriana	NA	Valeriana	27	5	661
atccgatttttgttttccgaaaacaaacaaaggctaaaatcaaaaaag	non-dbASV	0.979167	Caprifoliaceae	Valeriana	NA	Valeriana	17	2	1048
atccggtttttgttttccgaaaacaaacaaaggttaaaatcaaaaaag	non-dbASV	0.979167	Caprifoliaceae	Valeriana	NA	Valeriana	39	5	1954
atccggtttttgttttccgaaaacaaacaaagactaaaatcaaaaaag	non-dbASV	0.979167	Caprifoliaceae	Valeriana	NA	Valeriana	37	4	2878
atccggtttttgttttccaaaaacaaacaaaggctaaaatcaaaaaag	non-dbASV	0.979167	Caprifoliaceae	Valeriana	NA	Valeriana	45	6	1235
ctccttaaatcgtctcctaaaaaaaaacggattcaaaaagcaagaatacaaaag	non-dbASV	0.981481	Caryophyllaceae	Stellaria	NA	Stellaria	34	2	106
ctcctcttttttgtccccctttttcaaaaaaaaagggattcagaaagcaagactaaaaaag	non-dbASV	0.983607	Caryophyllaceae	Sabulina	NA	Sabulina	21	1	109
ctccttaattgtctcctaaaaaaaacggattcaaaaggaaagaataaaaaag	non-dbASV	0.980769	Caryophyllaceae	Cerastium	NA	Cerastium	19	4	116
ctccttaaatcgtctcctaaaaaaaaaaacggattcaaaaagcaagaataaaaaag	non-dbASV	0.982143	Caryophyllaceae	Stellaria	Stellaria longifolia	Stellaria longifolia	16	5	310
ctcctcttttttgtccccctttttcaaaaaaaaggattcagaaagcaagactaaaaaag	non-dbASV	0.967213	Caryophyllaceae	Sabulina	NA	Sabulina	61	5	422
ccccttaaatcgtctcctaaaaaaaaacggattcaaaaagcaagaataaaaaag	non-dbASV	0.981481	Caryophyllaceae	Stellaria	NA	Stellaria	13	2	512
ctccttaattgtctcctaaaaaaacggattcaaaaagaaagaataaaaaag	non-dbASV	0.980769	Caryophyllaceae	Cerastium	NA	Cerastium	51	3	973
ctcctcttttttgtccccctttttcaaaaaaaaaaaggattcagaaagcaagactaaaaaag	non-dbASV	0.983871	Caryophyllaceae	Sabulina	NA	Sabulina	44	3	1194
ctcctcttttttgtccccctttttcaaaaaaaaaggattcagaaagcaagactaaaaaag	non-dbASV	0.983607	Caryophyllaceae	Sabulina	NA	Sabulina	84	5	4517
ctccttaattgtctcctaaaaaaaaacggattcaaaaagaaagaataaaaaag	non-dbASV	0.981132	Caryophyllaceae	Cerastium	NA	Cerastium	29	2	10058
ctccttaattgtctcctaaaaaaaaacggattcaaaaagcaagaataaaaaaggaaag	non-dbASV	0.983051	Caryophyllaceae	Cerastium	Cerastium maximum	Cerastium maximum	10	5	1328
ctccttttttcaaaagcaaaaaaagtattaagaaagaaaaaaag	non-dbASV	0.977778	Caryophyllaceae	Silene	NA	Silene	45	5	2051
atcttctttttgggaaaaagaaatatagaaaatatttcttatttcagataagaaataatattttttcttatctaatattaaa	non-dbASV	0.97561	Cyperaceae	Carex	NA	Carex	29	1	105
atcttctttttgagaaaaagaaatatagaaaatatttcttacttcagataagaaataatattttttcttatctaatattaaa	non-dbASV	0.97561	Cyperaceae	Carex	NA	Carex	26	1	117
atcttccttttgagaaaaagaaatatataaaatatttcttatttcagataagaaataatattttttcttaatctaatattaaa	non-dbASV	0.987952	Cyperaceae	Carex	Carex aquatilis	Carex aquatilis	10	1	129
atcttctttttgagaaaaagaaatatagaaaatatttcctatttcagataagaaataatattttttcttatctaatattaaa	non-dbASV	0.97561	Cyperaceae	Carex	NA	Carex	21	1	141
atcttctttttgagaaaaagaaatatataaaatatttcttatttcagataagaaataatattttttcttatctaatattaag	non-dbASV	0.987805	Cyperaceae	Carex	NA	Carex	22	2	159
atcttctttttgagaaaaagaaatatataaaatatttcttatttcagataagaaataatattttttcttaatctaatattaag	non-dbASV	0.987952	Cyperaceae	Carex	Carex aquatilis	Carex aquatilis	11	1	161
atcttctttttgagaaaaagaaatatagaaaatatttcttatttcagataagaaataatattttttcttatctaatattaga	non-dbASV	0.97561	Cyperaceae	Carex	NA	Carex	22	1	180
atcttctttttgaggaaaagaaatatagaaaatatttcttatttcagataagaaataatattttttcttatctaatattaaa	non-dbASV	0.97561	Cyperaceae	Carex	NA	Carex	27	1	190
atcttctttttgagaaaaggaaatatataaaatatttcttatttcagataagaaataatattttttcttatctaatattaaa	non-dbASV	0.987805	Cyperaceae	Carex	NA	Carex	57	4	250
atcctctttttgagaaaaagaaatatagaaaatatttcttatttcagataagaaataatattttttcttatctaatattaaa	non-dbASV	0.97561	Cyperaceae	Carex	NA	Carex	29	1	253
atcttctttttgagaaaaagaaatatagaaaatattttttatttcagataagaaataatattttttcttatctaatattaaa	non-dbASV	0.97561	Cyperaceae	Carex	NA	Carex	10	1	390
atcttttttttgagaaaaagaaatatagaaaatatttcttatttcagataagaaataatattttttcttatctaatattaaa	non-dbASV	0.97561	Cyperaceae	Carex	NA	Carex	10	1	790
atcttctttttgagaaaaagaaatatagaaaatatttcttatttcagataagaaataatattttttcttatctaatattaaa	non-dbASV	0.987805	Cyperaceae	Carex	NA	Carex	49	1	41578
atcttctttttgagaaaaagaaaaatataaaatatttcttatttcagataagaaataatattttttcttatctaatattaaa	non-dbASV	0.987805	Cyperaceae	Carex	NA	Carex	33	2	103
atcttctttttgagaaaaaggaatatataaaatatttcttatttcagataagaaataatattttttcttatctaatattaaa	non-dbASV	0.987805	Cyperaceae	Carex	NA	Carex	16	2	101
atcttctttttgagaaaaagaaatatataaaatatttcttatttcagataggaaataatattttttcttatctaatattaaa	non-dbASV	0.987805	Cyperaceae	Carex	NA	Carex	11	2	123
attttctttttgagaaaaagaaatatataaaatatttcttatttcagataagaaataatattttttcttatctaatattaaa	non-dbASV	0.987805	Cyperaceae	Carex	NA	Carex	20	3	5782
atcttctttttgagaaaaagaaatatataaaatatttcttatttcagataagaaataatattttttcttatccaatattaaa	non-dbASV	0.987805	Cyperaceae	Carex	NA	Carex	32	3	106
atcttctttttgagaaaaagaaatatataaaatatttcttatctcagataagaaataatattttttcttatctaatattaaa	non-dbASV	0.987805	Cyperaceae	Carex	NA	Carex	29	3	132
atcttcttttcgagaaaaagaaatatataaaatatttcttatttcagataagaaataatattttttcttatctaatattaaa	non-dbASV	0.987805	Cyperaceae	Carex	NA	Carex	27	3	133
atcttctttttgagaaaaagaaatatataaaatatttctcatttcagataagaaataatattttttcttatctaatattaaa	non-dbASV	0.987805	Cyperaceae	Carex	NA	Carex	23	3	133
atcttccttttgagaaaaagaaatatataaaatatttcttatttcagataagaaataatattttttcttatctaatattaaa	non-dbASV	0.987805	Cyperaceae	Carex	NA	Carex	37	3	161
atcttctttttgagaaaaagaaatatataaaatatttcttatttcagataagaaatagtattttttcttatctaatattaaa	non-dbASV	0.987805	Cyperaceae	Carex	NA	Carex	28	4	183
atcttctttttgaggaaaagaaatatataaaatatttcttatttcagataagaaataatattttttcttatctaatattaaa	non-dbASV	0.987805	Cyperaceae	Carex	NA	Carex	33	3	185
atcttctttttgagaaaaagaaatatataaaatatttcttatttcggataagaaataatattttttcttatctaatattaaa	non-dbASV	0.987805	Cyperaceae	Carex	NA	Carex	44	4	193
atcttctttttgagaaaaagaaatatataaaatatttcttatttcagataagaaataatatttcttcttatctaatattaaa	non-dbASV	0.987805	Cyperaceae	Carex	NA	Carex	35	3	199
atcttctttttgagaaaaagaaatatataaaatatttcttatttcagataaggaataatattttttcttatctaatattaaa	non-dbASV	0.987805	Cyperaceae	Carex	NA	Carex	38	3	203
atcttctttttgagaaaaagaaatatataaaatatttcttatttcaggtaagaaataatattttttcttatctaatattaaa	non-dbASV	0.987805	Cyperaceae	Carex	NA	Carex	34	3	205
atcctctttttgagaaaaagaaatatataaaatatttcttatttcagataagaaataatattttttcttatctaatattaaa	non-dbASV	0.987805	Cyperaceae	Carex	NA	Carex	42	3	238
atcttctttttgagaaaaagaaatgtataaaatatttcttatttcagataagaaataatattttttcttatctaatattaaa	non-dbASV	0.987805	Cyperaceae	Carex	NA	Carex	38	4	287
atcttctttttgagaaaaagaagtatataaaatatttcttatttcagataagaaataatattttttcttatctaatattaaa	non-dbASV	0.987805	Cyperaceae	Carex	NA	Carex	56	4	308
atcttttttttgagaaaaagaaatatataaaatatttcttatttcagataagaaataatattttttcttatctaatattaaa	non-dbASV	0.987805	Cyperaceae	Carex	NA	Carex	36	4	369
atcttctttttgagaaaaaaaaatatataaaatatttcttatttcagataagaaataatattttttcttatctaatattaaa	non-dbASV	0.987805	Cyperaceae	Carex	NA	Carex	32	4	792
atcttctttttgagaaaaagaaatatataaaatacttcttatttcagataagaaataatattttttcttatctaatattaaa	non-dbASV	0.987805	Cyperaceae	Carex	NA	Carex	46	4	1265
atcttctttttgagaaaaagaaatatataaaacatttcttatttcagataagaaataatattttttcttatctaatattaaa	non-dbASV	0.987805	Cyperaceae	Carex	NA	Carex	22	2	2209
atcttgtattactcaaatgaatttcgggcgatagggcaa	non-dbASV	0.974359	Cystopteridaceae	Cystopteris	Cystopteris sudetica	Cystopteris sudetica	10	3	687
atcctatttttcgaaaataaagaaagattcagaaagcgaaaaaaaag	non-dbASV	0.957447	Diapensiaceae	Diapensia	Diapensia lapponica	Diapensia lapponica	23	4	252
atccttctttggcaaacaaataaagattccgaaagaaataagg	non-dbASV	0.955556	Ericaceae	Vaccinium	NA	Vaccinium	48	8	102
atctttttttttcgaaaataaagagagattcagaaagcgaaaaaaaag	non-dbASV	0.979167	Ericaceae	Arctous	Arctous rubra	Arctous rubra	17	1	102
atccttttttttttggcaaacaaataaagattccgaaagaaaaaaacagg	non-dbASV	0.98	Ericaceae	Vaccinium	Vaccinium vitis-idaea	Vaccinium vitis-idaea	27	1	102
atcttttttttttttttttgctttcaaaatctttgtttgtttgcgaaaaaaaag	non-dbASV	0.981481	Ericaceae	Cassiope	Cassiope tetragona	Cassiope tetragona	37	5	102
atcctttttttttggcaaacaaataaagattccgaaagaaaaaaagagg	non-dbASV	0.96	Ericaceae	Vaccinium	Vaccinium vitis-idaea	Vaccinium vitis-idaea	30	3	103
atcttttttttttttttttttcgctttcaaaatctttgtttgtttgcgaaaaaaaag	non-dbASV	0.947368	Ericaceae	Cassiope	Cassiope tetragona	Cassiope tetragona	34	4	103
atcttttttttttttttcgctttcaaaaactttgtttgtttgcgaaaaaaaag	non-dbASV	0.962963	Ericaceae	Cassiope	Cassiope tetragona	Cassiope tetragona	36	5	106
atccttttttcgcaaacaaacaaagattccgaaagctaaaaaag	non-dbASV	0.956522	Ericaceae	Rhododendron	NA	Rhododendron	56	8	107
atcttttttttttttttcggtttcaaaatatttgtttgtttgcgaaaaaaaag	non-dbASV	0.944444	Ericaceae	Cassiope	Cassiope tetragona	Cassiope tetragona	38	4	107
atcttttttttttttttttcggtttcaaaatctttgtttgtttgcgaaaaaaaag	non-dbASV	0.963636	Ericaceae	Cassiope	Cassiope tetragona	Cassiope tetragona	42	3	107
atctttttttttcgaaaataaagaaagactcagaaagcgaaaaaaaag	non-dbASV	0.979167	Ericaceae	Arctous	Arctous rubra	Arctous rubra	23	2	108
atctttttttttcttttttcgctttcaaaatctttgtttgtttgcgaaaaaaaag	non-dbASV	0.981818	Ericaceae	Cassiope	Cassiope tetragona	Cassiope tetragona	40	5	108
atctcttttttttttttttcgctttcaaaatctttgtttgtttgcgaaaaaaaag	non-dbASV	0.981818	Ericaceae	Cassiope	Cassiope tetragona	Cassiope tetragona	42	4	111
atactttttttttggcaaacaaataaagattccgaaagaaaaaaaaagg	non-dbASV	0.96	Ericaceae	Vaccinium	Vaccinium vitis-idaea	Vaccinium vitis-idaea	22	2	115
atctctttttttttttttcgctttcaaaatctttgtttgtttgcgaaaaaaaag	non-dbASV	0.981481	Ericaceae	Cassiope	Cassiope tetragona	Cassiope tetragona	36	5	116
atcacgttttccgaaaacaaacaaagattccgaaagctaaaaaaagg	non-dbASV	0.914894	Ericaceae	Rhododendron	Rhododendron tomentosum	Rhododendron tomentosum	57	8	117
atctttttttttttggcaaacaaataaagattccgaaagaaaaaaaagg	non-dbASV	0.96	Ericaceae	Vaccinium	Vaccinium vitis-idaea	Vaccinium vitis-idaea	35	4	119
atctttttttttcgaaaatagagaaagattcagaaagcgaaaaaaaag	non-dbASV	0.979167	Ericaceae	Arctous	Arctous rubra	Arctous rubra	19	1	120
atctttttttttggcaaacaaataaagattccgaaagaaaaaaaaagg	non-dbASV	0.96	Ericaceae	Vaccinium	Vaccinium vitis-idaea	Vaccinium vitis-idaea	22	3	121
atccttctttttggcaaacaaataaagattccgaaagctaaaaaaag	non-dbASV	0.93617	Ericaceae	Empetrum	Empetrum nigrum	Empetrum nigrum	39	6	122
atccttttttttttggcaaacaaataaagatttcgaaagaaaaaaaagg	non-dbASV	0.96	Ericaceae	Vaccinium	Vaccinium vitis-idaea	Vaccinium vitis-idaea	15	4	127
atcttttttttttcgaaaataaagaaagattcagaaagcgaaaaaaag	non-dbASV	0.96	Ericaceae	Arctostaphylos	Arctostaphylos uva-ursi	Arctostaphylos uva-ursi	18	3	129
atcctttttttttggcaaataaataaagattccgaaagaaaaaaaagg	non-dbASV	0.958333	Ericaceae	Vaccinium	Vaccinium vitis-idaea	Vaccinium vitis-idaea	11	3	129
atcttttttttttttttcggtttcaaaatgtttgtttgtttgcgaaaaaaaag	non-dbASV	0.944444	Ericaceae	Cassiope	Cassiope tetragona	Cassiope tetragona	39	4	133
atcctttttttttggcaaaaaaataaagattccgaaagaaaaaaaaagg	non-dbASV	0.96	Ericaceae	Vaccinium	Vaccinium vitis-idaea	Vaccinium vitis-idaea	26	1	137
atctttttttttttttttcgctttcaaaatctttgtttttttgcgaaaaaaaag	non-dbASV	0.981481	Ericaceae	Cassiope	Cassiope tetragona	Cassiope tetragona	48	4	137
atccttttttcgcaaacaaataaagattccgaaagaaaaaaaaagg	non-dbASV	0.934783	Ericaceae	Rhododendron	Rhododendron tomentosum	Rhododendron tomentosum	40	6	138
atcctttttttttttttttcgctttcaaaatctttgtttgtttgcgaaaaaaaag	non-dbASV	0.981818	Ericaceae	Cassiope	Cassiope tetragona	Cassiope tetragona	42	3	139
atccttttttttggcaaacaaataaagattccgaaagaaaaaaaaaga	non-dbASV	0.958333	Ericaceae	Vaccinium	Vaccinium vitis-idaea	Vaccinium vitis-idaea	10	3	140
atcctttttttttttttcgctttcaaaatctttgtttgtttgcgaaaaaaaag	non-dbASV	0.962963	Ericaceae	Cassiope	Cassiope tetragona	Cassiope tetragona	46	5	143
atcttttttttttttttttcgctttcaaaatctttgtttttttgcgaaaaaaaag	non-dbASV	0.963636	Ericaceae	Cassiope	Cassiope tetragona	Cassiope tetragona	59	5	143
atcctttatttggcaaacaaacaaagattccgaaagctaaaagaag	non-dbASV	0.978261	Ericaceae	Empetrum	Empetrum nigrum	Empetrum nigrum	24	1	144
atccttctttttggcaaacaaaaaaagattccgaaagaaaaaagg	non-dbASV	0.955556	Ericaceae	Vaccinium	NA	Vaccinium	67	6	149
atcctttatttggcaagcaaacaaagattccgaaagctaaaaaaag	non-dbASV	0.978261	Ericaceae	Empetrum	Empetrum nigrum	Empetrum nigrum	33	2	150
atctttttttttttttttcgctttcaaaatgtttttttgtttgcgaaaaaaaag	non-dbASV	0.962963	Ericaceae	Cassiope	Cassiope tetragona	Cassiope tetragona	45	4	154
aaccttttttttttggcaaacaaataaagattccgaaagaaaaaaaaaagg	non-dbASV	0.960784	Ericaceae	Vaccinium	Vaccinium vitis-idaea	Vaccinium vitis-idaea	36	3	155
atctttttttttttttttggctttcaaaatctttgtttgtttgcgaaaaaaaag	non-dbASV	0.981481	Ericaceae	Cassiope	Cassiope tetragona	Cassiope tetragona	62	5	155
atctttttttttttttttcggtttcaaaatctttgtttgtttgcgaaaaaaaag	non-dbASV	0.981481	Ericaceae	Cassiope	Cassiope tetragona	Cassiope tetragona	46	3	160
atccttctttttggaaaaaaaataaagattccgaaagaaataagg	non-dbASV	0.955556	Ericaceae	Vaccinium	NA	Vaccinium	76	7	163
atctttttttttcgaaaataaagaaagattcagaaagcgaaaaaaaaa	non-dbASV	0.979167	Ericaceae	Arctous	Arctous rubra	Arctous rubra	17	2	168
atcctttttttttagcaaacaaataaagattccgaaagaaaaaaaaagg	non-dbASV	0.96	Ericaceae	Vaccinium	Vaccinium vitis-idaea	Vaccinium vitis-idaea	26	3	171
atccttttttcgcaaacaaacaaagattccgaaagctaaaaagg	non-dbASV	0.956522	Ericaceae	Rhododendron	Rhododendron tomentosum	Rhododendron tomentosum	74	7	172
atcttttttttttttttcgctttcaaaatctttgtttatttgcgaaaaaaaag	non-dbASV	0.962963	Ericaceae	Cassiope	Cassiope tetragona	Cassiope tetragona	12	5	175
atcctttttttttggcaaacaaataaagattccgaaaaaaaaaaaaagg	non-dbASV	0.96	Ericaceae	Vaccinium	Vaccinium vitis-idaea	Vaccinium vitis-idaea	19	2	176
atcctttttctttggcaaacaaataaagattccgaaagaaaaaaaaagg	non-dbASV	0.96	Ericaceae	Vaccinium	Vaccinium vitis-idaea	Vaccinium vitis-idaea	18	1	183
atccttctttttcgcaaacaaacaaagattccgaaagctaaaaaaagg	non-dbASV	0.958333	Ericaceae	Rhododendron	Rhododendron tomentosum	Rhododendron tomentosum	52	6	185
atcctttatttggaaaacaaacaaagattccgaaagctaaaaaaag	non-dbASV	0.978261	Ericaceae	Empetrum	Empetrum nigrum	Empetrum nigrum	24	1	186
atcctttatttggcaaacaaacaaagattccgaaagctagaaaaag	non-dbASV	0.978261	Ericaceae	Empetrum	Empetrum nigrum	Empetrum nigrum	22	1	186
atcttttttttcgaaaataaagaaagattcagaaagcgaaaaaaag	non-dbASV	0.978261	Ericaceae	Arctous	Arctous alpina	Arctous alpina	20	2	186
atcttttttttttttttttcgctttcaaaatctttgtttatttgcgaaaaaaaag	non-dbASV	0.963636	Ericaceae	Cassiope	Cassiope tetragona	Cassiope tetragona	11	4	194
atcctatttttcgaaaacaaacaaaggttccgaaagctaaaaaaagg	non-dbASV	0.93617	Ericaceae	Rhododendron	Rhododendron tomentosum	Rhododendron tomentosum	62	7	197
acctttttttttcgaaaataaagaaagattcagaaagcgaaaaaaaag	non-dbASV	0.979167	Ericaceae	Arctous	Arctous rubra	Arctous rubra	15	1	197
atcctttttttttggcaaacaaataaagattccgaaaaaaaaaaaagg	non-dbASV	0.96	Ericaceae	Vaccinium	Vaccinium vitis-idaea	Vaccinium vitis-idaea	10	2	200
atcttttttttcttttttcgctttcaaaatctttgtttgtttgcgaaaaaaaag	non-dbASV	0.981481	Ericaceae	Cassiope	Cassiope tetragona	Cassiope tetragona	45	6	202
atccttttttttttttttcgctttcaaaatctttgtttgtttgcgaaaaaaaag	non-dbASV	0.981481	Ericaceae	Cassiope	Cassiope tetragona	Cassiope tetragona	59	5	203
atcctttttttttggcaaacaaataaagattccgaaagaagaaaaaagg	non-dbASV	0.96	Ericaceae	Vaccinium	Vaccinium vitis-idaea	Vaccinium vitis-idaea	41	3	210
atcctttttttttttggcaaacaaataaagattccgaaagaaataagg	non-dbASV	0.979167	Ericaceae	Vaccinium	NA	Vaccinium	47	6	212
atccttttttttttggcgaacaaataaagattccgaaagaaaaaaaagg	non-dbASV	0.96	Ericaceae	Vaccinium	Vaccinium vitis-idaea	Vaccinium vitis-idaea	13	3	214
atccttttttcgcaaacaaacaaagattccgaaagaaaaaaaaagg	non-dbASV	0.956522	Ericaceae	Rhododendron	Rhododendron tomentosum	Rhododendron tomentosum	43	6	219
atccttttttttttggcaaaaaaataaagattccgaaagaaaaaaaaaagg	non-dbASV	0.960784	Ericaceae	Vaccinium	Vaccinium vitis-idaea	Vaccinium vitis-idaea	41	4	220
atcctttttttttggcaaacaaataaagattctgaaagaaaaaaaaagg	non-dbASV	0.96	Ericaceae	Vaccinium	Vaccinium vitis-idaea	Vaccinium vitis-idaea	27	2	233
atctttttttttttttcgctttcaaaatctttgtttgtttgcgaaaaaaag	non-dbASV	0.961538	Ericaceae	Cassiope	Cassiope lycopodioides	Cassiope lycopodioides	66	5	234
atcctttatttggcaaacaaataaagattccgaaagctaaaaaaag	non-dbASV	0.978261	Ericaceae	Empetrum	Empetrum nigrum	Empetrum nigrum	18	1	238
atccttttttcgcaaacaaacaaatattccgaaagctaaaaaaagg	non-dbASV	0.978261	Ericaceae	Rhododendron	Rhododendron tomentosum	Rhododendron tomentosum	31	2	240
atccttctttttggcaaacaaataaagattccgaaagaaataag	non-dbASV	0.977778	Ericaceae	Vaccinium	NA	Vaccinium	44	2	243
atccttttttcgcaaacaaacaaagattcctaaagctaaaaaaagg	non-dbASV	0.978261	Ericaceae	Rhododendron	Rhododendron tomentosum	Rhododendron tomentosum	43	2	249
atccttttttttttggcaaacaaataaagattccgaaagctaaaaaaagg	non-dbASV	0.96	Ericaceae	Vaccinium	Vaccinium vitis-idaea	Vaccinium vitis-idaea	45	7	251
atcttttttttttttttttcgctttcaaaatgtttgtttgtttgcgaaaaaaaag	non-dbASV	0.963636	Ericaceae	Cassiope	Cassiope tetragona	Cassiope tetragona	72	6	256
atcctttatttggcaaacaaacaaagattccgaaagctaaagaaag	non-dbASV	0.978261	Ericaceae	Empetrum	Empetrum nigrum	Empetrum nigrum	19	1	257
atcttttttttttttttttcgctttcaaaatatttttttgtttgcgaaaaaaaag	non-dbASV	0.945455	Ericaceae	Cassiope	Cassiope tetragona	Cassiope tetragona	65	5	257
attttttttttttttttttcgctttcaaaatctttgtttgtttgcgaaaaaaaag	non-dbASV	0.963636	Ericaceae	Cassiope	Cassiope tetragona	Cassiope tetragona	42	6	271
atccttttttttctggcaaacaaataaagattccgaaagaaaaaaaaagg	non-dbASV	0.98	Ericaceae	Vaccinium	Vaccinium vitis-idaea	Vaccinium vitis-idaea	44	2	273
atccttctttttcgcaaacaaataaagattccgaaagaaataagg	non-dbASV	0.977778	Ericaceae	Vaccinium	NA	Vaccinium	52	2	275
atccttttttttttggcaaacaaataaatattccgaaagaaaaaaaaaagg	non-dbASV	0.960784	Ericaceae	Vaccinium	Vaccinium vitis-idaea	Vaccinium vitis-idaea	54	5	276
atctttttttttttttttcgctttcaaaatctttgtttatttgcgaaaaaaaag	non-dbASV	0.981481	Ericaceae	Cassiope	Cassiope tetragona	Cassiope tetragona	16	5	277
atatttttttttcgaaaataaagaaagattcagaaagcgaaaaaaaag	non-dbASV	0.979167	Ericaceae	Arctous	Arctous rubra	Arctous rubra	21	1	279
atcctttttttttggcaaacaaataaaaattccgaaagaaaaaaaaagg	non-dbASV	0.96	Ericaceae	Vaccinium	Vaccinium vitis-idaea	Vaccinium vitis-idaea	19	3	282
atttttttttttttggcaaacaaataaagattccgaaagaaaaaaaaagg	non-dbASV	0.96	Ericaceae	Vaccinium	Vaccinium vitis-idaea	Vaccinium vitis-idaea	10	3	295
atccttttttcgcaaacaaacaaagattccgaaagctaaaaaaaa	non-dbASV	0.978261	Ericaceae	Rhododendron	NA	Rhododendron	41	6	296
atccttctttttggcaaacaaataaagattccgaaagaaaaaaaaaagg	non-dbASV	0.938776	Ericaceae	Vaccinium	Vaccinium vitis-idaea	Vaccinium vitis-idaea	43	5	307
atcctactttttggcaaacaaataaagattccgaaagaaataagg	non-dbASV	0.977778	Ericaceae	Vaccinium	NA	Vaccinium	37	1	316
atccttttttttttggcaaacaaataaagattccgaaagaaaaaaagagg	non-dbASV	0.98	Ericaceae	Vaccinium	Vaccinium vitis-idaea	Vaccinium vitis-idaea	28	1	323
atcttttttttttttttttcgctttcaaaatctttgtttgtttgggaaaaaaaag	non-dbASV	0.963636	Ericaceae	Cassiope	Cassiope tetragona	Cassiope tetragona	70	5	347
atccttttttcgcaagcaaacaaagattccgaaagctaaaaaaagg	non-dbASV	0.978261	Ericaceae	Rhododendron	Rhododendron tomentosum	Rhododendron tomentosum	35	2	361
atcctttttttttggcaaacaaataaagattccgaaagaaaaaaaaaaagg	non-dbASV	0.942308	Ericaceae	Vaccinium	Vaccinium vitis-idaea	Vaccinium vitis-idaea	51	4	373
atctttttttttttttttcgctttcaaaatatttttttgtttgcgaaaaaaaag	non-dbASV	0.962963	Ericaceae	Cassiope	Cassiope tetragona	Cassiope tetragona	36	5	378
atcttttttttttttttttcgctttcaaaatctttgtttgtttgcgaaaaaaag	non-dbASV	0.963636	Ericaceae	Cassiope	Cassiope tetragona	Cassiope tetragona	65	5	383
atcctttatttggcaaacaaacaaagactccgaaagctaaaaaaag	non-dbASV	0.978261	Ericaceae	Empetrum	Empetrum nigrum	Empetrum nigrum	31	2	384
atccttttttttttggcaaacaaataaagattccgaaaaaaaaaaagg	non-dbASV	0.96	Ericaceae	Vaccinium	Vaccinium vitis-idaea	Vaccinium vitis-idaea	13	2	395
atcttttttttttttttttcgctttcaaaatctttttttgtttgcgaaaaaaaag	non-dbASV	0.963636	Ericaceae	Cassiope	Cassiope tetragona	Cassiope tetragona	75	5	398
attctttttttttggcaaacaaataaagattccgaaagaaaaaaaaagg	non-dbASV	0.96	Ericaceae	Vaccinium	Vaccinium vitis-idaea	Vaccinium vitis-idaea	17	3	402
atcctttttttttggcaagcaaataaagattccgaaagaaaaaaaaagg	non-dbASV	0.96	Ericaceae	Vaccinium	Vaccinium vitis-idaea	Vaccinium vitis-idaea	21	1	415
atcttttttttttttttcggtttcaaaatctttgtttgtttgcgaaaaaaaag	non-dbASV	0.962963	Ericaceae	Cassiope	Cassiope tetragona	Cassiope tetragona	80	6	420
atcctttttttggcaaacaaataaagattccgaaagaaaaaaaaagg	non-dbASV	0.958333	Ericaceae	Vaccinium	Vaccinium vitis-idaea	Vaccinium vitis-idaea	89	6	430
atccttctttttggcaaacaaataaagattccgaaagaaaaaaaagg	non-dbASV	0.978723	Ericaceae	Vaccinium	Vaccinium vitis-idaea	Vaccinium vitis-idaea	64	7	445
atcctttttttttggtaaacaaataaagattccgaaagaaaaaaaaagg	non-dbASV	0.96	Ericaceae	Vaccinium	Vaccinium vitis-idaea	Vaccinium vitis-idaea	20	1	451
atccttttttttttggcaaacaaataaagattccgaaagaaaaaaaaga	non-dbASV	0.96	Ericaceae	Vaccinium	Vaccinium vitis-idaea	Vaccinium vitis-idaea	21	3	453
atcctttttttttggcaaacaaataaagattccgaaagaaaaaaagg	non-dbASV	0.978723	Ericaceae	Vaccinium	Vaccinium vitis-idaea	Vaccinium vitis-idaea	81	6	460
atctttttttttttttttcgctttcaaaatctttgtttgtttgggaaaaaaaag	non-dbASV	0.981481	Ericaceae	Cassiope	Cassiope tetragona	Cassiope tetragona	78	4	466
atccctttttttggcaaacaaataaagattccgaaagaaaaaaaaagg	non-dbASV	0.96	Ericaceae	Vaccinium	Vaccinium vitis-idaea	Vaccinium vitis-idaea	25	4	469
atccttttttttttttggcaaacaaataaagattccgaaagaaaaaaaaagg	non-dbASV	0.961538	Ericaceae	Vaccinium	Vaccinium vitis-idaea	Vaccinium vitis-idaea	77	6	470
atccttttttcgcaaacaaataaagattccgaaagaaataagg	non-dbASV	0.933333	Ericaceae	Vaccinium	NA	Vaccinium	70	7	478
atcttttttttttggcaaacaaataaagattccgaaagaaaaaaaaagg	non-dbASV	0.98	Ericaceae	Vaccinium	Vaccinium vitis-idaea	Vaccinium vitis-idaea	38	2	479
atccttttttctttggcaaacaaataaagattccgaaagaaaaaaaaagg	non-dbASV	0.98	Ericaceae	Vaccinium	Vaccinium vitis-idaea	Vaccinium vitis-idaea	46	2	510
atccttttttttttggcaaacaaataaagattccgaaaaaaaaaaaagg	non-dbASV	0.98	Ericaceae	Vaccinium	Vaccinium vitis-idaea	Vaccinium vitis-idaea	16	2	528
atccttttttttttggcaagcaaataaagattccgaaagaaaaaaaagg	non-dbASV	0.96	Ericaceae	Vaccinium	Vaccinium vitis-idaea	Vaccinium vitis-idaea	20	2	547
atccttttttttttggcaaataaataaagattccgaaagaaaaaaaagg	non-dbASV	0.96	Ericaceae	Vaccinium	Vaccinium vitis-idaea	Vaccinium vitis-idaea	20	4	549
atccttctttttggcaaacacataaagattccgaaagaaataagg	non-dbASV	0.977778	Ericaceae	Vaccinium	NA	Vaccinium	28	1	573
atccttttttttttggcaaacaaataaagattccgaaggaaaaaaaaagg	non-dbASV	0.98	Ericaceae	Vaccinium	Vaccinium vitis-idaea	Vaccinium vitis-idaea	36	2	598
atcttttttttttttttcgctttcaaaatctttgtttgtttgcgaaaaaaag	non-dbASV	0.962963	Ericaceae	Cassiope	Cassiope tetragona	Cassiope tetragona	92	5	603
atccttttttcgcaaacaaacaaaaattccgaaagctaaaaaaaag	non-dbASV	0.978261	Ericaceae	Rhododendron	NA	Rhododendron	16	3	613
atacttttttttttggcaaacaaataaagattccgaaagaaaaaaaaagg	non-dbASV	0.98	Ericaceae	Vaccinium	Vaccinium vitis-idaea	Vaccinium vitis-idaea	50	3	616
atccttctttttggcaaacaaacaaagattccgaaagctaaaaaaagg	non-dbASV	0.9375	Ericaceae	NA	NA	Ericoideae	70	8	656
atccttttttttttggcaaacaaacaaagattccgaaagaaaaaag	non-dbASV	0.978261	Ericaceae	Andromeda	Andromeda polifolia	Andromeda polifolia	37	4	688
atcctttttttttgacaaacaaacaaagattccgaaagaaaaaag	non-dbASV	0.977778	Ericaceae	Andromeda	Andromeda polifolia	Andromeda polifolia	10	1	695
atccttttttttttggcaaacaaataaagattctgaaagaaaaaaaaagg	non-dbASV	0.98	Ericaceae	Vaccinium	Vaccinium vitis-idaea	Vaccinium vitis-idaea	41	3	704
atccttttttttttggcaaacaaataaagattccgaaagaaaaaaaaag	non-dbASV	0.98	Ericaceae	Vaccinium	Vaccinium vitis-idaea	Vaccinium vitis-idaea	77	5	712
atccttttttcgcaaacagacaaagattccgaaagctaaaaaaagg	non-dbASV	0.978261	Ericaceae	Rhododendron	Rhododendron tomentosum	Rhododendron tomentosum	57	3	726
atcctttatttggcaaacaaacaaagatttcgaaagctaaaaaaag	non-dbASV	0.978261	Ericaceae	Empetrum	Empetrum nigrum	Empetrum nigrum	16	2	733
atctttttttttttttttcgctttcaaaatctttgtttgtttgcgaaaaaaag	non-dbASV	0.981481	Ericaceae	Cassiope	Cassiope tetragona	Cassiope tetragona	93	5	743
atcctttatttggcaaacaaacaaagattccgaaagccaaaaaaag	non-dbASV	0.978261	Ericaceae	Empetrum	Empetrum nigrum	Empetrum nigrum	20	1	755
atcctttttcttttggcaaacaaataaagattccgaaagaaaaaaaaagg	non-dbASV	0.98	Ericaceae	Vaccinium	Vaccinium vitis-idaea	Vaccinium vitis-idaea	53	3	800
atccttttttcgcaaacaaacaaagattccgaaagaaataagg	non-dbASV	0.913043	Ericaceae	Rhododendron	Rhododendron tomentosum	Rhododendron tomentosum	88	8	801
atctttttttttttttttcgctttcaaaatgtttgtttgtttgcgaaaaaaaag	non-dbASV	0.981481	Ericaceae	Cassiope	Cassiope tetragona	Cassiope tetragona	105	6	836
atctttttttttcgaaaataaagaaagattcagaaagcgaaaaaaaaag	non-dbASV	0.979592	Ericaceae	Arctous	Arctous rubra	Arctous rubra	32	3	850
atccttttttcgcaaacaagcaaagattccgaaagctaaaaaaagg	non-dbASV	0.978261	Ericaceae	Rhododendron	Rhododendron tomentosum	Rhododendron tomentosum	63	3	858
atctttttttttttttttcgctttcaaaatatttgtttgtttgcgaaaaaaaag	non-dbASV	0.981481	Ericaceae	Cassiope	Cassiope tetragona	Cassiope tetragona	67	6	912
atccttttttttttggcaaacaaataaagattccgaaagaaaaaaaaaaagg	non-dbASV	0.961538	Ericaceae	Vaccinium	Vaccinium vitis-idaea	Vaccinium vitis-idaea	66	5	917
atcccttttttttggcaaacaaataaagattccgaaagaaaaaaaagg	non-dbASV	0.979167	Ericaceae	Vaccinium	Vaccinium vitis-idaea	Vaccinium vitis-idaea	32	4	923
atcttttttttttttttcgctttcaaaatgtttgtttgtttgcgaaaaaaaag	non-dbASV	0.962963	Ericaceae	Cassiope	Cassiope tetragona	Cassiope tetragona	106	6	926
atccttctttttggcaaacaaataaagattcggaaagaaataagg	non-dbASV	0.977778	Ericaceae	Vaccinium	NA	Vaccinium	30	1	937
atctttttttttttttttttcgctttcaaaatctttgtttgtttgcgaaaaaaaag	non-dbASV	0.964286	Ericaceae	Cassiope	Cassiope tetragona	Cassiope tetragona	98	6	938
atccttttttttggcaaacaaataaagattccgaaagaaaaaaaaaagg	non-dbASV	0.959184	Ericaceae	Vaccinium	Vaccinium vitis-idaea	Vaccinium vitis-idaea	84	7	1015
atcttttttttttttttcgctttcaaaatatttgtttgtttgcgaaaaaaaag	non-dbASV	0.962963	Ericaceae	Cassiope	Cassiope tetragona	Cassiope tetragona	82	6	1024
atctttttttttcaaaaataaagaaagattcagaaagcgaaaaaaaag	non-dbASV	0.979167	Ericaceae	Arctous	Arctous rubra	Arctous rubra	15	2	1065
atctttttttcgcaaacaaacaaagattccgaaagctaaaaaaagg	non-dbASV	0.978261	Ericaceae	Rhododendron	Rhododendron tomentosum	Rhododendron tomentosum	77	6	1074
atccttctttttggcaaacaaataaagattccgaaagctaaaaaaagg	non-dbASV	0.9375	Ericaceae	Vaccinium	Vaccinium vitis-idaea	Vaccinium vitis-idaea	87	8	1088
atctttttttttttttttcgctttcaaaatctttttttgtttgcgaaaaaaaag	non-dbASV	0.981481	Ericaceae	Cassiope	Cassiope tetragona	Cassiope tetragona	105	5	1088
atccctttttttttggcaaacaaataaagattccgaaagaaaaaaaaaagg	non-dbASV	0.980392	Ericaceae	Vaccinium	Vaccinium vitis-idaea	Vaccinium vitis-idaea	64	6	1101
atctttttttttttggcaaacaaataaagattccgaaagaaaaaaaaagg	non-dbASV	0.98	Ericaceae	Vaccinium	Vaccinium vitis-idaea	Vaccinium vitis-idaea	59	4	1132
atttttttttttttttttcgctttcaaaatctttgtttgtttgcgaaaaaaaag	non-dbASV	0.981481	Ericaceae	Cassiope	Cassiope tetragona	Cassiope tetragona	52	6	1143
atcttttttttttttttttcgctttcaaaatatttgtttgtttgcgaaaaaaaag	non-dbASV	0.963636	Ericaceae	Cassiope	Cassiope tetragona	Cassiope tetragona	106	6	1181
atcctttttttttggcaaataaataaagattccgaaagaaaaaaaaagg	non-dbASV	0.96	Ericaceae	Vaccinium	Vaccinium vitis-idaea	Vaccinium vitis-idaea	35	3	1202
atctttttttttgaaaataaagaaagattcagaaagcgaaaaaaaag	non-dbASV	0.979167	Ericaceae	Arctous	Arctous rubra	Arctous rubra	14	2	1227
attttttttttttttttcgctttcaaaatctttgtttgtttgcgaaaaaaaag	non-dbASV	0.981481	Ericaceae	Cassiope	Cassiope tetragona	Cassiope tetragona	16	4	1268
atccttttttttttggcaaacaaataaaaattccgaaagaaaaaaaaagg	non-dbASV	0.98	Ericaceae	Vaccinium	Vaccinium vitis-idaea	Vaccinium vitis-idaea	24	2	1275
atccttttttcgtaaacaaataaagattccgaaagctaaaaaaagg	non-dbASV	0.956522	Ericaceae	Rhododendron	Rhododendron tomentosum	Rhododendron tomentosum	10	2	1304
atcctttttttttttggcaaacaaataaagattccgaaagaaaaaaaaaagg	non-dbASV	0.961538	Ericaceae	Vaccinium	Vaccinium vitis-idaea	Vaccinium vitis-idaea	91	7	1365
atcctatttttcgaaaacaaacaaagattccgaaagctaaaaaaagg	non-dbASV	0.957447	Ericaceae	Rhododendron	Rhododendron tomentosum	Rhododendron tomentosum	150	8	1390
atccttttttttttggcaaacaaataaagattccgaaagaaaaaaagg	non-dbASV	0.979167	Ericaceae	Vaccinium	Vaccinium myrtillus	Vaccinium myrtillus	115	7	1415
atcctttttttttggcaaacaaataaagattccgaaagaaataagg	non-dbASV	0.978261	Ericaceae	Vaccinium	Vaccinium microcarpum	Vaccinium microcarpum	97	7	1468
atccttttttttttggcaagcaaataaagattccgaaagaaaaaaaaagg	non-dbASV	0.98	Ericaceae	Vaccinium	Vaccinium vitis-idaea	Vaccinium vitis-idaea	29	1	1593
atccttctttttgtcaaacaaataaagattccgaaagaaataagg	non-dbASV	0.977778	Ericaceae	Vaccinium	NA	Vaccinium	43	1	1718
atcctttttttttttggcaaacaaataaagattccgaaagaaaaaaaagg	non-dbASV	0.960784	Ericaceae	Vaccinium	Vaccinium vitis-idaea	Vaccinium vitis-idaea	113	7	1726
atcttttatttggcaaacaaacaaagattccgaaagctaaaaaaag	non-dbASV	0.978261	Ericaceae	Empetrum	Empetrum nigrum	Empetrum nigrum	13	2	1727
atcctttatttggcaaacaaacaaagattccgaaagctaaaaaagg	non-dbASV	0.978261	Ericaceae	Empetrum	Empetrum nigrum	Empetrum nigrum	54	3	1744
attcttttttttttggcaaacaaataaagattccgaaagaaaaaaaaagg	non-dbASV	0.98	Ericaceae	Vaccinium	Vaccinium vitis-idaea	Vaccinium vitis-idaea	40	4	1787
atctttttttttcgaaaataaagaaagatttagaaagcgaaaaaaaag	non-dbASV	0.979167	Ericaceae	Arctous	Arctous rubra	Arctous rubra	19	2	1796
atcctttttttttggcaaacaaataaagattccgaaagaaaaaaaaaga	non-dbASV	0.96	Ericaceae	Vaccinium	Vaccinium vitis-idaea	Vaccinium vitis-idaea	34	4	1905
atccttctttttggcaaacaaataaagattcagaaagaaataagg	non-dbASV	0.977778	Ericaceae	Vaccinium	NA	Vaccinium	87	3	2120
atccttttttcgcaaacaaacaaagattccgaaagctaaaaaaaga	non-dbASV	0.978261	Ericaceae	Rhododendron	Rhododendron tomentosum	Rhododendron tomentosum	70	6	2225
atccttctttttggcaaacaaataaagattacgaaagaaataagg	non-dbASV	0.977778	Ericaceae	Vaccinium	NA	Vaccinium	107	4	2348
atcctttatttggcaaataaacaaagattccgaaagctaaaaaaag	non-dbASV	0.978261	Ericaceae	Empetrum	Empetrum nigrum	Empetrum nigrum	20	2	2475
atccttctttttggcaaacaaataaagattccgaaagaaataaaa	non-dbASV	0.955556	Ericaceae	Vaccinium	NA	Vaccinium	28	6	2503
atccttttttttttggcaaacaaataaagattccgaaagaaataagg	non-dbASV	0.978723	Ericaceae	Vaccinium	NA	Vaccinium	99	7	2886
atccttttttcgcaaacaaacaaagattccgaaagctaaaaaaag	non-dbASV	0.978261	Ericaceae	Rhododendron	NA	Rhododendron	154	7	2912
atctttttttttcgaaaataaagaaagattcagaaagcggaaaaaaag	non-dbASV	0.979167	Ericaceae	Arctous	Arctous rubra	Arctous rubra	17	2	3002
atccttttttcgcaaacaaacaaagattccgaaagctaaaaaaaaa	non-dbASV	0.978723	Ericaceae	Rhododendron	Rhododendron redowskianum	Rhododendron redowskianum	48	8	3064
atcctttatttgacaaacaaacaaagattccgaaagctaaaaaaag	non-dbASV	0.978261	Ericaceae	Empetrum	Empetrum nigrum	Empetrum nigrum	18	1	3182
atccttttttcgcaaacaaacaaagatttcgaaagctaaaaaaagg	non-dbASV	0.978261	Ericaceae	Rhododendron	Rhododendron tomentosum	Rhododendron tomentosum	95	7	3433
atccttcttttggcaaacaaataaagattccgaaagaaataagg	non-dbASV	0.977778	Ericaceae	Vaccinium	NA	Vaccinium	118	5	3596
attcttctttttggcaaacaaataaagattccgaaagaaataagg	non-dbASV	0.977778	Ericaceae	Vaccinium	NA	Vaccinium	73	3	3596
atcctttttttgcaaacaaacaaagattccgaaagctaaaaaaagg	non-dbASV	0.978261	Ericaceae	Rhododendron	Rhododendron tomentosum	Rhododendron tomentosum	55	4	3701
atctttctttttggcaaacaaataaagattccgaaagaaataagg	non-dbASV	0.977778	Ericaceae	Vaccinium	NA	Vaccinium	116	5	3974
acccttctttttggcaaacaaataaagattccgaaagaaataagg	non-dbASV	0.977778	Ericaceae	Vaccinium	NA	Vaccinium	80	2	4106
atccttctttttggcaaacaaataaagattccgaaagaaaaaaaaagg	non-dbASV	0.958333	Ericaceae	Vaccinium	Vaccinium vitis-idaea	Vaccinium vitis-idaea	107	8	4147
atccttctttttggcaaacaaataaagattccgaaagaaataatg	non-dbASV	0.977778	Ericaceae	Vaccinium	NA	Vaccinium	99	4	4161
attcttttttcgcaaacaaacaaagattccgaaagctaaaaaaagg	non-dbASV	0.978261	Ericaceae	Rhododendron	Rhododendron tomentosum	Rhododendron tomentosum	41	3	4162
atcttttttttttcgaaaataaagaaagattcagaaagcgaaaaaaaag	non-dbASV	0.98	Ericaceae	Arctostaphylos	Arctostaphylos uva-ursi	Arctostaphylos uva-ursi	74	4	4175
atccttttttcacaaacaaacaaagattccgaaagctaaaaaaagg	non-dbASV	0.978261	Ericaceae	Rhododendron	Rhododendron tomentosum	Rhododendron tomentosum	87	6	4262
atcctttatttggcaaacaaacaaagattccgaaagttaaaaaaag	non-dbASV	0.978261	Ericaceae	Empetrum	Empetrum nigrum	Empetrum nigrum	30	4	4446
atccttttttcgcaaacaaacaaagattccgaaagctaaaaaagg	non-dbASV	0.978261	Ericaceae	Rhododendron	Rhododendron tomentosum	Rhododendron tomentosum	123	5	4452
atccttcttcttggcaaacaaataaagattccgaaagaaataagg	non-dbASV	0.977778	Ericaceae	Vaccinium	NA	Vaccinium	101	4	4484
atcctttatttggcaaacaaacaaagattccgaaaactaaaaaaag	non-dbASV	0.978261	Ericaceae	Empetrum	Empetrum nigrum	Empetrum nigrum	18	3	4496
atccttttttttttggcaaataaataaagattccgaaagaaaaaaaaagg	non-dbASV	0.98	Ericaceae	Vaccinium	Vaccinium vitis-idaea	Vaccinium vitis-idaea	46	3	4563
atccttttttcgcaaacaaacaaaaattccgaaagctaaaaaaagg	non-dbASV	0.978261	Ericaceae	Rhododendron	Rhododendron tomentosum	Rhododendron tomentosum	58	5	4577
atccttctttttggcaaacgaataaagattccgaaagaaataagg	non-dbASV	0.977778	Ericaceae	Vaccinium	NA	Vaccinium	98	4	4719
atcttttttttcgaaaataaagaaagattcagaaagcgaaaaaaaag	non-dbASV	0.979167	Ericaceae	Arctous	Arctous rubra	Arctous rubra	60	5	4764
atctttttttttcgaaaataaagaaagattcagaaagcgaaaaaaag	non-dbASV	0.979167	Ericaceae	Arctous	Arctous rubra	Arctous rubra	57	5	4815
atccttctttttggcaaacaaataaggattccgaaagaaataagg	non-dbASV	0.977778	Ericaceae	Vaccinium	NA	Vaccinium	144	5	5355
atccttttttcgcaaataaacaaagattccgaaagctaaaaaaagg	non-dbASV	0.978261	Ericaceae	Rhododendron	Rhododendron tomentosum	Rhododendron tomentosum	78	6	6241
atcttttttttttgaaaataaagaaagattcagaaagcgaaaaaaaag	non-dbASV	0.979167	Ericaceae	Arctous	Arctous rubra	Arctous rubra	30	3	6365
atccttctttttggcaaacaaataaagattccgaaggaaataagg	non-dbASV	0.977778	Ericaceae	Vaccinium	NA	Vaccinium	95	3	6453
atccttctttttggcaaacaaataaagattccgaaaaaaataagg	non-dbASV	0.977778	Ericaceae	Vaccinium	NA	Vaccinium	116	5	6919
atccttttttttttggcaaacaaataaagattccgaaagaaaaaaaaaga	non-dbASV	0.98	Ericaceae	Vaccinium	Vaccinium vitis-idaea	Vaccinium vitis-idaea	35	3	6991
atccttctttttagcaaacaaataaagattccgaaagaaataagg	non-dbASV	0.977778	Ericaceae	Vaccinium	NA	Vaccinium	103	3	7117
atctttttttttcgaaaataaagaaagattcagaaaacgaaaaaaaag	non-dbASV	0.979167	Ericaceae	Arctous	Arctous rubra	Arctous rubra	12	2	7542
atctttttttttttttcgctttcaaaatctttgtttgtttgcgaaaaaaaag	non-dbASV	0.980769	Ericaceae	Cassiope	Cassiope lycopodioides	Cassiope lycopodioides	150	6	8029
atccttttttcgcaaacaaacaaagattccaaaagctaaaaaaagg	non-dbASV	0.978261	Ericaceae	Rhododendron	Rhododendron tomentosum	Rhododendron tomentosum	101	6	8741
atccttctttttggcaaacaaataaagattctgaaagaaataagg	non-dbASV	0.977778	Ericaceae	Vaccinium	NA	Vaccinium	154	6	9142
atcccttttttttggcaaacaaataaagattccgaaagaaaaaaaaagg	non-dbASV	0.98	Ericaceae	Vaccinium	Vaccinium vitis-idaea	Vaccinium vitis-idaea	75	5	9819
atccttctttttggtaaacaaataaagattccgaaagaaataagg	non-dbASV	0.977778	Ericaceae	Vaccinium	NA	Vaccinium	150	6	10917
atccttttttttggcaaacaaataaagattccgaaagaaaaaaaaagg	non-dbASV	0.979167	Ericaceae	Vaccinium	Vaccinium vitis-idaea	Vaccinium vitis-idaea	143	8	11182
atccttttttcgcaaacaaacaaagattccgaaagttaaaaaaagg	non-dbASV	0.978261	Ericaceae	Rhododendron	Rhododendron tomentosum	Rhododendron tomentosum	96	7	11437
atccttctttttggcaaacaaataaaaattccgaaagaaataagg	non-dbASV	0.977778	Ericaceae	Vaccinium	NA	Vaccinium	107	5	11542
atcctttttttttggcaaacaaataaagattccgaaagaaaaaaaaaagg	non-dbASV	0.960784	Ericaceae	Vaccinium	Vaccinium vitis-idaea	Vaccinium vitis-idaea	127	7	11821
atcttttttttttttttttcgctttcaaaatctttgtttgtttgcgaaaaaaaag	non-dbASV	0.981818	Ericaceae	Cassiope	Cassiope tetragona	Cassiope tetragona	148	7	12126
atcctttttttttggcaaacaaataaagattccgaaagaaaaaaaagg	non-dbASV	0.979167	Ericaceae	Vaccinium	Vaccinium vitis-idaea	Vaccinium vitis-idaea	142	8	12621
atccttctttttggcaaacaaataaagattccaaaagaaataagg	non-dbASV	0.977778	Ericaceae	Vaccinium	NA	Vaccinium	144	7	13141
atccttctttttggcaaacaaataaagattccgaaagaaataaag	non-dbASV	0.977778	Ericaceae	Vaccinium	NA	Vaccinium	182	7	15157
atccttctttttggcaaataaataaagattccgaaagaaataagg	non-dbASV	0.977778	Ericaceae	Vaccinium	NA	Vaccinium	138	7	15419
atccttctttttggcaaacaaataaagattccgaaagaaataaga	non-dbASV	0.977778	Ericaceae	Vaccinium	NA	Vaccinium	172	7	16502
atcctttttttttttggcaaacaaataaagattccgaaagaaaaaaaaagg	non-dbASV	0.980392	Ericaceae	Vaccinium	Vaccinium vitis-idaea	Vaccinium vitis-idaea	137	7	17861
atcttttttttttttttcgctttcaaaatctttgtttgtttgcgaaaaaaaag	non-dbASV	0.981481	Ericaceae	Cassiope	Cassiope tetragona	Cassiope tetragona	165	6	18108
atccttttttttggcaaacaaataaagattccgaaagaaataagg	non-dbASV	0.977778	Ericaceae	Vaccinium	NA	Vaccinium	194	8	21825
atccttttttcgcaaacaaacaaagattccgaaaactaaaaaaagg	non-dbASV	0.978261	Ericaceae	Rhododendron	Rhododendron tomentosum	Rhododendron tomentosum	118	8	25265
atccttctttttgacaaacaaataaagattccgaaagaaataagg	non-dbASV	0.977778	Ericaceae	Vaccinium	NA	Vaccinium	155	6	26378
atccttttttcgtaaacaaacaaagattccgaaagctaaaaaaagg	non-dbASV	0.978261	Ericaceae	Rhododendron	Rhododendron tomentosum	Rhododendron tomentosum	74	5	35623
atccttttttttttggcaaacaaataaagattccgaaagaaaaaaaaaagg	non-dbASV	0.980392	Ericaceae	Vaccinium	Vaccinium vitis-idaea	Vaccinium vitis-idaea	144	7	37451
atccttttttttttggcaaacaaataaagattccgaaagaaaaaaaagg	non-dbASV	0.98	Ericaceae	Vaccinium	Vaccinium vitis-idaea	Vaccinium vitis-idaea	156	8	39953
atcctttttttttggcaaacaaataaagattccgaaagaaaaaaaaagg	non-dbASV	0.98	Ericaceae	Vaccinium	Vaccinium vitis-idaea	Vaccinium vitis-idaea	168	8	130842
atccttctttttggcaaacaaaaaaaaattccgaaagaaataagg	non-dbASV	0.955556	Ericaceae	Vaccinium	NA	Vaccinium	51	5	102
acccttttttttttgaaatttttgtttgttttcgaaaaaaagg	non-dbASV	0.976744	Ericaceae	Pyrola	NA	Pyrola	26	2	103
atctttttttttcgaaaataaagaaagattcagaaagcgaaaaaaagg	non-dbASV	0.979167	Ericaceae	Arctous	Arctous rubra	Arctous rubra	14	2	103
atcctttttttttgaaatttttgtttgttttcgaaaaaaag	non-dbASV	0.97619	Ericaceae	Pyrola	NA	Pyrola	43	4	105
acccttttttttttggcaaacaaataaagattccgaaagaaaaaaaaagg	non-dbASV	0.98	Ericaceae	Vaccinium	Vaccinium vitis-idaea	Vaccinium vitis-idaea	23	3	106
atccttttttttttgaaatttttgtttgttttcgaaaagaagg	non-dbASV	0.976744	Ericaceae	Pyrola	NA	Pyrola	21	1	108
atcctttttttttttttaaatttttgtttgttttcgaaaaaaagg	non-dbASV	0.955556	Ericaceae	Pyrola	NA	Pyrola	38	3	111
atctttttttttcgaaaataaagaaagattcagaaagcgaaaaaaaagg	non-dbASV	0.979592	Ericaceae	Arctous	Arctous rubra	Arctous rubra	12	2	111
atccttctttttggcaaacaaataaagattccgaaagaaataa	non-dbASV	0.955556	Ericaceae	Vaccinium	NA	Vaccinium	46	6	112
atccttttttttttttgaaatttttgtttgttttcgaaaaaagg	non-dbASV	0.955556	Ericaceae	Pyrola	NA	Pyrola	41	3	116
atcctttttttttttgaaatttttgtttgttttcgaaaagaagg	non-dbASV	0.977273	Ericaceae	Pyrola	NA	Pyrola	25	1	120
atccttttttttggtaaacaaataaagattccgaaagaaataagg	non-dbASV	0.955556	Ericaceae	Vaccinium	NA	Vaccinium	12	4	123
atccttttttttttggcaaacaaataaagattccaaaagaaaaaaaagg	non-dbASV	0.96	Ericaceae	Vaccinium	Vaccinium vitis-idaea	Vaccinium vitis-idaea	11	2	125
atcctatttttttggcaaacaaataaagattccgaaagaaaaaaaaagg	non-dbASV	0.96	Ericaceae	Vaccinium	Vaccinium vitis-idaea	Vaccinium vitis-idaea	26	2	127
atccttctttttggcaaacaaataaagagtccgaaagaaataagg	non-dbASV	0.977778	Ericaceae	Vaccinium	NA	Vaccinium	30	1	129
atcctttttttttgaaatttttgtttgttttagaaaaaaagg	non-dbASV	0.97619	Ericaceae	Pyrola	NA	Pyrola	25	4	129
atcccttttttttgaaatttttgtttgttttcgaaaaaaagg	non-dbASV	0.97619	Ericaceae	Pyrola	NA	Pyrola	52	4	133
atccttttttttttgaaatttttgtttgtttttgaaaaaaagg	non-dbASV	0.976744	Ericaceae	Pyrola	NA	Pyrola	34	3	133
atcctttttttttttgaaatttttgtttgttttcgaaaaaaaa	non-dbASV	0.954545	Ericaceae	Pyrola	NA	Pyrola	23	4	134
atcctatttttcggcaaacaaataaagattccgaaagaaataagg	non-dbASV	0.934783	Ericaceae	Vaccinium	NA	Vaccinium	44	6	135
atccttctttttggcaaacaaatacagattccgaaagaaataagg	non-dbASV	0.977778	Ericaceae	Vaccinium	NA	Vaccinium	31	1	137
atcctttttctttttgaaatttttgtttgttttcgaaaaaaagg	non-dbASV	0.977273	Ericaceae	Pyrola	NA	Pyrola	19	1	146
atccttctttttggcaaacaaataaagattccgaaagaaaaaaaa	non-dbASV	0.93617	Ericaceae	Vaccinium	Vaccinium vitis-idaea	Vaccinium vitis-idaea	40	6	154
atccttctttttggcaaacaaataaagattccgaaaaaaaaagg	non-dbASV	0.955556	Ericaceae	Vaccinium	NA	Vaccinium	36	4	162
atcctttttttttttgaaatctttgtttgttttcgaaaaaaagg	non-dbASV	0.977273	Ericaceae	Pyrola	NA	Pyrola	29	2	163
atcctttttttttgaaatttttgtttgttttcgaaaaaaaag	non-dbASV	0.97619	Ericaceae	Pyrola	NA	Pyrola	30	5	165
gtccttttttcgcaaacaaacaaagattccgaaagctaaaaaaagg	non-dbASV	0.978261	Ericaceae	Rhododendron	Rhododendron tomentosum	Rhododendron tomentosum	21	1	172
atccttttttttggcaaaaaaataaagattccgaaagaaataagg	non-dbASV	0.955556	Ericaceae	Vaccinium	NA	Vaccinium	41	4	173
atcctttttttttgacaaacaaataaagattccgaaagaaaaaaaaagg	non-dbASV	0.96	Ericaceae	Vaccinium	Vaccinium vitis-idaea	Vaccinium vitis-idaea	21	2	181
atcctttttttttttaaaatttttgtttgttttcgaaaaaaagg	non-dbASV	0.977273	Ericaceae	Pyrola	NA	Pyrola	43	3	189
atcctttttttttgaaatttttgtttattttcgaaaaaaagg	non-dbASV	0.97619	Ericaceae	Pyrola	NA	Pyrola	21	5	196
atccttttttttttgaaatttttgtttgttttcgaagaaaagg	non-dbASV	0.976744	Ericaceae	Pyrola	NA	Pyrola	30	2	206
atcctttttttttttgaaatttttgtttgttttcgaagaaaagg	non-dbASV	0.977273	Ericaceae	Pyrola	NA	Pyrola	27	2	209
atcctattttttttggcaaacaaataaagattccgaaagaaaaaaaaagg	non-dbASV	0.98	Ericaceae	Vaccinium	Vaccinium vitis-idaea	Vaccinium vitis-idaea	29	2	212
atcctttttttttggcaaacaaataaagattccgaaataaaaaaaaagg	non-dbASV	0.96	Ericaceae	Vaccinium	Vaccinium vitis-idaea	Vaccinium vitis-idaea	34	4	214
atccttttttttttggcaaacaaataaagattccgaaataaaaaaaaaagg	non-dbASV	0.960784	Ericaceae	Vaccinium	Vaccinium vitis-idaea	Vaccinium vitis-idaea	26	3	224
atcctttttttttggcaaacaaataaagattccgaaagaaaaaaaaag	non-dbASV	0.96	Ericaceae	Vaccinium	Vaccinium vitis-idaea	Vaccinium vitis-idaea	45	6	227
atccttctttttggcaaaaaaaaaaagattccgaaagaaataagg	non-dbASV	0.955556	Ericaceae	Vaccinium	NA	Vaccinium	55	6	232
atcctttttttttggcaaacaaataaagactccgaaagaaaaaaaaagg	non-dbASV	0.96	Ericaceae	Vaccinium	Vaccinium vitis-idaea	Vaccinium vitis-idaea	15	2	244
atcctttatttggcaaacaaacaaagattccgaaagctaaaaaaagg	non-dbASV	0.978723	Ericaceae	Empetrum	Empetrum nigrum	Empetrum nigrum	22	3	249
atcctttttccgcaaacaaacaaagattccgaaagctaaaaaaagg	non-dbASV	0.978261	Ericaceae	Rhododendron	Rhododendron tomentosum	Rhododendron tomentosum	21	1	249
atcttttttttggcaaacaaataaagattccgaaagaaataagg	non-dbASV	0.955556	Ericaceae	Vaccinium	NA	Vaccinium	22	4	254
atcctttttttttgaaatttttgtttgttttcgaaaaaagg	non-dbASV	0.97619	Ericaceae	Pyrola	NA	Pyrola	73	5	261
atccttttttcgcaaacaaaccaagattccgaaagctaaaaaaagg	non-dbASV	0.978261	Ericaceae	Rhododendron	Rhododendron tomentosum	Rhododendron tomentosum	10	1	271
atcctttttttttttgaaatttttgtttgttttcggaaaaaagg	non-dbASV	0.977273	Ericaceae	Pyrola	NA	Pyrola	68	4	278
atcctattttttggcaaacaaataaagattccgaaagaaataagg	non-dbASV	0.956522	Ericaceae	Vaccinium	NA	Vaccinium	59	7	320
atcctttttttttttgaaatttttttttgttttcgaaaaaaagg	non-dbASV	0.977273	Ericaceae	Pyrola	NA	Pyrola	30	1	328
tccttttttcgcaaacaaacaaagattccgaaagctaaaaaaagg	non-dbASV	0.978261	Ericaceae	Rhododendron	Rhododendron tomentosum	Rhododendron tomentosum	22	2	341
atccttttttttttggcagacaaataaagattccgaaagaaaaaaaaagg	non-dbASV	0.98	Ericaceae	Vaccinium	Vaccinium vitis-idaea	Vaccinium vitis-idaea	33	2	359
atccttctttttggcaatcaaataaagattccgaaagaaataagg	non-dbASV	0.977778	Ericaceae	Vaccinium	NA	Vaccinium	36	1	380
atccttttttcgcaaacaaacaaagattccgaaagctaagaaaagg	non-dbASV	0.978261	Ericaceae	Rhododendron	Rhododendron tomentosum	Rhododendron tomentosum	58	4	380
atccttttttcgcaaacaaacaaagattccgaaagctaaaaaaatg	non-dbASV	0.978261	Ericaceae	Rhododendron	NA	Rhododendron	22	2	392
atccttttttttttgaaatttttgtttgttttcgaaaaaaag	non-dbASV	0.976744	Ericaceae	Pyrola	NA	Pyrola	63	4	404
atccttttttagcaaacaaacaaagattccgaaagctaaaaaaagg	non-dbASV	0.978261	Ericaceae	Rhododendron	Rhododendron tomentosum	Rhododendron tomentosum	31	2	406
atccttttttttttttgaaatttttgtttgttttcaaaaaaaagg	non-dbASV	0.955556	Ericaceae	Pyrola	NA	Pyrola	10	2	414
atccttttctcgcaaacaaacaaagattccgaaagctaaaaaaagg	non-dbASV	0.978261	Ericaceae	Rhododendron	Rhododendron tomentosum	Rhododendron tomentosum	22	1	447
atcctttttttttggcaaacaaataaagattccaaaagaaaaaaaaagg	non-dbASV	0.96	Ericaceae	Vaccinium	Vaccinium vitis-idaea	Vaccinium vitis-idaea	18	2	481
atcctcttttcgcaaacaaacaaagattccgaaagctaaaaaaagg	non-dbASV	0.978261	Ericaceae	Rhododendron	Rhododendron tomentosum	Rhododendron tomentosum	38	3	503
atccttttttttttggcaaacgaataaagattccgaaagaaaaaaaaagg	non-dbASV	0.98	Ericaceae	Vaccinium	Vaccinium vitis-idaea	Vaccinium vitis-idaea	21	2	531
atccttttttttttgaaatttttgtttgttttagaaaaaaagg	non-dbASV	0.976744	Ericaceae	Pyrola	NA	Pyrola	54	2	542
attctttttttttgaaatttttgtttgttttcgaaaaaaagg	non-dbASV	0.97619	Ericaceae	Pyrola	NA	Pyrola	12	4	548
atccttttttttttggcaaacaaataaagactccgaaagaaaaaaaaagg	non-dbASV	0.98	Ericaceae	Vaccinium	Vaccinium vitis-idaea	Vaccinium vitis-idaea	17	1	559
atcctatttttggcaaacaaataaagattccgaaagaaataagg	non-dbASV	0.955556	Ericaceae	Vaccinium	NA	Vaccinium	90	8	562
atcctttttttttggcaaacaaataaagattccgaaagaaaaagg	non-dbASV	0.978261	Ericaceae	Vaccinium	NA	Vaccinium	17	5	582
atcctttttttttggcaaacaaataaaggttccgaaagaaaaaaaaagg	non-dbASV	0.96	Ericaceae	Vaccinium	Vaccinium vitis-idaea	Vaccinium vitis-idaea	27	2	599
atcctttttttttggcaaacaaataaagattccgagagaaaaaaaaagg	non-dbASV	0.96	Ericaceae	Vaccinium	Vaccinium vitis-idaea	Vaccinium vitis-idaea	15	2	610
atctttatttttggcaaacaaataaagattccgaaagaaataagg	non-dbASV	0.955556	Ericaceae	Vaccinium	NA	Vaccinium	27	4	622
atcctttttttttttgaaatttttgtttgttttcgaaaaaaag	non-dbASV	0.977273	Ericaceae	Pyrola	NA	Pyrola	79	3	627
atcctttttttttgaaatttttgtttgttttcaaaaaaaagg	non-dbASV	0.97619	Ericaceae	Pyrola	NA	Pyrola	11	3	647
atcttttttttttttgaaatttttgtttgttttcgaaaaaaagg	non-dbASV	0.977273	Ericaceae	Pyrola	NA	Pyrola	83	4	652
atccttttttttttgacaaacaaataaagattccgaaagaaaaaaaaagg	non-dbASV	0.98	Ericaceae	Vaccinium	Vaccinium vitis-idaea	Vaccinium vitis-idaea	28	3	653
atctttttttttttgaaatttttgtttgttttcgaaaaaaagg	non-dbASV	0.977273	Ericaceae	Pyrola	NA	Pyrola	71	3	663
atcctatttttcgaaaacaaataaagattccgaaagaaataagg	non-dbASV	0.911111	Ericaceae	Vaccinium	NA	Vaccinium	98	8	669
atcctttttttttttgaaatttttgtttgttttcgaaaaaaaag	non-dbASV	0.977273	Ericaceae	Pyrola	NA	Pyrola	75	4	797
atccttcttttttgcaaacaaataaagattccgaaagaaataagg	non-dbASV	0.977778	Ericaceae	Vaccinium	NA	Vaccinium	37	1	821
atccttttttttttggcaaacaaataaagattccgagagaaaaaaaaagg	non-dbASV	0.98	Ericaceae	Vaccinium	Vaccinium vitis-idaea	Vaccinium vitis-idaea	21	1	853
atccttttttttttgaaatttttgtttattttcgaaaaaaagg	non-dbASV	0.976744	Ericaceae	Pyrola	NA	Pyrola	32	3	891
atccttttttttttgaaatttttgtttgttttcgaaaaaaaag	non-dbASV	0.976744	Ericaceae	Pyrola	NA	Pyrola	77	7	984
atccttttttttttgaaatttttgtttgttttcgaaaaaaaga	non-dbASV	0.976744	Ericaceae	Pyrola	NA	Pyrola	31	3	1080
atccttttttttttgaaatttttgtttgttttcgaaaaaagg	non-dbASV	0.976744	Ericaceae	Pyrola	NA	Pyrola	111	5	1110
atcctttttttttttgaaatttttgtttgttttcgaaaaaaaga	non-dbASV	0.977273	Ericaceae	Pyrola	NA	Pyrola	47	3	1123
atccttctttttggcaaacaaataaagattccgaaagaaaaaagg	non-dbASV	0.977778	Ericaceae	Vaccinium	NA	Vaccinium	68	3	1150
attcttttttttttgaaatttttgtttgttttcgaaaaaaagg	non-dbASV	0.976744	Ericaceae	Pyrola	NA	Pyrola	44	4	1252
atccttctttttggcaaacaaataaatattccgaaagaaataagg	non-dbASV	0.977778	Ericaceae	Vaccinium	NA	Vaccinium	33	1	1265
atcctttttttttttgaaatttttgtttattttcgaaaaaaagg	non-dbASV	0.977273	Ericaceae	Pyrola	NA	Pyrola	47	3	1376
atcctttttttttttgaaatttttgtttgttttagaaaaaaagg	non-dbASV	0.977273	Ericaceae	Pyrola	NA	Pyrola	70	3	1403
atccttttttttttggcaaacaaataaagattccaaaagaaaaaaaaagg	non-dbASV	0.98	Ericaceae	Vaccinium	Vaccinium vitis-idaea	Vaccinium vitis-idaea	24	2	1638
atccctttttcgcaaacaaacaaagattccgaaagctaaaaaaagg	non-dbASV	0.978261	Ericaceae	Rhododendron	Rhododendron tomentosum	Rhododendron tomentosum	103	5	1979
atccttttttttttggcaaacaaataaaggttccgaaagaaaaaaaaagg	non-dbASV	0.98	Ericaceae	Vaccinium	Vaccinium vitis-idaea	Vaccinium vitis-idaea	19	1	2100
atccttctttttggcaagcaaataaagattccgaaagaaataagg	non-dbASV	0.977778	Ericaceae	Vaccinium	NA	Vaccinium	39	1	2104
atccttttttttgaaatttttgtttgttttcgaaaaaaagg	non-dbASV	0.97619	Ericaceae	Pyrola	NA	Pyrola	126	7	2308
atcccttttttttttgaaatttttgtttgttttcgaaaaaaagg	non-dbASV	0.977273	Ericaceae	Pyrola	NA	Pyrola	119	5	2431
atctttttttttggcaaacaaataaagattccgaaagaaataagg	non-dbASV	0.956522	Ericaceae	Vaccinium	Vaccinium microcarpum	Vaccinium microcarpum	67	7	2529
atccttctttttggcaaacaaataaagattccgaaaggaataagg	non-dbASV	0.977778	Ericaceae	Vaccinium	NA	Vaccinium	71	3	2822
atccttctttttggcaaacaaataaagattccgaaagaaatgagg	non-dbASV	0.977778	Ericaceae	Vaccinium	NA	Vaccinium	49	2	3476
atccttttttttttgaaatttttgtttgttttcaaaaaaaagg	non-dbASV	0.976744	Ericaceae	Pyrola	NA	Pyrola	32	3	3581
atccttttcttttttgaaatttttgtttgttttcgaaaaaaagg	non-dbASV	0.977273	Ericaceae	Pyrola	NA	Pyrola	19	2	3998
atccctttttttttggcaaacaaataaagattccgaaagaaaaaaaagg	non-dbASV	0.98	Ericaceae	Vaccinium	Vaccinium vitis-idaea	Vaccinium vitis-idaea	44	4	4994
atctttttttttcgaaaataaaaaaagattcagaaagcgaaaaaaaag	non-dbASV	0.979167	Ericaceae	Arctous	Arctous rubra	Arctous rubra	18	3	5064
atccttttttcgcaaacaaataaagattccgaaagctaaaaaaagg	non-dbASV	0.978261	Ericaceae	Rhododendron	Rhododendron tomentosum	Rhododendron tomentosum	60	5	8120
atcctttttttttttgaaatttttgtttgttttcaaaaaaaagg	non-dbASV	0.977273	Ericaceae	Pyrola	NA	Pyrola	41	4	9477
atccttttttttttttgaaatttttgtttgttttcgaaaaaaagg	non-dbASV	0.977778	Ericaceae	Pyrola	NA	Pyrola	147	8	16743
atcttctttttggcaaacaaataaagattccgaaagaaataagg	non-dbASV	0.977778	Ericaceae	Vaccinium	NA	Vaccinium	29	2	107
atccttctttcgcaaacaaacaaagattccgaaagctaaaaaaag	non-dbASV	0.978261	Ericaceae	Rhododendron	Rhododendron aureum	Rhododendron aureum	24	1	117
atctttctttcgcaaacaaacaaagattccgaaagctaaaaaaaag	non-dbASV	0.978261	Ericaceae	Rhododendron	Rhododendron aureum	Rhododendron aureum	19	1	119
atccttctttttggcaaacaaataaagattccgatagaaataagg	non-dbASV	0.977778	Ericaceae	Vaccinium	NA	Vaccinium	24	1	126
atccttctttcgcaaacaaacaaagattccgaaagctaaaaaaagg	non-dbASV	0.978261	Ericaceae	Rhododendron	NA	Rhododendron	20	1	210
atcctttttttttttgaaatttttgtttgttttcgaaaaatagg	non-dbASV	0.977273	Ericaceae	Pyrola	NA	Pyrola	10	2	103
atcctttttttttttgaaatttttgtttgttctcgaaaaaaagg	non-dbASV	0.977273	Ericaceae	Pyrola	NA	Pyrola	28	1	114
atccttctttttggcaaacaaataaagataccgaaagaaataagg	non-dbASV	0.977778	Ericaceae	Vaccinium	NA	Vaccinium	42	2	122
atcctttttttttttgaaatttttgtttgtttttgaaaaaaagg	non-dbASV	0.977273	Ericaceae	Pyrola	NA	Pyrola	25	2	122
atccttttttttttggcaaacaaataaagattccgaaagaaaagaaaagg	non-dbASV	0.98	Ericaceae	Vaccinium	Vaccinium vitis-idaea	Vaccinium vitis-idaea	32	4	125
atccttttttttttgaaattttcgtttgttttcgaaaaaaagg	non-dbASV	0.976744	Ericaceae	Pyrola	NA	Pyrola	32	2	133
atccttttttttttgaaatttttgtttgttctcgaaaaaaagg	non-dbASV	0.976744	Ericaceae	Pyrola	NA	Pyrola	41	4	138
atcctttttttttgaaatttttgtctgttttcgaaaaaaagg	non-dbASV	0.97619	Ericaceae	Pyrola	NA	Pyrola	26	5	140
atcctttttttttttgaaatttttatttgttttcgaaaaaaagg	non-dbASV	0.977273	Ericaceae	Pyrola	NA	Pyrola	30	2	143
atcctttttttttttaaatttttgtttgttttcgaaaaaaagg	non-dbASV	0.977273	Ericaceae	Pyrola	NA	Pyrola	39	2	147
atccttcttttttttgaaatttttgtttgttttcgaaaaaaagg	non-dbASV	0.977273	Ericaceae	Pyrola	NA	Pyrola	29	1	159
aaccttttttcgcaaacaaacaaagattccgaaagctaaaaaaagg	non-dbASV	0.978261	Ericaceae	Rhododendron	Rhododendron tomentosum	Rhododendron tomentosum	39	2	160
atccttttttttttggcaaacaaataaagattccgaaataaaaaaaaagg	non-dbASV	0.98	Ericaceae	Vaccinium	Vaccinium vitis-idaea	Vaccinium vitis-idaea	34	2	201
atcctattttcgcaaacaaacaaagattccgaaagctaaaaaaagg	non-dbASV	0.978261	Ericaceae	Rhododendron	Rhododendron tomentosum	Rhododendron tomentosum	63	3	213
atcctttttttttttgaaattttcgtttgttttcgaaaaaaagg	non-dbASV	0.977273	Ericaceae	Pyrola	NA	Pyrola	24	1	221
atccttctttttggcaaacaaataaagattcctaaagaaataagg	non-dbASV	0.977778	Ericaceae	Vaccinium	NA	Vaccinium	34	1	237
atccttttttttttgaaatttttatttgttttcgaaaaaaagg	non-dbASV	0.976744	Ericaceae	Pyrola	NA	Pyrola	24	4	265
atccttctttttggcagacaaataaagattccgaaagaaataagg	non-dbASV	0.977778	Ericaceae	Vaccinium	NA	Vaccinium	45	2	267
atcctttttttttttgaaatttttgttttttttcgaaaaaaagg	non-dbASV	0.977273	Ericaceae	Pyrola	NA	Pyrola	67	4	298
atccttctttttggcaaacaaataaagattccggaagaaataagg	non-dbASV	0.977778	Ericaceae	Vaccinium	NA	Vaccinium	31	1	323
atccttttttcgcaaacaaacaaggattccgaaagctaaaaaaagg	non-dbASV	0.978261	Ericaceae	Rhododendron	Rhododendron tomentosum	Rhododendron tomentosum	55	4	395
attctttttttttttgaaatttttgtttgttttcgaaaaaaagg	non-dbASV	0.977273	Ericaceae	Pyrola	NA	Pyrola	44	3	452
atccctttttttttgaaatttttgtttgttttcgaaaaaaagg	non-dbASV	0.976744	Ericaceae	Pyrola	NA	Pyrola	54	3	490
atccttttttttttagcaaacaaataaagattccgaaagaaaaaaaaagg	non-dbASV	0.98	Ericaceae	Vaccinium	Vaccinium vitis-idaea	Vaccinium vitis-idaea	18	4	688
atccttctttttggcaaacaaataaagattccgaaagaagtaagg	non-dbASV	0.977778	Ericaceae	Vaccinium	NA	Vaccinium	51	2	784
atcctttttttttttttgaaatttttgtttgttttcgaaaaaaagg	non-dbASV	0.956522	Ericaceae	Pyrola	NA	Pyrola	92	7	1014
atccttctttttggcaaacaagtaaagattccgaaagaaataagg	non-dbASV	0.977778	Ericaceae	Vaccinium	NA	Vaccinium	67	2	1115
atcctttttttttttgaaatttttgtttgttttcgaaaaaagg	non-dbASV	0.977273	Ericaceae	Pyrola	NA	Pyrola	74	4	1175
atccttctttttggcaaacaaataaaggttccgaaagaaataagg	non-dbASV	0.977778	Ericaceae	Vaccinium	NA	Vaccinium	67	2	4829
atcctttttttttttcgaaaacaaacaaagatttcgaaagcgaaaaaaaag	non-dbASV	0.941176	Ericaceae	Orthilia	Orthilia secunda	Orthilia secunda	27	5	132
atcctatttttcgaaaacaaacaaagatttcgaaagcgaaaaaaaag	non-dbASV	0.958333	Ericaceae	Orthilia	Orthilia secunda	Orthilia secunda	20	5	139
atcctatttttcgcaaacaaacaaagattccgaaagctaaaaaaagg	non-dbASV	0.978723	Ericaceae	Rhododendron	Rhododendron tomentosum	Rhododendron tomentosum	50	3	184
atcctgttttatgaaaacaaacaaagattccgaaagctaaaaaaagg	non-dbASV	0.916667	Ericaceae	Rhododendron	Rhododendron tomentosum	Rhododendron tomentosum	51	7	187
atccttttttttttcgaaaacaaacaaagatttcgaaagcgaaaaaaaag	non-dbASV	0.96	Ericaceae	Orthilia	Orthilia secunda	Orthilia secunda	57	6	4000
atcctttttttttcgaaaacaaacaaagatttcgaaagcgaaaaaaaag	non-dbASV	0.979592	Ericaceae	Orthilia	Orthilia secunda	Orthilia secunda	52	7	6740
atccttctttttggcaaacaaataaagattccgaaagaaataagt	non-dbASV	0.977778	Ericaceae	Vaccinium	NA	Vaccinium	28	1	160
atccttttttcgcaaacaaacaaagattccgaaagctagaaaaagg	non-dbASV	0.978261	Ericaceae	Rhododendron	Rhododendron tomentosum	Rhododendron tomentosum	21	2	198
atccttttttttttggcaaacaaataaatattccgaaagaaaaaaaaagg	non-dbASV	0.98	Ericaceae	Vaccinium	Vaccinium vitis-idaea	Vaccinium vitis-idaea	22	3	215
atcctttcttcgcaaacaaacaaagattccgaaagctaaaaaaagg	non-dbASV	0.978261	Ericaceae	Rhododendron	Rhododendron tomentosum	Rhododendron tomentosum	25	2	246
atccttatttttggcaaacaaataaagattccgaaagaaataagg	non-dbASV	0.977778	Ericaceae	Vaccinium	NA	Vaccinium	46	2	889
atccttctttttggcaaacaaattaagattccgaaagaaataagg	non-dbASV	0.977778	Ericaceae	Vaccinium	NA	Vaccinium	37	2	982
atccttctttttggcaaacaaatagagattccgaaagaaataagg	non-dbASV	0.977778	Ericaceae	Vaccinium	NA	Vaccinium	34	1	1337
atccttccttttggcaaacaaataaagattccgaaagaaataagg	non-dbASV	0.977778	Ericaceae	Vaccinium	NA	Vaccinium	80	4	3699
atccttttttttggcaaacaaacaaagattccgaaagaaaaaaa	non-dbASV	0.977273	Ericaceae	Chamaedaphne	Chamaedaphne calyculata	Chamaedaphne calyculata	11	2	118
atccttctttttggcaaacaaataaagattccgaaagaaaaaaagg	non-dbASV	0.978261	Ericaceae	Vaccinium	Vaccinium vitis-idaea	Vaccinium vitis-idaea	40	6	152
atccttttttcgcaaacaaacaaagattctgaaagctaaaaaaagg	non-dbASV	0.978261	Ericaceae	Rhododendron	Rhododendron tomentosum	Rhododendron tomentosum	12	2	188
atccttttttttggcaaacaaacaaagattccgaaagaaaaaaaaagg	non-dbASV	0.958333	Ericaceae	Vaccinium	Vaccinium vitis-idaea	Vaccinium vitis-idaea	17	3	212
atccttctttttggcaaacaaataaagattccgaaagaaataggg	non-dbASV	0.977778	Ericaceae	Vaccinium	NA	Vaccinium	17	1	223
atccttttttcgcaaacaaacaaagattccgaaagctaaaaaaaagg	non-dbASV	0.978723	Ericaceae	Rhododendron	NA	Rhododendron	35	3	244
atccttttttttttggcaaacaaataaagattccgaaagaaaaaag	non-dbASV	0.978723	Ericaceae	Vaccinium	Vaccinium myrtillus	Vaccinium myrtillus	21	4	256
atccttttttttggcaaacaaacaaagattctgaaagaaaaaag	non-dbASV	0.977273	Ericaceae	Chamaedaphne	Chamaedaphne calyculata	Chamaedaphne calyculata	10	2	303
atcctttttttttggcaaacaaataaagattccgaaagaaaaaag	non-dbASV	0.977778	Ericaceae	Andromeda	Andromeda polifolia	Andromeda polifolia	23	5	328
atccttttttcgcaaacaaacaaagattccgaaagaaaaaag	non-dbASV	0.931818	Ericaceae	Chamaedaphne	Chamaedaphne calyculata	Chamaedaphne calyculata	22	4	397
atccttttttttggcaaacaaacaaagattccgaaagctaaaaaaagg	non-dbASV	0.9375	Ericaceae	NA	NA	Ericaceae	18	3	424
atccttttttttggcaaacaaacaaagattccgaaagaaataagg	non-dbASV	0.955556	Ericaceae	NA	NA	Vaccinioideae	24	3	614
atccttctttttggcaaacaaacaaagattccgaaagaaaaaag	non-dbASV	0.977273	Ericaceae	Chamaedaphne	Chamaedaphne calyculata	Chamaedaphne calyculata	27	3	684
atccttctttttggcaaacaaataaagattccgaaagaaaaaag	non-dbASV	0.955556	Ericaceae	Vaccinium	NA	Vaccinium	41	6	703
atcctttttttggcaaacaaacaaagattccgaaagaaaaaag	non-dbASV	0.977273	Ericaceae	Chamaedaphne	Chamaedaphne calyculata	Chamaedaphne calyculata	49	6	2190
atcctatttttcgaaaacaaacaaaggttcataaagacagaataagaag	non-dbASV	0.901961	Euphorbiaceae	Mercurialis	Mercurialis perennis	Mercurialis perennis	30	5	136
atcctatttttcgaaaacaaacaaaggttcataaagacagaataagaaag	non-dbASV	0.921569	Euphorbiaceae	Mercurialis	Mercurialis perennis	Mercurialis perennis	70	5	142
atcctatttttcgaaaacaaacaaaggttcataaagacagaataaaaaag	non-dbASV	0.941176	Euphorbiaceae	Mercurialis	Mercurialis perennis	Mercurialis perennis	106	7	266
atcctatttttcgaaaacaaacaaaggttcataaagtgagaataaaaaag	non-dbASV	0.901961	Euphorbiaceae	Mercurialis	Mercurialis perennis	Mercurialis perennis	112	7	531
atcctatttttcgaaaacaaacaaaggttcataaagagagaataaaaaag	non-dbASV	0.921569	Euphorbiaceae	Mercurialis	Mercurialis perennis	Mercurialis perennis	52	5	105
atcctatttttcgaaaacaaacaaaggttcataaagacagaataagaagg	non-dbASV	0.901961	Euphorbiaceae	Mercurialis	Mercurialis perennis	Mercurialis perennis	102	6	272
atcctatttttcgaaaacaaacaaaggttcataaagacagaataaataaag	non-dbASV	0.941176	Euphorbiaceae	Mercurialis	Mercurialis perennis	Mercurialis perennis	50	6	117
atcctgctttccgaaaacaaaaaaataaaagttcagaaagttagaattaaacaaaaaag	non-dbASV	0.983051	Fabaceae	Astragalus	NA	Astragalus	23	2	678
atccttctttccgaaaaaaaaaaaataaaagttcagaaagttaaaatcaaaaaag	non-dbASV	0.981818	Fabaceae	NA	NA	Trifolieae	10	2	103
atccttctttccgaaaacaaaaaaaaaaaagttcagaaagttaaaatcaaaaaag	non-dbASV	0.981818	Fabaceae	NA	NA	IRL clade	15	3	104
atccttctttcggaaaacaaataaataaaagttcagaaagttaaaatcaaaaaag	non-dbASV	0.981818	Fabaceae	Medicago	Medicago falcata	Medicago falcata	14	1	111
atccttctttccgaatacaaataaataaaagttcagaaagttaaaatcaaaaaag	non-dbASV	0.981818	Fabaceae	Medicago	Medicago falcata	Medicago falcata	12	1	172
atccttctttccgaaaacaaataaataaaagttcagaatgttaaaatcaaaaaag	non-dbASV	0.981818	Fabaceae	Medicago	Medicago falcata	Medicago falcata	16	1	233
atccttctttccgaaaacaaataaataaaagttctgaaagttaaaatcaaaaaag	non-dbASV	0.981818	Fabaceae	Medicago	Medicago falcata	Medicago falcata	17	1	314
atccttctttccgaaaacaattaaataaaagttcagaaagttaaaatcaaaaaag	non-dbASV	0.981818	Fabaceae	Medicago	Medicago falcata	Medicago falcata	14	1	345
atcctgctttccgaaaacaaaaaaataaaagttcagaaagttaaaatcaaaaaag	non-dbASV	0.981818	Fabaceae	NA	NA	Trifolieae	14	3	422
atccttctttccgaaaacaaatgaataaaagttcagaaagttaaaatcaaaaaag	non-dbASV	0.981818	Fabaceae	Medicago	Medicago falcata	Medicago falcata	17	1	441
atcctgttttccgaaaacaaataaataaaagttcagaaagttaaaatcaaaaaag	non-dbASV	0.964286	Fabaceae	Medicago	Medicago falcata	Medicago falcata	20	4	454
atcctgctttccgaaaacaaataaataaaagttcagaaagttaaaatcaaaaaag	non-dbASV	0.981818	Fabaceae	Medicago	Medicago falcata	Medicago falcata	18	1	517
atcctatttttcgaaaacaaataaataaaagttcagaaagttaaaatcaaaaaag	non-dbASV	0.946429	Fabaceae	Medicago	Medicago falcata	Medicago falcata	25	4	553
atccttctttccgaaaacaaataaataaaagttcagaaagttaaaattaaacaaaaaag	non-dbASV	0.966102	Fabaceae	Astragalus	NA	Astragalus	12	2	570
atccggttttccgaaaacaaataaataaaagttcagaaagttaaaatcaaaaaag	non-dbASV	0.946429	Fabaceae	Medicago	Medicago falcata	Medicago falcata	12	2	590
atccttctttccgaaaacaaataaataaaagttcagaaagttaaaatcgaaaaag	non-dbASV	0.981818	Fabaceae	Medicago	Medicago falcata	Medicago falcata	19	1	847
atccttctttccgaaaacaaataagtaaaagttcagaaagttaaaatcaaaaaag	non-dbASV	0.981818	Fabaceae	Medicago	Medicago falcata	Medicago falcata	20	1	865
atccttctttccgaaaacaaataaataaaagttcagaaagttaaaatcagaaaag	non-dbASV	0.981818	Fabaceae	Medicago	Medicago falcata	Medicago falcata	17	1	949
acccttctttccgaaaacaaataaataaaagttcagaaagttaaaatcaaaaaag	non-dbASV	0.981818	Fabaceae	Medicago	Medicago falcata	Medicago falcata	23	2	952
atccttctttccgaaaacaagtaaataaaagttcagaaagttaaaatcaaaaaag	non-dbASV	0.981818	Fabaceae	Medicago	Medicago falcata	Medicago falcata	19	1	968
atccttcttcccgaaaacaaataaataaaagttcagaaagttaaaatcaaaaaag	non-dbASV	0.981818	Fabaceae	Medicago	Medicago falcata	Medicago falcata	22	2	1217
atccttctttcagaaaacaaataaataaaagttcagaaagttaaaatcaaaaaag	non-dbASV	0.981818	Fabaceae	Medicago	Medicago falcata	Medicago falcata	17	1	1586
atccttctttccgaaaacaaataaataaaagttcagaaagttaaagtcaaaaaag	non-dbASV	0.981818	Fabaceae	Medicago	Medicago falcata	Medicago falcata	21	1	1642
atccttccttccgaaaacaaataaataaaagttcagaaagttaaaatcaaaaaag	non-dbASV	0.981818	Fabaceae	Medicago	Medicago falcata	Medicago falcata	20	2	2301
atccttctttccgaaaacaaataaataaaagttcagaaggttaaaatcaaaaaag	non-dbASV	0.981818	Fabaceae	Medicago	Medicago falcata	Medicago falcata	19	1	2698
atcctgttttcagaaaacaaaaaaataaaagttcagaaagttaaaatgaaacaaataaag	non-dbASV	0.966667	Fabaceae	Oxytropis	NA	Oxytropis	51	5	142
atcctgttttcagaaaacaaaaaaataaaagttcagaaagttaaaattaaacaaaaaag	non-dbASV	0.966102	Fabaceae	Astragalus	NA	Astragalus	83	6	193
ttcctgctttccgaaaacaaaaaaataaaagttcagaaagttaaaattaaacaaaaaag	non-dbASV	0.983051	Fabaceae	Astragalus	NA	Astragalus	14	2	120
atcctgctttccgaaaacaaagaaataaaagttcagaaagttaaaattaaacaaaaaag	non-dbASV	0.983051	Fabaceae	Astragalus	NA	Astragalus	13	1	127
atcctgctttccgaaaacaaaaaaataaaagttcagaaagttaaaattaaacaaagaag	non-dbASV	0.983051	Fabaceae	Astragalus	NA	Astragalus	44	2	137
atcctgccttccgaaaacaaacaaataaaagttcagcaaagtaaaaataaaaaaaag	non-dbASV	0.982456	Fabaceae	Hedysarum	NA	Hedysarum	32	3	141
atcctatttttcgaaaacaaacaaataaaagttcagcaaagtaaaaataaaaaaaag	non-dbASV	0.947368	Fabaceae	Hedysarum	NA	Hedysarum	20	4	156
atcccgctttccgaaaacaaaaaaataaaagttcagaaagttaaaattaaacaaaaaag	non-dbASV	0.983051	Fabaceae	Astragalus	NA	Astragalus	15	1	162
atcctgctttccgaaaataaacaaataaaagttcagcaaagtaaaaataaaaaaaag	non-dbASV	0.982456	Fabaceae	Hedysarum	NA	Hedysarum	10	2	176
atcctgctttccgaaaacaaaaaaataaaagttcagagagttaaaattaaacaaaaaag	non-dbASV	0.983051	Fabaceae	Astragalus	NA	Astragalus	13	1	213
atcctgttttccgaaaacaaacaaataaaagttcagcaaagtaaaaataaaaaaaag	non-dbASV	0.982456	Fabaceae	Hedysarum	NA	Hedysarum	12	2	1901
atcctgctttccgaaaacaaacaaataaaagttcagcaaagtaaaaataaaaaaaaaaaaaaag	non-dbASV	0.984375	Fabaceae	Hedysarum	Hedysarum inundatum	Hedysarum inundatum	27	1	106
ctcctgctttccgaaaacaaaaaaataaaagttcagaaagttaaaattaaacaaaaaag	non-dbASV	0.983051	Fabaceae	Astragalus	NA	Astragalus	56	3	111
atcctgttttatgaaaacaaaaaaataaaagttcagaaagttaaaatgaaacaaataaag	non-dbASV	0.95	Fabaceae	Oxytropis	NA	Oxytropis	52	6	130
atcacgttttccgaaaacaaaaaaataaaagttcagaaagttaaaattaaacaaaaaag	non-dbASV	0.95	Fabaceae	Astragalus	NA	Astragalus	57	8	142
atcctgctttccgaaaacaaacaaataaaagttcagcaaagtaaaaataaaaaaaaaaaaag	non-dbASV	0.984127	Fabaceae	Hedysarum	Hedysarum inundatum	Hedysarum inundatum	27	2	143
atcctgccttccgaaaacaaaaaaataaaagttcagaaagttaaaattaaacaaaaaag	non-dbASV	0.983051	Fabaceae	Astragalus	NA	Astragalus	56	2	146
atcctatttttcgaaaacaaaaaaataaaagttcagaaagttaaaatgaaacaaataaag	non-dbASV	0.95	Fabaceae	Oxytropis	NA	Oxytropis	67	6	164
atcctgttttatgaaaacaaaaaaataaaagttcagaaagttaaaattaaacaaaaaag	non-dbASV	0.949153	Fabaceae	Astragalus	NA	Astragalus	68	5	170
atcctgctttcagaaaacaaaaaaataaaagttcagaaagttaaaattaaacaaaaaag	non-dbASV	0.983051	Fabaceae	Astragalus	NA	Astragalus	70	4	183
aacctgctttccgaaaacaaaaaaataaaagttcagaaagttaaaattaaacaaaaaag	non-dbASV	0.983051	Fabaceae	Astragalus	NA	Astragalus	44	2	198
atcctgctttccgaaaacaaaaaaataaaagctcagaaagttaaaattaaacaaaaaag	non-dbASV	0.983051	Fabaceae	Astragalus	NA	Astragalus	50	3	226
atcctgctttccgaaaacaaaaaaataaaagttcagaaagttaaaattaagcaaaaaag	non-dbASV	0.983051	Fabaceae	Astragalus	NA	Astragalus	66	4	267
atcctatttttcgaaaacaaaaaaataaaagttcagaaagttaaaattaaacaaaaaag	non-dbASV	0.949153	Fabaceae	Astragalus	NA	Astragalus	103	7	280
atcctgctttccgaaaacaaaaaaataaaaattcagaaagttaaaatgaaacaaataaag	non-dbASV	0.983333	Fabaceae	Oxytropis	NA	Oxytropis	41	6	305
attctgctttccgaaaacaaaaaaataaaagttcagaaagttaaaattaaacaaaaaag	non-dbASV	0.983051	Fabaceae	Astragalus	NA	Astragalus	47	4	334
atccggttttccgaaaacaaaaaaataaaagttcagaaagttaaaattaaacaaaaaag	non-dbASV	0.966102	Fabaceae	Astragalus	NA	Astragalus	80	5	371
atcctgctttccgaaaacaaaaaaataaaagttcagaaagttaaaaataaag	non-dbASV	0.923077	Fabaceae	Astragalus	NA	Astragalus	27	1	428
atcctgctttccgaaaacaaaaaaataaaagttcagaaaattaaaattaaacaaaaaag	non-dbASV	0.983051	Fabaceae	Astragalus	NA	Astragalus	39	4	487
atcctgctttccaaaaacaaaaaaataaaagttcagaaagttaaaattaaacaaaaaag	non-dbASV	0.983051	Fabaceae	Astragalus	NA	Astragalus	61	5	572
atcctgctttccgaaaacaaaaaataaaagttcagaaagttaaaattaaacaaaaaag	non-dbASV	0.983051	Fabaceae	Astragalus	NA	Astragalus	89	3	602
atccttctttccgaaaacaaaaaaataaaagttcagaaagttaaaattaaacaaaaaag	non-dbASV	0.983051	Fabaceae	Astragalus	NA	Astragalus	72	6	693
atcctgctttctgaaaacaaaaaaataaaagttcagaaagttaaaattaaacaaaaaag	non-dbASV	0.983051	Fabaceae	Astragalus	NA	Astragalus	72	5	1059
atcctgttttccgaaaacaaaaaaataaaagttcagaaagttaaaatgaaacaaataaag	non-dbASV	0.983333	Fabaceae	Oxytropis	NA	Oxytropis	93	4	1097
atcctgctttccgaaaacaaaaaaataaaagttcaaaaagttaaaattaaacaaaaaag	non-dbASV	0.983051	Fabaceae	Astragalus	NA	Astragalus	50	4	1320
atcctgctttccgaaaacaaaaaaataaaagttcagaaagttaaaattaaataaaaaag	non-dbASV	0.983051	Fabaceae	Astragalus	NA	Astragalus	66	5	1414
atcctgctttccgaaaacaaaaaaataaaagttcagaaagttaaaattaaacaaaaaaa	non-dbASV	0.983051	Fabaceae	Astragalus	NA	Astragalus	91	5	1671
atcctgctttccgaaaataaaaaaataaaagttcagaaagttaaaattaaacaaaaaag	non-dbASV	0.983051	Fabaceae	Astragalus	NA	Astragalus	85	6	2206
atcctgctttccgaaaacaaaaaaagaaaagttcagaaagttaaaattaaacaaaaaag	non-dbASV	0.983051	Fabaceae	Astragalus	NA	Astragalus	32	2	2375
atcctgctttccgaaaacaaaaaataaaagttcagaaagttaaaatgaaacaaataaag	non-dbASV	0.983333	Fabaceae	Oxytropis	NA	Oxytropis	97	5	2383
atcctgctttccgaagacaaaaaaataaaagttcagaaagttaaaattaaacaaaaaag	non-dbASV	0.983051	Fabaceae	Astragalus	NA	Astragalus	62	3	2424
atcctgctttccgaaaacaaaaaaataaaaattcagaaagttaaaattaaacaaaaaag	non-dbASV	0.983051	Fabaceae	Astragalus	NA	Astragalus	68	6	2644
atcctactttccgaaaacaaaaaaataaaagttcagaaagttaaaattaaacaaaaaag	non-dbASV	0.983051	Fabaceae	Astragalus	NA	Astragalus	87	7	5426
atcctgttttccgaaaacaaaaaaataaaagttcagaaagttaaaattaaacaaaaaag	non-dbASV	0.983051	Fabaceae	Astragalus	NA	Astragalus	139	6	8486
atcctgctttccgaaaacaaaaaaataaaagttcagaaagttaaaatggaacaaataaag	non-dbASV	0.983333	Fabaceae	Oxytropis	NA	Oxytropis	10	2	106
atcctgctctccgaaaacaaaaaaataaaagttcagaaagttaaaatgaaacaaataaag	non-dbASV	0.983333	Fabaceae	Oxytropis	NA	Oxytropis	11	2	186
atcctgcttttcgaaaacaaaaaaataaaagttcagaaagttaaaatgaaacaaataaag	non-dbASV	0.983333	Fabaceae	Oxytropis	NA	Oxytropis	16	3	2078
atcacgttttccgaaaacaaaaaaataaaagttcagaaagttaaaatgaaacaaataaag	non-dbASV	0.95082	Fabaceae	Oxytropis	NA	Oxytropis	30	5	105
atcctgctttccgaaaacaaaaaaataaaagttcagcaaagtaaaaataaaaaaaag	non-dbASV	0.982456	Fabaceae	Hedysarum	NA	Hedysarum	20	2	127
atcctgctttccgaaaacaaaaaaataaaagttaagaaagttaaaatgaaacaaataaag	non-dbASV	0.983333	Fabaceae	Oxytropis	NA	Oxytropis	14	1	142
atactgctttccgaaaacaaaaaaataaaagttcagaaagttaaaatgaaacaaataaag	non-dbASV	0.983333	Fabaceae	Oxytropis	NA	Oxytropis	20	2	154
atcctgctttccgaaaacaaaaaaataaaagttcagaaagttaaaattagacaaaaaag	non-dbASV	0.983051	Fabaceae	Astragalus	NA	Astragalus	23	2	157
atcctgctttccgaaaacaaaaaaataaaagtttagaaagttaaaattaaacaaaaaag	non-dbASV	0.983051	Fabaceae	Astragalus	NA	Astragalus	34	3	175
atcctgctttccgaaaacaaaaaaataatagttcagaaagttaaaatgaaacaaataaag	non-dbASV	0.983333	Fabaceae	Oxytropis	NA	Oxytropis	13	1	179
atcctgctttccgaaaacaaaaaaataaaagttcagaaagttaaaatgaaacgaataaag	non-dbASV	0.983333	Fabaceae	Oxytropis	NA	Oxytropis	12	1	207
atcctgctttcagaaaacaaaaaaataaaagttcagaaagttaaaatgaaacaaataaag	non-dbASV	0.983333	Fabaceae	Oxytropis	NA	Oxytropis	38	3	227
atcctgctttctgaaaacaaaaaaataaaagttcagaaagttaaaatgaaacaaataaag	non-dbASV	0.983333	Fabaceae	Oxytropis	NA	Oxytropis	36	3	242
atcctgctttccgaaaacaaaaaaataaaagttcagagagttaaaatgaaacaaataaag	non-dbASV	0.983333	Fabaceae	Oxytropis	NA	Oxytropis	11	1	248
atcctgctttccaaaaacaaaaaaataaaagttcagaaagttaaaatgaaacaaataaag	non-dbASV	0.983333	Fabaceae	Oxytropis	NA	Oxytropis	34	3	249
atcctgctttccgaaaacaaaaaaataaaagttcagaaagttaaaattaaacaaaaagg	non-dbASV	0.983051	Fabaceae	Astragalus	NA	Astragalus	22	1	267
atcctgctttccgaaaacaaaaaaataaaagttcagaaagttaaaattaaacaaaaag	non-dbASV	0.983051	Fabaceae	Astragalus	NA	Astragalus	51	4	355
atcctgctttccgaaaacaaaaaaataaaagttcagaaagttaaaatgaagcaaataaag	non-dbASV	0.983333	Fabaceae	Oxytropis	NA	Oxytropis	37	3	517
atcctgctttccgaaaacaaaaaaataaaagttcaaaaagttaaaatgaaacaaataaag	non-dbASV	0.983333	Fabaceae	Oxytropis	NA	Oxytropis	28	3	635
atcctgccttccgaaaacaaaaaaataaaagttcagaaagttaaaatgaaacaaataaag	non-dbASV	0.983333	Fabaceae	Oxytropis	NA	Oxytropis	21	2	690
attctgctttccgaaaacaaaaaaataaaagttcagaaagttaaaatgaaacaaataaag	non-dbASV	0.983333	Fabaceae	Oxytropis	NA	Oxytropis	26	4	730
atccggttttccgaaaacaaaaaaataaaagttcagaaagttaaaatgaaacaaataaag	non-dbASV	0.966667	Fabaceae	Oxytropis	NA	Oxytropis	61	6	827
atcctgctttccgaaaacaaaaaaataaaagttcagaaagttaaaatgaaacaaataaaa	non-dbASV	0.983333	Fabaceae	Oxytropis	NA	Oxytropis	49	5	873
atcctgctttccgaaaataaaaaaataaaagttcagaaagttaaaatgaaacaaataaag	non-dbASV	0.983333	Fabaceae	Oxytropis	NA	Oxytropis	40	6	1111
atcctgctttccgaaaacaaaaaaataaaagttcagaaagttgaaatgaaacaaataaag	non-dbASV	0.983333	Fabaceae	Oxytropis	NA	Oxytropis	14	2	1116
atcctgctttccgaaaacaaaaaaataaaagttcagaaagtcaaaatgaaacaaataaag	non-dbASV	0.983333	Fabaceae	Oxytropis	NA	Oxytropis	15	1	1203
atcctgctttccgaaaacaaaaaaaataaaagttcagaaagttaaaatgaaacaaataaag	non-dbASV	0.983607	Fabaceae	Oxytropis	NA	Oxytropis	27	3	1839
atcctactttccgaaaacaaaaaaataaaagttcagaaagttaaaatgaaacaaataaag	non-dbASV	0.983333	Fabaceae	Oxytropis	NA	Oxytropis	42	4	2148
atcctgctttccgaaaacaaaaaaataaaagttcagaaaattaaaatgaaacaaataaag	non-dbASV	0.983333	Fabaceae	Oxytropis	NA	Oxytropis	36	5	3262
atcctgttttccgaaaacaaacaaaacacaagggttcagaaagagaaataaaaaag	non-dbASV	0.982143	Grossulariaceae	Ribes	NA	Ribes	11	3	4640
atcttaatctggagaaaatgtatttctctataaaaactagaatcaaaaag	non-dbASV	0.98	Juncaceae	Luzula	NA	Luzula	12	3	4859
atcctgttttctcaaaacaaaa	non-dbASV	0.954545	Lamiaceae	NA	NA	Mentheae	12	1	2628
atcctattttctcaaaacaaag	non-dbASV	0.954545	Lamiaceae	NA	NA	Mentheae	19	2	2940
attctgttttctcaaaacaaag	non-dbASV	0.954545	Lamiaceae	NA	NA	Mentheae	11	1	3169
atcctgttttctcaaaataaag	non-dbASV	0.954545	Lamiaceae	NA	NA	Mentheae	19	3	30307
atcctgttttctcaaaaacaaag	non-dbASV	0.956522	Lamiaceae	NA	NA	Mentheae	43	4	52547
ctcctaaaaaaaaag	non-dbASV	0.9375	Montiaceae	Claytonia	NA	Claytonia	11	4	136
atcctattttacgaaaaccaacaccgggggggttagaaagcgagaaaaaagaagg	non-dbASV	0.981818	Onagraceae	Chamaenerion	Chamaenerion latifolium	Chamaenerion latifolium	56	6	20714
atcctctttttttttcaaaacaaaggctcagaaaactaaaaaag	non-dbASV	0.977273	Orobanchaceae	Pedicularis	Pedicularis capitata	Pedicularis capitata	14	1	103
atcttctttttttttttaaaacaaaggtttagaaaacgaaaaaaag	non-dbASV	0.978723	Orobanchaceae	Pedicularis	Pedicularis lanata	Pedicularis lanata	11	2	104
accttctttttttttttcaaaacaaaggtttagaaaacgaaaaaaag	non-dbASV	0.978723	Orobanchaceae	Pedicularis	Pedicularis lanata	Pedicularis lanata	17	2	105
atcttctttttttttttcaaaaaaaaggtttagaaaacgaaaaaaag	non-dbASV	0.978723	Orobanchaceae	Pedicularis	Pedicularis lanata	Pedicularis lanata	17	1	122
atcttctttttttttcaaaacaaaggtttagaaaacgaaaaaagg	non-dbASV	0.978261	Orobanchaceae	Pedicularis	Pedicularis hirsuta	Pedicularis hirsuta	45	4	126
atctccttttttttttcaaaacaaaggtttagaaaacgaaaaaaag	non-dbASV	0.978261	Orobanchaceae	Pedicularis	NA	Pedicularis	25	3	167
atcttcttttttttttttaaaaacaaaggtttagaaaacgaaaaaaag	non-dbASV	0.958333	Orobanchaceae	Pedicularis	Pedicularis lanata	Pedicularis lanata	21	3	169
atcctttttttttttcaaaacaaaggttcagaaaactaaaaaag	non-dbASV	0.977273	Orobanchaceae	Pedicularis	Pedicularis capitata	Pedicularis capitata	10	2	171
atcttctttttttttttcaaaacaaagatttagaaaacgaaaaaaag	non-dbASV	0.978723	Orobanchaceae	Pedicularis	Pedicularis lanata	Pedicularis lanata	11	3	193
atattcttttttttttttcaaaacaaaggtttagaaaacgaaaaaaag	non-dbASV	0.958333	Orobanchaceae	Pedicularis	Pedicularis lanata	Pedicularis lanata	17	2	200
atcctctttttttttttcaaaacaaaggtttagaaaacgaaaaaaag	non-dbASV	0.978723	Orobanchaceae	Pedicularis	Pedicularis lanata	Pedicularis lanata	17	2	227
atcctctttttttcaaaacaaaggttcagaaaactaaaaaag	non-dbASV	0.954545	Orobanchaceae	Pedicularis	Pedicularis capitata	Pedicularis capitata	24	3	228
atcttcttttttttttttaaaacaaaggtttagaaaacgaaaaaaag	non-dbASV	0.978723	Orobanchaceae	Pedicularis	Pedicularis lanata	Pedicularis lanata	14	2	282
atcttcttcttttttttcaaaacaaaggtttagaaaacgaaaaaaag	non-dbASV	0.978723	Orobanchaceae	Pedicularis	NA	Pedicularis	15	1	292
atctttttttttttttcaaaacaaaggtttagaaaacgaaaaaaag	non-dbASV	0.978723	Orobanchaceae	Pedicularis	Pedicularis lanata	Pedicularis lanata	35	5	331
atcttttttttttttttcaaaacaaaggtttagaaaacgaaaaaaag	non-dbASV	0.978723	Orobanchaceae	Pedicularis	Pedicularis lanata	Pedicularis lanata	21	4	344
atcttcttttttttcaaaacaaagggttagaaaacgaaaaaaag	non-dbASV	0.956522	Orobanchaceae	Pedicularis	NA	Pedicularis	23	4	362
atctcctttttttttcaaaacaaaggtttagaaaacgaaaaaaag	non-dbASV	0.977778	Orobanchaceae	Pedicularis	NA	Pedicularis	32	3	372
atcttctttttttttttttcaaaacaaaggtttagaaaacgaaaaaaag	non-dbASV	0.96	Orobanchaceae	Pedicularis	Pedicularis tristis	Pedicularis tristis	21	2	445
atcttcttttttttttcaaaacaaagatttagaaaacgaaaaaaag	non-dbASV	0.978261	Orobanchaceae	Pedicularis	NA	Pedicularis	25	4	567
atcttcctttttttttcaaaacaaaggtttagaaaacgaaaaaaag	non-dbASV	0.978261	Orobanchaceae	Pedicularis	NA	Pedicularis	44	3	576
atcttcttttttttttaaaaacaaaggtttagaaaacgaaaaaaag	non-dbASV	0.978261	Orobanchaceae	Pedicularis	NA	Pedicularis	48	4	585
atcctcttttttttttcaaaacaaaggttcagaaaactaaaaaag	non-dbASV	0.977778	Orobanchaceae	Pedicularis	NA	Pedicularis	29	2	598
atcttcttttttttttcaaaacaaaagtttagaaaacgaaaaaaag	non-dbASV	0.978261	Orobanchaceae	Pedicularis	NA	Pedicularis	16	3	1415
atcttcttttttttttcaaaacaaaggattagaaaacgaaaaaaag	non-dbASV	0.978261	Orobanchaceae	Pedicularis	NA	Pedicularis	16	2	1772
atcctcttttttttcaaaacaaaggttcagaaaactaaaaaag	non-dbASV	0.977273	Orobanchaceae	Pedicularis	Pedicularis capitata	Pedicularis capitata	40	3	5751
atcttctttttttttcaaaacaaagggttagaaaacgaaaaaaag	non-dbASV	0.978261	Orobanchaceae	Pedicularis	NA	Pedicularis	38	4	5949
atcttcttttttttttttcaaaacaaaggtttagaaaacgaaaaaaag	non-dbASV	0.979167	Orobanchaceae	Pedicularis	Pedicularis lanata	Pedicularis lanata	59	6	9071
atcttctttttttttcaaaaaaagggttagaaaacgaaaaaaaaa	non-dbASV	0.956522	Orobanchaceae	Pedicularis	Pedicularis resupinata	Pedicularis resupinata	14	5	101
atcttctttttttttcaaaacaaaggttcagaaaacgaaaaaagg	non-dbASV	0.978261	Orobanchaceae	Pedicularis	Pedicularis verticillata	Pedicularis verticillata	19	2	111
atcttctttttttttcaaaacaaagggttagaaaacgaaaaaaaaaa	non-dbASV	0.957447	Orobanchaceae	Pedicularis	Pedicularis resupinata	Pedicularis resupinata	21	2	112
atctttttttttttttcaaaaaaaagggttagaaaacgaaaaaaaaaaa	non-dbASV	0.979592	Orobanchaceae	Pedicularis	Pedicularis lapponica	Pedicularis lapponica	27	3	124
atcttcttttttttcaaaaaaaagggttagaaaacgaaaaaaaaaa	non-dbASV	0.938776	Orobanchaceae	Pedicularis	Pedicularis lapponica	Pedicularis lapponica	37	7	151
atcttcttttttttcaaaaaaaagggttagaaaacgaaaaaaaaa	non-dbASV	0.934783	Orobanchaceae	Pedicularis	Pedicularis resupinata	Pedicularis resupinata	16	5	188
atcttcttttttttttcaaaaaaaagggttagaaaacgaaaaaaaaaag	non-dbASV	0.979592	Orobanchaceae	Pedicularis	Pedicularis lapponica	Pedicularis lapponica	41	5	192
atcttctttttttttttcaaaaaaaagggttagaaaacgaaaaaaaaa	non-dbASV	0.958333	Orobanchaceae	Pedicularis	Pedicularis resupinata	Pedicularis resupinata	14	4	210
atcttcttttttttttcaaaaaaaagggttataaaacgaaaaaaaaaaa	non-dbASV	0.979592	Orobanchaceae	Pedicularis	Pedicularis lapponica	Pedicularis lapponica	29	3	216
atcttctttttttttcaaaaaaaagggttagaaaacgaaaaaaaa	non-dbASV	0.956522	Orobanchaceae	Pedicularis	Pedicularis resupinata	Pedicularis resupinata	18	5	226
atcttctttttttttcaaaaaaaagggttagaaaacgaaaaaaaaaaaa	non-dbASV	0.960784	Orobanchaceae	Pedicularis	Pedicularis lapponica	Pedicularis lapponica	38	5	285
atcttcttttttttttcaaaaaaagggttagaaaacgaaaaaaaaaa	non-dbASV	0.959184	Orobanchaceae	Pedicularis	Pedicularis lapponica	Pedicularis lapponica	45	6	312
atcttcttttttttttcaaaaaaagggttagaaaacgaaaaaaaaa	non-dbASV	0.957447	Orobanchaceae	Pedicularis	Pedicularis resupinata	Pedicularis resupinata	16	4	314
atcttcttttttttttaaaaaaaaagggttagaaaacgaaaaaaaaaaa	non-dbASV	0.979592	Orobanchaceae	Pedicularis	Pedicularis lapponica	Pedicularis lapponica	43	5	316
atcttctttttttttcaaaaaaagggttagaaaacgaaaaaaaaaaa	non-dbASV	0.959184	Orobanchaceae	Pedicularis	Pedicularis lapponica	Pedicularis lapponica	44	6	339
atcttctttttttttcaaaataaaggttcagaaaacgaaaaaaag	non-dbASV	0.977778	Orobanchaceae	Pedicularis	Pedicularis verticillata	Pedicularis verticillata	11	3	340
atcttctttttttttttcaaaaaaaagggttagaaaacgaaaaaaaaaa	non-dbASV	0.960784	Orobanchaceae	Pedicularis	Pedicularis lapponica	Pedicularis lapponica	42	6	343
atcttcttttttttcaaaaaaaagggttagaaaacgaaaaaaaaaaa	non-dbASV	0.959184	Orobanchaceae	Pedicularis	Pedicularis lapponica	Pedicularis lapponica	45	6	424
atcttctttttttttcaaaacaaagggttagaaaacgaaaaaaaa	non-dbASV	0.978261	Orobanchaceae	Pedicularis	Pedicularis resupinata	Pedicularis resupinata	23	3	538
atcttcttttttttcaaaacaaagggttagaaaacgaaaaaaaaa	non-dbASV	0.956522	Orobanchaceae	Pedicularis	Pedicularis resupinata	Pedicularis resupinata	23	2	680
atcttcttttttttttcaaaaaaaagggttagaaaacgaaaaaaaaaaaa	non-dbASV	0.980392	Orobanchaceae	Pedicularis	Pedicularis lapponica	Pedicularis lapponica	48	5	867
atcttctttttttttttcaaaaaaaagggttagaaaacgaaaaaaaaaaa	non-dbASV	0.980392	Orobanchaceae	Pedicularis	Pedicularis lapponica	Pedicularis lapponica	53	6	889
atcttcttttttttttcaaaaaaagggttagaaaacgaaaaaaaaaaa	non-dbASV	0.979592	Orobanchaceae	Pedicularis	Pedicularis lapponica	Pedicularis lapponica	54	6	943
atcttcttttttttttcaaaaaaaagggttagaaaacgaaaaaaaa	non-dbASV	0.957447	Orobanchaceae	Pedicularis	Pedicularis resupinata	Pedicularis resupinata	17	5	963
atcttctttttttttcaaaaaaaagggttagaaaacgaaaaaaaaaa	non-dbASV	0.959184	Orobanchaceae	Pedicularis	Pedicularis lapponica	Pedicularis lapponica	60	7	1898
atcttctttttttttcaaaaaaaagggttagaaaacgaaaaaaaaa	non-dbASV	0.956522	Orobanchaceae	Pedicularis	Pedicularis resupinata	Pedicularis resupinata	52	7	2159
atcttctttttttttcaaaaaaaagggttagaaaacgaaaaaaaaaaa	non-dbASV	0.979592	Orobanchaceae	Pedicularis	Pedicularis lapponica	Pedicularis lapponica	61	6	5725
atcttcttttttttttcaaaaaaaagggttagaaaacgaaaaaaaaaa	non-dbASV	0.979592	Orobanchaceae	Pedicularis	Pedicularis lapponica	Pedicularis lapponica	64	6	6193
atcttcttttttttttcaaaaaaaagggttagaaaacgaaaaaaaaa	non-dbASV	0.959184	Orobanchaceae	Pedicularis	Pedicularis lapponica	Pedicularis lapponica	61	7	7758
atcttctttttttttcaaaacaaagggttagaaaacgaaaaaaaaa	non-dbASV	0.978261	Orobanchaceae	Pedicularis	Pedicularis resupinata	Pedicularis resupinata	27	3	8339
atcttcttttttttttcaaaacaaaggtttcgaaaacgaaaaaaag	non-dbASV	0.978261	Orobanchaceae	Pedicularis	NA	Pedicularis	21	2	106
atcttctttttttttttcaaaacaaaggtttcgaaaacgaaaaaaag	non-dbASV	0.978723	Orobanchaceae	Pedicularis	Pedicularis lanata	Pedicularis lanata	21	2	252
atcttctttttttcaaaacaaaggctcagaaaacgaaaaaag	non-dbASV	0.931818	Orobanchaceae	Pedicularis	Pedicularis verticillata	Pedicularis verticillata	26	1	796
atcttctttttttcaaaacaaaggttcagaaaacgaaaaaag	non-dbASV	0.954545	Orobanchaceae	Pedicularis	Pedicularis verticillata	Pedicularis verticillata	39	2	1487
atcctcttttttttcaaaacaaaggttcagaaaacgaaaaaag	non-dbASV	0.977273	Orobanchaceae	Pedicularis	Pedicularis capitata	Pedicularis capitata	23	6	2199
atcttctttttttttttaaaaacaaaggtttcgaaaacgaaaaaag	non-dbASV	0.956522	Orobanchaceae	Pedicularis	Pedicularis sudetica	Pedicularis sudetica	20	3	2600
atcttcttttttttcaaaacaaaggtttagaaaacgaaaaaaag	non-dbASV	0.977778	Orobanchaceae	Pedicularis	NA	Pedicularis	144	6	3702
atcttcttttttttttttcaaaacaaaggtttcgaaaacgaaaaaag	non-dbASV	0.957447	Orobanchaceae	Pedicularis	Pedicularis sudetica	Pedicularis sudetica	56	6	7627
atcttctttttttttttcaaaacaaaggtttcgaaaacgaaaaaag	non-dbASV	0.978261	Orobanchaceae	Pedicularis	Pedicularis sudetica	Pedicularis sudetica	126	7	53734
atcttctttttttttcaaaacaaaggttttgaaaacgaaaaaag	non-dbASV	0.977273	Orobanchaceae	Pedicularis	Pedicularis elata	Pedicularis elata	10	2	107
atcttcctttttttttcaaaacaaaggtttcgaaaacgaaaaaag	non-dbASV	0.977778	Orobanchaceae	Pedicularis	NA	Pedicularis	20	3	109
atcttctttttttttttaaaacaagggttcagaaaacgaaaaaag	non-dbASV	0.978261	Orobanchaceae	Pedicularis	Pedicularis oederi	Pedicularis oederi	13	3	110
atcttctttttttcaaaacaaaggtttcgaaaacgaaaaaag	non-dbASV	0.954545	Orobanchaceae	Pedicularis	Pedicularis elata	Pedicularis elata	13	4	114
atctttttttttttttcaaaacaagggttcagaaaacgaaaaaag	non-dbASV	0.978261	Orobanchaceae	Pedicularis	Pedicularis oederi	Pedicularis oederi	25	4	115
atcttctttttttttcaaaacaagggtttcgaaaacgaaaaaaaa	non-dbASV	0.934783	Orobanchaceae	Pedicularis	Pedicularis groenlandica	Pedicularis groenlandica	20	3	143
atcttcttttttttttaaaaacaaaggtttcgaaaacgaaaaaag	non-dbASV	0.977778	Orobanchaceae	Pedicularis	Pedicularis sudetica	Pedicularis sudetica	20	3	144
attttcttttttttttcaaaacaagggttcagaaaacgaaaaaag	non-dbASV	0.977778	Orobanchaceae	Pedicularis	Pedicularis oederi	Pedicularis oederi	13	4	149
atcttctttttttttcaaaacgaaggtttagaaaacgaaaaaaag	non-dbASV	0.977778	Orobanchaceae	Pedicularis	NA	Pedicularis	11	1	149
atcttcttttttttcaaaacaaaagtttcgaaaacgaaaaaag	non-dbASV	0.954545	Orobanchaceae	Pedicularis	Pedicularis elata	Pedicularis elata	17	4	151
atcttcttttttttttcaaaacaagggttcagaaaatgaaaaaag	non-dbASV	0.977778	Orobanchaceae	Pedicularis	Pedicularis oederi	Pedicularis oederi	10	3	152
atcttttttttttttcaaaacaaaggtttagaaaacgaaaaaaag	non-dbASV	0.978261	Orobanchaceae	Pedicularis	NA	Pedicularis	30	4	159
atcttcttttttttttcaaaataagggttcagaaaacgaaaaaag	non-dbASV	0.977778	Orobanchaceae	Pedicularis	Pedicularis oederi	Pedicularis oederi	14	2	159
atcttctttttttttcaaaacaaaggtttcgaaaacgaaaagag	non-dbASV	0.977273	Orobanchaceae	Pedicularis	Pedicularis elata	Pedicularis elata	12	3	165
atcttcttttttttttaaaaacaagggttcagaaaacgaaaaaag	non-dbASV	0.977778	Orobanchaceae	Pedicularis	Pedicularis oederi	Pedicularis oederi	43	3	181
atcttctttttttttttaaaaacaaaagtttcgaaaacgaaaaaag	non-dbASV	0.934783	Orobanchaceae	Pedicularis	Pedicularis sudetica	Pedicularis sudetica	18	2	184
atcttcttttttttttcaaaacaaatgtttcgaaaacgaaaaaag	non-dbASV	0.977778	Orobanchaceae	Pedicularis	Pedicularis sudetica	Pedicularis sudetica	13	3	198
atcttcctttttttttcaaaacaagggttcagaaaacgaaaaaag	non-dbASV	0.977778	Orobanchaceae	Pedicularis	Pedicularis oederi	Pedicularis oederi	41	3	202
atcttctttttttttcaaaacaaaggtttcgaaaacgaaaaagg	non-dbASV	0.977273	Orobanchaceae	Pedicularis	Pedicularis elata	Pedicularis elata	13	2	202
atcttcttttttttttcaaaacaagggtttcgaaaacgaaaaaaaaa	non-dbASV	0.93617	Orobanchaceae	Pedicularis	Pedicularis groenlandica	Pedicularis groenlandica	17	2	205
atcttcttttttttcaaaacaagggtttcgaaaacgaaaaaaaaa	non-dbASV	0.913043	Orobanchaceae	Pedicularis	NA	Pedicularis	20	2	213
atcttctttttttttttaaaaacaagggttcagaaaacgaaaaaag	non-dbASV	0.978261	Orobanchaceae	Pedicularis	Pedicularis oederi	Pedicularis oederi	33	4	224
atcttctttttttttcaaaacaaaggtttagaaaacgaaaaaag	non-dbASV	0.977778	Orobanchaceae	Pedicularis	NA	Pedicularis	61	4	231
atcttctttttttcaaaacaaaggttcagaaaacgaaaaaaag	non-dbASV	0.977273	Orobanchaceae	Pedicularis	Pedicularis verticillata	Pedicularis verticillata	18	4	232
atcttctttttttttcaaaacaagggtttcgaaaacgaaaaaag	non-dbASV	0.977273	Orobanchaceae	Pedicularis	Pedicularis elata	Pedicularis elata	20	3	288
atcttcttttttttttcaaaacaaggattcagaaaacgaaaaaag	non-dbASV	0.977778	Orobanchaceae	Pedicularis	Pedicularis oederi	Pedicularis oederi	21	2	295
atcttctttttttttttcaaaacaagggtttcgaaaacgaaaaaaaaaa	non-dbASV	0.9	Orobanchaceae	Pedicularis	Pedicularis resupinata	Pedicularis resupinata	11	2	312
atcttctttttttttttcaaaacaaaggttcagaaaacgaaaaaag	non-dbASV	0.978723	Orobanchaceae	Pedicularis	Pedicularis tristis	Pedicularis tristis	25	2	359
atcttctttttttttcaaaacaaaagtttagaaaacgaaaaaaag	non-dbASV	0.977778	Orobanchaceae	Pedicularis	NA	Pedicularis	16	3	373
atcttcttttttttttcaaaacaagggttcagaaaacaaaaaaag	non-dbASV	0.977778	Orobanchaceae	Pedicularis	Pedicularis oederi	Pedicularis oederi	19	3	395
atcttcttttttttttcaaaacaagggtttcgaaaacgaaaaaaaaaa	non-dbASV	0.916667	Orobanchaceae	Pedicularis	Pedicularis groenlandica	Pedicularis groenlandica	25	2	406
atctcctttttttttcaaaacaaaggtttcgaaaacgaaaaaag	non-dbASV	0.977273	Orobanchaceae	Pedicularis	Pedicularis elata	Pedicularis elata	21	4	416
atcttctttttttttcaaaacaagggtttcgaaaacgaaaaaaaaag	non-dbASV	0.93617	Orobanchaceae	Pedicularis	Pedicularis groenlandica	Pedicularis groenlandica	19	2	506
atcttctttttttttcaaaacaaaggtttagaaaacgaaaaaaaa	non-dbASV	0.978261	Orobanchaceae	Pedicularis	Pedicularis groenlandica	Pedicularis groenlandica	30	3	555
atcttcttttttttcaaaacaaaggttcagaaaacgaaaaaag	non-dbASV	0.977273	Orobanchaceae	Pedicularis	Pedicularis verticillata	Pedicularis verticillata	25	5	679
atcttcttttttttttttcaaaacaagggttcagaaaacgaaaaaag	non-dbASV	0.978723	Orobanchaceae	Pedicularis	Pedicularis oederi	Pedicularis oederi	43	5	706
atcttctttttttttcaaaacaaagatttcgaaaacgaaaaaag	non-dbASV	0.977273	Orobanchaceae	Pedicularis	Pedicularis elata	Pedicularis elata	13	4	764
atcttcttttttttcaaaacaagggttcagaaaacgaaaaaag	non-dbASV	0.977273	Orobanchaceae	Pedicularis	Pedicularis oederi	Pedicularis oederi	93	7	773
atcttcttttttttttcaaaacaaaggtttcgaaaacgaaaaaaa	non-dbASV	0.977778	Orobanchaceae	Pedicularis	Pedicularis sudetica	Pedicularis sudetica	28	6	789
atcttctttttttttcaaaacaagggtttcgaaaacgaaaaaaaaaaa	non-dbASV	0.9	Orobanchaceae	Pedicularis	Pedicularis lapponica	Pedicularis lapponica	20	2	1096
atcttcttttttttttcaaaacaaaggttccgaaaacgaaaaaag	non-dbASV	0.977778	Orobanchaceae	Pedicularis	Pedicularis sudetica	Pedicularis sudetica	12	3	1171
atcttcttttttttttttcaaaacaaaagtttcgaaaacgaaaaaag	non-dbASV	0.93617	Orobanchaceae	Pedicularis	Pedicularis sudetica	Pedicularis sudetica	24	5	1225
atcttctttttttttcaaaacaaaagtttcgaaaacgaaaaaag	non-dbASV	0.977273	Orobanchaceae	Pedicularis	Pedicularis elata	Pedicularis elata	33	7	1605
atcttctttttttttcaaaacaagggtttcgaaaacgaaaaaaaaa	non-dbASV	0.934783	Orobanchaceae	Pedicularis	Pedicularis groenlandica	Pedicularis groenlandica	26	4	2806
atcttcttttttttttcaaaacaaagatttcgaaaacgaaaaaag	non-dbASV	0.977778	Orobanchaceae	Pedicularis	Pedicularis sudetica	Pedicularis sudetica	15	5	3260
atcttcttttttttttcaaaacaaaggttcagaaaacgaaaaaag	non-dbASV	0.978261	Orobanchaceae	Pedicularis	Pedicularis verticillata	Pedicularis verticillata	53	6	4197
atcttcttttttttcaaaacaaaggtttcgaaaacgaaaaaag	non-dbASV	0.977273	Orobanchaceae	Pedicularis	Pedicularis elata	Pedicularis elata	72	8	5014
atcttctttttttttcaaaacaaaggttcagaaaacgaaaaaag	non-dbASV	0.977778	Orobanchaceae	Pedicularis	Pedicularis verticillata	Pedicularis verticillata	65	7	5078
atcttcttttttttttcaaaacaaaagtttcgaaaacgaaaaaag	non-dbASV	0.977778	Orobanchaceae	Pedicularis	Pedicularis sudetica	Pedicularis sudetica	48	6	7836
atcttctttttttttcaaaacaagggtttcgaaaacgaaaaaaaaaa	non-dbASV	0.914894	Orobanchaceae	Pedicularis	Pedicularis groenlandica	Pedicularis groenlandica	32	4	13284
atcttctttttttttttcaaaacaaaagtttcgaaaacgaaaaaag	non-dbASV	0.956522	Orobanchaceae	Pedicularis	Pedicularis sudetica	Pedicularis sudetica	45	5	18647
atcttcttttttttttcaaaacaaaggtttagaaaacgaaaaaag	non-dbASV	0.978261	Orobanchaceae	Pedicularis	NA	Pedicularis	23	2	164
atcttcttttttttttcaaaacaaaggtttagaaaacgaaaaaaaa	non-dbASV	0.978723	Orobanchaceae	Pedicularis	Pedicularis groenlandica	Pedicularis groenlandica	14	2	164
atcttctttttttttccaaaacaaaggtttagaaaacgaaaaaaag	non-dbASV	0.978261	Orobanchaceae	Pedicularis	NA	Pedicularis	19	2	233
atcttcttctttttttcaaaacaaaggtttagaaaacgaaaaaaag	non-dbASV	0.978261	Orobanchaceae	Pedicularis	NA	Pedicularis	13	2	270
atcttctttttttttttaaaaacaaaggtttagaaaacgaaaaaaag	non-dbASV	0.978723	Orobanchaceae	Pedicularis	Pedicularis lanata	Pedicularis lanata	25	3	319
atcctgttttcagaaaacaaattaagggatttctgaaagcgagaatcaaaaaag	non-dbASV	0.981481	Papaveraceae	Papaver	NA	Papaver	19	1	111
atcctgttttcagaaaacaaattaatggatttatgaaagcgagaataaaaaaag	non-dbASV	0.962963	Papaveraceae	Papaver	NA	Papaver	20	4	123
atcctattttcagaaaacaaattaagggattcctgaaagcgagaataaaaaaag	non-dbASV	0.962963	Papaveraceae	Papaver	NA	Papaver	10	1	194
atcctgttttcagaaaacaaattaacggatttctgaaagcgagaataaaaaaag	non-dbASV	0.981481	Papaveraceae	Papaver	NA	Papaver	20	1	323
atcctgttttcagaaaacaaattaaggaatttctgaaagcgagaataaagaaag	non-dbASV	0.962963	Papaveraceae	Papaver	NA	Papaver	11	2	386
atccggttttcagaaaacaaattaagggatttctgaaagcgagaataaaaaaag	non-dbASV	0.981481	Papaveraceae	Papaver	NA	Papaver	20	1	563
atcctgtttacagaaaacaaattaagggatttctgaaagcgagaataaaaaaag	non-dbASV	0.981481	Papaveraceae	Papaver	NA	Papaver	20	1	617
atcctgttttcagaaaacaaattaagggatttctgaaagcgagaagaaaaaaag	non-dbASV	0.981481	Papaveraceae	Papaver	NA	Papaver	20	1	659
atcctgttttcagaaaacaaattaagggatttctgaacgcgagaataaaaaaag	non-dbASV	0.981481	Papaveraceae	Papaver	NA	Papaver	19	1	693
atcctgttttcagaaaacaaattaagggatttctgaaagcgagaatataaaaag	non-dbASV	0.981481	Papaveraceae	Papaver	NA	Papaver	21	1	904
atcctgttttcagaaaacaaattaagggatatctgaaagcgagaataaaaaaag	non-dbASV	0.981481	Papaveraceae	Papaver	NA	Papaver	44	2	1007
atcctgttttcagaaaacaaattaagggatttctgaaagcgagaataaaaaaa	non-dbASV	0.981481	Papaveraceae	Papaver	NA	Papaver	47	3	1086
atcctgttttcagaaaacaaattaagggatttgtgaaagcgagaataaaaaaag	non-dbASV	0.981481	Papaveraceae	Papaver	NA	Papaver	20	1	1202
atcctgttttcagaaaacaatttaagggatttctgaaagcgagaataaaaaaag	non-dbASV	0.981481	Papaveraceae	Papaver	NA	Papaver	21	1	1238
atcctgttttcagaaaaaaaattaagggatttctgaaagcgagaataaaaaaag	non-dbASV	0.981481	Papaveraceae	Papaver	NA	Papaver	22	1	1883
atcctgttttcagaaaacaaaataagggatttctgaaagcgagaataaaaaaag	non-dbASV	0.981481	Papaveraceae	Papaver	NA	Papaver	22	1	2028
atcctgttttcataaaacaaattaagggatttctgaaagcgagaataaaaaaag	non-dbASV	0.981481	Papaveraceae	Papaver	NA	Papaver	20	1	2123
atcctggtttcagaaaacaaattaagggatttctgaaagcgagaataaaaaaag	non-dbASV	0.981481	Papaveraceae	Papaver	NA	Papaver	19	1	2555
atcctgttttcagaaaacaaattaagggatttctgagagcgagaataaaaaaag	non-dbASV	0.981481	Papaveraceae	Papaver	NA	Papaver	22	1	2606
atcctgttttcagaaaacatattaagggatttctgaaagcgagaataaaaaaag	non-dbASV	0.981481	Papaveraceae	Papaver	NA	Papaver	23	1	2963
atcctgttttcagaaaacaaattaggggatttctgaaagcgagaataaaaaaag	non-dbASV	0.981481	Papaveraceae	Papaver	NA	Papaver	22	1	3611
atcctgttttcagaaaacaaattaagggatttctgaaagctagaataaaaaaag	non-dbASV	0.981481	Papaveraceae	Papaver	NA	Papaver	21	1	3879
atcccgttttcagaaaacaaattaagggatttctgaaagcgagaataaaaaaag	non-dbASV	0.981481	Papaveraceae	Papaver	NA	Papaver	22	1	4020
ttcctgttttcagaaaacaaattaagggatttctgaaagcgagaataaaaaaag	non-dbASV	0.981481	Papaveraceae	Papaver	NA	Papaver	40	2	4539
aacctgttttcagaaaacaaattaagggatttctgaaagcgagaataaaaaaag	non-dbASV	0.981481	Papaveraceae	Papaver	NA	Papaver	24	1	4739
atcatgttttcagaaaacaaattaagggatttctgaaagcgagaataaaaaaag	non-dbASV	0.981481	Papaveraceae	Papaver	NA	Papaver	20	1	6555
atcctgttttcagaaaacaaattaaaggatttctgaaagcgagaataaaaaaag	non-dbASV	0.981481	Papaveraceae	Papaver	NA	Papaver	122	6	44549
atcctgttttcagaaaacaaattaagggatttctgaaagcgagactaaaaag	non-dbASV	0.944444	Papaveraceae	Papaver	NA	Papaver	50	5	178
atcctgttttcagaaaacaaataaagggatttctgaaagcgagaataaaaaaag	non-dbASV	0.981481	Papaveraceae	Papaver	NA	Papaver	40	2	189
atcctgttttcagaaaacaaattaagggatttctaaaagcgaaaataaaaaaag	non-dbASV	0.962963	Papaveraceae	Papaver	NA	Papaver	17	2	101
atcctgttttcagaaaacaattaagggatttctgaaagcgagaataaaaaag	non-dbASV	0.962963	Papaveraceae	Papaver	NA	Papaver	27	1	102
atcctgttctcagaaaacaaattaagggatttctgaaagtgagaataaaaaaag	non-dbASV	0.981481	Papaveraceae	Papaver	Papaver paucistaminum	Papaver paucistaminum	32	2	103
atcctgttttcagaaaacaaattaagggatctttgaaagcgagaataaaaaaag	non-dbASV	0.963636	Papaveraceae	Papaver	NA	Papaver	13	1	103
attctgttttcagaaaacaaattaagggattcctgaaagcgagaataaaaaaag	non-dbASV	0.962963	Papaveraceae	Papaver	NA	Papaver	32	2	105
atcctattttcagaaaacaaattaagggatttctgaaagcgcgaataaaaagg	non-dbASV	0.925926	Papaveraceae	Papaver	NA	Papaver	52	4	106
atcctgttttcagaaaacaaattaagggatttctgaaagcgaataaaaaaag	non-dbASV	0.962963	Papaveraceae	Papaver	NA	Papaver	60	6	106
atcctgttttcaaaaaacaaattaagggatttctgaaagcgagaataaaaagg	non-dbASV	0.944444	Papaveraceae	Papaver	NA	Papaver	51	4	107
atcctgttttcagaaaacaaattaagggatttctgaaagctataataaaaaaag	non-dbASV	0.962963	Papaveraceae	Papaver	NA	Papaver	63	6	108
atcctgttttcagaaaacaaattaagggatttctaaaagcgagaataaaaaagg	non-dbASV	0.962963	Papaveraceae	Papaver	NA	Papaver	37	2	111
atcctgttttcagaaaaaaaattaagggatttctgaaagagagaataaaaaaag	non-dbASV	0.962963	Papaveraceae	Papaver	NA	Papaver	55	5	112
atcctgttttcagaaaacaaattaagggatttcttaaagcgataataaaaaaag	non-dbASV	0.962963	Papaveraceae	Papaver	NA	Papaver	53	5	112
atcctatcttcagaaaacaaattaagggatttctgaaagcgagaataaaaaaag	non-dbASV	0.962963	Papaveraceae	Papaver	NA	Papaver	35	2	112
atcctgttttcagaaaacaaattaagggatttctgaaagcgaggataaaaaag	non-dbASV	0.962963	Papaveraceae	Papaver	NA	Papaver	51	4	112
atcctgttttcagaaaacaaattaagagatttctgaaagcgagaataaaaaagg	non-dbASV	0.962963	Papaveraceae	Papaver	NA	Papaver	43	3	113
atcctgttttcagaaaacaaattaagggatttctgaaaacgaggataaaaaaag	non-dbASV	0.962963	Papaveraceae	Papaver	NA	Papaver	36	3	113
atcctgttttcaaaaaacaaattaagggatttctgaaagcgagaataaaaaaaag	non-dbASV	0.963636	Papaveraceae	Papaver	NA	Papaver	22	1	113
atcctgttttcagaaaacaaattaagtgatttctgaaagagagaataaaaaaag	non-dbASV	0.962963	Papaveraceae	Papaver	NA	Papaver	61	6	114
atcctgttttcagaaaaaaaattaaggtatttctgaaagcgagaataaaaaaag	non-dbASV	0.962963	Papaveraceae	Papaver	NA	Papaver	64	7	115
atcctgttttcagaaaacaaattaagagatttctgaaagcgagaataaaaagg	non-dbASV	0.944444	Papaveraceae	Papaver	NA	Papaver	53	5	116
atcctgttttcagaaaacaaattaagggatttctgaaagtgaaaataaaaaaag	non-dbASV	0.981481	Papaveraceae	Papaver	Papaver paucistaminum	Papaver paucistaminum	17	1	117
atcctgttttcagaaaacaaattaggggatttctgaaagcgagaataaaaaaaa	non-dbASV	0.962963	Papaveraceae	Papaver	NA	Papaver	22	3	117
atcctgttttcagaaaacaaattaagggatttctgaaagtgagaataaaaaaat	non-dbASV	0.981481	Papaveraceae	Papaver	Papaver paucistaminum	Papaver paucistaminum	35	1	120
atcctgttttcagaaaacaaattaaaggatttctgaaagcgagaataaaaaagg	non-dbASV	0.962963	Papaveraceae	Papaver	NA	Papaver	31	1	120
atcctgttttcagaaaacaaattaagggatttctgaaagcgagaataaaaatg	non-dbASV	0.962963	Papaveraceae	Papaver	NA	Papaver	62	5	121
atcctgttttcagaaaacaaattaagggatttctgaaagtgagaataaaaaaaa	non-dbASV	0.981481	Papaveraceae	Papaver	Papaver paucistaminum	Papaver paucistaminum	51	2	121
atccagttttcagaaaacaaattaagggatttatgaaagcgagaataaaaaaaa	non-dbASV	0.944444	Papaveraceae	Papaver	NA	Papaver	54	3	121
atcctgttttcagaaaacaaattaaggtatttctgaaagctagaataaaaaaag	non-dbASV	0.962963	Papaveraceae	Papaver	NA	Papaver	57	4	121
atcctgttttcagaaaacaaattaaaggatttctgaaagcgaggataaaaaaag	non-dbASV	0.962963	Papaveraceae	Papaver	NA	Papaver	26	2	122
atcctgttttcagaaaacaaattaaggaatttctgaaagcgagaataaaaaagg	non-dbASV	0.962963	Papaveraceae	Papaver	NA	Papaver	30	1	122
atcctgttttcagaaaacaaattaagggatttctgaaagcgagaataaaaaaaaa	non-dbASV	0.963636	Papaveraceae	Papaver	NA	Papaver	48	3	122
atcctgttttcagaaaacaaattaagtgatttctgaaagcgataataaaaaaag	non-dbASV	0.962963	Papaveraceae	Papaver	NA	Papaver	67	6	123
atcctgttttcagaaaacaaattaagggatttctgaaggcgagaataaaaaag	non-dbASV	0.962963	Papaveraceae	Papaver	NA	Papaver	54	2	124
aacctgttttcagaaaacaaattaagggatttctgaaagcgagaaaaaaaaaag	non-dbASV	0.962963	Papaveraceae	Papaver	NA	Papaver	52	5	124
atcctattttcagaaaacaaattaagggatttctgaaagtgagaataaaaaaag	non-dbASV	0.981481	Papaveraceae	Papaver	Papaver paucistaminum	Papaver paucistaminum	46	3	125
atcctgttttcagaaaacaaattaaaagatttctgaaagcgagaataaaaaag	non-dbASV	0.944444	Papaveraceae	Papaver	NA	Papaver	45	2	125
ctcctgctttcagaaaacaaattaagggatttctgaaagcgagaataaaaaaag	non-dbASV	0.962963	Papaveraceae	Papaver	NA	Papaver	58	4	128
atcctgttttcataaaaaaaattaagggatttctgaaagcgagaataaaaaaag	non-dbASV	0.962963	Papaveraceae	Papaver	NA	Papaver	60	6	128
atcctgttttcagaaaacaaattaaaggatttctgaaagcgagaataaaaagg	non-dbASV	0.944444	Papaveraceae	Papaver	NA	Papaver	58	3	130
attttgttttcagaaaacaaattaagggatttctgaaagcgagaataaaaaag	non-dbASV	0.944444	Papaveraceae	Papaver	NA	Papaver	42	3	130
atcctgttttcagaaaacaaattaagggatttctgaaggcgagaataaaaaaaa	non-dbASV	0.962963	Papaveraceae	Papaver	NA	Papaver	34	1	130
atcttattttcagaaaacaaattaagggatttctgaaagcgagaataaaaaaag	non-dbASV	0.962963	Papaveraceae	Papaver	NA	Papaver	26	2	131
accctgttttcagaaaacaaattaaaggatttctgaaagcgagaataaaaaaag	non-dbASV	0.962963	Papaveraceae	Papaver	NA	Papaver	27	2	131
atcctattttcagaaaacaaattaaagaatttctgaaagcgagaataaaaaaag	non-dbASV	0.944444	Papaveraceae	Papaver	NA	Papaver	15	1	133
atcctgctttcagaaaacaatttaagggatttctgaaagcgagaataaaaaaag	non-dbASV	0.962963	Papaveraceae	Papaver	NA	Papaver	13	2	135
atcctgttttcagaaaacaaattaagggatttctgaaaacgagaataaaaagg	non-dbASV	0.944444	Papaveraceae	Papaver	NA	Papaver	53	5	135
cctgttttcagaaaacaaattaagggatttctgaaagcgagaataaaaaaag	non-dbASV	0.962963	Papaveraceae	Papaver	NA	Papaver	66	6	137
atcctgttttcagaaaacaaattaaggaatttctgaaagcaagaataaaaaaag	non-dbASV	0.962963	Papaveraceae	Papaver	NA	Papaver	21	1	138
atcctgttttcagaaaacaaattaagggatttctgaaagcgagaaaaaagg	non-dbASV	0.925926	Papaveraceae	Papaver	NA	Papaver	62	4	140
atcctgttttcagaaaacaaattaagggatttctgaaagcgaggataaaaaaaa	non-dbASV	0.962963	Papaveraceae	Papaver	NA	Papaver	36	3	140
atcctgtttttagaaaacaaattaagggatttctgaaagcgagaataaaaaag	non-dbASV	0.962963	Papaveraceae	Papaver	NA	Papaver	43	3	141
attttgttttcagaaaacaaattaagggatttttgaaagcgagaataaaaaaag	non-dbASV	0.944444	Papaveraceae	Papaver	NA	Papaver	15	1	141
atcctgttttcagaaaaaaaattaagtgatttctgaaagcgagaataaaaaaag	non-dbASV	0.962963	Papaveraceae	Papaver	NA	Papaver	75	6	143
atcctgttttcagaaaacaaattaagttatttctgaaagcgagaataaaaaaag	non-dbASV	0.962963	Papaveraceae	Papaver	NA	Papaver	79	7	145
atcctgttttcagaaaataaattaagggatttctgaaatcgagaataaaaaaag	non-dbASV	0.962963	Papaveraceae	Papaver	NA	Papaver	10	2	146
atcctgttttcagaaaataaattaagggatttctgaaagcgagaatgaaaaaag	non-dbASV	0.962963	Papaveraceae	Papaver	NA	Papaver	17	3	150
atcttgttttcagaaaacaaattaagggatttctgaaagcgagaataaaaaaaag	non-dbASV	0.963636	Papaveraceae	Papaver	NA	Papaver	16	2	151
atcctgttttcagaaaacaaattaagaaatttctgaaagcgagaataaaaaag	non-dbASV	0.944444	Papaveraceae	Papaver	NA	Papaver	42	3	155
aacctgttttcagaaaacaaaataagggatttctgaaagcgagaataaaaaaaa	non-dbASV	0.944444	Papaveraceae	Papaver	NA	Papaver	52	5	160
atcctgttttcaaaaaacaaattaagggatttctaaaagcgagaataaaaaaag	non-dbASV	0.962963	Papaveraceae	Papaver	NA	Papaver	28	2	160
atcctattttcagaaaacaaattaagggatttctggaagcgagaataaaaaaag	non-dbASV	0.962963	Papaveraceae	Papaver	NA	Papaver	29	2	160
atcctgttttcagaaaataaattaagggatttctgaaagcgggaataaaaaaag	non-dbASV	0.962963	Papaveraceae	Papaver	NA	Papaver	31	2	161
atcctattttcagaaaacaaattaagaaatttctgaaagcgagaataaaaaaag	non-dbASV	0.944444	Papaveraceae	Papaver	NA	Papaver	23	1	161
attctgtttttagaaaacaaattaagggatttctgaaagcgagaataaaaaaag	non-dbASV	0.962963	Papaveraceae	Papaver	NA	Papaver	29	2	163
attctgttttcagaaaacaaattaatggatttctgaaagcgagaataaaaaaag	non-dbASV	0.962963	Papaveraceae	Papaver	NA	Papaver	18	3	164
atcctgttttcagaaaacaaattaagaaatttctgaaagcgaaaataaaaaaag	non-dbASV	0.944444	Papaveraceae	Papaver	NA	Papaver	11	2	164
atcctgttttcagaaaacaaattaagggatttatgaaagcgagaataaaaaaaa	non-dbASV	0.962963	Papaveraceae	Papaver	NA	Papaver	62	3	165
atcctgttttcagaaaacaaattaagggatttctgaaagcaaaaataaaaaag	non-dbASV	0.944444	Papaveraceae	Papaver	NA	Papaver	22	3	165
atcctgttttcaaaaaacaaattaagggatttctgaaagcaagaataaaaaaag	non-dbASV	0.962963	Papaveraceae	Papaver	NA	Papaver	29	1	166
atcctgttttcaggaaacaaattaagggatttctgaaaatgagaataaaaaaag	non-dbASV	0.962963	Papaveraceae	Papaver	Papaver paucistaminum	Papaver paucistaminum	13	3	167
atcctgtttttagaaaacaaattaagggatttttgaaagcgagaataaaaaaag	non-dbASV	0.962963	Papaveraceae	Papaver	NA	Papaver	34	2	168
atcctgttttcagaaaacaaattaagggatttctgaaagcaagaataaaaaaaa	non-dbASV	0.962963	Papaveraceae	Papaver	NA	Papaver	36	2	168
atcctattttcagaaaacaaattaagggatttctgaaagcgagaataaaaagg	non-dbASV	0.944444	Papaveraceae	Papaver	NA	Papaver	70	4	170
atcctgttttcagaaaacaaattaaaggatttctgaaagcgagaatagaaaaag	non-dbASV	0.962963	Papaveraceae	Papaver	NA	Papaver	35	2	171
atcctgttttcagaaaacaaattaagggatttctgaaagcgagaataaaaatacaaaag	non-dbASV	0.915254	Papaveraceae	Papaver	NA	Papaver	69	5	173
atcctgttttcagaaaacaaattaagtgatttcttaaagcgagaataaaaaaag	non-dbASV	0.962963	Papaveraceae	Papaver	NA	Papaver	70	6	176
atcctgtttttagaaaacaaattaagggatttctgaaagtgagaataaaaaaag	non-dbASV	0.981481	Papaveraceae	Papaver	Papaver paucistaminum	Papaver paucistaminum	34	2	176
atccagttttcagaaaacaaattaagggatttatgaaagcgagaataaaaaaag	non-dbASV	0.962963	Papaveraceae	Papaver	NA	Papaver	70	6	177
atcctgttctcagaaaacaaattaagggatttctgaaaacgagaataaaaaaag	non-dbASV	0.962963	Papaveraceae	Papaver	NA	Papaver	25	2	177
atcttgttttcagaaaacaatttaagggatttctgaaagcgagaataaaaaaag	non-dbASV	0.962963	Papaveraceae	Papaver	NA	Papaver	13	3	179
atcctgttttcagaaaacaaattaagtgatttctgaaagctagaataaaaaaag	non-dbASV	0.962963	Papaveraceae	Papaver	NA	Papaver	67	5	181
atcctgttttcaggaaacaaattaagggatttctgaaagtgagaataaaaaat	non-dbASV	0.944444	Papaveraceae	Papaver	Papaver paucistaminum	Papaver paucistaminum	17	1	186
atcctgttttcagaaaacaaattaagagatttctaaaagcgagaataaaaaaag	non-dbASV	0.962963	Papaveraceae	Papaver	NA	Papaver	29	1	187
atcctgttttcaaaaaacaaattaaggaatttctgaaagcgagaataaaaaaag	non-dbASV	0.962963	Papaveraceae	Papaver	NA	Papaver	28	1	190
atcctgttttcagaaaacaaattaagggatttctgaaagcgagaagaaaaaaaa	non-dbASV	0.962963	Papaveraceae	Papaver	NA	Papaver	79	6	191
atcctgttttcagaaaaaaaaataagggatttctgaaagcgagaataaaaaaag	non-dbASV	0.962963	Papaveraceae	Papaver	NA	Papaver	89	6	192
atcctattttcagaaaacaaattaagagatttctgaaagcgagaataaaaaaaag	non-dbASV	0.945455	Papaveraceae	Papaver	NA	Papaver	25	1	199
atcctgttttcagaaaacaaattaagggatttgaaagcgagaataaaaaaag	non-dbASV	0.962963	Papaveraceae	Papaver	NA	Papaver	87	7	199
aacctgttttcagaaaaaaaattaagggatttctgaaagcgagaataaaaaaag	non-dbASV	0.962963	Papaveraceae	Papaver	NA	Papaver	72	6	199
atcctgttttcagaaaacaaattaaaagatttctaaaagcgagaataaaaaaag	non-dbASV	0.944444	Papaveraceae	Papaver	NA	Papaver	16	2	200
atccagttttcagaaaacaaattaagggatttctgaaagcgagaataaaaaaaa	non-dbASV	0.962963	Papaveraceae	Papaver	NA	Papaver	75	3	201
atcctgttttcaaaacaaattaagggatttctgaaagcgagaataaaaaaag	non-dbASV	0.962963	Papaveraceae	Papaver	NA	Papaver	79	5	202
atcctattttcagaaaacaaattaagggatttctgaaagcgagaataaaaaaaag	non-dbASV	0.963636	Papaveraceae	Papaver	NA	Papaver	31	2	203
atcctgttttaagaaagcaaattaagggatttctgaaagcgagaataaaaaaag	non-dbASV	0.962963	Papaveraceae	Papaver	NA	Papaver	58	3	206
atcctgttttcagaaaacaaaataagggatttctgaaagcgagaataaaaaaaa	non-dbASV	0.962963	Papaveraceae	Papaver	NA	Papaver	79	5	210
atcctgttttcagaaaacaaattaagggatttctgaaagcgaaaataaaaaaaa	non-dbASV	0.962963	Papaveraceae	Papaver	NA	Papaver	55	4	214
atcctgttttcagaaaacaaattaagagatttctgaaagcaagaataaaaaaag	non-dbASV	0.962963	Papaveraceae	Papaver	NA	Papaver	35	2	219
atcctgttttcagaaaacaaattaagggatttctgaaagcgaaaatgaaaaaag	non-dbASV	0.962963	Papaveraceae	Papaver	NA	Papaver	17	2	223
atcctgttttcagaaaacaaattaagggatttctaaaaacaaaaataaaaaaag	non-dbASV	0.925926	Papaveraceae	Papaver	NA	Papaver	17	3	224
atcctgctttccgaaaacaaattaagggatttctgaaagcgagaataaaaaaag	non-dbASV	0.962963	Papaveraceae	Papaver	NA	Papaver	73	3	225
atcctgttttcagaaaacaaattaagggatttctaaaagcgagaataaaaaag	non-dbASV	0.962963	Papaveraceae	Papaver	NA	Papaver	65	3	226
atcctgttttcagaaaacaaattaagagatttctgaaaacgagaataaaaaaag	non-dbASV	0.962963	Papaveraceae	Papaver	NA	Papaver	46	3	227
atcctattttaagaaaacaaattaagggatttctgaaagcgagaataaaaaaag	non-dbASV	0.962963	Papaveraceae	Papaver	NA	Papaver	75	5	228
atcttgttttcagaaaacaaattaagggatttttgaaagcgagaataaaaaaag	non-dbASV	0.962963	Papaveraceae	Papaver	NA	Papaver	32	1	228
atcttgttttcagaaaacaaattaagggatttctgaaagcgagaataaaaaag	non-dbASV	0.962963	Papaveraceae	Papaver	NA	Papaver	53	2	231
atcctgttttcagaaaacaaattaaggaatttctaaaaacgagaataaaaaaag	non-dbASV	0.944444	Papaveraceae	Papaver	NA	Papaver	11	1	233
atcctgttttcagaaaacaaattaaggaatttctgaaaacgagaataaaaaaag	non-dbASV	0.962963	Papaveraceae	Papaver	NA	Papaver	25	1	234
atcctgttttcaaaaaacaaattaagggatttctgaaagcgagaataaagaaag	non-dbASV	0.962963	Papaveraceae	Papaver	NA	Papaver	20	2	241
atcctgttttcagaaaacaaattaaggaatttctgaaagcgaaaataaaaaaag	non-dbASV	0.962963	Papaveraceae	Papaver	NA	Papaver	33	4	243
aacctgttttcagaaaacaaattaagggatttctgaaagcgagaataaaaaaaa	non-dbASV	0.962963	Papaveraceae	Papaver	NA	Papaver	67	5	247
atcctattttcagaaaacaattaagggatttctgaaagcgagaataaaaaaag	non-dbASV	0.962963	Papaveraceae	Papaver	NA	Papaver	40	1	251
atcctattttcagaaaacaaattaaaagatttctgaaagcgagaataaaaaaag	non-dbASV	0.944444	Papaveraceae	Papaver	NA	Papaver	32	1	251
accctattttcagaaaacaaattaagggatttctgaaagcgagaataaaaaaag	non-dbASV	0.962963	Papaveraceae	Papaver	NA	Papaver	33	2	252
attctgttttcagaaaacaaattaagggatttttgaaagcgagaataaaaaaag	non-dbASV	0.962963	Papaveraceae	Papaver	NA	Papaver	34	3	253
atcctgttttcagaaaataaattaagggatttttgaaagcgagaataaaaaaag	non-dbASV	0.962963	Papaveraceae	Papaver	NA	Papaver	23	2	256
atcctgttttcagaaaacaaattaagggatttctgaaagcgaataaaaaaaag	non-dbASV	0.945455	Papaveraceae	Papaver	NA	Papaver	58	6	263
atcctgttttcaaaaaacaaattaaaagatttctgaaagcgagaataaaaaaag	non-dbASV	0.944444	Papaveraceae	Papaver	NA	Papaver	17	2	266
atcctgttttcagaaaacaaattaagggatttctgaaaacgagaataaaaaaaa	non-dbASV	0.962963	Papaveraceae	Papaver	NA	Papaver	50	4	267
atcctgttttcagaaaacaaattaagggatttttgaaagcgagaataaaaaag	non-dbASV	0.962963	Papaveraceae	Papaver	NA	Papaver	57	3	269
atcctgttttcagaaaacaaattaaaggatttctgaaagcaagaataaaaaaag	non-dbASV	0.962963	Papaveraceae	Papaver	NA	Papaver	34	1	272
atcctgttttcagaaaacaaattaagggatttctgaaaacgagaataaataaag	non-dbASV	0.962963	Papaveraceae	Papaver	NA	Papaver	43	3	273
attttgtttttagaaaacaaattaagggatttctgaaagcgagaataaaaaaag	non-dbASV	0.944444	Papaveraceae	Papaver	NA	Papaver	24	3	274
atcctgttttcagaaaacaaattaaggaatttctgaaagcgagaataaaaaag	non-dbASV	0.962963	Papaveraceae	Papaver	NA	Papaver	65	2	277
atcctgttttcagaaaacaaattaagggatttctaaaagcgagaataaaaaaaa	non-dbASV	0.962963	Papaveraceae	Papaver	NA	Papaver	37	2	279
atcctgttttcagaaaacaaattaagaaatttctaaaagcgagaataaaaaaag	non-dbASV	0.944444	Papaveraceae	Papaver	NA	Papaver	27	2	280
atcctgttttcaaaaaacaaattaagggatttctgaaagtgagaataaaaaaag	non-dbASV	0.981481	Papaveraceae	Papaver	Papaver paucistaminum	Papaver paucistaminum	30	2	285
atcctgttttcagaaaaaaaattaagggatttctgaaagcgagaaaaaaaaaag	non-dbASV	0.962963	Papaveraceae	Papaver	NA	Papaver	93	6	287
attctgttttcagaaaacaaattaagggatttctgaaagcgagaataaaaaag	non-dbASV	0.962963	Papaveraceae	Papaver	NA	Papaver	54	3	289
atcctgttttcagaaaacaaattaagagatttctgaaagcgaaaataaaaaaag	non-dbASV	0.962963	Papaveraceae	Papaver	NA	Papaver	40	1	296
atcctgttttcagaaaacaaattaagggatttctaaaaacaagaataaaaaaag	non-dbASV	0.944444	Papaveraceae	Papaver	NA	Papaver	17	1	302
[truncated: 3,130 more rows]
