# Supplementary material for: Potential plant extinctions with the loss of the Pleistocene mammoth steppe
Source: Nat Commun. 2025 Jan 14;16:645. doi: 10.1038/s41467-024-55542-x (PMC11733255; doi:10.1038/s41467-024-55542-x)
Supplement: Supplementary file 5 — Supplementary Data 2 [file 41467_2024_55542_MOESM5_ESM.xlsx]

## Sheet: Supplementary data 2
Community	Number of taxa	Number of ASVs (minimum 5)	Number of non-dbtaxa	Top 3 representative taxa (highest mean SCBD score)	Tree	Shrub	Herb	Grass
1	47	731	14	Betulaceae.Betula; Ericaceae.Vaccinium; Ericaceae.Vaccinium vitis-idaea	2	17	25	3
2	26	1025	17	Salicaceae.Saliceae; Betulaceae.Alnus alnobetula; Salicaceae.Populus	2	8	15	1
3	20	196	15	Rosaceae.Prunus; Saxifragaceae.Micranthes; Rosaceae.Sorbaria sorbifolia	8	5	7	0
6	60	860	13	Papaveraceae.Papaver; Boraginaceae.Eritrichium; Saxifragaceae.Saxifraga	1	7	43	9
8	42	502	14	Saxifragaceae.Saxifraga; Asteraceae.Anthemideae; Saxifragaceae.Saxifraga tricuspidata	3	4	34	1
9	63	623	13	Rosaceae.Dryas; Rosaceae.Potentilla; Asteraceae.Asteraceae	3	7	48	5
10	32	364	11	Asteraceae.Tephroseris; Lamiaceae.Mentheae; Ranunculaceae.Pulsatilla dahurica	1	2	24	5
11	49	429	33	Pinaceae.Pinus; Poaceae.Phalaris; Poaceae.Poa trivialis	3	4	38	4
14	19	381	19	Pinaceae.Larix; Ranunculaceae.Ranunculus; Polygonaceae.Persicaria	3	12	4	0
25	1	18	1	Cyperaceae.Carex (non-db)	0	0	0	1
