# Supplementary material for: Potential plant extinctions with the loss of the Pleistocene mammoth steppe
Source: Nat Commun. 2025 Jan 14;16:645. doi: 10.1038/s41467-024-55542-x (PMC11733255; doi:10.1038/s41467-024-55542-x)
Supplement: Supplementary file 6 — Supplementary Data 3 [file 41467_2024_55542_MOESM6_ESM.xlsx]

## Sheet: Supplementary data 3
Community_ID	type	plant_type	Family	Scientific_name	1000	3000	5000	7000	9000	11000	13000	15000	17000	19000	21000	23000	25000	27000
1	db	herb	Asteraceae	Saussurea alpina	0	0	0	0	19	28.5	32	3	1311	2605.5	1602	422	281.5	55
1	db	herb	Onagraceae	Chamaenerion latifolium	0	1	0	313	0	0	0	0	0	9	701.5	0	603.5	0
1	db	herb	Primulaceae	Androsace chamaejasme	0	0	0	0	0	0	0	0	0	18	58	0	0	25
1	db	herb	Rosaceae	Potentilla biflora	0	0	0	0	0	1424	1272	12	318.5	400.5	1354	6	2558.5	296
1	db	herb	Saxifragaceae	Chrysosplenium wrightii	0	0	0	0	0	0	195	2	0	0	0	0	2834.5	346
1	db	herb	Saxifragaceae	Micranthes razshivinii	0	0	0	0	0	0	0	0	0	213	482.5	0	0	0
10	db	grass	Cyperaceae	Carex	0	1	103	0	1	16	47	1	5	129	130	635	681.5	73
10	db	grass	Cyperaceae	Carex subgen. Carex	0	1	2	0	0	0	1	0	9	8	148	15	45	22
10	db	herb	Asteraceae	Artemisia austriaca	0	0	0	0	0	0	7	4	76	452.5	1379.5	22	84.5	69
10	db	herb	Asteraceae	Artemisia frigida	0	0	0	0	0	19	0	3032.5	292	2221.5	880.5	1617	27	2
10	db	herb	Lamiaceae	Lamium album	0	0	0	0	0	0	0	13	118	146.5	2	1	0	0
10	db	herb	Lamiaceae	Nepeta cataria	0	0	0	0	0	2	5	1947.5	20	51	1	7	0	0
10	db	herb	Montiaceae	Montiaceae	0	0	0	0	0	0	0	0	0	0	17	12	14	7
10	db	herb	Orobanchaceae	Pedicularis tristis	0	4	2	0	0	0	8	40	0	212	256	957	2979.5	402
10	db	herb	Plantaginaceae	Plantago	0	0	0	0	1	0	174	2225	5674.5	13842	1	42	525	0
10	db	herb	Polygonaceae	Koenigia sect. Aconogonon	0	3	15	13	11	287.5	3705	15359.5	4287.5	2027	3288	4738	1256	979.5
10	db	herb	Ranunculaceae	Ranunculus sceleratus	0	2	0	0	0	6	0	0	117	588	12	67	658	36
10	db	herb	Rosaceae	Sanguisorba	0	0	0	0	0	0	850.5	0	337.5	102	429.5	1713	634	111.5
11	db	grass	Cyperaceae	Carex subgen. Vignea	0	0	0	0	0	1	21	0	274	4	16	109	301.5	105
11	db	grass	Poaceae	Poeae	0	9	0	4	37	123	80	810.5	49	27	294	465	592	1561.5
11	db	herb	Brassicaceae	Brassicaceae	0	0	0	0	0	0	1520	1408	839.5	0	1921	585	473	1943.5
11	db	herb	Caryophyllaceae	Silene linnaeana	0	0	0	0	0	0	0	1151	48.5	42	0	849.5	89	215.5
11	db	herb	Caryophyllaceae	Silene sect. Physolychnis	0	0	0	0	0	0	0	66	134	56	21	1214.5	2796	97
11	db	herb	Fabaceae	Astragalus schelichowii	0	0	0	0	231.5	0	848.5	33	0	0	0	78	34	38
11	db	herb	Montiaceae	Claytonia	0	0	0	0	0	2	0	0	0	0	26	18	79.5	83
11	db	herb	Primulaceae	Androsace septentrionalis	0	0	0	0	0	0	0	19	0	0	0	35	25	165
11	db	herb	Saxifragaceae	Saxifraga bronchialis	0	0	0	0	0	8	0	65	0	290	0	402	291.5	748
14	db	herb	Polygonaceae	Persicaria	0	6475	3702.5	27941	3148	3058	0	1	0	0	0	1	0	0
14	db	herb	Polygonaceae	Persicaria amphibia	0	4	47	594	1	0	0	0	0	0	0	0	0	0
14	db	shrub	Rosaceae	Spiraea salicifolia	0	190	441	0	0	0	0	0	0	2	0	0	0	0
2	db	herb	Ericaceae	Pyrola asarifolia	0	2	498	130.5	3158.5	213	255	84	1	0	1	0	0	0
2	db	herb	Fabaceae	Medicago falcata	0	13	4092	2194.5	3738.5	76	16025.5	7739	31406	192017	40487	944	5084	753
2	db	shrub	Ericaceae	Vaccinium ovalifolium	0	0	127	175.5	1949.5	355.5	261	0	0	0	0	0	0	0
2	db	shrub	Grossulariaceae	Ribes	0	30	648	87	717.5	4743	134	0	1590.5	0	0	0	0	0
3	db	herb	Polygonaceae	Rumiceae	0	0	0	31	20	0	0	0	84	0	34	58	72	0
3	db	shrub	Rosaceae	Prunus	0	25	757	6	57	12	2	0	7702.5	0	0	1	0	1
6	db	grass	Poaceae	Alopecurus aequalis	0	0	0	0	0	0	0	0	4	1	41	49	20	0
6	db	grass	Poaceae	Coleanthinae	0	0	0	1	1	21	23	99	1275.5	4364	81266	65329	3444.5	1343
6	db	grass	Poaceae	Helictochloa hookeri	0	1	0	2	0	6	7	5	4	17	2443.5	286	632	63
6	db	grass	Poaceae	Pleuropogon sabinei	0	71	38	0	0	0	0	23	53	38	7278.5	356	38.5	74.5
6	db	grass	Poaceae	Poeae Chloroplast Group 1 (Aveneae type)	0	0	0	0	48	63	14	61	3481.5	340	4737	512	341	85
6	db	herb	Brassicaceae	Alyssum americanum	0	0	0	5	0	25	810.5	10	305	213	55	436.5	105	303
6	db	herb	Brassicaceae	Braya	0	2	0	0	17	0	12	42	172	5700	790	704.5	144.5	0
6	db	herb	Brassicaceae	Cochlearia	0	0	11	0	0	9	1	28	0	0	26	60	64	0
6	db	herb	Brassicaceae	Draba nemorosa	0	0	0	0	0	0	0	12	9	65	322	43	28	8
6	db	herb	Brassicaceae	Erysimum	0	0	0	6	4	0	46	6	31	82	66	64	11	281
6	db	herb	Brassicaceae	Noccaea arctica	0	0	0	0	0	2	0	4	19	0	0	0	0	0
6	db	herb	Caryophyllaceae	Sabulina	0	14	4	0	0	28	11	838.5	1769	554	321	398	247	406.5
6	db	herb	Caryophyllaceae	Sagina	0	0	0	0	0	0	0	1	16	0	0	0	8	0
6	db	herb	Polemoniaceae	Polemonium	0	0	0	0	0	0	0	790.5	0	12	671	0	1	91
6	db	herb	Ranunculaceae	Oxygraphis glacialis	0	7	4	5	18	96	82.5	166	459.5	799.5	60	746	3381	397.5
6	db	herb	Ranunculaceae	Ranunculus cassubicus	0	11	7	0	0	48	132.5	106.5	2257.5	760	17	379	2364	639
8	db	herb	Asteraceae	Lactuca serriola	0	4	1	0	8	0	6285.5	16	18.5	43	33	29	218	33
8	db	herb	Asteraceae	North American clade	0	7	5	7	854.5	18	1043	13	22	45	89	56.5	263	73
8	db	herb	Asteraceae	Pilosella	0	1	0	1	2	1	9	7	11	22	25	12	186	16
8	db	herb	Asteraceae	Scorzoneroides autumnalis	0	3	3	3	3	3	20	25	29	189.5	66	56.5	223	58
8	db	herb	Fabaceae	Hedysarum alpinum	0	0	0	0	0	0	0	0	0	2	18	1	1	0
8	db	herb	Papaveraceae	Papaver paucistaminum	0	0	6	0	8	23	386	2557.5	5846.5	12418	2357	6058	11292	6262.5
8	db	herb	Ranunculaceae	Ranunculus	0	7	0	0	0	1	0	0	0	91.5	76	3689	24415.5	1882
9	db	herb	Apiaceae	Apioideae	0	14	8	9	213.5	876	117	2121.5	4782	4213	1854	1536.5	655.5	1472
9	db	herb	Brassicaceae	Eutrema edwardsii	0	41	23	47	53	51	13	4	17	0	0	2022	0	17
9	db	herb	Brassicaceae	Noccaea	0	0	0	0	0	3	5	7	99	0	0	0	21	0
9	db	herb	Fabaceae	Hedysarum boreale	0	0	0	21	11	114.5	7	0	0	0	0	0	1	0
9	db	herb	Juncaceae	Juncus	0	0	482.5	0	3	0	4	3	7	0	1	1	1	0
9	db	herb	Orobanchaceae	Pedicularis sceptrum-carolinum	0	20	47	92.5	534	0	27	0	0	0	0	1	0	0
9	db	herb	Plumbaginaceae	Armeria	0	0	0	0	0	3.5	1	1131	412.5	0	45	389.5	556	417.5
9	db	herb	Rosaceae	Geum rossii	0	396	129.5	210	0	365	558	107	0	174	0	0	12	32
10	nondb	herb	Apiaceae	Apioideae	0	0	0	2	53	25	2	278	635	324	9	32	46	82
11	nondb	herb	Apiaceae	Pleurospermum uralense	0	0	0	0	0	2	0	11	35	11	9	8	2	8
1	nondb	herb	Asparagaceae	Nolinoideae	0	0	3	0	0	0	0	0	0	0	0	0	38	0
11	nondb	herb	Asparagaceae	Maianthemum	0	0	1	2	1	0	0	15	32	11	5	9	16	27
11	nondb	herb	Asparagaceae	Maianthemum dilatatum	0	0	7	15	11	2	7	71	38	89	8	8	190	23
11	nondb	herb	Asparagaceae	Nolinoideae	0	0	5	0	0	0	0	0	1088	189	2	13	1636.5	69
2	nondb	herb	Asparagaceae	Maianthemum bifolium	0	0	1	1	1	0	7	4	3	4	0	1	4	1
2	nondb	herb	Asparagaceae	Polygonatum	0	1	9	24	3	0	37	119	53	76	13	10	0	3
11	nondb	herb	Asteraceae	Artemisia gmelinii	0	0	0	0	0	0	0	0	0	1	2	253	2	8
11	nondb	herb	Asteraceae	Artemisia vulgaris	0	1	0	0	0	3	2	3	1	2	1	34	9	21
11	nondb	herb	Asteraceae	Senecio vulgaris	0	0	1	0	0	2	0	2	1	2	1	5	4	9
2	nondb	herb	Asteraceae	Artemisia vulgaris	0	1	0	2	2	7	6	2	0	2	0	0	0	4
3	nondb	herb	Asteraceae	Gnaphalieae	0	0	0	0	0	0	0	0	2	0	5	2	4	0
10	nondb	herb	Boraginaceae	Eritrichium	0	0	0	0	0	0	0	0	0	1	0	5	12	10
10	nondb	herb	Boraginaceae	Myosotis alpestris	0	0	0	0	0	7	17	118	15	11	1288	90	131	129
11	nondb	herb	Boraginaceae	Cynoglosseae	0	0	0	0	0	0	0	1	20	18	33	221	91.5	134
11	nondb	herb	Boraginaceae	Cynoglossoideae	0	0	0	0	0	1	0	0	2	2	1	4	3	10
11	nondb	herb	Boraginaceae	Eritrichium	0	1	0	1	4	37	50	36	1674.5	3548	4273	5548	3153	7616.5
11	nondb	herb	Boraginaceae	Myosotis alpestris	0	0	0	0	0	3	11	57	19	15	1130.5	14	52	96
8	nondb	herb	Boraginaceae	Cynoglosseae	0	0	0	0	0	1	2	5	95	115	1304.5	1122.5	1629.5	3034.5
1	nondb	herb	Brassicaceae	Draba	0	0	0	0	0	0	0	13	40	26	11	5	13	40.5
8	nondb	herb	Caprifoliaceae	Valeriana officinalis	0	0	0	0	0	0	7	2	115	0	0	2	0	0
2	nondb	grass	Cyperaceae	Carex	0	1	0	1	2	0	0	2	3	2	2	15	3	2
8	nondb	grass	Cyperaceae	Carex	0	0	1	0	1	0	0	1	0	1	2	0	90	1
2	nondb	shrub	Diapensiaceae	Diapensia lapponica	0	1	5.5	0	8	22	7	2	0	0	0	0	0	0
14	nondb	shrub	Ericaceae	Ericaceae	0	3	77	32	27	1	1	0	0	0	0	0	0	0
14	nondb	shrub	Ericaceae	Rhododendron tomentosum	0	2	0	1	0	0	0	0	5	1	1	1	0	0
14	nondb	shrub	Ericaceae	Vaccinioideae	0	3	19	71.5	42	18	0	0	0	0	0	0	0	0
11	nondb	herb	Euphorbiaceae	Mercurialis perennis	0	0	1	0	0	1	1	1	2	1	2	6	6	10
6	nondb	herb	Euphorbiaceae	Mercurialis perennis	0	0	0	1	0	0	0	0	0	2	0	2	2	4
1	nondb	herb	Fabaceae	Astragalus	0	0	0	0	0	0	1	1	0	15	1	0	2	7
10	nondb	herb	Fabaceae	Oxytropis	0	0	0	0	0	0	40	201.5	1	55	0	4	21	18
6	nondb	herb	Fabaceae	Oxytropis	0	0	0	0	0	1	0	0	5	4	6	26	4	4
3	nondb	shrub	Grossulariaceae	Ribes	0	0	0	0	12	1	0	0	2	0	0	0	0	0
8	nondb	herb	Juncaceae	Luzula	0	0	0	0	1	0	0	0	0	0	1	0	0	344
11	nondb	herb	Orobanchaceae	Pedicularis groenlandica	0	0	0	0	0	0	0	0	0	11	1	3	0	26
11	nondb	herb	Orobanchaceae	Pedicularis lanata	0	0	2	6	0	0	2	0	6	38	1	2	3	2
10	nondb	herb	Papaveraceae	Papaver	0	0	0	0	0	4	241	123	67	4	0	0	0	0
11	nondb	herb	Papaveraceae	Papaver paucistaminum	0	0	0	0	0	0	0	0	0	1	4	1	101	3
2	nondb	herb	Papaveraceae	Papaver	0	0	2	4	13	15	0	1	1	6	0	1	3	2
3	nondb	herb	Papaveraceae	Papaver	0	0	0	0	0	0	0	14	7	1	7	7	13	5
3	nondb	herb	Plantaginaceae	Lagotis glauca	0	0	1	0	0	0	0	0	1	0	3	1	2	0
1	nondb	grass	Poaceae	Coleanthinae	0	0	0	0	0	0	0	0	0	4	21	7	643	0
10	nondb	grass	Poaceae	Coleanthinae	0	0	0	0	0	0	0	0	13	7	109	165	0	0
10	nondb	grass	Poaceae	Festuca	0	0	1	0	0	0	0	63	265.5	262	4	0	3	0
1	nondb	herb	Polygonaceae	Oxyria digyna	0	0	0	5	1	0	0	0	0	796.5	1	2	0	4
11	nondb	herb	Polygonaceae	Bistorta	0	0	0	0	0	0	0	95	0	0	0	2	0	3
11	nondb	herb	Polygonaceae	Oxyria digyna	0	0	3	21	43	1	0	0	0	0	0	0	0	26
11	nondb	herb	Polygonaceae	Rumex	0	0	0	0	0	3	2	1395.5	218	1	2	104	109	296.5
8	nondb	herb	Primulaceae	Douglasia	0	0	0	0	0	0	0	3	12	1	268.5	342.5	9	60
11	nondb	herb	Ranunculaceae	Ranunculus	0	0	0	0	0	0	0	0	0	6	0	49	19	13.5
2	nondb	herb	Rosaceae	Fragaria viridis	0	2	10	24	11	10	0	0	0	0	0	0	0	0
2	nondb	shrub	Rosaceae	Amygdaloideae	0	2	2	6	16	10	0	2	0	0	0	1	0	1
2	nondb	shrub	Rosaceae	Dryas	0	0	0	5	7	10	2	3	0	0	1	0	1	2
6	nondb	herb	Rosaceae	Potentilla	0	7	0	0	1	6	18	100	322.5	48	18	26	24	11
6	nondb	herb	Rosaceae	Potentilleae	0	0	0	0	0	2	1	2	0	2	2	15	5	8
6	nondb	shrub	Rosaceae	Rubus	0	1	1	0	0	1	1	7	3	6	2	5	7	16
8	nondb	herb	Rosaceae	Potentilla	0	0	0	0	0	0	0	0	10	7	77	0	4	3
10	nondb	tree	Salicaceae	Populus balsamifera	0	1	10	3	3	1	17	1	73	2	106	10	15	9
8	nondb	tree	Salicaceae	Populus	0	0	0.5	0	37	102	0	0	0	0	0	0	0	0
3	db	herb	Saxifragaceae	Micranthes	1	0	1	0	0	0	0	0	28	557.5	2244	389	1118	595
6	db	herb	Brassicaceae	Draba lanceolata	1	0	0	0	0	0	2	2	247	32	32	109	24	18
6	db	herb	Primulaceae	Androsace chamaejasme	1	0	0	0	0	14	7	3939.5	535.5	176	2043.5	38	686	428
8	db	herb	Asteraceae	Achillea millefolium	2	6	4	4	11	2	8	2	16	26	51	321	218	33.5
6	db	herb	Brassicaceae	Brassicaceae	3	3	0	1	1	0	1	5	14	4	24	175	38	98
8	db	herb	Plantaginaceae	Lagotis glauca	3	12	2	5	4	4	28	15	70	12	18	207.5	336.5	1
9	db	herb	Fabaceae	Hedysarum inundatum	3	5	14	30	25	52	19	1	0	1	0	0	0	0
9	db	herb	Ranunculaceae	Ranunculus acris	3	3	3	8	7	17	6	4	1	0	8	7	145	46
6	db	grass	Poaceae	Poeae Chloroplast Group 2 (Poeae type)	4	0	12	0	1	15	5	16	38	24	1225.5	342.5	40	233.5
8	db	herb	Polygonaceae	Bistorta vivipara	4	28	85	56	93	11.5	75	52	135	116	50	36	107	52
9	db	herb	Onagraceae	Epilobium	5	0	25	0	51	63	157	0	0	13	0	0	0	0
11	db	grass	Poaceae	Poa trivialis	6	0	0	39	0	23	85	879	122	6	8103	21022	365.5	1014
6	db	herb	Caryophyllaceae	Cerastium	6	10	14	11	23	20	27	659	700.5	17588.5	498	6987.5	314	799
6	db	herb	Caryophyllaceae	Stellaria longifolia	6	2	2	6	0	0	7	59	1	12	182	50	20	112.5
8	db	herb	Rubiaceae	Galium	6	39	137	488.5	564	186.5	0	0	0	0	0	0	0	0
9	db	herb	Crassulaceae	Rhodiola	6	9	1044.5	5	5	8	25	30	68	18	0	1	15	42
11	db	herb	Fabaceae	Oxytropis	7	8	3	1	7	129	785	140	585.5	62	1714	2245.5	2004.5	557.5
8	db	shrub	Ericaceae	Vaccinium uliginosum	7	77	370.5	698	346.5	401.5	295	202.5	0	0	0	0	0	0
1	db	herb	Ranunculaceae	Ranunculus pygmaeus	9	14	7	12	0	0	4	0	0	58	327	283	101	2
11	db	grass	Poaceae	Phalaris	9	0	22	0	1	0	0	14.5	192.5	47	11168.5	20074	507.5	1353
8	db	herb	Ranunculaceae	Aconitum	9	37	0	39	384.5	10	0	0	0	0	0	0	0	0
9	db	herb	Ranunculaceae	Ranunculeae	9	30	2150.5	12	8	131.5	0	3	0	2	2	0	34	5
9	db	herb	Tofieldiaceae	Tofieldia coccinea	9	13	34	36	36	124.5	22	0	0	0	0	0	0	0
9	db	herb	Caryophyllaceae	Silene	10	4	1	10	68	3	9	6	6658.5	76	599	12315	83	64
10	db	herb	Lamiaceae	Mentheae	11	7	8	48	197	180	2865.5	80265.5	9394.5	50535.5	2000.5	4808.5	585	77
6	db	herb	Ranunculaceae	Ranunculus pygmaeus	11	29	18	24	0	0	7	7	4	44	276.5	398	85	7
6	db	herb	Saxifragaceae	Micranthes integrifolia	11	7	5	4	20	10	160	176	30	45	33	28	135	84.5
6	db	herb	Brassicaceae	Arabidopsis	13	7	0	5	0	72.5	32	420	190	99	6415.5	134	98	81
6	db	herb	Caryophyllaceae	Stellaria borealis	14	3	0	5	0	1	5	74	2	13	139	65	36	133.5
6	db	herb	Primulaceae	Douglasia	18	14	11	0	0	18	235	1326	1659.5	2482.5	12046	5440	3150	6740.5
10	db	herb	Ranunculaceae	Pulsatilla dahurica	21	1	331.5	0	43	217.5	341	1960	1118	1189	2917.5	3931	32072	320.5
11	db	herb	Rosaceae	Potentilla	22	18	289.5	58.5	1	146	2347	5694.5	10868	5921	2691.5	2642.5	1781.5	4307
9	db	herb	Orobanchaceae	Pedicularis capitata	22	117.5	198	350.5	141.5	14	190.5	1	2	2	0	8	0	0
6	db	herb	Ranunculaceae	Ranunculus	28	19	35	24	0	3	10	19	124	101	613.5	749.5	219	25
9	db	herb	Ranunculaceae	Delphinium	28	19	33	9	72	12	34	0	0	0	0	0	184	445
8	db	herb	Equisetaceae	Equisetum	32	35	39	96	55	113.5	67	0	0	2	5	9	6	1
9	db	grass	Cyperaceae	Cyperoideae	33	59	8	48	81	141	90	7	39	138	290.5	1129	2923	520.5
9	db	herb	Ranunculaceae	Ranunculoideae	35	3	34	29	39	3	3	0	19	0	0	24	0	0
6	db	herb	Saxifragaceae	Saxifraga cernua	37	80	12	108	16	105	1065.5	135	630.5	956.5	4308	1235	1092	762
6	db	herb	Apiaceae	Pachypleurum alpinum	39	17	39.5	59	165.5	512	90	53	5	235	34	218	149	24
6	db	herb	Ranunculaceae	Ranunculus sulphureus	40	22	3	11	2	9	12	12	16	1198.5	583	754	295	292.5
6	db	grass	Poaceae	Festuca	43	5	5	28	13	0	2	14079.5	13060	6726	803	23	87	4
9	db	herb	Juncaceae	Luzula parviflora	44	3	0	1	44	0	0	0	0	0	0	0	0	0
8	db	herb	Asteraceae	Eupatorium cannabinum	46	5	19	9	15	4	9	16	493.5	31	47	33	196	57
8	db	herb	Ranunculaceae	Anemone richardsonii	52	38	33	602.5	1085	0	0	0	0	0	0	0	0	0
8	db	herb	Asteraceae	Echinops ritro	53	23	4	20	101.5	0	133	63	1725.5	13	562	71	297.5	66.5
10	db	herb	Ranunculaceae	Ranunculus	54	53	64	14	3	20	458	151	1176.5	9921.5	6307	2181.5	594	61
9	db	herb	Asteraceae	Crepidinae	56	197.5	218.5	216	212	341	1427	246	4470.5	6663	17154.5	6099	6544.5	4836.5
14	db	tree	Betulaceae	Alnus	62	284.5	6123.5	1265.5	7729	2075.5	1276	292	0	290	0	1268	2	13
8	db	herb	Saxifragaceae	Saxifraga tricuspidata	68	405	316	1156	1385.5	503	4865	3069.5	17036.5	25181.5	17932.5	16860	64863	37328
9	db	herb	Juncaceae	Luzula nivalis	84	25	41	58	29	5	210	4	31	0	131	422	0	148
2	db	shrub	Ericaceae	Vaccinium	86	3198	2269.5	2218.5	5292	1397.5	1081	130	105	118	149	5	7	81
6	db	grass	Poaceae	Poeae	95	2	7	14	9	81	25	236	419	1691.5	17197.5	5645	4604	1268
8	db	herb	Asteraceae	Asteroideae	100	51	173	67	66.5	581.5	787	271	531	2943	1031.5	1998	1371.5	388
6	db	herb	Juncaceae	Juncus biglumis	105	15	21	15	0	20	5	53	37	178	377	552	98	96
14	db	herb	Ranunculaceae	Halerpestes cymbalaria	122.5	114	238	236	88	31	71	17	3	104	1	0	0	0
1	db	shrub	Ericaceae	Arctostaphylos uva-ursi	126.5	133	337	394.5	87	291.5	667	15	0	0	16	17	0	0
9	db	herb	Ranunculaceae	Ranunculus	129	78	121	340	561	493.5	268.5	2260	311.5	1679.5	223	3746	963.5	584.5
1	db	herb	Equisetaceae	Equisetum	133	325	578	711.5	844.5	987	2318	784.5	140.5	25	9	20	21	161
9	db	grass	Cyperaceae	Carex vaginata	137	1	170	19	1141.5	12	29	0	0	0	0	0	0	0
10	db	herb	Orobanchaceae	Pedicularis verticillata	143	3411.5	1788.5	47	54	61	2630	622.5	5	2028	356	4828	3505.5	956.5
8	db	herb	Asteraceae	Gnaphalieae	145	26	39	63	39	17	25	227.5	1488.5	44	115	44	238	186.5
9	db	herb	Ranunculaceae	Thalictrum	145	63.5	1100	108	109	286	384	215	48	44	1091	1736	2881.5	2096.5
6	db	herb	Caryophyllaceae	Stellaria	146	37	15	116	0	20	92	1007	50	257	2860.5	1157.5	525.5	2287.5
1	db	grass	Cyperaceae	Carex subgen. Carex	192	0	0	0	0	0	71	0	0	0	1236	2	428.5	0
9	db	shrub	Adoxaceae	Sambucus	197.5	88	56	181	116	88	192	174	366	118	112.5	86	114	131
9	db	herb	Asteraceae	Saussurea alpina	209.5	182.5	75	168	178.5	261	248	287	601	391	319	108	157	859.5
1	db	shrub	Ericaceae	Vaccinium uliginosum	221	196.5	1429.5	521	433.5	1116	253.5	189	4	6	1	2	5	135
9	db	herb	Asteraceae	Asteroideae	226	259	94	222	205	435	637	563.5	1485.5	445.5	653.5	2051.5	784	1155
1	db	shrub	Ericaceae	Chamaedaphne calyculata	239.5	917	1563.5	5344	7819.5	1079	33	0	0	0	0	0	0	0
1	db	shrub	Ericaceae	Vaccinium myrtillus	249.5	181	1118.5	318	189	81	36	0	0	0	0	0	0	0
3	db	shrub	Ericaceae	Rhododendron aureum	274	914	4	4	70	0	0	32	62	62	301.5	80	165	28
9	db	herb	Polygonaceae	Rumex	304	278	743.5	191	62	369	2354	7742.5	3187.5	1956.5	1090.5	2289.5	5662	4253.5
8	db	herb	Polygonaceae	Koenigia sect. Aconogonon	320	477	3827	3709.5	1964.5	564	177	361	0	248	266	8	3	6
6	db	herb	Brassicaceae	Draba	341	472	57	484.5	634.5	1213	1371	7065.5	18065.5	11852	8414.5	16456.5	12329.5	20646
6	db	grass	Poaceae	Pooideae	343	2077.5	47	3156	1211	4125	1929	4012	5622.5	8278.5	20815.5	20685.5	7957.5	11084.5
6	db	herb	Saxifragaceae	Saxifraga oppositifolia	353	675.5	1546.5	65	409.5	1642.5	29649	549	31028	11428.5	5786.5	9187	13908	6444
6	db	herb	Brassicaceae	Parrya	354.5	80.5	59	218	97	492.5	186	442.5	563.5	829	2783.5	10434	425.5	2103
9	db	grass	Poaceae	Poodinae incertae sedis	362	254.5	1	0	6	5	5	18	5	70	2634	86266.5	108	154.5
2	db	tree	Salicaceae	Populus	367	9100.5	15393.5	37608	106294	107142	8816.5	781	2199	3	4	2109	25	551.5
9	db	herb	Juncaceae	Luzula	387	419.5	116	168.5	127	158	537.5	13	2	203	871	89	1583.5	1379.5
1	db	shrub	Ericaceae	Rhododendron	388.5	2669	4009.5	2191.5	1050	333.5	129.5	352	277	234	890	208	27	126
1	db	shrub	Ericaceae	Cassiope lycopodioides	395.5	230.5	547.5	540	123	135	176	110	24	17	242	145	41	191
9	db	herb	Orobanchaceae	Pedicularis elata	430	97	75	265	69	135	344.5	240.5	22	82	144	223	913	296
6	db	herb	Brassicaceae	Cardamine	452	518.5	185	168	521	278	815	208.5	258	450	5397	1361	6072.5	6256
8	db	herb	Fabaceae	Hedysarum	458	3102	769	493	1595	270.5	1298	5396.5	0	203	346	3999	1905	270
6	db	herb	Saxifragaceae	Saxifraga hirculus	461	281.5	246	268	329	487.5	2138	7418.5	2295.5	1874.5	4746.5	15888	3337	8698
11	db	tree	Pinaceae	Pinus	550	1227.5	1226	5221.5	1276.5	765	5399.5	729	84088.5	1245	132884	7060.5	21443.5	488.5
6	db	herb	Saxifragaceae	Saxifragaceae	627.5	489	2468	299	487	741	700	2239.5	23885	4565	7312.5	5194	11243.5	6958.5
10	db	herb	Asteraceae	Tephroseris	658	14	11	1009.5	19	63	1478.5	533.5	24198	27683	194480	128558	2631	6257
11	db	herb	Polemoniaceae	Polemonium	701	0	0	0	202.5	0	312	251	747	1	251.5	1	1	27
1	db	herb	Orobanchaceae	Pedicularis resupinata	740	196	362.5	717.5	2	19	76	51	0	0	0	31	0	0
9	db	herb	Rosaceae	Potentilla	782.5	1568	241	304	228	1864	5734	55305	112058	41282.5	6305	27694.5	17541.5	26481.5
1	db	herb	Asteraceae	Inulinae	816.5	227.5	234	53	16	27	2	0	0	0	62	391.5	21	108
6	db	herb	Asteraceae	Artemisia gmelinii	818	393	1213	2369	736	371.5	2726.5	7147	4721.5	8379.5	7998.5	6640.5	5542.5	7496.5
8	db	herb	Asteraceae	Hulteniella integrifolia	840.5	548.5	550.5	514	322	302	596	664	2208.5	2397	2893	1657.5	2292	2039.5
6	db	herb	Boraginaceae	Eritrichium	878	801.5	436	1041.5	1842	4979	6416	6825	150645	170124	222108	275987	236704	312494
10	db	herb	Orobanchaceae	Pedicularis oederi	900	1123.5	2143	1352	528.5	1158	3383	412	210	62	765	2345.5	2430.5	1829.5
3	db	shrub	Rosaceae	Sorbaria sorbifolia	904.5	0	868	417.5	311	297.5	0	0	1228.5	254	1086.5	947	1169	399
9	db	herb	Boraginaceae	Myosotis alpestris	921.5	812.5	850	1239.5	1000.5	3571.5	8078	14784.5	29283.5	52927.5	51014	10229.5	16195	13318.5
11	db	shrub	Salicaceae	Salix triandra	1044.5	4316.5	6061	3158.5	2203.5	1436.5	3043	1635	3167.5	620.5	459.5	1626.5	529	1403.5
1	db	shrub	Ericaceae	Andromeda polifolia	1270.5	2725.5	1600.5	1168	1366	210	127	0	0	1	0	0	0	0
9	db	shrub	Rosaceae	Rubus	1341	2923.5	565	719.5	431	1074.5	1300	1064.5	754.5	545	343	610	623	1296
9	db	herb	Orobanchaceae	Pedicularis sudetica	1349.5	394.5	277.5	369	112	629.5	1369	3365.5	136	347	660	410.5	997	828.5
8	db	herb	Saxifragaceae	Saxifraga	1467	775.5	609.5	1282	6458	2384	15453.5	7896	71138.5	37381.5	41417.5	50966.5	137403	140967
9	db	herb	Fabaceae	Astragalus	1476	1695	810	939	868	1897.5	3864.5	9833	1316.5	15691	6305.5	10229.5	7262	10277.5
9	db	herb	Plantaginaceae	Lagotis glauca	1608	2488	803.5	1222	498	864.5	5339	2810	12991	2259	1924	2375	37192	2624.5
6	db	herb	Saxifragaceae	Saxifraga	1680.5	2338	1744	2658	2343.5	1031	4740	7561	42668.5	31296.5	71834	83908	138346	73315
9	db	herb	Fabaceae	Oxytropis	1843	994.5	155	241.5	342.5	1032	2548	2897.5	2568.5	2442	13863	62967	15434	7784
10	db	herb	Saxifragaceae	Micranthes nelsoniana	1899.5	248.5	38	109.5	112	52	234	27	342	115	101	257	444.5	61
9	db	grass	Cyperaceae	Carex	1985.5	991.5	1053	2183	1622	555	774	1693.5	1835	2639.5	1477.5	7847	22067	4044.5
6	db	herb	Polygonaceae	Oxyria digyna	2095	7025	4584.5	11885	18540	6927.5	6738	6276.5	25285.5	21974	16298	36790.5	39923	18264.5
9	db	herb	Ranunculaceae	Caltha palustris	2280.5	1605.5	3160	58	980.5	534	1117.5	1523	6343.5	15348.5	15066.5	6086.5	3444.5	1727.5
1	db	shrub	Ericaceae	Cassiope tetragona	2672.5	1802	3465	2316	997.5	815	1718.5	422.5	39	77	1267	405.5	435	1139
9	db	herb	Caprifoliaceae	Valeriana	2835.5	1334.5	3534	2901.5	366	1764.5	5409	5340	30233	558.5	315	1260	1207.5	960.5
1	db	herb	Orobanchaceae	Pedicularis labradorica	2950.5	864.5	3010.5	2998	1163	0	64	48	17	1148	131	0	42	12
1	db	herb	Primulaceae	Primula frigida	3141	0	78.5	167	0	1	0	0	0	0	0	0	0	0
2	db	herb	Ericaceae	Pyrola	3203.5	5774.5	18555	18642	30442.5	20441	16532	29874	9657.5	30	3	12	180	425
8	db	herb	Polygonaceae	Koenigia tripterocarpa	3365	662.5	2750	3293.5	4377	691	1052	0	0	0	2	0	16	0
10	db	herb	Saxifragaceae	Micranthes	3883.5	1420	93	291	256.5	148	300	27	257.5	128	138	313	462	96
1	db	shrub	Rosaceae	Spiraea	4258	2424	2101	475.5	591.5	2212.5	0	0	0	0	69	0	0	0
9	db	herb	Asteraceae	Asteraceae	4611	5572	2679	4138.5	7097	6890	23912	22559.5	57457.5	82315.5	61929	31910.5	63400.5	39786.5
8	db	herb	Orobanchaceae	Pedicularis lapponica	4722	2618	7424	3475.5	52	137.5	1	0	83	744.5	369	30	0	0
9	db	grass	Poaceae	Pooideae	5126	1963.5	3010	6609	4099.5	1458.5	16050	2571.5	10653.5	5142.5	65611.5	25620	22430.5	9710
2	db	tree	Betulaceae	Alnus alnobetula	5275.5	40090.5	139238	289000	376290	217374	33087	35512	2768	4746.5	1651	1502	1200	2840.5
1	db	herb	Orobanchaceae	Pedicularis capitata	5451.5	4247	6067	4215.5	31.5	343.5	202.5	0	0	31	404	0	0	0
6	db	herb	Papaveraceae	Papaver	5686	3884.5	2756	5118.5	6545	16556.5	26993	83956.5	263952	608502	355480	503672	377274	223053
9	db	herb	Asteraceae	Arnica	5856.5	341	1674.5	2484	145	435	1536.5	1	0	0	247.5	69	35	285.5
1	db	shrub	Ericaceae	Arctous rubra	6172	5990.5	7165	1354	4544	3131.5	4395.5	935.5	0	14	384	5	8	0
9	db	herb	Orobanchaceae	Pedicularis	7397	1435	476.5	1115	212.5	883	3514	2995	5385	26845	1219.5	2564	8791.5	2767.5
10	db	herb	Saxifragaceae	Saxifragaceae	8874.5	2807.5	435	972	1361	614	1807	273	2480.5	814.5	1474.5	1948	2507.5	693
14	db	tree	Pinaceae	Larix	9755	14828.5	20521	94807.5	7152.5	5536	20812	4837.5	60	84	126	50	368	285.5
1	db	herb	Orobanchaceae	Pedicularis lanata	10792.5	3094	835.5	1394	6	1113.5	5540	4738.5	649.5	2008.5	146	1580.5	229.5	225
9	db	shrub	Rosaceae	Rosoideae	11010.5	8740.5	2363	3406	1980.5	2701	9823	1789	984	8792.5	852	1169	1551.5	5107
1	db	grass	Cyperaceae	Eriophorum	14425.5	1766	2458	1036	77	170	110	38	98	172	3	13	9.5	30
1	db	herb	Rosaceae	Fragariinae	17069.5	3096	698	2483	735	660	91	30	639	0	913	406.5	164	809
1	db	shrub	Ericaceae	Empetrum nigrum	17396.5	13427	12154	4534	1642	1955.5	438.5	0	19	6	3	9	18	65
14	db	herb	Ranunculaceae	Ranunculus	19992	47274.5	22555.5	9363.5	7890.5	12843.5	19890.5	7481	5914	29152	52131.5	6132	334	337.5
8	db	herb	Asteraceae	Asteraceae	31600.5	9240	9111.5	6728	3497.5	1692	8040.5	8086	14459.5	18235.5	27287.5	4112.5	6236	19880.5
9	db	herb	Polygonaceae	Bistorta	32733.5	9838.5	11598.5	5967.5	5002.5	2207.5	4560	1703.5	608	1648.5	935.5	4827.5	17032.5	5251
8	db	herb	Asteraceae	Anthemideae	34180	22174.5	19507.5	20420.5	10591	14203.5	19643	25981.5	95413.5	88661.5	105064	53485	89859.5	82613
1	db	shrub	Ericaceae	Rhododendron tomentosum	35682	37139	58203.5	37858.5	40008.5	15217.5	15225.5	7466	1819	844	466	4845.5	268	666.5
1	db	shrub	Rosaceae	Rosoideae	45438.5	16408.5	15252	14729.5	5646	4653	577	1324	2951	2819.5	904	766.5	715.5	1859
1	db	tree	Betulaceae	Betula	48725.5	40297.5	57352	63364	101590	158429	63551	53475	15217.5	7547.5	817.5	112	2700	19606.5
1	db	shrub	Ericaceae	Vaccinium vitis-idaea	80100	54168	53414	29080	32449	10440	1698	816.5	38	42	3	2	4	3
9	db	herb	Polygonaceae	Bistorta vivipara	86279	16739	19417	16112	13127.5	15476	23108.5	21330	15807	21093.5	13258.5	13804.5	14022.5	15049
1	db	shrub	Ericaceae	Vaccinium	162850	120127	156714	152708	94616	112032	98925.5	21335.5	21618	13115.5	10807	540	1839.5	3768.5
9	db	shrub	Rosaceae	Dryas	265110	253992	135571	224630	164785	394072	333568	396119	213138	219539	155325	203757	329839	373362
2	db	shrub	Salicaceae	Saliceae	1.33646e+06	1.47313e+06	1533236	1.19951e+06	1.26704e+06	1.12369e+06	1.41118e+06	1.33434e+06	882053	466020	548902	543570	486865	458584
1	nondb	herb	Boraginaceae	Eritrichium	1	0	0	0	0	0	8	0	276	98	70	24	4	0
1	nondb	herb	Brassicaceae	Parrya	1	0	0	0	0	0	0	0	0	0	263	1	0	0
10	nondb	shrub	Adoxaceae	Sambucus	1	0	0	3	0	0	27	6	0	6	5	8	1	2
11	nondb	herb	Asteraceae	Artemisia	1	6	4	6	1	3	1	5	6	11	8	15	6.5	44
11	nondb	herb	Orobanchaceae	Pedicularis	1	1	1	5	1	0	4	7	43	58	1	2	47	3
11	nondb	herb	Polygonaceae	Bistorta vivipara	1	1	3	0	2	4	0	11	24	43	10	13	27	58
14	nondb	shrub	Ericaceae	Vaccinium	1	28	32	84	50	21.5	55.5	0	1	0	0	0	0	1
14	nondb	tree	Salicaceae	Populus	1	2	15.5	0	6	11	0	0	0	0	0	0	0	0
2	nondb	herb	Asteraceae	Asteroideae	1	1	0	1	0.5	4	8	3	12	29	45	9	1	4
2	nondb	herb	Polygonaceae	Koenigia sect. Aconogonon	1	2	36	49	47	51	3	7	0	97	1	0	0	0
2	nondb	herb	Polygonaceae	Koenigia tripterocarpa	1	0	1	1	1	0	42	0	0	0	0	0	0	0
3	nondb	herb	Asteraceae	Asteraceae	1	7	1	3	1	6	21	967.5	89	38	67	52	63.5	167
6	nondb	shrub	Rosaceae	Sorbus aucuparia	1	1	0	1	0	1	0	3	4	1	1	2	2	3
8	nondb	shrub	Rosaceae	Rubus	1	1	0	0	0	1	2	0	1	1	1	4	5	20
9	nondb	herb	Saxifragaceae	Saxifraga oppositifolia	1	3	0	2	0	0	2	3	5	4	0	1	1	1
9	nondb	shrub	Ericaceae	Orthilia secunda	1	24	334.5	329.5	112.5	613.5	463.5	27	28	11	1	0	0	13
1	nondb	herb	Papaveraceae	Papaver	2	0	0	2	2	11	527.5	137	16012.5	6468.5	2498.5	3507.5	2705	1034
1	nondb	shrub	Salicaceae	Salix triandra	2	1	2	2	2	1	2	0	2	1	3	5	1	1
14	nondb	shrub	Araliaceae	Aralia nudicaulis	2	11	4	2	7	0	3	0	1	2	0	0	0	0
2	nondb	shrub	Rosaceae	Rosoideae	2	11	28	69	55	101	4	5	3	1	0	8	3	6
3	nondb	tree	Salicaceae	Populus balsamifera	2	2	1	2	2	2	4	1	6	2	10	101	3	2
6	nondb	herb	Fabaceae	Astragalus	2	0	0	0	0	1	2	2	1	3	1	8	3	7
6	nondb	shrub	Adoxaceae	Sambucus	2	2	1	1	0	1	3	9	91	62	20	6	4	8
8	nondb	herb	Boraginaceae	Eritrichium	2	3	7	15	1	25	22	27	453.5	627	1059	2054.5	1824	1266
8	nondb	tree	Betulaceae	Alnus alnobetula	2	1	2	40	158	1550	0	1	0	1	2	0	0	0
8	nondb	tree	Betulaceae	Betula	2	14	30	55	152	249	21	19	2	0	1	1	0	0
9	nondb	tree	Betulaceae	Alnus alnobetula	2	5	13	13	62	246.5	4	0	0	7	0	3	1	0
10	nondb	grass	Poaceae	Pooideae	3	2	2	1	3	1	1	318	61	18	5053.5	366	12	8
11	nondb	herb	Asparagaceae	Polygonatum	3	2	11	18	20	3	11	136	122	188	15	14	374.5	94
11	nondb	herb	Asteraceae	Hulteniella integrifolia	3	0	2	1	1	0	0	1	2	2	4	4	2	5
11	nondb	herb	Papaveraceae	Papaver	3	2	22	30	3525.5	79	93	348	538.5	1605.5	698.5	4267	2354	2613.5
11	nondb	shrub	Ericaceae	Rhododendron tomentosum	3	31	24.5	12	2	0	2	0	0	0	0	61	1	0
11	nondb	shrub	Ericaceae	Vaccinium vitis-idaea	3	17.5	3	2	1	7	1	0	0	0	0	0	0	0
14	nondb	shrub	Ericaceae	Andromeda polifolia	3	2	15	4	17	0	2	0	0	0	0	0	0	0
14	nondb	shrub	Ericaceae	Vaccinium myrtillus	3	2	10	19	37	1	12	0	0	0	0	0	0	0
14	nondb	shrub	Ericaceae	Vaccinium vitis-idaea	3	14	10	22.5	39	11	11	0	9	1	2	0	0	0
2	nondb	herb	Asparagaceae	Maianthemum	3	12	35	120	17	19	416	398	335	376	63	50	91	66.5
6	nondb	shrub	Rosaceae	Rosaceae	3	1	0	2	2	5	7	16	14	14	7	21	18	50
9	nondb	herb	Saxifragaceae	Heuchera glabra	3	1	4	3	1	2	4	2	2	5	8	11	4	51
9	nondb	tree	Betulaceae	Betula	3	6	6	12	34	717.5	1	2	0	2	1	2	0	0
11	nondb	herb	Asteraceae	Asteraceae	4	4	5	4	3	4	100	4	19	20	69	7	11	106.5
11	nondb	tree	Betulaceae	Alnus alnobetula	4	43	439.5	190	725	554	73	32	4	32	1	0	1	1
14	nondb	shrub	Ericaceae	Rhododendron	4	3	42	18	11	4	1	0	0	0	0	0	0	0
11	nondb	shrub	Ericaceae	Vaccinium	6	556	212.5	202.5	42	60	927	19	46	39	41	0	2	7
8	nondb	herb	Caprifoliaceae	Valeriana	6	6	24	65	45	81	208	2032.5	94	6	1	38	215	65
9	nondb	herb	Euphorbiaceae	Mercurialis perennis	6	2	1	2	9	2	2	13	1	2	2	4	7	8
3	nondb	tree	Betulaceae	Alnus	7	17	1479.5	228	623	307.5	390.5	0	0	1	0	1	0	0
6	nondb	shrub	Rosaceae	Dryas	7	5	7	4	6	12	9	25	16	13	13	26	1218	113
25	nondb	grass	Cyperaceae	Carex	8	39	84.5	65.5	42	41.5	9	24	30	28	18	120	541.5	218
6	nondb	tree	Salicaceae	Populus balsamifera	8	11	10.5	10	77	42	28	26	32	41	89	4	16	124
3	nondb	tree	Pinaceae	Picea	9	9	91	8	0	0	0	0	0	0	0	0	0	0
9	nondb	shrub	Ericaceae	Rhododendron tomentosum	9	4	8	20	38	15	6	9	4	1	1	4	1	2
11	nondb	tree	Betulaceae	Betula	10	150	117	44	227	197	315	383	16	44	0	0	31	200
3	nondb	herb	Asteraceae	Anthemideae	10	1	0	3	10	3	0	1	11	5	9	10	34	3
14	nondb	shrub	Ericaceae	Chamaedaphne calyculata	10.5	42	273.5	323.5	397.5	53	4	0	0	0	0	0	0	0
2	nondb	herb	Asteraceae	Anthemideae	14	12	14	59	8	32	388	96	0	0	62	117	47	179
14	nondb	shrub	Salicaceae	Saliceae	16	84.5	126	34	38	115	612	122	38	54.5	138	103	86	27
9	nondb	herb	Saxifragaceae	Saxifraga hirculus	19	18.5	19	14	19	23	36	67	18	12	39	50	58	103
2	nondb	herb	Euphorbiaceae	Mercurialis perennis	21	14	29	41.5	43	34	38	68	6	7	4	9	5	7
11	nondb	herb	Asteraceae	Anthemideae	23	88.5	588	83	3	14	47	40	190.5	142	105	140	565.5	567.5
9	nondb	tree	Salicaceae	Populus balsamifera	29	119.5	454	2016	2413.5	2421	3777.5	6385	989	533	2548.5	2441.5	1593	1122
6	nondb	shrub	Rosaceae	Rosoideae	30	28	7	4	2	9	18	13	41	57	18	18	22	32
10	nondb	shrub	Salicaceae	Saliceae	31	51	55	50	55	28	75.5	63	145	607	261	287	333.5	132
11	nondb	herb	Asteraceae	Arnica	31	4	5	12	3	3	4	12	18	8	11	17	6	49
3	nondb	tree	Betulaceae	Betula	36	35	29	33	114	103	3	0	0	0	2	2	3	3
3	nondb	tree	Salicaceae	Populus	52	40.5	93.5	214.5	1041	1794	0	0	28	0	0	0	0	0
9	nondb	herb	Saxifragaceae	Saxifraga	54	26	17	42	9	16	30	12	12	14	10	186	58	210
1	nondb	herb	Polygonaceae	Polygonoideae	69	11	12	276.5	7	2	10	4	0	2	0	5	28	4
3	nondb	tree	Pinaceae	Pinus	90	12	6	131	103	145	30	1	110	0	1071	11	28	3
9	nondb	herb	Saxifragaceae	Saxifraga tricuspidata	136	82	2221	140	179.5	548	402	40	0	0	373.5	3.5	143	3638
9	nondb	herb	Papaveraceae	Papaver	243.5	197.5	90	169.5	103	429	378.5	849	856.5	582	454	700	707.5	1125.5
3	nondb	tree	Pinaceae	Larix	264	30	55	405.5	74	153	47	0	0	0	4	1	1	7
1	nondb	tree	Salicaceae	Populus balsamifera	390	165.5	118	117.5	90	116	183	53	126	54	85	48	35	29
3	nondb	shrub	Salicaceae	Saliceae	422	364.5	134.5	489	286.5	552	730.5	472	957.5	491.5	804.5	749	685	585.5
3	nondb	tree	Betulaceae	Alnus alnobetula	483.5	83	268.5	191.5	682	1202.5	3	5	21	55	113	21	87	25
1	nondb	herb	Polygonaceae	Bistorta vivipara	567	71	92	74.5	50	50	81	55.5	47	40	60	13	30	10
8	nondb	shrub	Salicaceae	Saliceae	768.5	3574	6026.5	3911.5	5405	2960	3778.5	4661.5	7509	1329.5	2135	1352	1825	1409.5
6	nondb	shrub	Salicaceae	Saliceae	862.5	686.5	668.5	576.5	903.5	880	1056	769	1164.5	694	843.5	1068	940.5	735.5
2	nondb	herb	Asparagaceae	Nolinoideae	1226	6685.5	5698	10289.5	9618	3670.5	105481	46352.5	56375.5	59114	7827.5	4868.5	65357	12297.5
1	nondb	herb	Polygonaceae	Bistorta	1447	706.5	678.5	1896	273.5	224	403	29	52	27	12	1084.5	1081	436
9	nondb	shrub	Salicaceae	Saliceae	2007.5	2684.5	3113.5	2011.5	3066.5	3348	3939	5151	3100.5	5107	2402.5	2378.5	2010.5	2978.5
8	nondb	shrub	Rosaceae	Dryas	3157	4695	409	1015	1219	2056.5	2973	3313.5	5955.5	5133.5	2579.5	4023.5	10667.5	9940
1	nondb	shrub	Salicaceae	Saliceae	17361	12984.5	13564	9512	10612.5	9842.5	18194	6193.5	12009	3504.5	9534.5	3786.5	3684.5	2810.5
