# Supplementary material for: Potential plant extinctions with the loss of the Pleistocene mammoth steppe
Source: Nat Commun. 2025 Jan 14;16:645. doi: 10.1038/s41467-024-55542-x (PMC11733255; doi:10.1038/s41467-024-55542-x)
Supplement: Supplementary file 7 — Supplementary Data 4 [file 41467_2024_55542_MOESM7_ESM.xlsx]

## Sheet: Supplementary data 4
Community_ID	taxa with more than 1 unique ASV
5	Androsace chamaejasme
5	Androsace chamaejasme
14	Androsace septentrionalis
14	Androsace septentrionalis
7	Bistorta vivipara
7	Bistorta vivipara
7	Cassiope lycopodioides
7	Cassiope lycopodioides
3	Empetrum nigrum
3	Empetrum nigrum
11	Lagotis glauca
10	Lagotis glauca
6	Pedicularis capitata
6	Pedicularis capitata
7	Pedicularis oederi
7	Pedicularis oederi
7	Pedicularis oederi
7	Pedicularis verticillata
7	Pedicularis verticillata
7	Pedicularis verticillata
8	Potamogeton perfoliatus
8	Potamogeton perfoliatus
8	Potamogeton perfoliatus
5	Ranunculus acris
5	Ranunculus acris
5	Ranunculus pygmaeus
5	Ranunculus pygmaeus
10	Saussurea alpina
18	Saussurea alpina
5	Saxifraga oppositifolia
5	Saxifraga oppositifolia
3	Vaccinium uliginosum
3	Vaccinium uliginosum
3	Vaccinium uliginosum
3	Vaccinium vitis-idaea
3	Vaccinium vitis-idaea
3	Vaccinium vitis-idaea
