# Supplementary material for: Potential plant extinctions with the loss of the Pleistocene mammoth steppe
Source: Nat Commun. 2025 Jan 14;16:645. doi: 10.1038/s41467-024-55542-x (PMC11733255; doi:10.1038/s41467-024-55542-x)
Supplement: Supplementary file 8 — Supplementary Data 5 [file 41467_2024_55542_MOESM8_ESM.zip]

Archive with 30 entries (30 files):
- 0_GBIF_taxa_from_the_area_data/gbif_taxa_occurences_Beringia_region.txt
- 0_GBIF_taxa_from_the_area_data/gbif_taxa_occurences_sib55_region.txt
- 1_GBIF_to_NCBI_taxonomy_data/2022-05-05_arcbryo_GH_datatable.csv
- 1_GBIF_to_NCBI_taxonomy_data/2022-05-05_phylonorway_GH_datatable.csv
- 1_GBIF_to_NCBI_taxonomy_data/2022-05-11_embl143_GH_datatable.csv
- 1_GBIF_to_NCBI_taxonomy_data/contaminant_seq_db.csv.csv
- 4_Obi3_sibala_2023_data/ALRK-10_tagfile.txt
- 4_Obi3_sibala_2023_data/ALRK-11_tagfile.txt
- 4_Obi3_sibala_2023_data/ALRK-13_tagfile.txt
- 4_Obi3_sibala_2023_data/ALRK-5_tagfile.txt
- 4_Obi3_sibala_2023_data/ALRK-8_tagfile.txt
- 4_Obi3_sibala_2023_data/APMG-30_tagfile.txt
- 4_Obi3_sibala_2023_data/APMG-42_tagfile.txt
- 4_Obi3_sibala_2023_data/HUA-9_tagfile.txt
- 5_remove_replicates_resample_gh_datasets_sibala2023_data/Bilyakh_PG1755_agefile.xlsx
- 5_remove_replicates_resample_gh_datasets_sibala2023_data/Bilyakh_PG1755_List_rep_remove.xlsx
- 5_remove_replicates_resample_gh_datasets_sibala2023_data/BolshoeToko_PG2133_agefile.xlsx
- 5_remove_replicates_resample_gh_datasets_sibala2023_data/BolshoeToko_PG2133_List_rep_to_remove.xlsx
- 5_remove_replicates_resample_gh_datasets_sibala2023_data/E5_E5_agefile.xlsx
- 5_remove_replicates_resample_gh_datasets_sibala2023_data/E5_E5_List_rep_to_remove.xlsx
- 5_remove_replicates_resample_gh_datasets_sibala2023_data/Emanda_Co1412_agefile.xlsx
- 5_remove_replicates_resample_gh_datasets_sibala2023_data/Emanda_Co1412_List_rep_to_remove.xlsx
- 5_remove_replicates_resample_gh_datasets_sibala2023_data/Ilirney_16-KP-01-L02-Long3_agefile.xlsx
- 5_remove_replicates_resample_gh_datasets_sibala2023_data/Ilirney_16-KP-01-L02-Long3_List_rep_to_remove.xlsx
- 5_remove_replicates_resample_gh_datasets_sibala2023_data/Ilirney_EN18208_agefile.xlsx
- 5_remove_replicates_resample_gh_datasets_sibala2023_data/Ilirney_EN18208_List_rep_to_remove.xlsx
- 5_remove_replicates_resample_gh_datasets_sibala2023_data/LevinsonLessing_Co1401_agefile.xlsx
- 5_remove_replicates_resample_gh_datasets_sibala2023_data/LevinsonLessing_Co1401_List_rep_to_remove.xlsx
- 5_remove_replicates_resample_gh_datasets_sibala2023_data/Rauchuagytgyn_EN18218_agefile.xlsx
- 5_remove_replicates_resample_gh_datasets_sibala2023_data/Rauchuagytgyn_EN18218_List_rep_to_remove.xlsx
