# Supplementary material for: Potential plant extinctions with the loss of the Pleistocene mammoth steppe
Source: Nat Commun. 2025 Jan 14;16:645. doi: 10.1038/s41467-024-55542-x (PMC11733255; doi:10.1038/s41467-024-55542-x)
Supplement: Supplementary file 8 — Supplementary Data 5 [file 41467_2024_55542_MOESM8_ESM.zip › 1_GBIF_to_NCBI_taxonomy_data/2022-05-05_arcbryo_GH_datatable.csv]

ID	Seq	count	taxid	rank	family_name	family	genus_name	genus	species_name	species	seq_length_ori	forward_match	forward_tm	forward_error	reverse_match	reverse_tm	reverse_error	strand	note1	note2
GQ245173	atcctgctttccgaaaacaaaaaaataaaagttcagaaagttaaaatgaaacaaatcaaataaag	1	669734	species	Fabaceae	3803	Oxytropis	20802	Oxytropis mertensiana	669734	606	GGGCAATCCTGAGCCAA	56.66	0	CCATTGAGTCTCTGCACCTATC	56.99	0	D	Oxytropis mertensiana isolate 1303o tRNA-Leu (trnL) gene, partial sequence	chloroplast
GQ245172	atcctgctttccgaaaacaaaaaaataaaagttcagaaagttaaaatgaaacaaataaag	1	669734	species	Fabaceae	3803	Oxytropis	20802	Oxytropis mertensiana	669734	601	GGGCAATCCTGAGCCAA	56.66	0	CCATTGAGTCTCTGCACCTATC	56.99	0	D	Oxytropis mertensiana isolate 0250g tRNA-Leu (trnL) gene, partial sequence	chloroplast
GQ245171	atcctgctttccgaaaacaaaaaaataaaagttcagaaagttaaaatgaaacaaataaag	1	395295	species	Fabaceae	3803	Oxytropis	20802	Oxytropis maydelliana	395295	619	GGGCAATCCTGAGCCAA	56.66	0	CCATTGAGTCTCTGCACCTATC	56.99	0	D	Oxytropis maydelliana tRNA-Leu (trnL) gene, partial sequence	chloroplast
GQ245170	atcctgctttccgaaaacaaaaaaataaaagttcagaaagttaaaatgaaacaaataaag	1	669733	species	Fabaceae	3803	Oxytropis	20802	Oxytropis leucantha	669733	615	GGGCAATCCTGAGCCAA	56.66	0	CCATTGAGTCTCTGCACCTATC	56.99	0	D	Oxytropis leucantha tRNA-Leu (trnL) gene, partial sequence	chloroplast
GQ245169	atcctgctttccgaaaacaaaaaaataaaagttcagaaagttaaaatgaaacaaataaag	1	669732	species	Fabaceae	3803	Oxytropis	20802	Oxytropis jordalii	669732	615	GGGCAATCCTGAGCCAA	56.66	0	CCATTGAGTCTCTGCACCTATC	56.99	0	D	Oxytropis jordalii tRNA-Leu (trnL) gene, partial sequence	chloroplast
GQ245168	atcctgctttccgaaaacaaaaaaataaaagttcagaaagttaaaatgaaacaaataaag	1	669731	species	Fabaceae	3803	Oxytropis	20802	Oxytropis gorodkovii	669731	615	GGGCAATCCTGAGCCAA	56.66	0	CCATTGAGTCTCTGCACCTATC	56.99	0	D	Oxytropis gorodkovii tRNA-Leu (trnL) gene, partial sequence	chloroplast
GQ245167	atcctgctttccgaaaacaaaaaaataaaagttcagaaagttaaaattaaacaaataaag	2	20804	species	Fabaceae	3803	Oxytropis	20802	Oxytropis deflexa	20804	NA	GGGCAATCCTGAGCCAA	56.66	0	CCGTTGAGTCTCTGCACCTATC	53.99	1	D	Oxytropis deflexa isolate 1301o tRNA-Leu (trnL) gene, partial sequence	chloroplast
GQ245165	atcctgctttccgaaaacaaaaaaataaaagttcagaaagttaaaatgaaacaaataaag	1	20803	species	Fabaceae	3803	Oxytropis	20802	Oxytropis campestris	20803	617	GGGCAATCCTGAGCCAA	56.66	0	CCATTGAGTCTCTGCACCTATC	56.99	0	D	Oxytropis campestris tRNA-Leu (trnL) gene, partial sequence	chloroplast
GQ245164	atcctgctttccgaaaacaaaaaaataaaagttcagaaagttaaaatgaaacaaataaag	1	180084	species	Fabaceae	3803	Oxytropis	20802	Oxytropis bryophila	180084	613	GGGCAATCCTGAGCCAA	56.66	0	CCATTGAGTCTCTGCACCTATC	56.99	0	D	Oxytropis bryophila tRNA-Leu (trnL) gene, partial sequence	chloroplast
GQ245163	atcctgctttccgaaaacaaaaaaataaaagttcagaaagttaaaatgaaacaaataaag	1	395294	species	Fabaceae	3803	Oxytropis	20802	Oxytropis borealis	395294	621	GGGCAATCCTGAGCCAA	56.66	0	CCATTGAGTCTCTGCACCTATC	56.99	0	D	Oxytropis borealis tRNA-Leu (trnL) gene, partial sequence	chloroplast
GQ245162	atcctgctttccgaaaacaaaaaaataaaagttcagaaagttaaaatgaaacaaataaag	2	180075	species	Fabaceae	3803	Oxytropis	20802	Oxytropis arctica	180075	NA	GGGCAATCCTGAGCCAA	56.66	0	CCATTGAGTCTCTGCACCTATC	56.99	0	D	Oxytropis arctica isolate 1298o tRNA-Leu (trnL) gene, partial sequence	chloroplast
GQ245160	ctccttcgtccaaaaggaagaataaaaaag	1	284366	species	Polygonaceae	3615	Oxyria	137682	Oxyria digyna	284366	618	GGGCAATCCTGAGCCAA	56.66	0	CCATTGAGTCTCTGCACCTATC	56.99	0	D	Oxyria digyna tRNA-Leu (trnL) gene, partial sequence	chloroplast
GQ245159	atcctgctttcagaaaacaataacaataaagggggggttcagaaagcaagaatagg	2	286842	species	Ranunculaceae	3440	Oxygraphis	286841	Oxygraphis glacialis	286842	NA	GGGCAATCCTGAGCCAA	56.66	0	CCATTGAGTCTCTGCACCTATC	56.99	0	D	Oxygraphis glacialis isolate 1486o tRNA-Leu (trnL) gene, partial sequence	chloroplast
GQ245157	atcctttttttttggcaaaccaataaagattccgaaagaaataagg	2	669730	species	Ericaceae	4345	Vaccinium	13749	Vaccinium microcarpum	669730	567	GGGCAATCCTGAGCCAA	56.66	0	CCATTGAGTCTCTGCACCTATC	56.99	0	D	Vaccinium microcarpum isolate 1279o tRNA-Leu (trnL) gene, partial sequence	chloroplast
GQ245155	atccttttttttttcgaaaacaaacaaagatttcgaaggcgaaaaaaaaaaag	1	93819	species	Ericaceae	4345	Orthilia	93818	Orthilia secunda	93819	596	GGGCAATCCTGAGCCAA	56.66	0	CCATTGAGTCTCTGCACCTATC	56.99	0	D	Orthilia secunda tRNA-Leu (trnL) gene, partial sequence	chloroplast
GQ245154	atcacgttttccgaaaacaaacaaaggttcagaaagcgaaaataaaaag	1	261773	species	Asteraceae	4210	Gnaphalium	59428	Gnaphalium supinum	261773	526	GGGCAATCCTGAGCCAA	56.66	0	CCATCGAGTCTCTGCACCTATC	49.86	1	D	Gnaphalium supinum tRNA-Leu (trnL) gene, partial sequence	chloroplast
GQ245153	atcacgttttccgaaaacaaacaaaggttcagaaagcgaaaaaaaaaag	2	595332	species	Asteraceae	4210	Gnaphalium	59428	Gnaphalium norvegicum	595332	526	GGGCAATCCTGAGCCAA	56.66	0	CCATCGAGTCTCTGCACCTATC	49.86	1	D	Gnaphalium norvegicum isolate 0952o tRNA-Leu (trnL) gene, partial sequence	chloroplast
GQ245151	atcctgtttacagaaaacaagggttcctttcctagaaagcgagaatcaaaaaag	1	126639	species	Nymphaeaceae	4410	Nymphaea	4418	Nymphaea tetragona	126639	591	GGGCAATCCTGAGCCAA	56.66	0	CCATTGAGTCTCTGCACCTATC	56.99	0	D	Nymphaea tetragona tRNA-Leu (trnL) gene, partial sequence	chloroplast
GQ245150	atcctgtttacagaaaacaagggttcctttcctagaaagcgagaatcaaaaaag	1	38861	species	Nymphaeaceae	4410	Nuphar	4415	Nuphar pumila	38861	674	GGGCAATCCTGAGCCAA	56.66	0	CCATTGAGTCTCTGCACCTATC	56.99	0	D	Nuphar pumila tRNA-Leu (trnL) gene, partial sequence	chloroplast
GQ245149	atcctgtttacagaaaacaagggttcctttcctagaaagtagaaagcgagaatcaaaaaag	1	77027	species	Nymphaeaceae	4410	Nuphar	4415	Nuphar polysepala	77027	690	GGGCAATCCTGAGCCAA	56.66	0	CCATTGAGTCTCTGCACCTATC	56.99	0	D	Nuphar polysepala tRNA-Leu (trnL) gene, partial sequence	chloroplast
GQ245148	atcctggtttacgcgcataaaccggagtttaaaacgcgagaaaaagg	1	669729	species	Brassicaceae	3700	Noccaea	290573	Noccaea arctica	669729	394	GGGCAATCCTGAGCCAA	56.66	0	CCATTGAGTCTCTGCACCTATC	56.99	0	D	Noccaea arctica isolate 1150o tRNA-Leu (trnL) gene, partial sequence	chloroplast
GQ245147	atcctggtttacgcgcataaaccggagtttaaaaagcgagaaaaagg	1	669729	species	Brassicaceae	3700	Noccaea	290573	Noccaea arctica	669729	394	GGGCAATCCTGAGCCAA	56.66	0	CCATTGAGTCTCTGCACCTATC	56.99	0	D	Noccaea arctica isolate 0643g tRNA-Leu (trnL) gene, partial sequence	chloroplast
GQ245146	atccgtgttttgagaaaacaagtggttctcgaactagaatccaaaggaaaag	1	29687	species	Poaceae	4479	Nardus	15679	Nardus stricta	29687	620	GGGCAATCCTGAGCCAA	56.66	0	CCGTTGAGTCTCTGCACCTATC	53.99	1	D	Nardus stricta tRNA-Leu (trnL) gene, partial sequence	chloroplast
GQ245145	atcccgttttccgaaatcaaaatcaaacacaagggttcaaaaaacgaaaataaaaaaagaag	1	208876	species	Haloragaceae	24945	Myriophyllum	24952	Myriophyllum verticillatum	208876	605	GGGCAATCCTGAGCCAA	56.66	0	CCATTGAGTCTCTGCACCTATC	56.99	0	D	Myriophyllum verticillatum tRNA-Leu (trnL) gene, partial sequence	chloroplast
GQ245144	atcccgttttctgaaataaaaatcaaacacaagggttcaaaaaacgaaaataaaaaaagaag	1	24953	species	Haloragaceae	24945	Myriophyllum	24952	Myriophyllum sibiricum	24953	615	GGGCAATCCTGAGCCAA	56.66	0	CCATTGAGTCTCTGCACCTATC	56.99	0	D	Myriophyllum sibiricum tRNA-Leu (trnL) gene, partial sequence	chloroplast
GQ245143	atccggttttctgaaaacaaataagggttcataaagcgagaatcaaaaag	2	29739	species	Myricaceae	26766	Myrica	3509	Myrica gale	29739	593	GGGCAATCCTGAGCCAA	56.66	0	CCATTGAGTCTCTGCACCTATC	56.99	0	D	Myrica gale isolate 1349o tRNA-Leu (trnL) gene, partial sequence	chloroplast
GQ245141	atccggttttccgaaaacaaaagttgaaaaagaaaaaaggaaggag	2	192337	species	Boraginaceae	21571	Myosotis	192333	Myosotis alpestris	192337	550	GGGCAATCCTGAGCCAA	56.66	0	CCATTGAGTCTCTGCACCTATC	56.99	0	D	Myosotis alpestris isolate 1682o tRNA-Leu (trnL) gene, partial sequence	chloroplast
GQ245139	ctcctaaaaaaag	2	313220	species	Montiaceae	703407	Montia	107590	Montia fontana	313220	NA	GGGCAATCCTGAGCCAA	56.66	0	CCTTTGAGTCTCTGCACCTTTC	46.86	2	D	Montia fontana isolate 1448o tRNA-Leu (trnL) gene, partial sequence	chloroplast
GQ245137	ctccttttttcaaaagcaagaataaaaaaaag	1	669728	species	Amaranthaceae	3563	Monolepis	240012	Monolepis asiatica	669728	648	GGGCAATCCTGAGCCAA	56.66	0	CCTTTGAGTCTCTGCACCTATC	51.87	1	D	Monolepis asiatica tRNA-Leu (trnL) gene, partial sequence	chloroplast
GQ245136	atcctttttttcgctttctaaatctttctttgttttcgaaaaaaaaaag	1	93817	species	Ericaceae	4345	Moneses	93816	Moneses uniflora	93817	577	GGGCAATCCTGAGCCAA	56.66	0	CCATTGAGTCTCTGCACCTATC	56.99	0	D	Moneses uniflora tRNA-Leu (trnL) gene, partial sequence	chloroplast
GQ245135	ctccttttgtctcctttttcaaaagaaaaaaag	1	410645	species	Caryophyllaceae	3568	Moehringia	169226	Moehringia lateriflora	410645	634	GGGCAATCCTGAGCCAA	56.66	0	CCTTTGAGTCTCTGCACCTATC	51.87	1	D	Moehringia lateriflora tRNA-Leu (trnL) gene, partial sequence	chloroplast
GQ245134	tccttttgtctccctaaaaaaaaaaaggatgcagaaagcaagaataagaaag	1	669727	species	Caryophyllaceae	3568	Minuartia	258339	Minuartia yukonensis	669727	601	GGGCAATCCTGAGCTAC	45.17	2	CCTTTGAGTCTCTGCACCTATC	51.87	1	D	Minuartia yukonensis tRNA-Leu (trnL) gene, partial sequence	chloroplast
GQ245133	ctcctcttttttgtccccctttttcaaaaaaaaaaggattcagaaagcaagactaaaaaag	1	325504	species	Caryophyllaceae	3568	Minuartia	258339	Minuartia verna	325504	727	GGGCAATCCTGAGCCAA	56.66	0	CCTTTGAGTCTCTGCACCTATC	51.87	1	D	Minuartia verna tRNA-Leu (trnL) gene, partial sequence	chloroplast
GQ245132	ctcctatttttttctccctttttcaaaagaaaaaaggattcagaaagcaagactaaaaaag	1	669726	species	Caryophyllaceae	3568	Minuartia	258339	Minuartia stricta	669726	726	GGGCAATCCTGAGCCAA	56.66	0	CCTTTGAGTCTCTGCACCTATC	51.87	1	D	Minuartia stricta isolate 1694o tRNA-Leu (trnL) gene, partial sequence	chloroplast
GQ245131	ctcctctttttttctccctttttcaaaagaaaaaaggattcagaaagcaagactaaaaaag	1	669726	species	Caryophyllaceae	3568	Minuartia	258339	Minuartia stricta	669726	726	GGGCAATCCTGAGCCAA	56.66	0	CCTTTGAGTCTCTGCACCTATC	51.87	1	D	Minuartia stricta isolate 1183o tRNA-Leu (trnL) gene, partial sequence	chloroplast
GQ245130	ctcctcttttttgtccccctttttcaaaaaaaaaaggattcagaaagcaagactaaaaaag	1	645205	species	Caryophyllaceae	3568	Minuartia	258339	Minuartia rubella	645205	727	GGGCAATCCTGAGCCAA	56.66	0	CCTTTGAGTCTCTGCACCTATC	51.87	1	D	Minuartia rubella tRNA-Leu (trnL) gene, partial sequence	chloroplast
GQ245129	ctcctatttttttctccctttttcaaaagaaaaaaggattcagaaagcaagactaaaaaag	1	270396	species	Caryophyllaceae	3568	Minuartia	258339	Minuartia rossii	270396	726	GGGCAATCCTGAGCCAA	56.66	0	CCTTTGAGTCTCTGCACCTATC	51.87	1	D	Minuartia rossii isolate 1692o tRNA-Leu (trnL) gene, partial sequence	chloroplast
GQ245128	ctcctatttttctccctttttcaaaagaaaaaaggattcagaaagcaagactaaaaaag	1	270396	species	Caryophyllaceae	3568	Minuartia	258339	Minuartia rossii	270396	725	GGGCAATCCTGAGCCAA	56.66	0	CCTTTGAGTCTCTGCACCTATC	51.87	1	D	Minuartia rossii isolate 1181o tRNA-Leu (trnL) gene, partial sequence	chloroplast
GQ245127	ctccttttgtctccctaaaaaaaaaaaggatgcagaaagcaagaataagaaag	1	645712	species	Caryophyllaceae	3568	Minuartia	258339	Minuartia obtusiloba	645712	603	GGGCAATCCTGAGCTAA	49.15	1	CCTTTGAGTCTCTGCACCTATC	51.87	1	D	Minuartia obtusiloba isolate 1180o tRNA-Leu (trnL) gene, partial sequence	chloroplast
GQ245126	ctccttttgtctccctaaaaaaaaaaaaggatgcagaaagcaagaataagaaag	1	645712	species	Caryophyllaceae	3568	Minuartia	258339	Minuartia obtusiloba	645712	604	GGGCAATCCTGAGCTAA	49.15	1	CCTTTGAGTCTCTGCACCTATC	51.87	1	D	Minuartia obtusiloba isolate 0301g tRNA-Leu (trnL) gene, partial sequence	chloroplast
GQ245125	ctccttttgtctccctttttcaaaagcaaaaaaaaaaaggattcagaaagcaagaataaaaaag	1	669725	species	Caryophyllaceae	3568	Minuartia	258339	Minuartia macrocarpa	669725	667	GGGCAATCCTGAGCTAA	49.15	1	CCTTTGAGTCTCTGCACCTATC	51.87	1	D	Minuartia macrocarpa tRNA-Leu (trnL) gene, partial sequence	chloroplast
GQ245124	ctccttttgtctcccttaaaaaaaaggaggggattcagaaagcaagaaaaaag	1	669724	species	Caryophyllaceae	3568	Minuartia	258339	Minuartia groenlandica	669724	646	GGGCAATCCTGAGCTAA	49.15	1	CCTTTGAGTCTCTGCACCTATC	51.87	1	D	Minuartia groenlandica isolate 1178o tRNA-Leu (trnL) gene, partial sequence	chloroplast
GQ245123	ctccttttgtctcccttaaaaaaaggaggggattcagaaagcaagaaaaaag	1	669724	species	Caryophyllaceae	3568	Minuartia	258339	Minuartia groenlandica	669724	644	GGGCAATCCTGAGCTAA	49.15	1	CCTTTGAGTCTCTGCACCTATC	51.87	1	D	Minuartia groenlandica isolate 0299g tRNA-Leu (trnL) gene, partial sequence	chloroplast
GQ245122	ctcctatttttttctccctttttcaaaagaaaaaaggattcagaaagcaagactaaaaaag	1	669723	species	Caryophyllaceae	3568	Minuartia	258339	Minuartia elegans	669723	726	GGGCAATCCTGAGCCAA	56.66	0	CCTTTGAGTCTCTGCACCTATC	51.87	1	D	Minuartia elegans tRNA-Leu (trnL) gene, partial sequence	chloroplast
GQ245121	ctcctctttttttctccctttttcaaaagaaaaaaggattcagaaagcaagactaaaaaag	1	669722	species	Caryophyllaceae	3568	Minuartia	258339	Minuartia dawsonensis	669722	726	GGGCAATCCTGAGCCAA	56.66	0	CCTTTGAGTCTCTGCACCTATC	51.87	1	D	Minuartia dawsonensis isolate 1176o tRNA-Leu (trnL) gene, partial sequence	chloroplast
GQ245120	ctcctcttttttctccctttttcaaaagaaaaaaggattcagaaagcaagactaaaaaag	1	669722	species	Caryophyllaceae	3568	Minuartia	258339	Minuartia dawsonensis	669722	725	GGGCAATCCTGAGCCAA	56.66	0	CCTTTGAGTCTCTGCACCTATC	51.87	1	D	Minuartia dawsonensis isolate 0297g tRNA-Leu (trnL) gene, partial sequence	chloroplast
GQ245119	ctccttttgtctcccttaaaaaataaaggatgcagaaagcaagaataagaaag	2	345293	species	Caryophyllaceae	3568	Minuartia	258339	Minuartia biflora	345293	612	GGGCAATCCTGAGCTAA	49.15	1	CCTTTGAGTCTCTGCACCTATC	51.87	1	D	Minuartia biflora isolate 1175o tRNA-Leu (trnL) gene, partial sequence	chloroplast
GQ245117	ctccttttgtctccctaaaaaaaaaaaggatgcagaaagcaagaataagaaag	2	335953	species	Caryophyllaceae	3568	Minuartia	258339	Minuartia arctica	335953	602	GGGCAATCCTGAGCTAA	49.15	1	CCTTTGAGTCTCTGCACCTATC	51.87	1	D	Minuartia arctica isolate 1690o tRNA-Leu (trnL) gene, partial sequence	chloroplast
GQ245115	atccgtgttttgagaaaacaagggggttctcgaactagaatacaaaggaaaag	1	376129	species	Poaceae	4479	Milium	368340	Milium effusum	376129	618	GGGCAATCCTGAGCCAA	56.66	0	CCGTTGAGTCTCTGCACCTATC	53.99	1	D	Milium effusum tRNA-Leu (trnL) gene, partial sequence	chloroplast
GQ245114	atctggttttccgaaaacaaacaaaagttgaaaaagaaaaaag	1	620842	species	Boraginaceae	21571	Mertensia	211512	Mertensia paniculata	620842	558	GGGCAATCCTGAGCCAA	56.66	0	CCATTGAGTCTCTGCACCTATC	56.99	0	D	Mertensia paniculata tRNA-Leu (trnL) gene, partial sequence	chloroplast
GQ245113	atccggttttccgaaaacaaacaaaagtggaaaaagaaaaaag	2	669721	species	Boraginaceae	21571	Mertensia	211512	Mertensia maritima	669721	555	GGGCAATCCTGAGCCAA	56.66	0	CCATTGAGTCTCTGCACCTATC	56.99	0	D	Mertensia maritima isolate 1680o tRNA-Leu (trnL) gene, partial sequence	chloroplast
GQ245111	atcccgttttccgaaaacaaacaaaggttcagaaagcgaaaataaaaaag	1	28525	species	Menyanthaceae	24579	Menyanthes	24581	Menyanthes trifoliata	28525	595	GGGCAATCCTGAGCCAA	56.66	0	CCATCGAGTCTCTGCACCTATC	49.86	1	D	Menyanthes trifoliata tRNA-Leu (trnL) gene, partial sequence	chloroplast
GQ245110	ctcctgttttctcaaaataaagattcagaaaacaaaaaaag	1	86092	species	Orobanchaceae	91896	Melampyrum	52724	Melampyrum sylvaticum	86092	517	GGGCAATCCTGAGCCAA	56.66	0	CCATAGAGTCTCTGCACCTATC	51.57	1	D	Melampyrum sylvaticum tRNA-Leu (trnL) gene, partial sequence	chloroplast
GQ245109	ctcctgttttctcaaaacaaagattcagaaaataaaaaag	1	52725	species	Orobanchaceae	91896	Melampyrum	52724	Melampyrum pratense	52725	554	GGGCAATCCTGAGCCAA	56.66	0	CCATAGAGTCTCTGCACCTATC	51.57	1	D	Melampyrum pratense tRNA-Leu (trnL) gene, partial sequence	chloroplast
GQ245108	atctttatttttagaaaaacaaggattttcttttaaaaactagaaaaaaagg	1	416393	species	Asparagaceae	40552	Maianthemum	16150	Maianthemum trifolium	416393	606	GGGCAATCCTGAGCCAA	56.66	0	CCATTGAGTCTCTGCACCTATC	56.99	0	D	Maianthemum trifolium tRNA-Leu (trnL) gene, partial sequence	chloroplast
GQ245107	atcctctttttcgaaaacaaagatttaaaggaaaataaaaaggg	1	174664	species	Primulaceae	4335	Lysimachia	59977	Lysimachia thyrsiflora	174664	568	GGGCAATCCTGAGCCAA	56.66	0	CCATTGAGTCTCTGCACCTATC	56.99	0	D	Lysimachia thyrsiflora tRNA-Leu (trnL) gene, partial sequence	chloroplast
GQ245106	atcctgtttagcaaatggcgg	1	3252	species	Lycopodiaceae	3250	Lycopodium	3251	Lycopodium clavatum	3252	586	AGGCGATCCTGAGCCAA	45.23	2	CCATCGAGTCTCTGCACCTATC	49.86	1	D	Lycopodium clavatum tRNA-Leu (trnL) gene, partial sequence	chloroplast
GQ245105	atcctgtttagcaaatggcgg	2	13840	species	Lycopodiaceae	3250	Lycopodium	3251	Lycopodium annotinum	13840	NA	AGGCGATCCTGAGCCAA	45.23	2	CCATCGAGTCTCTGCACCTATC	49.86	1	D	Lycopodium annotinum isolate 1728o tRNA-Leu (trnL) gene, partial sequence	chloroplast
GQ245103	ctccttttattttatttttttttttcaaaagaaaaaaaagggattagaaagccagaattaaaaagg	1	39927	species	Caryophyllaceae	3568	Viscaria	692066	Viscaria alpina	39927	701	GGGCAATCCTGAGCCAA	56.66	0	CCTTTGAGTCTCTGCACCTATC	51.87	1	D	Lychnis alpina tRNA-Leu (trnL) gene, partial sequence	chloroplast
GQ245102	atcttaatctggagaaaatgtgtttctctataaaaactagaatcaaaaag	2	223707	species	Juncaceae	14101	Luzula	46322	Luzula wahlenbergii	223707	616	GGGCAATCCTGAGCCAA	56.66	0	CCGTTGAGTCTCTGCACCTATC	53.99	1	D	Luzula wahlenbergii isolate 1333o tRNA-Leu (trnL) gene, partial sequence	chloroplast
GQ245100	atcttaatctggagaaaacttgtttctctataaaaactagaatcaaaaaggataaag	3	223705	species	Juncaceae	14101	Luzula	46322	Luzula sudetica	223705	621	GGGCAATCCTGAGCCAA	56.66	0	CCGTTGAGTCTCTGCACCTATC	53.99	1	D	Luzula sudetica tRNA-Leu (trnL) gene, partial sequence	chloroplast
GQ245099	atcttaatctggagaaaacttgtttctctataaaaactagaatcaaaaaggataaag	2	223703	species	Juncaceae	14101	Luzula	46322	Luzula spicata	223703	NA	GGGCAATCCTGAGCCAA	56.66	0	CCGTTGAGTCTCTGCACCTATC	53.99	1	D	Luzula spicata isolate 1332o tRNA-Leu (trnL) gene, partial sequence	chloroplast
GQ245097	atcttaatctggagaaaatttgtttctctataaaaactagaatcaaaaag	2	46323	species	Juncaceae	14101	Luzula	46322	Luzula parviflora	46323	616	GGGCAATCCTGAGCCAA	56.66	0	CCGTTGAGTCTCTGCACCTATC	53.99	1	D	Luzula parviflora isolate 1330o tRNA-Leu (trnL) gene, partial sequence	chloroplast
GQ245095	atcttaatctggagaaaatgtgtttctctataaaaactagaatcaaaaag	1	630109	species	Juncaceae	14101	Luzula	46322	Luzula nivalis	630109	616	GGGCAATCCTGAGCCAA	56.66	0	CCGTTGAGTCTCTGCACCTATC	53.99	1	D	Luzula nivalis tRNA-Leu (trnL) gene, partial sequence	chloroplast
GQ245094	atcttaatctggagaaaacttgtttctctataaaaactagaatcaaaaaggataaag	1	178423	species	Juncaceae	14101	Luzula	46322	Luzula multiflora	178423	621	GGGCAATCCTGAGCCAA	56.66	0	CCGTTGAGTCTCTGCACCTATC	53.99	1	D	Luzula multiflora tRNA-Leu (trnL) gene, partial sequence	chloroplast
GQ245093	atcttaacctggagaaaatttgtttctctattaaaactagaatcaaaaag	1	223694	species	Juncaceae	14101	Luzula	46322	Luzula kjellmaniana	223694	611	GGGCAATCCTGAGCCAA	56.66	0	CCGTTGAGTCTCTGCACCTATC	53.99	1	D	Luzula kjellmaniana tRNA-Leu (trnL) gene, partial sequence	chloroplast
GQ245092	atcttaatctggagaaaatgtgtttctctataaaaactagaatcaaaaag	1	630096	species	Juncaceae	14101	Luzula	46322	Luzula confusa	630096	606	GGGCAATCCTGAGCCAA	56.66	0	CCGTTGAGTCTCTGCACCTATC	53.99	1	D	Luzula confusa tRNA-Leu (trnL) gene, partial sequence	chloroplast
GQ245091	atcttaatctggagaaaatgtgtttctctataaaaactagaatcaaaaag	1	223686	species	Juncaceae	14101	Luzula	46322	Luzula arcuata	223686	606	GGGCAATCCTGAGCCAA	56.66	0	CCGTTGAGTCTCTGCACCTATC	53.99	1	D	Luzula arcuata tRNA-Leu (trnL) gene, partial sequence	chloroplast
GQ245090	atcccgttttttcgcaaaaacaaagaaaagttcagaaagcgaaaataaaaag	2	53215	species	Fabaceae	3803	Lupinus	3869	Lupinus arcticus	53215	552	GGGCAATCCTGAGCCAA	56.66	0	CCATTGAGTCTCTGCACCTATC	56.99	0	D	Lupinus arcticus isolate 1297o tRNA-Leu (trnL) gene, partial sequence	chloroplast
GQ245088	atccagttttccgaaaacaagggtttagaaagcaaaaatcaaaaag	1	134520	species	Caprifoliaceae	4200	Lonicera	49606	Lonicera caerulea	134520	587	GGGCAATCCTGAGCCAA	56.66	0	CCATTGAGTCTCTGCACCTATC	56.99	0	D	Lonicera caerulea tRNA-Leu (trnL) gene, partial sequence	chloroplast
GQ245087	atcctaaaaaagaaaaagaaaggctccgaaagaaaaaaag	1	148625	species	Gentianaceae	21472	Lomatogonium	50276	Lomatogonium rotatum	148625	449	GGGCAATCCTGAGCCAA	56.66	0	CCGTTGAGTCTCTGCACCTATC	53.99	1	D	Lomatogonium rotatum isolate 1316o tRNA-Leu (trnL) gene, partial sequence	chloroplast
GQ245086	atcctaaaaaagaaaaagaaaggctcagaaagaaaaaaag	1	148625	species	Gentianaceae	21472	Lomatogonium	50276	Lomatogonium rotatum	148625	449	GGGCAATCCTGAGCCAA	56.66	0	CCGTTGAGTCTCTGCACCTATC	53.99	1	D	Lomatogonium rotatum isolate 0537g tRNA-Leu (trnL) gene, partial sequence	chloroplast
GQ245085	atcttttttttgagaaaaaggtttaattttaattaaagtatagttttttaatatataaaactacaataaaaaaaaag	1	59080	species	Liliaceae	4677	Lloydia	59079	Lloydia serotina	59080	604	GGGCAATCCTGAGCCAA	56.66	0	CCATTGAGTCTCTGCACCTATC	56.99	0	D	Lloydia serotina isolate 1342o tRNA-Leu (trnL) gene, partial sequence	chloroplast
GQ245084	atcttttttttgagaaaaaggtttaattttaattaaagtatagttttttaatatataaaactacaataaaaaaaag	1	59080	species	Liliaceae	4677	Lloydia	59079	Lloydia serotina	59080	603	GGGCAATCCTGAGCCAA	56.66	0	CCATTGAGTCTCTGCACCTATC	56.99	0	D	Lloydia serotina isolate 0338g tRNA-Leu (trnL) gene, partial sequence	chloroplast
GQ245083	atctttttttttaagaaaaaaatggaaaatgagaataaaagg	1	669720	species	Orchidaceae	4747	Listera	14605	Listera cordata	669720	559	GGGCAATCCTGAGCCAA	56.66	0	CCATTGAGTCTCTGCACCTATC	56.99	0	D	Listera cordata tRNA-Leu (trnL) gene, partial sequence	chloroplast
GQ245082	atcctgttttccgaaaaaaaagattcagaaagacagactaaaacag	2	586382	species	Linaceae	4004	Linum	4005	Linum lewisii	586382	593	GGGCAATCCTGAGCCAA	56.66	0	CCGTCGAGTCTCTGCACCTATC	45.99	2	D	Linum lewisii tRNA-Leu (trnL) gene, partial sequence	chloroplast
GQ245081	atcctgttttccgaaaaaaaaagattcagaaagacagactaaaacag	2	669719	species	Linaceae	4004	Linum	4005	Linum komarovii	669719	NA	GGGCAATCCTGAGCCAA	56.66	0	CCGTCGAGTCTCTGCACCTATC	45.99	2	D	Linum komarovii tRNA-Leu (trnL) gene, partial sequence	chloroplast
GQ245080	atccagttttacgaaaacaaacaagggttcagaaagctaaaatcaaaaag	1	77623	species	Caprifoliaceae	4200	Linnaea	77622	Linnaea borealis	77623	583	GGGCAATCCTGAGCCAA	56.66	0	CCATTGAGTCTCTGCACCTATC	56.99	0	D	Linnaea borealis tRNA-Leu (trnL) gene, partial sequence	chloroplast
GQ245079	atcctgttttctcaaaacaaaggttcataaggcgaaaaaag	1	225023	species	Scrophulariaceae	4149	Limosella	225017	Limosella aquatica	225023	565	GGGCAATCCTGAGCCAA	56.66	0	CCATTGAGTCTCTGCACCTATC	56.99	0	D	Limosella aquatica tRNA-Leu (trnL) gene, partial sequence	chloroplast
GQ245078	atccgtgttttgagaaaacaaggggttctcgaactagaatacaaaggaaaag	1	183794	species	Poaceae	4479	Leymus	52713	Leymus mollis	183794	637	GGGCAATCCTGAGCCAA	56.66	0	CCATTGAGTCTCTGCACCTATC	56.99	0	D	Leymus mollis tRNA-Leu (trnL) gene, partial sequence	chloroplast
GQ245077	atccgtgttttgagaaaacaaggggttctcgaactagaatacaaaggaaaaggaaaag	1	669718	species	Poaceae	4479	Leymus	52713	Leymus interior	669718	643	GGGCAATCCTGAGCCAA	56.66	0	CCATTGAGTCTCTGCACCTATC	56.99	0	D	Leymus interior isolate 1406o tRNA-Leu (trnL) gene, partial sequence	chloroplast
GQ245076	atccgtgttttgagaaaacaaggggttctcgaactagaatacaaaggaaaag	1	669718	species	Poaceae	4479	Leymus	52713	Leymus interior	669718	637	GGGCAATCCTGAGCCAA	56.66	0	CCATTGAGTCTCTGCACCTATC	56.99	0	D	Leymus interior isolate 0414g tRNA-Leu (trnL) gene, partial sequence	chloroplast
GQ245075	atccgtgttttgagaaaacaaggggttctcgaactagaatacaaaggaaaag	1	435792	species	Poaceae	4479	Leymus	52713	Leymus innovatus	435792	637	GGGCAATCCTGAGCCAA	56.66	0	CCATTGAGTCTCTGCACCTATC	56.99	0	D	Leymus innovatus tRNA-Leu (trnL) gene, partial sequence	chloroplast
GQ245074	atccgtgttttgagaaaacaaggggttctcgaactagaatacaaaggaaaag	1	220462	species	Poaceae	4479	Leymus	52713	Leymus arenarius	220462	638	GGGCAATCCTGAGCCAA	56.66	0	CCATTGAGTCTCTGCACCTATC	56.99	0	D	Leymus arenarius tRNA-Leu (trnL) gene, partial sequence	chloroplast
GQ245073	atcctggtttacgcgaacaaaccggagtttagaaagcgacaaaaaggg	2	669743	species	Brassicaceae	3700	Physaria	98028	Physaria arctica	669743	NA	GGGCAATCCTGAGCCAA	56.66	0	CCATTGAGTCTCTGCACCTATC	56.99	0	D	Physaria arctica isolate 1683o tRNA-Leu (trnL) gene, partial sequence	chloroplast
GQ245071	atccttgttttgaaaaaaaaag	1	161105	species	Araceae	4454	Lemna	4469	Lemna trisulca	161105	615	GGGCAATCCTGAGCCAA	56.66	0	CCATTGAGTCTCTGCACCTATC	56.99	0	D	Lemna trisulca isolate 1724o tRNA-Leu (trnL) gene, partial sequence	chloroplast
GQ245070	atccttgttttgaaaaaaaaaaag	1	161105	species	Araceae	4454	Lemna	4469	Lemna trisulca	161105	600	GGGCAATCCTGAGCCAA	56.66	0	CCATTGAGTCTCTGCACCTATC	56.99	0	D	Lemna trisulca isolate 1337o tRNA-Leu (trnL) gene, partial sequence	chloroplast
GQ245069	atccttctttccgaaaacaaacaaataaaagttcagaaagtgaaaatcaaaaaag	1	313104	species	Fabaceae	3803	Lathyrus	3853	Lathyrus palustris	313104	515	GGGCAATCCTGAGCCAA	56.66	0	CCATTGAGTCTCTGCACCTATC	56.99	0	D	Lathyrus palustris tRNA-Leu (trnL) gene, partial sequence	chloroplast
GQ245068	atccttctttccgaaaacaaacaaataaaagttcagaaagtgaaaatcaaaaaag	1	154493	species	Fabaceae	3803	Lathyrus	3853	Lathyrus japonicus	154493	515	GGGCAATCCTGAGCCAA	56.66	0	CCATTGAGTCTCTGCACCTATC	56.99	0	D	Lathyrus japonicus tRNA-Leu (trnL) gene, partial sequence	chloroplast
GQ245067	atccggttcatggagacaatggtttcttctcctaggataggaaggg	1	3326	species	Pinaceae	3318	Larix	3325	Larix laricina	3326	550	GGGTAATCCTGAGCCAA	48.78	1	CCATTGAGTCTCTGCACCTATC	56.99	0	D	Larix laricina tRNA-Leu (trnL) gene, partial sequence	chloroplast
GQ245066	atccggttcatggagacaatggtttcttctcctaggataggaaggg	1	669717	species	Pinaceae	3318	Larix	3325	Larix dahurica	669717	550	GGGTAATCCTGAGCCAA	48.78	1	CCATTGAGTCTCTGCACCTATC	56.99	0	D	Larix dahurica tRNA-Leu (trnL) gene, partial sequence	chloroplast
GQ245065	atccggttcatggagacaatggtttcttctcctaggataggaaggg	1	501393	species	Pinaceae	3318	Larix	3325	Larix cajanderi	501393	550	GGGTAATCCTGAGCCAA	48.78	1	CCATTGAGTCTCTGCACCTATC	56.99	0	D	Larix cajanderi tRNA-Leu (trnL) gene, partial sequence	chloroplast
GQ245064	atcccgtcttctaaaaacaaaggttcagaaagcgaaagg	1	669716	species	Plantaginaceae	156152	Lagotis	165307	Lagotis glauca	669716	558	GGGCAATCCTGAGCCAA	56.66	0	CCATTGAGTCTCTGCACCTATC	56.99	0	D	Lagotis glauca tRNA-Leu (trnL) gene, partial sequence	chloroplast
GQ245063	atcacgttttccgaaaacaaacaaaggttcagaaagcgaaaatcaaaaag	2	75950	species	Asteraceae	4210	Lactuca	4235	Lactuca sibirica	75950	NA	GGGCAATCCTGAGCCAA	56.66	0	CCATCGAGTCTCTGCACCTATC	49.86	1	D	Lactuca sibirica isolate 1078o tRNA-Leu (trnL) gene, partial sequence	chloroplast
GQ245061	ctcctgctttccaaaagtaagaataaaaaacg	2	374741	species	Polygonaceae	3615	Koenigia	137679	Koenigia islandica	374741	589	GGGCAATCCTGAGCCAA	56.66	0	CCGTTGAGTCTCTGCACCTATC	53.99	1	D	Koenigia islandica isolate 1437o tRNA-Leu (trnL) gene, partial sequence	chloroplast
GQ245059	atccgtgttttgagaaaaccaggaggttctcgaactagaatacaaaggaaaag	1	669715	species	Poaceae	4479	Koeleria	49771	Koeleria asiatica	669715	410	GGGCAATCCTGAGCCAA	56.66	0	CCATTGAGTCTCTGCACCTATC	56.99	0	D	Koeleria asiatica isolate 1403o tRNA-Leu (trnL) gene, partial sequence	chloroplast
GQ245058	atccgtgttttgagaaaaccaggaggttctctaactagaatacaaaggaaaag	1	669715	species	Poaceae	4479	Koeleria	49771	Koeleria asiatica	669715	410	GGGCAATCCTGAGCCAA	56.66	0	CCATTGAGTCTCTGCACCTATC	56.99	0	D	Koeleria asiatica isolate 0906g tRNA-Leu (trnL) gene, partial sequence	chloroplast
GQ245057	atcttctttttgagaaaaagaaatatatgaaatatttcttatttcagataagaaataaaatatttcttatctataaa	2	46331	species	Cyperaceae	4609	Kobresia	46330	Kobresia simpliciuscula	46331	NA	GGGCAATCCTGAGCCAA	56.66	0	CCATCGAGTCTCTGCACCTATC	49.86	1	D	Kobresia simpliciuscula isolate 1265o tRNA-Leu (trnL) gene, partial sequence	chloroplast
GQ245055	atcttctttttgagaaaaagaaatatataaaatatttcttatttcatataagaaatattttatttcttatctaatattaaa	2	140874	species	Cyperaceae	4609	Kobresia	46330	Kobresia sibirica	140874	664	GGGCAATCCTGAGCCAA	56.66	0	CCATCGAGTCTCTGCACCTATC	49.86	1	D	Kobresia sibirica isolate 1264o tRNA-Leu (trnL) gene, partial sequence	chloroplast
GQ245053	atcttctttttgagaaaaagaaatatataaaatatttcttatttcatataagaaatattttatttcttatctaatattaaa	1	140873	species	Cyperaceae	4609	Kobresia	46330	Kobresia myosuroides	140873	664	GGGCAATCCTGAGCCAA	56.66	0	CCATCGAGTCTCTGCACCTATC	49.86	1	D	Kobresia myosuroides tRNA-Leu (trnL) gene, partial sequence	chloroplast
GQ245052	atcttctttttgagaaaaagaaatatatgaaatatttcttatttcagataagaaataaaatatttcttatctataaa	1	669714	species	Cyperaceae	4609	Kobresia	46330	Kobresia filifolia	669714	689	GGGCAATCCTGAGCCAA	56.66	0	CCATCGAGTCTCTGCACCTATC	49.86	1	D	Kobresia filifolia tRNA-Leu (trnL) gene, partial sequence	chloroplast
GQ245051	atcctgttttttgcaaacaaacaaagattccgaaagcaaaaaaaaaaaaag	1	45912	species	Ericaceae	4345	Kalmia	45894	Kalmia procumbens	45912	586	GGGCAATCCTGANCCAA	NA	1	CCATTGAGTCTCTGCACCTATC	56.99	0	D	Kalmia procumbens isolate 0941o tRNA-Leu (trnL) gene, partial sequence	chloroplast
GQ245050	atcctgttttttgcaaacaaacaaagattccgaaggcaaaaaaaaaaag	1	45912	species	Ericaceae	4345	Kalmia	45894	Kalmia procumbens	45912	585	GGGCAATCCTGACCCAA	43.07	1	CCATTGAGTCTCGGCACCTATC	52.28	1	D	Kalmia procumbens isolate 0046g tRNA-Leu (trnL) gene, partial sequence	chloroplast
GQ245049	atccgatttctagagacaatagtttcctttccgagaacgg	1	669713	species	Cupressaceae	3367	Juniperus	13100	Juniperus horizontalis	669713	362	GGGCAATCCTGAGCCAA	56.66	0	CCGTTGAGTCTCTGCACCTATC	53.99	1	D	Juniperus horizontalis tRNA-Leu (trnL) gene, partial sequence	chloroplast
GQ245048	atccgatttctagagacaatagtttcctttccgagaacgg	1	58039	species	Cupressaceae	3367	Juniperus	13100	Juniperus communis	58039	368	GGGCAATCCTGAGCCAA	56.66	0	CCGTTGAGTCTCTGCACCTATC	53.99	1	D	Juniperus communis tRNA-Leu (trnL) gene, partial sequence	chloroplast
GQ245047	atctttattttgagataattggtttttatataaaaactaaaatcaaaaaa	1	223682	species	Juncaceae	14101	Juncus	13578	Juncus triglumis	223682	656	GGGCAATCCTGAGCCAA	56.66	0	CCGTTGAGTCTCTGCACCTATC	53.99	1	D	Juncus triglumis tRNA-Leu (trnL) gene, partial sequence	chloroplast
GQ245046	atctttcttttgagaaaattcgtttttatagaaaaactagaatcaaaaaa	1	223681	species	Juncaceae	14101	Juncus	13578	Juncus trifidus	223681	445	GGGCAATCCTGAGCCAA	56.66	0	CCGTTGAGTCTCTGCACCTATC	53.99	1	D	Juncus trifidus tRNA-Leu (trnL) gene, partial sequence	chloroplast
GQ245045	atctttattttgatcaaattagtttttataaaaaaagtgaaatcaaaaaa	1	669712	species	Juncaceae	14101	Juncus	13578	Juncus ranarius	669712	415	GGGCAATCCTGAGCCAA	56.66	0	CCGTTGAGTCTCTGCACCTATC	53.99	1	D	Juncus ranarius tRNA-Leu (trnL) gene, partial sequence	chloroplast
GQ245044	atctttattttgagaaaattggtttttatagaaaaactcaaatcaaaaaa	1	253148	species	Juncaceae	14101	Juncus	13578	Juncus filiformis	253148	636	GGGCAATCCTGAGCCAA	56.66	0	CCGTTGAGTCTCTGCACCTATC	53.99	1	D	Juncus filiformis tRNA-Leu (trnL) gene, partial sequence	chloroplast
GQ245043	atctttattttgagataattggtttttatataaaaactaaaatcaaaaaa	2	223660	species	Juncaceae	14101	Juncus	13578	Juncus castaneus	223660	NA	GGGCAATCCTGAGCCAA	56.66	0	CCGTTGAGTCTCTGCACCTATC	53.99	1	D	Juncus castaneus isolate 1328o tRNA-Leu (trnL) gene, partial sequence	chloroplast
GQ245041	atctttattttgagataattgatttttatataaaaactaaaatcaaaaaa	2	253142	species	Juncaceae	14101	Juncus	13578	Juncus biglumis	253142	NA	GGGCAATCCTGAGCCAA	56.66	0	CCGTTGAGTCTCTGCACCTATC	53.99	1	D	Juncus biglumis isolate 1326o tRNA-Leu (trnL) gene, partial sequence	chloroplast
GQ245039	atctttattttgagaaaattggtttttatagaaaaactcaaatcaaaaaa	1	253145	species	Juncaceae	14101	Juncus	13578	Juncus arcticus	253145	614	GGGCAATCCTGAGCCAA	56.66	0	CCGTTGAGTCTCTGCACCTATC	53.99	1	D	Juncus arcticus tRNA-Leu (trnL) gene, partial sequence	chloroplast
GQ245038	atctttattttgagataattggtttttatttttatataaaaacgaaaatcnaaaaa	1	253143	species	Juncaceae	14101	Juncus	13578	Juncus alpinoarticulatus	253143	563	GGGCAATCCTGAGCCAA	56.66	0	CCGTTGAGTCTCTGCACCTATC	53.99	1	D	Juncus alpinoarticulatus isolate 1324o tRNA-Leu (trnL) gene, partial sequence	chloroplast
GQ245037	atctttattttgagataattggtttttatataaaaacgaaaatcaaaaaa	1	253143	species	Juncaceae	14101	Juncus	13578	Juncus alpinoarticulatus	253143	590	GGGCAATCCTGAGCCAA	56.66	0	CCGTTGAGTCTCTGCACCTATC	53.99	1	D	Juncus alpinoarticulatus isolate 0353g tRNA-Leu (trnL) gene, partial sequence	chloroplast
GQ245036	atctttattttgagataattggtttttatataaaaactaaaatcaaaaaa	1	308399	varietas	Juncaceae	14101	Juncus	13578	Juncus triglumis	223682	657	GGGCAATCCTGAGCCAA	56.66	0	CCGTTGAGTCTCTGCACCTATC	53.99	1	D	Juncus triglumis var. albescens tRNA-Leu (trnL) gene, partial sequence	chloroplast
GQ245035	attccgttgtttcatttcatgaacgaacgg	1	669710	species	Isoetaceae	13837	Isoetes	13838	Isoetes muricata	669710	557	AGGCAATCCTGAGCCAA	50.77	1	CCATCGAGTCTCTGCACCTATC	49.86	1	D	Isoetes muricata tRNA-Leu (trnL) gene, partial sequence	chloroplast
GQ245034	atctttattttgagaaaacgaacagggggttaaaaactagaataaaaag	1	198825	species	Iridaceae	26339	Iris	26378	Iris setosa	198825	467	GGGCAATCCTGAGCCAA	56.66	0	CCATTGAGTCTCTGCACCTATC	56.99	0	D	Iris setosa tRNA-Leu (trnL) gene, partial sequence	chloroplast
GQ245033	atccgtgttttgagaaaacaagggggttctcgaactagaatacaaaggaaaag	1	376126	species	Poaceae	4479	Hyalopoa	376125	Hyalopoa lanatiflora	376126	623	GGGCAATCCTGAGCCAA	56.66	0	CCATTGAGTCTCTGCACCTATC	56.99	0	D	Hyalopoa lanatiflora tRNA-Leu (trnL) gene, partial sequence	chloroplast
GQ245032	atcctgtttagcaaatggcgggg	2	669709	species	Lycopodiaceae	3250	Huperzia	37428	Huperzia haleakalae	669709	555	AGGCGATCCTGAGCCAA	45.23	2	CCATCGAGTCTCTGCACCTATC	49.86	1	D	Huperzia haleakalae tRNA-Leu (trnL) gene, partial sequence	chloroplast
GQ245031	atcctgtttagcaaatggcgggg	1	669708	species	Lycopodiaceae	3250	Huperzia	37428	Huperzia arctica	669708	555	AGGCGATCCTGAGCCAA	45.23	2	CCATCGAGTCTCTGCACCTATC	49.86	1	D	Huperzia arctica tRNA-Leu (trnL) gene, partial sequence	chloroplast
GQ245030	atcacgttttccgaaaacaaacaaaggttcagaaagcgaaaagaaaaaaa	2	669707	species	Asteraceae	4210	Hulteniella	669515	Hulteniella integrifolia	669707	NA	GGGCAATCCTGAGCCAA	56.66	0	CCATCGAGTCTCTGCACCTATC	49.86	1	D	Hulteniella integrifolia isolate 1077o tRNA-Leu (trnL) gene, partial sequence	chloroplast
GQ245028	ctccttttgtctccctaaaaaaaaaagggggggattcagaaagcaagaagaaaaaag	1	169223	species	Caryophyllaceae	3568	Honckenya	169222	Honckenya peploides	169223	643	GGGCAATCCTGAGCTAA	49.15	1	CCTTTGAGTCTCTGCACCTATC	51.87	1	D	Honckenya peploides tRNA-Leu (trnL) gene, partial sequence	chloroplast
GQ245027	atcctgtcttctcaaaacaaaggttcagaaagcgaaacaagg	1	39321	species	Plantaginaceae	156152	Hippuris	39200	Hippuris vulgaris	39321	565	GGGCAATCCTGAGCCAA	56.66	0	CCATTGAGTCTCTGCACCTATC	56.99	0	D	Hippuris vulgaris tRNA-Leu (trnL) gene, partial sequence	chloroplast
GQ245616	atcctggtttacgcgaacaaaccggagtttagaaagcgagaaaaaagg	2	97978	species	Brassicaceae	3700	Transberingia	185690	Transberingia bursifolia	97978	579	GGGCAATCCTGAGCCAA	56.66	0	CCATTGAGTCTCTGCACCTATC	56.99	0	D	Transberingia bursifolia isolate 1157o tRNA-Leu (trnL) gene, partial sequence	chloroplast
GQ245667	atccttagcttaaaaaaaaacttttttctatatttataattttatattttctatatattttagattttccatattctattataccattatatatatatataaattagaaactaagaatttaaaaag	2	217533	species	Zosteraceae	27254	Zostera	27257	Zostera angustifolia	217533	677	GGGCAATCCTGAGCCAA	56.66	0	CCATTGAGTCTCTGCACCTATC	56.99	0	D	Zostera angustifolia isolate 1613o tRNA-Leu (trnL) gene, partial sequence	chloroplast
GQ245665	atccctgttttgagaaaaaagagtttagtttctatatttctaattttatatagaaattctaataatttaaaaaagg	3	29654	species	Potamogetonaceae	16362	Zannichellia	27253	Zannichellia palustris	29654	626	GGGCAATCCTGAGCCAA	56.66	0	CCATTGAGTCTCTGCACCTACC	51.74	1	D	Zannichellia palustris tRNA-Leu (trnL) gene, partial sequence	chloroplast
GQ245664	ctccttttgtctccctaaaaaaaaagggggggggattcagaaagcaagaataaaaaag	2	270380	species	Caryophyllaceae	3568	Wilhelmsia	270379	Wilhelmsia physodes	270380	642	GGGCAATCCTGAGCTAA	49.15	1	CCTTTGAGTCTCTGCACCTATC	51.87	1	D	Wilhelmsia physodes isolate 1202o tRNA-Leu (trnL) gene, partial sequence	chloroplast
GQ245662	atcctattttttgaaatgaaaaaaagtttatatagacagaataaataaaaaag	1	462882	species	Violaceae	24921	Viola	13757	Viola palustris	462882	552	GGGCAATCCTGAGCCAA	56.66	0	CCATTGAGTCTCTGCACCTATC	56.99	0	D	Viola palustris tRNA-Leu (trnL) gene, partial sequence	chloroplast
GQ245661	atcctatttttttaaatgaaaaaaaaagtttatatagacagaataaataaaaaag	1	669863	species	Violaceae	24921	Viola	13757	Viola epipsila	669863	554	GGGCAATCCTGAGCCAA	56.66	0	CCATTGAGTCTCTGCACCTATC	56.99	0	D	Viola epipsila isolate 0777g tRNA-Leu (trnL) gene, partial sequence	chloroplast
GQ245660	atcctattttttgaaatgaaaaaaagtttatatagacagaataaataaaaaag	1	669863	species	Violaceae	24921	Viola	13757	Viola epipsila	669863	552	GGGCAATCCTGAGCCAA	56.66	0	CCATTGAGTCTCTGCACCTATC	56.99	0	D	Viola epipsila isolate 0489g tRNA-Leu (trnL) gene, partial sequence	chloroplast
GQ245659	atccggttttttgaaattttaaaaaaagtttatatagacagaataaaaaag	1	214529	species	Violaceae	24921	Viola	13757	Viola biflora	214529	586	GGGCAATCCTGAGCCAA	56.66	0	CCATTGAGTCTCTGCACCTATC	56.99	0	D	Viola biflora isolate 1023o tRNA-Leu (trnL) gene, partial sequence	chloroplast
GQ245658	atccggttttttgaaattaaaaaaaaaagtttatatagacagaataaaaaag	1	214529	species	Violaceae	24921	Viola	13757	Viola biflora	214529	587	GGGCAATCCTGAGCCAA	56.66	0	CCATTGAGTCTCTGCACCTATC	56.99	0	D	Viola biflora isolate 0488g tRNA-Leu (trnL) gene, partial sequence	chloroplast
GQ245657	atccttaagttaaaatcaaaaaag	1	3905	species	Fabaceae	3803	Vicia	3904	Vicia cracca	3905	495	GGGCAATCCTGAGCCAA	56.66	0	CCATTGAGTCTCTGCACCTATC	56.99	0	D	Vicia cracca tRNA-Leu (trnL) gene, partial sequence	chloroplast
GQ245656	atcctgttttccgaaaacaaacaaagaagcgaaaaaaaaag	2	237934	species	Adoxaceae	4206	Viburnum	4204	Viburnum edule	237934	NA	GGGCAATCCTGAGCCAA	56.66	0	CCATTGAGTCTCTGCACCTATC	56.99	0	D	Viburnum edule isolate 1027o tRNA-Leu (trnL) gene, partial sequence	chloroplast
GQ245654	atcctgtcttctaaaaacaaaggttcagaaagtgaaaaaaaaagg	1	195146	species	Plantaginaceae	156152	Veronica	4173	Veronica wormskjoldii	195146	562	GGGCAATCCTGAGCCAA	56.66	0	CCATCGAGTCTCTGCACCTATC	49.86	1	D	Veronica wormskjoldii isolate 0543g tRNA-Leu (trnL) gene, partial sequence	chloroplast
GQ245653	atcctgtcttctaaaaacaaaggttcagaaagtgaaaaaaaag	1	195146	species	Plantaginaceae	156152	Veronica	4173	Veronica wormskjoldii	195146	548	GGGCAATCCTGAGCCAA	56.66	0	CCATCGAGTCTCTGCACCTATC	49.86	1	D	Veronica wormskjoldii isolate 0542g tRNA-Leu (trnL) gene, partial sequence	chloroplast
GQ245652	atcctgtcttctaaaaaataaaaaaaaaaggttcagaaagtgaaaaaaaaag	1	165317	species	Plantaginaceae	156152	Veronica	4173	Veronica longifolia	165317	573	GGGCAATCCTGAGCCAA	56.66	0	CCATCGAGTCTCTGCACCTATC	49.86	1	D	Veronica longifolia isolate 1595o tRNA-Leu (trnL) gene, partial sequence	chloroplast
GQ245651	atcctgtcttctaaaaaagaaaaaaaaaggttcagaaagttaaaaaaaaag	1	165317	species	Plantaginaceae	156152	Veronica	4173	Veronica longifolia	165317	572	GGGCAATCCTGAGCCAA	56.66	0	CCATCGAGTCTCTGCACCTATC	49.86	1	D	Veronica longifolia isolate 0814g tRNA-Leu (trnL) gene, partial sequence	chloroplast
GQ245650	atcctgtcttctaaaaacaaaggttcagaaagtgaaaaaaaaagg	1	165325	species	Plantaginaceae	156152	Veronica	4173	Veronica alpina	165325	562	GGGCAATCCTGAGCCAA	56.66	0	CCATCGAGTCTCTGCACCTATC	49.86	1	D	Veronica alpina tRNA-Leu (trnL) gene, partial sequence	chloroplast
GQ245649	atcttgattttgagaaatcaagggtttaggtttagtttctaaaatcaaactagaataaaaaaa	1	386443	species	Melanthiaceae	50362	Veratrum	50241	Veratrum oxysepalum	386443	615	GGGCAATCCTGAGCCAA	56.66	0	CCATTGAGTCTCTGCACCTATC	56.99	0	D	Veratrum oxysepalum tRNA-Leu (trnL) gene, partial sequence	chloroplast
GQ245648	atcttgattttgagaaatcaagggtttaggtttagtttctaaaatcaaactagaataaaaaaa	2	203095	species	Melanthiaceae	50362	Veratrum	50241	Veratrum lobelianum	203095	NA	GGGCAATCCTGAGCCAA	56.66	0	CCATTGAGTCTCTGCACCTATC	56.99	0	D	Veratrum lobelianum isolate 1347o tRNA-Leu (trnL) gene, partial sequence	chloroplast
GQ245646	atccggtttttgttttccgaaaacaaacaaaggctaaaatcaaaaaag	1	669862	species	Caprifoliaceae	4200	Valeriana	19952	Valeriana transjenisensis	669862	570	GGGCAATCCTGAGCCAA	56.66	0	CCGTTGAGTCTCTGCACCTATC	53.99	1	D	Valeriana transjenisensis tRNA-Leu (trnL) gene, partial sequence	chloroplast
GQ245645	atccggtttttgttttccgaaaacaaacaaaggctaaaatcaaaaaag	1	669861	species	Caprifoliaceae	4200	Valeriana	19952	Valeriana sambucifolia	669861	570	GGGCAATCCTGAGCCAA	56.66	0	CCGTTGAGTCTCTGCACCTATC	53.99	1	D	Valeriana sambucifolia tRNA-Leu (trnL) gene, partial sequence	chloroplast
GQ245644	atccggtttttgttttccgaaaacaaacaaaggctaaaatcaaaaaag	1	669860	species	Caprifoliaceae	4200	Valeriana	19952	Valeriana capitata	669860	570	GGGCAATCCTGAGCCAA	56.66	0	CCGTTGAGTCTCTGCACCTATC	53.99	1	D	Valeriana capitata tRNA-Leu (trnL) gene, partial sequence	chloroplast
GQ245643	atccgtgttttgagaaaacaagggggttctcgaactagaatacaaaggaaaag	2	335190	species	Poaceae	4479	Vahlodea	335189	Vahlodea atropurpurea	335190	618	GGGCAATCCTGAGCCAA	56.66	0	CCATTGAGTCTCTGCACCTATC	56.99	0	D	Vahlodea atropurpurea isolate 1003o tRNA-Leu (trnL) gene, partial sequence	chloroplast
GQ245641	atccttttttttttggcaaacaaataaagattccgaaagaaaaaaaaagg	2	180772	species	Ericaceae	4345	Vaccinium	13749	Vaccinium vitis-idaea	180772	NA	GGGCAATCCTGAGCCAA	56.66	0	CCATTGAGTCTCTGCACCTATC	56.99	0	D	Vaccinium vitis-idaea isolate 0942o tRNA-Leu (trnL) gene, partial sequence	chloroplast
GQ245639	atccttctttttggcaaacaaataaagattccgaaagaaataagg	1	190548	species	Ericaceae	4345	Vaccinium	13749	Vaccinium uliginosum	190548	567	GGGCAATCCTGAGCCAA	56.66	0	CCATTGAGTCTCTGCACCTATC	56.99	0	D	Vaccinium uliginosum tRNA-Leu (trnL) gene, partial sequence	chloroplast
GQ245638	atcctttttttttttggcaaacaaataaagattccgaaagaaaaagg	1	180763	species	Ericaceae	4345	Vaccinium	13749	Vaccinium myrtillus	180763	568	GGGCAATCCTGAGCCAA	56.66	0	CCATTGAGTCTCTGCACCTATC	56.99	0	D	Vaccinium myrtillus isolate 0981o tRNA-Leu (trnL) gene, partial sequence	chloroplast
GQ245637	atccttttttttttggcaaacaaataaagattccgaaagaaaaaagg	1	180763	species	Ericaceae	4345	Vaccinium	13749	Vaccinium myrtillus	180763	568	GGGCAATCCTGAGCCAA	56.66	0	CCATTGAGTCTCTGCACCTATC	56.99	0	D	Vaccinium myrtillus isolate 0778g tRNA-Leu (trnL) gene, partial sequence	chloroplast
GQ245636	atccttttttttttggcaaacaaataaagattccgaaagaaaaagg	1	190544	species	Ericaceae	4345	Vaccinium	13749	Vaccinium ovalifolium	190544	567	GGGCAATCCTGAGCCAA	56.66	0	CCATTGAGTCTCTGCACCTATC	56.99	0	D	Vaccinium alaskaense isolate 1283o tRNA-Leu (trnL) gene, partial sequence	chloroplast
GQ245635	atcctttttttttttggcaaacaaataaagattccgaaagaaaaagg	1	190544	species	Ericaceae	4345	Vaccinium	13749	Vaccinium ovalifolium	190544	569	GGGCAATCCTGAGCCAA	56.66	0	CCATTGAGTCTCTGCACCTATC	56.99	0	D	Vaccinium alaskaense isolate 0072g tRNA-Leu (trnL) gene, partial sequence	chloroplast
GQ245634	atcctgttttatcttttatcaaaagaaaggttcagaaaccgaaaaagg	2	326275	species	Lentibulariaceae	4196	Utricularia	13747	Utricularia minor	326275	560	GGGCAATCCTGAGCCAA	56.66	0	CCATTGAGTCTCTGTACCTATC	51.02	1	D	Utricularia minor tRNA-Leu (trnL) gene, partial sequence	chloroplast
GQ245633	atctggtgttataaaaacaagcgataaaaaaaag	1	3501	species	Urticaceae	3499	Urtica	3500	Urtica dioica	3501	480	GGGCAATCCTGAACCAA	45.42	1	CCGTTGAGTCTCTGCACCTATC	53.99	1	D	Urtica dioica tRNA-Leu (trnL) gene, partial sequence	chloroplast
GQ245632	atccttatattttgagaaaacaagggtttataaaactagaataaaaaag	4	4733	species	Typhaceae	4731	Typha	4732	Typha latifolia	4733	632	GGGCAATCCTGAGCCAA	56.66	0	CCATCGAGTCTCTGCACCTATC	49.86	1	D	Typha latifolia isolate 1602o tRNA-Leu (trnL) gene, partial sequence	chloroplast
GQ245631	atccttatattttgagaaaacaagggtttataaaactcgaataaaaaag	1	4733	species	Typhaceae	4731	Typha	4732	Typha latifolia	4733	632	GGGCAATCCTGAGCCAA	56.66	0	CCATCGAGTCTCTGCACCTATC	49.86	1	D	Typha latifolia isolate 0717g tRNA-Leu (trnL) gene, partial sequence	chloroplast
GQ245630	atcctgttttcagaaaacaaaaagggttcagaaagcaagaatcaaaaag	1	212754	species	Ranunculaceae	3440	Trollius	39245	Trollius europaeus	212754	593	GGGCAATCCTGAGCCAA	56.66	0	CCATTGAGTCTCTGCACCTATC	56.99	0	D	Trollius europaeus tRNA-Leu (trnL) gene, partial sequence	chloroplast
GQ245629	atccgtgttttgagaaaaccaggaggttctcgaactagaatacaaaggaaaag	1	100813	species	Poaceae	4479	Trisetum	87476	Trisetum spicatum	100813	410	GGGCAATCCTGAGCCAA	56.66	0	CCATTGAGTCTCTGCACCTATC	56.99	0	D	Trisetum spicatum tRNA-Leu (trnL) gene, partial sequence	chloroplast
GQ245628	atccatgttttgagaaaaccaggaggttctagaactagaatacaaaggaaaag	2	395329	species	Poaceae	4479	Trisetum	87476	Trisetum sibiricum	395329	410	GGGCAATCCTGAGCCAA	56.66	0	CCATTGAGTCTCTGCACCTATC	56.99	0	D	Trisetum sibiricum isolate 1429o tRNA-Leu (trnL) gene, partial sequence	chloroplast
GQ245626	atcacgttttccgaaaacaaacaaaggttcagaaagcgaaaataaaaaaaaaaaa	2	669858	species	Asteraceae	4210	Tripleurospermum	99107	Tripleurospermum maritimum	669858	500	GGGCAATCCTGAGCCAA	56.66	0	CCATCGAGTCTCTGCACCTATC	49.86	1	D	Tripleurospermum maritimum isolate 1675o tRNA-Leu (trnL) gene, partial sequence	chloroplast
GQ245624	atccttgttttgagaaaaaagggtttattttatataatatataatttatataatatataaatagaagataaatataagaaaaaaatccgaataaaataaaaaag	1	403040	species	Juncaginaceae	55434	Triglochin	55500	Triglochin palustris	403040	660	GGGCAATCCTGAGCCAA	56.66	0	CCATTGAGTCTCTGCACCTATC	56.99	0	D	Triglochin palustris tRNA-Leu (trnL) gene, partial sequence	chloroplast
GQ245623	atccttgttttgagaaaaaagggtttattttatataatatataattatagaagataaatataagaaaaaaatccgaataaaataaaaaag	1	55501	species	Juncaginaceae	55434	Triglochin	55500	Triglochin maritima	55501	646	GGGCAATCCTGAGCCAA	56.66	0	CCATTGAGTCTCTGCACCTATC	56.99	0	D	Triglochin maritima tRNA-Leu (trnL) gene, partial sequence	chloroplast
GQ245622	atccttctttccgaaaacaaataaaagttcagaaagttaaaatcaaaaaag	2	74519	species	Fabaceae	3803	Trifolium	3898	Trifolium lupinaster	74519	619	GGGCAATCCTGAGCCAA	56.66	0	CCATTGAGTCTCTGCACCTATC	56.99	0	D	Trifolium lupinaster isolate 1305o tRNA-Leu (trnL) gene, partial sequence	chloroplast
GQ245620	atcctctttttcgaaaacaaagatttaaaggaaaaaaggggg	2	59991	species	Primulaceae	4335	Trientalis	59990	Trientalis europaea	59991	NA	GGGCAATCCTGAGCCAA	56.66	0	CCATTGAGTCTCTGCACCTATC	56.99	0	D	Trientalis europaea isolate 1005o tRNA-Leu (trnL) gene, partial sequence	chloroplast
GQ245618	atcttcatttttgagaaaatgaaatatataaaatatttcttattttatataagaaatagaatatttcttatctaatattaaa	1	76515	species	Cyperaceae	4609	Trichophorum	76514	Trichophorum cespitosum	76515	722	GGGCAATCCTGAGCCAA	56.66	0	CCATCGAGTCTCTGCACCTATC	49.86	1	D	Trichophorum cespitosum tRNA-Leu (trnL) gene, partial sequence	chloroplast
GQ245617	atcttcatttttgagaaaatgaaatatagaaaatatttcttattttctataagaaatagaatatttcttacctaatatgaaa	1	291103	species	Cyperaceae	4609	Trichophorum	76514	Trichophorum alpinum	291103	703	GGGCAATCCTGAGCCAA	56.66	0	CCATCGAGTCTCTGCACCTATC	49.86	1	D	Trichophorum alpinum tRNA-Leu (trnL) gene, partial sequence	chloroplast
GQ245614	atccttgttttgataaaacaaggttttataaaactagaatcaaaaggg	2	114206	species	Tofieldiaceae	85243	Tofieldia	85289	Tofieldia pusilla	114206	619	GGGCAATCCTGAGCCAA	56.66	0	CCATTGAGTCTCTGCACCTATC	56.99	0	D	Tofieldia pusilla isolate 1598o tRNA-Leu (trnL) gene, partial sequence	chloroplast
GQ245613	atccttgttttgataaaacaaggttttctaaaactagaatcaaaaggg	1	114206	species	Tofieldiaceae	85243	Tofieldia	85289	Tofieldia pusilla	114206	595	GGGCAATCCTGAGCCAA	56.66	0	CCATTGAGTCTCTGCACCTATC	56.99	0	D	Tofieldia pusilla isolate 0061g tRNA-Leu (trnL) gene, partial sequence	chloroplast
GQ245612	atccttgtttttataaaacaagattttataaaactagaatcaaaaagg	1	284478	species	Tofieldiaceae	85243	Tofieldia	85289	Tofieldia coccinea	284478	590	GGGCAATCCTGAGCCAA	56.66	0	CCATTGAGTCTCTGCACCTATC	56.99	0	D	Tofieldia coccinea tRNA-Leu (trnL) gene, partial sequence	chloroplast
GQ245611	atcctgttttctcaaaacaaag	2	669857	species	Lamiaceae	4136	Thymus	49990	Thymus oxyodontus	669857	NA	GGGCAATCCTGAGCCAA	56.66	0	CCATTGAGTCTCTGCACCTATC	56.99	0	D	Thymus oxyodontus isolate 1336o tRNA-Leu (trnL) gene, partial sequence	chloroplast
GQ245609	atccttttttcgcaaacaaacaaagattccgaaagctaaaaaaaaag	1	669856	subspecies	Ericaceae	4345	Rhododendron	4346	Rhododendron camtschaticum	49174	583	GGGCAATCCTGAGCCAA	56.66	0	CCATTGAGTCTCTGCACCTATC	56.99	0	D	Rhododendron camtschaticum subsp. glandulosum tRNA-Leu (trnL) gene, partial sequence	chloroplast
GQ245608	atcctggtttcagaaaacaaaaaaggggttcagaaagcaagaatacaaaaagaaaag	2	669855	species	Ranunculaceae	3440	Thalictrum	46968	Thalictrum sparsiflorum	669855	618	GGGCAATCCTGAGCCAA	56.66	0	CCATTGAGTCTCTGCACCTATC	56.99	0	D	Thalictrum sparsiflorum isolate 1748o tRNA-Leu (trnL) gene, partial sequence	chloroplast
GQ245606	atcctggtttcagaaaacaaaaaaggggttcagaaagcaagaatacaaaaagaaaag	1	476039	species	Ranunculaceae	3440	Thalictrum	46968	Thalictrum minus	476039	627	GGGCAATCCTGAGCCAA	56.66	0	CCATTGAGTCTCTGCACCTATC	56.99	0	D	Thalictrum minus tRNA-Leu (trnL) gene, partial sequence	chloroplast
GQ245605	atcctggtttcagaaaacaaaaaaggggttcagaaagcaagaatacaaaaagaaaag	1	395328	species	Ranunculaceae	3440	Thalictrum	46968	Thalictrum alpinum	395328	601	GGGCAATCCTGAGCCAA	56.66	0	CCATTGAGTCTCTGCACCTATC	56.99	0	D	Thalictrum alpinum tRNA-Leu (trnL) gene, partial sequence	chloroplast
GQ245604	atcacgttttccgaaaacaaacaaaggttcagaaaacgaaaataaaaaag	1	152003	species	Asteraceae	4210	Tephroseris	151998	Tephroseris yukonensis	152003	516	GGGTAATCCTGAGCCAA	48.78	1	CCATCGAGTCTCTGCACCTATC	49.86	1	D	Tephroseris yukonensis tRNA-Leu (trnL) gene, partial sequence	chloroplast
GQ245603	atcacgttttccgaaaacaaacaaaggttcagaaaacgaaaataaaaaag	1	152001	species	Asteraceae	4210	Tephroseris	151998	Tephroseris palustris	152001	516	GGGTAATCCTGAGCCAA	48.78	1	CCATCGAGTCTCTGCACCTATC	49.86	1	D	Tephroseris palustris tRNA-Leu (trnL) gene, partial sequence	chloroplast
GQ245602	atcacgttttccgaaaacaaacaaaggttcagaaaacgaaaataaaaaag	2	395327	species	Asteraceae	4210	Tephroseris	151998	Tephroseris lindstroemii	395327	516	GGGTAATCCTGAGCCAA	48.78	1	CCATCGAGTCTCTGCACCTATC	49.86	1	D	Tephroseris lindstroemii isolate 0919o tRNA-Leu (trnL) gene, partial sequence	chloroplast
GQ245600	atcacgttttccgaaaacaaacaaaggttcagaaaacgaaaataaaaaag	1	669854	species	Asteraceae	4210	Tephroseris	151998	Tephroseris kjellmanii	669854	516	GGGTAATCCTGAGCCAA	48.78	1	CCATCGAGTCTCTGCACCTATC	49.86	1	D	Tephroseris kjellmanii tRNA-Leu (trnL) gene, partial sequence	chloroplast
GQ245599	atcacgttttccgaaaacaaacaaaggttcagaaaacgaaaataaaaaag	4	462580	species	Asteraceae	4210	Tephroseris	151998	Tephroseris integrifolia	462580	516	GGGTAATCCTGAGCCAA	48.78	1	CCATCGAGTCTCTGCACCTATC	49.86	1	D	Tephroseris integrifolia isolate 1101o tRNA-Leu (trnL) gene, partial sequence	chloroplast
GQ245597	atcacgttttccgaaaacaaacaaaggttcagaaaacgaaaataaaaaag	1	395326	species	Asteraceae	4210	Tephroseris	151998	Tephroseris frigida	395326	516	GGGTAATCCTGAGCCAA	48.78	1	CCATCGAGTCTCTGCACCTATC	49.86	1	D	Tephroseris frigida tRNA-Leu (trnL) gene, partial sequence	chloroplast
GQ245596	atcacgttttccgaaaacaaacaaaggttcagaaaacgaaaataaaaaag	1	34222	species	Asteraceae	4210	Tephroseris	151998	Tephroseris atropurpurea	34222	516	GGGTAATCCTGAGCCAA	48.78	1	CCATCGAGTCTCTGCACCTATC	49.86	1	D	Tephroseris atropurpurea tRNA-Leu (trnL) gene, partial sequence	chloroplast
GQ245595	atcacgttttccgaaaacaaacaaaggttcagaaagcgaaaataaaaaag	1	669853	species	Asteraceae	4210	Taraxacum	49743	Taraxacum soczavae	669853	516	GGGCAATCCTGAGCCAA	56.66	0	CCATCGAGTCTCTGCACCTATC	49.86	1	D	Taraxacum soczavae tRNA-Leu (trnL) gene, partial sequence	chloroplast
GQ245594	atcacgttttccgaaaacaaacaaaggttcagaaagcgaaaataaaaaag	2	669852	species	Asteraceae	4210	Taraxacum	49743	Taraxacum phymatocarpum	669852	516	GGGCAATCCTGAGCCAA	56.66	0	CCATCGAGTCTCTGCACCTATC	49.86	1	D	Taraxacum phymatocarpum isolate 1098o tRNA-Leu (trnL) gene, partial sequence	chloroplast
GQ245592	atcacgttttccgaaaacaaacaaaggttcagaaagcgaaaataaaaaag	2	669851	species	Asteraceae	4210	Taraxacum	49743	Taraxacum lateritium	669851	516	GGGCAATCCTGAGCCAA	56.66	0	CCATCGAGTCTCTGCACCTATC	49.86	1	D	Taraxacum lateritium isolate 1097o tRNA-Leu (trnL) gene, partial sequence	chloroplast
GQ245590	atcacgttttccgaaaacaaacaaaggttcagaaagcgaaaatcaaaaag	1	669850	species	Asteraceae	4210	Taraxacum	49743	Taraxacum lacerum	669850	516	GGGCAATCCTGAGCCAA	56.66	0	CCATCGAGTCTCTGCACCTATC	49.86	1	D	Taraxacum lacerum isolate 1096o tRNA-Leu (trnL) gene, partial sequence	chloroplast
GQ245589	atcacgttttccgaaaacaaacaaaggttcagaaagcgaaaataaaaaag	1	669850	species	Asteraceae	4210	Taraxacum	49743	Taraxacum lacerum	669850	516	GGGCAATCCTGAGCCAA	56.66	0	CCATCGAGTCTCTGCACCTATC	49.86	1	D	Taraxacum lacerum isolate 0576g tRNA-Leu (trnL) gene, partial sequence	chloroplast
GQ245588	atcacgttttccgaaaacaaacaaaggttcagaaagcgaaaataaaaaag	2	669849	species	Asteraceae	4210	Taraxacum	49743	Taraxacum holmenianum	669849	516	GGGCAATCCTGAGCCAA	56.66	0	CCATCGAGTCTCTGCACCTATC	49.86	1	D	Taraxacum holmenianum isolate 1095o tRNA-Leu (trnL) gene, partial sequence	chloroplast
GQ245586	atcacgttttccgaaaacaaacaaaggttcagaaagcgaaaatcaaaaag	1	669848	species	Asteraceae	4210	Taraxacum	49743	Taraxacum croceum	669848	516	GGGCAATCCTGAGCCAA	56.66	0	CCATCGAGTCTCTGCACCTATC	49.86	1	D	Taraxacum croceum tRNA-Leu (trnL) gene, partial sequence	chloroplast
GQ245585	atcacgttttccgaaaacaaacaaaggttcagaaagcgaaaataaaaaag	1	669847	species	Asteraceae	4210	Taraxacum	49743	Taraxacum ceratophorum	669847	516	GGGCAATCCTGAGCCAA	56.66	0	CCATCGAGTCTCTGCACCTATC	49.86	1	D	Taraxacum ceratophorum tRNA-Leu (trnL) gene, partial sequence	chloroplast
GQ245584	atcacgttttccgaaaacaaacaaaggttcagaaagcgaaaataaaaaag	1	669846	species	Asteraceae	4210	Taraxacum	49743	Taraxacum brachyceras	669846	516	GGGCAATCCTGAGCCAA	56.66	0	CCATCGAGTCTCTGCACCTATC	49.86	1	D	Taraxacum brachyceras tRNA-Leu (trnL) gene, partial sequence	chloroplast
GQ245583	atcacgttttccgaaaacaaacaaaggttcagaaagcgaaaataaaaaag	1	511092	species	Asteraceae	4210	Taraxacum	49743	Taraxacum arcticum	511092	516	GGGCAATCCTGAGCCAA	56.66	0	CCATCGAGTCTCTGCACCTATC	49.86	1	D	Taraxacum arcticum tRNA-Leu (trnL) gene, partial sequence	chloroplast
GQ245582	atcacgttttccgaaaacaaacaaaggttcagaaagcgaaaataaaaaag	2	669845	species	Asteraceae	4210	Taraxacum	49743	Taraxacum alaskanum	669845	NA	GGGCAATCCTGAGCCAA	56.66	0	CCATCGAGTCTCTGCACCTATC	49.86	1	D	Taraxacum alaskanum isolate 1092o tRNA-Leu (trnL) gene, partial sequence	chloroplast
GQ245580	atcacgttttccgaaaacaaacaaaggttcagaaagcgaaaagaaaaaaaa	1	647968	species	Asteraceae	4210	Tanacetum	99105	Tanacetum bipinnatum	647968	508	GGGCAATCCTGAGCCAA	56.66	0	CCATCGAGTCTCTGCACCTATC	49.86	1	D	Tanacetum bipinnatum isolate 1091o tRNA-Leu (trnL) gene, partial sequence	chloroplast
GQ245579	atcacgttttccgaaaacaaacaaaggttcagaaagcgaaaagaaaaaaaaa	1	647968	species	Asteraceae	4210	Tanacetum	99105	Tanacetum bipinnatum	647968	508	GGGCAATCCTGAGCCAA	56.66	0	CCATCGAGTCTCTGCACCTATC	49.86	1	D	Tanacetum bipinnatum isolate 0579g tRNA-Leu (trnL) gene, partial sequence	chloroplast
GQ245578	atcacgttttccgaaaacaagcaaaggttcagaaagcgaaaatcaaaaag	2	481946	species	Asteraceae	4210	Symphyotrichum	72977	Symphyotrichum pygmaeum	481946	NA	GGGCAATCCTGAGCCAA	56.66	0	CCATCGAGTCTCTGCACCTATC	49.86	1	D	Symphyotrichum pygmaeum isolate 1075o tRNA-Leu (trnL) gene, partial sequence	chloroplast
GQ245576	atcctggtttacacgaacaaacctgagtttttttttataaagtgataaaaaag	3	664071	species	Brassicaceae	3700	Subularia	664070	Subularia aquatica	664071	401	GGGCAATCCTGAGCCAA	56.66	0	CCATTGAGTCTCTGCACCTATC	56.99	0	D	Subularia aquatica isolate 1156o tRNA-Leu (trnL) gene, partial sequence	chloroplast
GQ245574	atccctgttttgagaaaaaagggtttattttctatatttcgaattttctattatatagaaattcaaaaataagaatttaaaaaaagg	1	397089	species	Potamogetonaceae	16362	Stuckenia	246706	Stuckenia filiformis	397089	632	GGGCAATCCTGAGCCAA	56.66	0	CCATTGAGTCTCTGCACCTATC	56.99	0	D	Stuckenia filiformis isolate 1455o tRNA-Leu (trnL) gene, partial sequence	chloroplast
GQ245573	atccctgttttgagaaaaaagggtttattttctatatttcgaattttctattatatagaaattcaaaaataagaatttaaaaaagg	1	397089	species	Potamogetonaceae	16362	Stuckenia	246706	Stuckenia filiformis	397089	631	GGGCAATCCTGAGCCAA	56.66	0	CCATTGAGTCTCTGCACCTATC	56.99	0	D	Stuckenia filiformis isolate 0780g tRNA-Leu (trnL) gene, partial sequence	chloroplast
GQ245572	atctttatttttagaaaacaagggtttaatttctaaaactagaataaaaaaag	1	134860	species	Asparagaceae	40552	Streptopus	16237	Streptopus amplexifolius	134860	593	GGGCAATCCTGAGCCAA	56.66	0	CCATTGAGTCTCTGCACCTATC	56.99	0	D	Streptopus amplexifolius tRNA-Leu (trnL) gene, partial sequence	chloroplast
GQ245571	ctccttaaatcgtctcctaaaaaaaaacggattcaaaaagcaagaataaaaaag	1	669844	species	Caryophyllaceae	3568	Stellaria	13273	Stellaria umbellata	669844	641	GGGCAATCCTGAGCCAA	56.66	0	CCTTTGAGTCTCTGCACCTATC	51.87	1	D	Stellaria umbellata tRNA-Leu (trnL) gene, partial sequence	chloroplast
GQ245570	ctccttaattgtctcctaaaaaaaaaaacggattcaaaaagcaagaataaaaaag	1	325516	species	Caryophyllaceae	3568	Stellaria	13273	Stellaria nemorum	325516	639	GGGCAATCCTGAGCCAA	56.66	0	CCTTTGAGTCTCTGCACCTATC	51.87	1	D	Stellaria nemorum tRNA-Leu (trnL) gene, partial sequence	chloroplast
GQ245569	ctccttaaatcgtctcctaaaaaaaaacggattcaaaaagcaagaataaaaaag	2	19744	species	Caryophyllaceae	3568	Stellaria	13273	Stellaria longipes	19744	NA	GGGCAATCCTGAGCCAA	56.66	0	CCTTTGAGTCTCTGCACCTATC	51.87	1	D	Stellaria longipes isolate 1200o tRNA-Leu (trnL) gene, partial sequence	chloroplast
GQ245567	ctccttaaatcgtctcctaaaaaaaaaacggattcaaaaagcaagaataaaaaag	1	228247	species	Caryophyllaceae	3568	Stellaria	13273	Stellaria longifolia	228247	642	GGGCAATCCTGAGCCAA	56.66	0	CCTTTGAGTCTCTGCACCTATC	51.87	1	D	Stellaria longifolia tRNA-Leu (trnL) gene, partial sequence	chloroplast
GQ245566	ctccttattttctccaaaaaaaaaagaaaaaaag	2	645223	species	Caryophyllaceae	3568	Stellaria	13273	Stellaria dicranoides	645223	NA	GGGCAATCCTGAGCCAA	56.66	0	CCTTTAAGTCTCTGCACCTATC	42.59	2	D	Stellaria dicranoides isolate 1685o tRNA-Leu (trnL) gene, partial sequence	chloroplast
GQ245564	ctccttaaatcgtctcctaaaaaaaaacggattcaaaaagcaagaataaaaaag	2	395325	species	Caryophyllaceae	3568	Stellaria	13273	Stellaria crassifolia	395325	NA	GGGCAATCCTGAGCCAA	56.66	0	CCTTTGAGTCTCTGCACCTATC	51.87	1	D	Stellaria crassifolia isolate 1197o tRNA-Leu (trnL) gene, partial sequence	chloroplast
GQ245562	ctccttaaatcgtctcctaaaaaaaacggattcaaaaagcaagaataaaaaag	1	669842	species	Caryophyllaceae	3568	Stellaria	13273	Stellaria borealis	669842	641	GGGCAATCCTGAGCCAA	56.66	0	CCTTTGAGTCTCTGCACCTATC	51.87	1	D	Stellaria borealis tRNA-Leu (trnL) gene, partial sequence	chloroplast
GQ245561	atctttttttttattttttttagaaaaaaaaaaaaataaaaaaaatgagaaaaacgg	1	126264	species	Orchidaceae	4747	Spiranthes	38214	Spiranthes romanzoffiana	126264	620	GGGCAATCCTGAGCCAA	56.66	0	CCGTTGAGTCTCTGCACCTATC	53.99	1	D	Spiranthes romanzoffiana tRNA-Leu (trnL) gene, partial sequence	chloroplast
GQ245560	atcctgttttatgaaaacaagcaagggtttcataaactcataaaccgagaataaaagag	1	669841	species	Rosaceae	3745	Spiraea	23224	Spiraea stevenii	669841	598	GGGCAATCCTGAGCCAA	56.66	0	CCATTGAGTCTCTGCACCTATC	56.99	0	D	Spiraea stevenii tRNA-Leu (trnL) gene, partial sequence	chloroplast
GQ245559	atccggatattttgataaaacaagggtttataaaactagaatcaaaaaggaag	2	669840	species	Typhaceae	4731	Sparganium	4729	Sparganium natans	669840	644	GGGCAATCCTGAGCCAA	56.66	0	CCATCGAGTCTCTGCACCTATC	49.86	1	D	Sparganium natans isolate 1772o tRNA-Leu (trnL) gene, partial sequence	chloroplast
GQ245557	atccggatattttgataaaacaagggtttataaaactagaatcaaaaaggaag	3	669839	species	Typhaceae	4731	Sparganium	4729	Sparganium hyperboreum	669839	644	GGGCAATCCTGAGCCAA	56.66	0	CCATCGAGTCTCTGCACCTATC	49.86	1	D	Sparganium hyperboreum tRNA-Leu (trnL) gene, partial sequence	chloroplast
GQ245556	atcctgatattttgataaaacaagggtttataaaactagaatcaaaaaggaag	2	669838	species	Typhaceae	4731	Sparganium	4729	Sparganium angustifolium	669838	644	GGGCAATCCTGAGCCAA	56.66	0	CCATCGAGTCTCTGCACCTATC	49.86	1	D	Sparganium angustifolium isolate 1600o tRNA-Leu (trnL) gene, partial sequence	chloroplast
GQ245554	atcctgttttatgaaaataaacaagggtttcataaaccgaaaataaaaaag	1	36599	species	Rosaceae	3745	Sorbus	23222	Sorbus aucuparia	36599	590	GGGCAATCCTGAGCCAA	56.66	0	CCATTGAGTCTCTGCACCTATC	56.99	0	D	Sorbus aucuparia tRNA-Leu (trnL) gene, partial sequence	chloroplast
GQ245553	atcacgttttccgaaaacaagcaaaggttcagaaagcgaaaatcaaaaag	3	462879	species	Asteraceae	4210	Solidago	59293	Solidago virgaurea	462879	NA	GGGCAATCCTGAGCCAA	56.66	0	CCATCGAGTCTCTGCACCTATC	49.86	1	D	Solidago virgaurea isolate 0955o tRNA-Leu (trnL) gene, partial sequence	chloroplast
GQ245551	atcacgttttccgaaaacaagcaaaggttcagaaagcgaaaatcaaaaag	4	669837	species	Asteraceae	4210	Solidago	59293	Solidago multiradiata	669837	NA	GGGCAATCCTGAGCCAA	56.66	0	CCATCGAGTCTCTGCACCTATC	49.86	1	D	Solidago multiradiata isolate 1090o tRNA-Leu (trnL) gene, partial sequence	chloroplast
GQ245549	atcctgggttacgcgaacaaaccggagtttagaaagcgagaaaaaagg	1	395324	species	Brassicaceae	3700	Smelowskia	98034	Smelowskia spathulatifolia	395324	584	GGGCAATCCTGAGCCAA	56.66	0	CCATCGAGTCTCTGCACCTATC	49.86	1	D	Smelowskia spathulatifolia tRNA-Leu (trnL) gene, partial sequence	chloroplast
GQ245548	atcctgggttacgcgaacaaaccggagtttagaaagcgagaaaaaagg	1	225668	species	Brassicaceae	3700	Smelowskia	98034	Smelowskia porsildii	225668	584	GGGCAATCCTGAGCCAA	56.66	0	CCATCGAGTCTCTGCACCTATC	49.86	1	D	Smelowskia porsildii tRNA-Leu (trnL) gene, partial sequence	chloroplast
GQ245547	atcctgggttacgcgaacaaaccggagtttagaaagcgagaaaaaagg	1	225663	species	Brassicaceae	3700	Smelowskia	98034	Smelowskia borealis	225663	584	GGGCAATCCTGAGCCAA	56.66	0	CCATCGAGTCTCTGCACCTATC	49.86	1	D	Smelowskia borealis tRNA-Leu (trnL) gene, partial sequence	chloroplast
GQ245546	ctccttttttcaaaagcaaaaaaaagtattaagaaagaaaaaaag	1	669836	species	Caryophyllaceae	3568	Silene	3573	Silene violascens	669836	633	GGGCAATCCTGAGCCAA	56.66	0	CCTTTGAGTCTCTGCACCTATC	51.87	1	D	Silene violascens tRNA-Leu (trnL) gene, partial sequence	chloroplast
GQ245545	ctccttttttcaaaagcaaaaaaaagtattaagaaagaaaaaaag	2	269082	species	Caryophyllaceae	3568	Silene	3573	Silene uralensis	269082	NA	GGGCAATCCTGAGCCAA	56.66	0	CCTTTGAGTCTCTGCACCTATC	51.87	1	D	Silene uralensis isolate 1195o tRNA-Leu (trnL) gene, partial sequence	chloroplast
GQ245543	ctccttttttcaaaagcaaaaaaaagtattaagaaagaaaaaaag	2	269083	species	Caryophyllaceae	3568	Silene	3573	Silene sorensenis	269083	NA	GGGCAATCCTGAGCCAA	56.66	0	CCTTTGAGTCTCTGCACCTATC	51.87	1	D	Silene sorensenis isolate 1194o tRNA-Leu (trnL) gene, partial sequence	chloroplast
GQ245541	ctccttttttcaaaagcaaaaaaaagtattaagaaagaaaaaaag	2	675740	species	Caryophyllaceae	3568	Silene	3573	Silene soczavana	675740	NA	GGGCAATCCTGAGCCAA	56.66	0	CCTTTGAGTCTCTGCACCTATC	51.87	1	D	Silene soczavana isolate 1189o tRNA-Leu (trnL) gene, partial sequence	chloroplast
GQ245539	ctccttttttcaaaagcaaaaaaagtattaagaaagaaaaaaaag	2	663354	species	Caryophyllaceae	3568	Silene	3573	Silene samojedorum	663354	NA	GGGCAATCCTGAGCCAA	56.66	0	CCTTTGAGTCTCTGCACCTATC	51.87	1	D	Silene samojedorum isolate 1193o tRNA-Leu (trnL) gene, partial sequence	chloroplast
GQ245537	ctccttttattttccttttttcaaaagcaaaataaaggattaagaaagcaagaaaaaaaggg	2	403542	species	Caryophyllaceae	3568	Silene	3573	Silene repens	403542	NA	GGGCAATCCTGAGCCAA	56.66	0	CCTTTGAGTCTCTGCACCTATC	51.87	1	D	Silene repens isolate 1192o tRNA-Leu (trnL) gene, partial sequence	chloroplast
GQ245535	ctccttttattttcctttttttcaaaagcaaaataaaggatgaagaaagcaagaaaaaaagg	3	669834	species	Caryophyllaceae	3568	Silene	3573	Silene pauciflora	669834	NA	GGGCAATCCTGAGCCAA	56.66	0	CCTTTGAGTCTCTGCACCTATC	51.87	1	D	Silene pauciflora isolate 1191o tRNA-Leu (trnL) gene, partial sequence	chloroplast
GQ245533	ctccttttttcaaaagcaaaaaaaagtattaagaaagaaaaaaag	2	269081	species	Caryophyllaceae	3568	Silene	3573	Silene ostenfeldii	269081	633	GGGCAATCCTGAGCCAA	56.66	0	CCTTTGAGTCTCTGCACCTATC	51.87	1	D	Silene ostenfeldii isolate 1190o tRNA-Leu (trnL) gene, partial sequence	chloroplast
GQ245531	ctccttttttcaaaagcaaaaaaaagtattaagaaagaaaaaaag	1	39884	species	Caryophyllaceae	3568	Silene	3573	Silene involucrata	39884	632	GGGCAATCCTGAGCCAA	56.66	0	CCTTTGAGTCTCTGCACCTATC	51.87	1	D	Silene involucrata tRNA-Leu (trnL) gene, partial sequence	chloroplast
GQ245530	ctccttttattttcctttttttcaaaagcaaagatgaagaaagcaagaaaaaaagg	2	39862	species	Caryophyllaceae	3568	Silene	3573	Silene acaulis	39862	NA	GGGCAATCCTGAGCCAA	56.66	0	CCTTTGAGTCTCTGCACCTATC	51.87	1	D	Silene acaulis isolate 0940o tRNA-Leu (trnL) gene, partial sequence	chloroplast
GQ245528	atcccgttttatgaaaacaaacaaaggtttcagaaagcgagaataaataagg	1	643042	species	Rosaceae	3745	Sibbaldiopsis	643041	Sibbaldiopsis tridentata	643042	503	GGGCAATCCTGAGCCAA	56.66	0	CCATTGAGTCTCTGCACCTATC	56.99	0	D	Sibbaldiopsis tridentata tRNA-Leu (trnL) gene, partial sequence	chloroplast
GQ245527	atcccgttttatgaaaacaaacaaaggtttcagaaagcgagaataaataagg	1	57947	species	Rosaceae	3745	Sibbaldia	57946	Sibbaldia procumbens	57947	503	GGGCAATCCTGAGCCAA	56.66	0	CCATTGAGTCTCTGCACCTATC	56.99	0	D	Sibbaldia procumbens isolate 1013o tRNA-Leu (trnL) gene, partial sequence	chloroplast
10_0001	atcctatttttcggaaatag	1	4e+06	species	Andreaeaceae	13795	Andreaea	13796	Andreaea crassinervia	4e+06	350	AGGCAATCCTGAGCCAA	50.77	1	CCATTGAGTCTCTGCACCTATC	56.99	0	D	10 Andreaea crassinervia
1007_0002	attttgtttcccttacaa	1	537846	species	Scapaniaceae	41845	Scapania	41847	Scapania calcicola	537846	369	AGGTAATCCTGAGCCAA	41.88	2	CCTTTGAGTCTCTGCACCTATT	48.94	2	D	1007 Scapania calcicola
1008_0003	attttgttttccttacaa	1	537848	species	Scapaniaceae	41845	Scapania	41847	Scapania cuspiduligera	537848	371	AGGTAATCCTGAGCCAA	41.88	2	CCTTTGAGTCTCTGCACCTATT	48.94	2	D	1008 Scapania cuspiduligera
1009_0004	attttgtttcctttacaa	2	402139	species	Scapaniaceae	41845	Scapania	41847	Scapania hyperborea	402139	377	AGGTAATCCTGAGCCAA	41.88	2	CCTTTGAGTCTCTGCACCTATT	48.94	2	D	1009 Scapania hyperborea
1011_0005	attttgtttacttcacaa	1	4000061	species	Scapaniaceae	41845	Scapania	41847	Scapania nimbosa	4000061	367	AGGTAATCCTGAGCCAA	41.88	2	CCTTTGAGTCTCTGCACCTATT	48.94	2	D	1011 Scapania nimbosa
1013_0006	attttgtttcctttacaa	1	209818	species	Scapaniaceae	41845	Scapania	41847	Scapania paludicola	209818	377	AGGTAATCCTGAGCCAA	41.88	2	CCTTTGAGTCTCTGCACCTATT	48.94	2	D	1013 Scapania paludicola
1015_0007	aatttgtttcccttacaa	1	537861	species	Scapaniaceae	41845	Scapania	41847	Scapania uliginosa	537861	372	AGGTAATCCTGAGCCAA	41.88	2	CCTTCGAGTCTCTGCACCTATT	39.91	3	D	1015 Scapania uliginosa
1016_0008	aatttgtttcttttacaa	2	215256	species	Scapaniaceae	41845	Scapania	41847	Scapania undulata	215256	364	AGGTAATCCTGAGCCAA	41.88	2	CCTTTGAGTCTCTGCACCTATT	48.94	2	D	1016 Scapania undulata
1019_0009	atcttatttcgtttgaagataa	2	61542	species	Thuidiaceae	61526	Abietinella	61533	Abietinella abietina	61542	NA	AAGCAATCCTGAGCCAA	45.59	2	CCATTGAGTCTCTGCACCTATT	54.34	1	D	1019 Abietinella abietina
1021_0010	atcttatttgatttaaaaataa	2	52976	species	Bartramiaceae	52974	Bartramia	52975	Bartramia pomiformis	52976	384	AAGCAATCCTGAGCCAA	45.59	2	CCATTGAGTCTCTGCACCTATC	56.99	0	D	1021 Bartramia pomiformis
1022_0011	atgttatttcgtttgaaaatga	2	184629	species	Brachytheciaceae	37421	Sciuro-hypnum	347873	Sciuro-hypnum reflexum	184629	339	AAGCAATCCTGAGCCAA	45.59	2	CCATTGAGTCTCTGCACCTATT	54.34	1	D	1022 Brachythecium reflexum
1023_0012	atattatttcgtttgaaaatga	2	80886	species	Brachytheciaceae	37421	Brachythecium	53004	Brachythecium salebrosum	80886	NA	AAGCAATCCTGAGCCAA	45.59	2	CCATTGAGTCTCTGCACCTATT	54.34	1	D	1023 Brachythecium salebrosum
1024_0013	attttattatatattaaaaataa	2	37413	species	Bryaceae	37411	Bryum	37412	Bryum argenteum	37413	399	AAGCAATCCTGAGCCAA	45.59	2	CCATTGAGTCTCTGCACCTATT	54.34	1	D	1024 Bryum argenteum
1026_0014	attttattgtctattaaaaataa	1	200811	species	Bryaceae	37411	Bryum	37412	Bryum pseudotriquetrum	200811	399	AAGCAATCCTGAGCCAA	45.59	2	CCATTGAGTCTCTGCACCTATC	56.99	0	D	1026 Bryum pseudotriquetrum
1027_0015	atcttatttcgtttgaaaataa	3	139999	species	Calliergonaceae	222836	Calliergon	139997	Calliergon giganteum	139999	339	AAGCAATCCTGAGCCAA	45.59	2	CCATTGAGTCTCTGCACCTATT	54.34	1	D	1027 Calliergon giganteum
1028_0016	attttatttttaa	2	127161	species	Leucobryaceae	80887	Campylopus	94682	Campylopus atrovirens	127161	374	AAGCGATCCTGAGCCAA	39.31	3	CCATTGAGTCTCTGCACCTATT	54.34	1	D	1028 Campylopus atrovirens
1029_0017	attttacttctaaaagtaa	1	146562	species	Catoscopiaceae	146560	Catoscopium	146561	Catoscopium nigritum	146562	375	AAGCGATCCTGAGCCAA	39.31	3	CCATTGAGTCTCTGCACCTATT	54.34	1	D	1029 Catoscopium nigritum
1033_0018	atcttatttccttttttttgaggataa	2	99398	species	Amblystegiaceae	52997	Cratoneuron	69982	Cratoneuron filicinum	99398	345	AAGCAATCCTGAGCCAA	45.59	2	CCATTGAGTCTCTGCACCTATT	54.34	1	D	1033 Cratoneuron filicinum
1038_0019	attttatcttgaaaatga	1	175148	species	Dicranaceae	3220	Dicranum	3221	Dicranum majus	175148	368	AAGCAATCCTGAGCCAA	45.59	2	CCATCGAGTCTCTGCACCTATC	49.86	1	D	1038 Dicranum majus
1039_0020	attttatttccttttgtttgaggataa	1	129930	genus	Amblystegiaceae	52997	Palustriella	129930	Palustriella	-1	345	AAGCAATCCTGAGCCAA	45.59	2	CCATTGAGTCTCTGCACCTATT	54.34	1	D	1039 Palustriella
1040_0021	atcttagaaaataa	1	226483	species	Grimmiaceae	65550	Dryptodon	226482	Dryptodon patens	226483	372	AAGCGATCCTGAGCCAA	39.31	3	CCATTGAGTCTCTGCACCTATC	56.99	0	D	1040 Dryptodon patens
1041_0022	attttattctggaagtaa	3	4000027	species	Tettigoniidae	62784	Encalypta	323399	Encalypta alpina	4000027	375	AAGCAATCCTGAGCCAA	45.59	2	CCATCGAGTCTCTGCACCTATC	49.86	1	D	1041 Encalypta alpina
1042_0023	attttattttaaaagtaa	1	4000062	species	Tettigoniidae	62784	Encalypta	323399	Encalypta brevicollis	4000062	369	AAGCAATCCTGAGCCAA	45.59	2	CCATCGAGTCTCTGCACCTATT	46.51	2	D	1042 Encalypta brevicollis
1044_0024	attttattttaaaagtaa	2	4000063	species	Tettigoniidae	62784	Encalypta	323399	Encalypta longicollis	4000063	NA	AAGCAATCCTGAGCCAA	45.59	2	CCATCGAGTCTCTGCACCTATC	49.86	1	D	1044 Encalypta longicollis
1045_0025	attttgttttaaaaataa	1	129274	species	Fissidentaceae	52981	Fissidens	52982	Fissidens osmundoides	129274	373	AAGCGATCCTGAGCCAA	39.31	3	CCATCGAGTCTCTGCACCTATC	49.86	1	D	1045 Fissidens osmundoides
1046_0026	atcttatttcaaaaaaa	1	296924	species	Grimmiaceae	65550	Grimmia	115593	Grimmia montana	296924	379	AAGCGATCCTGAGCCAA	39.31	3	CCATTGAGTCTCTGCACCTATC	56.99	0	D	1046 Grimmia montana
1047_0027	atcttatttcaaaaagaa	1	115593	genus	Grimmiaceae	65550	Grimmia	115593	Grimmia	-1	379	AAGCGATCCTGAGCCAA	39.31	3	CCATTGAGTCTCTGCACCTATC	56.99	0	D	1047 Grimmia
1048_0028	attttattttatttaaaaataa	2	52988	species	Hedwigiaceae	52986	Hedwigia	52987	Hedwigia ciliata	52988	354	AAGCAATCCTGAGCCAA	45.59	2	CCATTTAGTCTCTGCACCTATC	49.27	1	D	1048 Hedwigia ciliata
1049_0029	atcttgtttcgtgtgaaaatgg	1	70133	species	Neckeraceae	67442	Homalia	70132	Homalia trichomanoides	70133	339	AAGCAATCCTGAGCCAA	45.59	2	CCATTGAGTCTCTGCACCTATC	56.99	0	D	1049 Homalia trichomanoides
105_0030	attttatttctttggaagtaagaagagatga	1	90309	species	Hylocomiaceae	28466	Ctenidium	90308	Ctenidium molluscum	90309	349	AAGCAATCCTGAGCCAA	45.59	2	CCATTGAGTCTCTGCACCTATT	54.34	1	D	105 Ctenidium molluscum
1050_0031	atcttatttcctttgaggataa	2	140005	species	Amblystegiaceae	52997	Hygrohypnum	129928	Hygrohypnum ochraceum	140005	339	AAGCAATCCTGAGCCAA	45.59	2	CCATTGAGTCTCTGCACCTATT	54.34	1	D	1050 Hygrohypnum ochraceum
1051_0032	atcttatttcgtttgagaataa	1	81472	species	Hylocomiaceae	28466	Hylocomiastrum	81471	Hylocomiastrum pyrenaicum	81472	338	AAGCAATCCTGAGCCAA	45.59	2	CCATTGAGTCTCTGCACCTATT	54.34	1	D	1051 Hylocomiastrum pyrenaicum
1053_0033	attttatttcgtttgaaaataa	3	304434	species	Hypnaceae	53009	Hypnum	49761	Hypnum revolutum	304434	339	AAGCAATCCTGAGCCAA	45.59	2	CCATTGAGTCTCTGCACCTATT	54.34	1	D	1053 Hypnum revolutum
1054_0034	attttatattttgaaaataa	2	175154	species	Rhabdoweisiaceae	61530	Kiaeria	93150	Kiaeria starkei	175154	378	AGGCGATCCTGAGCCAA	45.23	2	CCATCGAGTCTCTGCACCTATC	49.86	1	D	1054 Kiaeria starkei
1055_0035	atattattttttttaaaaataa	1	279758	species	Orthotrichaceae	52989	Orthotrichum	52990	Orthotrichum affine	279758	347	AAGCAATCCTGAGCCAA	45.59	2	CCATTGAGTCTCTGCACCTATT	54.34	1	D	1055 Orthotrichum affine
1057_0036	atattattttatttaaaaataa	2	478074	species	Orthotrichaceae	52989	Orthotrichum	52990	Orthotrichum rupestre	478074	NA	AAGCAATCCTGAGCCAA	45.59	2	CCATTGAGTCTCTGCACCTATT	54.34	1	D	1057 Orthotrichum rupestre
1059_0037	attttattttattcgagaatga	3	185664	species	Mniaceae	3227	Plagiomnium	3230	Plagiomnium ellipticum	185664	323	AAGCAATCCTGAGCCAA	45.59	2	CCATCGAGTCTCTGCACCTATT	46.51	2	D	1059 Plagiomnium ellipticum
106_0038	atttgagattttgaaaataa	1	4000007	species	Rhabdoweisiaceae	61530	Cynodontium	96527	Cynodontium bruntonii	4000007	381	AAGCGATCCTGAGCCAA	39.31	3	CCATCGAGTCTCTGCACCTATC	49.86	1	D	106 Cynodontium bruntonii
109_0039	attttattttgagaataa	1	127173	species	Rhabdoweisiaceae	61530	Cynodontium	96527	Cynodontium jenneri	127173	375	AAGCGATCCTGAGCCAA	39.31	3	CCATCGAGTCTCTGCACCTATT	46.51	2	D	109 Cynodontium jenneri
112_0040	attttatcttaaaatga	2	3221	genus	Dicranaceae	3220	Dicranum	3221	Dicranum	-1	367	AAGCAATCCCGAGCCAA	33.21	3	CCATCGAGTCTCTGCACCTATC	49.86	1	D	112 Dicranum
1127_0041	attttccttttaaaaaacaa	1	4000065	species	Pottiaceae	38586	Aloina	200689	Aloina brevirostris	4000065	340	AAGCAATCCTGAGCCAA	45.59	2	CCATCGAGTCTCTGCACCTATT	46.51	2	D	1127 Aloina brevirostris
1128_0042	attttacatttaaaaaacag	3	200698	species	Pottiaceae	38586	Bryoerythrophyllum	200697	Bryoerythrophyllum recurvirostrum	200698	NA	AAGCAATCCTGAGCCAA	45.59	2	CCATCGAGTCTCTGCACCTATT	46.51	2	D	1128 Bryoerythrophyllum recurvirostrum
1130_0043	atcttatttccttttgtttgaggataa	3	99400	species	Amblystegiaceae	52997	Amblystegium	99399	Amblystegium serpens	99400	344	AAGCAATCCTGAGCCAA	45.59	2	CCATTGAGTCTCTGCACCTATT	54.34	1	D	1130 Amblystegium serpens
1131_0044	atcttatttccttttgtttgaggataa	1	140014	species	Amblystegiaceae	52997	Amblystegium	99399	Amblystegium fluviatile	140014	344	AAGCAATCCTGAGCCAA	45.59	2	CCATTGAGTCTCTGCACCTATT	54.34	1	D	1131 Amblystegium fluviatile
1132_0045	attttattttgagaataa	2	96799	species	Rhabdoweisiaceae	61530	Amphidium	61521	Amphidium mougeotii	96799	375	AAGCGATCCTGAGCCAA	39.31	3	CCATCGAGTCTCTGCACCTATT	46.51	2	D	1132 Amphidium mougeotii
1136_0046	atcttgtttcgtgtgaaaatgg	2	119543	species	Anomodontaceae	84220	Anomodon	84227	Anomodon attenuatus	119543	339	AAGCAATCCTGAGCCAA	45.59	2	CCATTGAGTCTCTGCACCTATC	56.99	0	D	1136 Anomodon attenuatus
1139_0047	atcttatttcgtgtgaaaataa	1	253516	species	Anomodontaceae	84220	Anomodon	84227	Anomodon viticulosus	253516	339	AAGCAATCCTGAGCCAA	45.59	2	CCATTGAGTCTCTGCACCTATT	54.34	1	D	1139 Anomodon viticulosus
1140_0048	atattattttgtttagaaataa	2	100465	species	Leucodontaceae	65549	Antitrichia	84254	Antitrichia curtipendula	100465	339	AAGCAATCCTGAGCCAA	45.59	2	CCATTGAGTCTCTGCACCTATT	54.34	1	D	1140 Antitrichia curtipendula
1147_0049	attttattttatttaaaaataa	2	203222	species	Bartramiaceae	52974	Bartramia	52975	Bartramia ithyphylla	203222	389	AAGCAATCCTGAGCCAA	45.59	2	CCATTGAGTCTCTGCACCTATT	54.34	1	D	1147 Bartramia ithyphylla
1148_0050	atcttatttgatttaaaaataa	2	146551	species	Bartramiaceae	52974	Conostomum	146550	Conostomum tetragonum	146551	374	AAGCAATCCCGAGCCAA	33.21	3	CCATTGAGTCTCTGCACCTATC	56.99	0	D	1148 Conostomum tetragonum
1157_0051	attttattgtctattaaaaataa	1	37412	genus	Bryaceae	37411	Bryum	37412	Bryum	-1	399	AAGCAATCCTGAGCCAA	45.59	2	CCATTGAGTCTCTGCACCTATT	54.34	1	D	1157 Bryum
1159_0052	attttattgtctattaaaaataa	2	4000004	species	Bryaceae	37411	Bryum	37412	Bryum elegans	4000004	399	AAGCAATCCTGAGCCAA	45.59	2	NA	NA	NA	D	1159 Bryum elegans
1168_0053	attttattgtatattaaaaataa	2	187846	species	Bryaceae	37411	Plagiobryum	187844	Plagiobryum zierii	187846	413	AAGCAATCCTGAGCCAA	45.59	2	CCATTGAGTCTCTGCACCTATC	56.99	0	D	1168 Plagiobryum zierii
1175_0054	attttattttatttaaaaataa	2	4000046	species	Mniaceae	3227	Cyrtomnium	67346	Cyrtomnium hymenophylloides	4000046	368	AAGCAATCCTGAGCCAA	45.59	2	CCATTGAGTCTCTGCACCTATT	54.34	1	D	1175 Cyrtomnium hymenophylloides
1177_0055	attttgttttatttaagactga	1	295715	species	Mniaceae	3227	Rhizomnium	187991	Rhizomnium magnifolium	295715	381	AAGTAATCCTGAGCCAA	35.66	3	CCATCGAGTCTCTGCACCTATT	46.51	2	D	1177 Rhizomnium magnifolium
1178_0056	attttgttttatttaagactga	2	295714	species	Mniaceae	3227	Rhizomnium	187991	Rhizomnium pseudopunctatum	295714	381	AAGTAATCCTGAGCCAA	35.66	3	CCATCGAGTCTCTGCACCTATT	46.51	2	D	1178 Rhizomnium pseudopunctatum
1179_0057	attttgttttatttaagactga	2	187992	species	Mniaceae	3227	Rhizomnium	187991	Rhizomnium punctatum	187992	381	AAGTAATCCTGAGCCAA	35.66	3	CCATCGAGTCTCTGCACCTATT	46.51	2	D	1179 Rhizomnium punctatum
1180_0058	attttatcatatattaaaaataa	2	65534	species	Bryaceae	37411	Rhodobryum	65533	Rhodobryum roseum	65534	398	AAGCAATCCTGAGCCAA	45.59	2	CCATCGAGTCTCTGCACCTATC	49.86	1	D	1180 Rhodobryum roseum
1182_0059	attttattttatttaaaaatag	1	120646	species	Mniaceae	3227	Mielichhoferia	67233	Mielichhoferia mielichhoferiana	120646	368	AAGCAATCCTGAGCCAA	45.59	2	CCATTGAGTCTCTGCACCTATT	54.34	1	D	1182 Mielichhoferia mielichhoferiana
1183_0060	attttatttttaaataaaataa	1	120646	species	Mniaceae	3227	Mielichhoferia	67233	Mielichhoferia mielichhoferiana	120646	368	AAGCAATCCTGAGCCAA	45.59	2	CCATTGAGTCTCTGCACCTATT	54.34	1	D	1183 Mielichhoferia mielichhoferiana
1184_0061	attttattttatttaaaaataa	2	67240	species	Mniaceae	3227	Pohlia	67238	Pohlia cruda	67240	352	AAGCAATCCTGAGCCAA	45.59	2	CCATTGAGTCTCTGCACCTATT	54.34	1	D	1184 Pohlia cruda
1185_0062	attttattttatttaaaaataa	1	573576	species	Mniaceae	3227	Pohlia	67238	Pohlia drummondii	573576	369	AAGCAATCCTGAGCCAA	45.59	2	CCATTGAGTCTCTGCACCTATT	54.34	1	D	1185 Pohlia drummondii
1189_0063	attttattttatttgagaatga	1	4000074	species	Mniaceae	3227	Mnium	3228	Mnium ambiguum	4000074	359	AAGCAATCCTGAGCCAA	45.59	2	CCATTGAGTCTCTGCACCTATT	54.34	1	D	1189 Mnium ambiguum
1191_0064	attttattttatttgagaatga	1	4000052	species	Mniaceae	3227	Mnium	3228	Mnium marginatum	4000052	360	AAGCAATCCTGAGCCAA	45.59	2	CCATTGAGTCTCTGCACCTATT	54.34	1	D	1191 Mnium marginatum
1192_0065	attttattttatttgagaatga	1	4000015	species	Mniaceae	3227	Mnium	3228	Mnium blyttii	4000015	368	AAGCAATCCTGAGCCAA	45.59	2	CCATTGAGTCTCTGCACCTATT	54.34	1	D	1192 Mnium blyttii
1193_0066	attttatttttgaacaaaataa	3	41835	species	Mniaceae	3227	Mnium	3228	Mnium hornum	41835	352	AAGCAATCCTGAGCCAA	45.59	2	CCATTGAGTCTCTGCACCTATT	54.34	1	D	1193 Mnium hornum
1195_0067	attttattttatttgagaatga	3	342066	species	Mniaceae	3227	Mnium	3228	Mnium stellare	342066	368	AAGCAATCCTGAGCCAA	45.59	2	CCATTGAGTCTCTGCACCTATT	54.34	1	D	1195 Mnium stellare
1197_0068	attttattttatttgagaataa	2	66997	species	Mniaceae	3227	Plagiomnium	3230	Plagiomnium affine	66997	323	AAGCAATCCTGAGCCAA	45.59	2	CCATCGAGTCTCTGCACCTATT	46.51	2	D	1197 Plagiomnium affine
1201_0069	attttattttattcgagaataa	1	95766	species	Mniaceae	3227	Plagiomnium	3230	Plagiomnium undulatum	95766	323	AGGCAATCCTGAGCCAA	50.77	1	CCATTGAGTCTCTGCACCTATT	54.34	1	D	1201 Plagiomnium undulatum
1202_0070	attttattttatttgagaatga	2	324268	species	Mniaceae	3227	Pseudobryum	324267	Pseudobryum cinclidioides	324268	368	AAGCAATCCTGAGCCAA	45.59	2	CCATTGAGTCTCTGCACCTATT	54.34	1	D	1202 Pseudobryum cinclidioides
1205_0071	attttatatcata	2	70128	species	Buxbaumiaceae	65544	Buxbaumia	70127	Buxbaumia aphylla	70128	359	AGATAATCCTGAGCCAA	30.96	3	CCATTGAGTCTCTGCACCTATT	54.34	1	D	1205 Buxbaumia aphylla
1209_0072	attttatttttaaaataa	2	4000071	species	Dicranaceae	3220	Dicranella	52977	Dicranella crispa	4000071	379	AAGCGATCCTGAGCCAA	39.31	3	CCATCGAGTCTCTGCACCTATC	49.86	1	D	1209 Dicranella crispa
1211_0073	attttattttcaataatga	2	80885	species	Dicranaceae	3220	Dicranella	52977	Dicranella heteromalla	80885	NA	AAGCAATCCTGAGCCAA	45.59	2	CCATTGAGTCTCTGCACCTATC	56.99	0	D	1211 Dicranella heteromalla
1214_0074	attttatcttgaaaatga	2	380525	species	Dicranaceae	3220	Dicranum	3221	Dicranum brevifolium	380525	369	AAGCAATCCTGAGCCAA	45.59	2	CCATCGAGTCTCTGCACCTATC	49.86	1	D	1214 Dicranum brevifolium
1216_0075	attttatcttaaaaatga	1	380524	species	Dicranaceae	3220	Dicranum	3221	Dicranum drummondii	380524	368	AAGCAATCCTGAGCCAA	45.59	2	CCATCGAGTCTCTGCACCTATC	49.86	1	D	1216 Dicranum drummondii
1219_0076	attttatcttaaaaatga	2	4000049	species	Dicranaceae	3220	Dicranum	3221	Dicranum flexicaule	4000049	368	NA	NA	NA	CCATCGAGTCTCTGCACCTATC	49.86	1	D	1219 Dicranum flexicaule
1220_0077	attttatcttgaaaatga	1	94687	species	Dicranaceae	3220	Dicranum	3221	Dicranum fragilifolium	94687	368	AAGCAATCCTGAGCCAA	45.59	2	CCATCGAGTCTCTGCACCTATC	49.86	1	D	1220 Dicranum fragilifolium
1227_0078	attttatcttgaaaatga	1	4000072	species	Dicranaceae	3220	Dicranum	3221	Dicranum leioneuron	4000072	368	AAGCAATCCTGAGCCAA	45.59	2	CCATCGAGTCTCTGCACCTATC	49.86	1	D	1227 Dicranum leioneuron
1230_0079	attttatcttgaaaatga	1	98330	species	Dicranaceae	3220	Orthodicranum	98329	Orthodicranum montanum	98330	370	AAGCAATCCTGAGCCAA	45.59	2	CCATCGAGTCTCTGCACCTATC	49.86	1	D	1230 Dicranum montanum
1232_0080	attttatctcaaaaatga	2	98326	species	Dicranaceae	3220	Dicranum	3221	Dicranum polysetum	98326	368	AAGCAATCCTGAGCCAA	45.59	2	CCATCGAGTCTCTGCACCTATC	49.86	1	D	1232 Dicranum polysetum
1233_0081	attttatctcgaaaatga	1	3222	species	Dicranaceae	3220	Dicranum	3221	Dicranum scoparium	3222	368	AAGCAATCCTGAGCCAA	45.59	2	CCATCGAGTCTCTGCACCTATC	49.86	1	D	1233 Dicranum scoparium
1234_0082	attttatctcgaaaatga	2	4000009	species	Dicranaceae	3220	Dicranum	3221	Dicranum spurium	4000009	368	AAGCAATCCTGAGCCAA	45.59	2	CCATCGAGTCTCTGCACCTATC	49.86	1	D	1234 Dicranum spurium
1235_0083	attttatcttgaaaatga	2	98499	species	Dicranaceae	3220	Paraleucobryum	98498	Paraleucobryum enerve	98499	368	AAGCAATCCTGAGCCAA	45.59	2	CCATCGAGTCTCTGCACCTATC	49.86	1	D	1235 Paraleucobryum enerve
1236_0084	attttatcttaaaaatga	2	98500	species	Dicranaceae	3220	Paraleucobryum	98498	Paraleucobryum longifolium	98500	368	AAGCAATCCTGAGCCAA	45.59	2	CCATCGAGTCTCTGCACCTATC	49.86	1	D	1236 Paraleucobryum longifolium
1239_0085	attttattttgaaagtaagatataa	1	98464	species	Ditrichaceae	3223	Distichium	98463	Distichium capillaceum	98464	411	AAGCGATCCTGAGCCAA	39.31	3	CCATCGAGTCTCTGCACCTATC	49.86	1	D	1239 Distichium capillaceum
124_0086	attttatttttaaaataa	2	94686	species	Leucobryaceae	80887	Dicranodontium	94685	Dicranodontium denudatum	94686	378	AAGCGATCCTGAGCCAA	39.31	3	CCATTGAGTCTCTGCACCTATT	54.34	1	D	124 Dicranodontium denudatum
1240_0087	atcttactttaaaagtaa	2	4000010	species	Ditrichaceae	3223	Ditrichum	98465	Ditrichum crispatissimum	4000010	378	AAGCGATCCTGAGCCAA	39.31	3	CCATCGAGTCTCTGCACCTATC	49.86	1	D	1240 Ditrichum crispatissimum
1246_0088	attttattttatttgggaatga	1	3230	genus	Mniaceae	3227	Plagiomnium	3230	Plagiomnium	-1	323	AAGTAATCCTGAGCCAA	35.66	3	CCATTGAGTCTCTGCACCTATT	54.34	1	D	1246 Plagiomnium
125_0089	attttatattttaaaaataa	1	96532	species	Rhabdoweisiaceae	61530	Dicranoweisia	96531	Dicranoweisia cirrata	96532	383	AAGCAATCCTGAGCCAA	45.59	2	CCATCGAGTCTCTGCACCTATT	46.51	2	D	125 Dicranoweisia cirrata
1254_0090	attttatttttaa	2	425123	species	Leucobryaceae	80887	Campylopus	94682	Campylopus subulatus	425123	NA	AAGCGATCCTGAGCCAA	39.31	3	CCATTGAGTCTCTGCACCTATT	54.34	1	D	1254 Campylopus subulatus
1255_0091	attttattttcaaaataa	2	94688	species	Leucobryaceae	80887	Leucobryum	80888	Leucobryum glaucum	94688	380	AAGCGATCCTGAGCCAA	39.31	3	CCATTGAGTCTCTGCACCTAGT	53.38	2	D	1255 Leucobryum glaucum
1256_0092	attttatattttgaaaatga	2	127159	species	Rhabdoweisiaceae	61530	Arctoa	127157	Arctoa fulvella	127159	378	AGGCGATCCTGAGCCAA	45.23	2	CCATCGAGTCTCTGCACCTATC	49.86	1	D	1256 Arctoa fulvella
1257_0093	attttatattttaaaaataa	2	4000069	species	Dicranaceae	3220	Cnestrum	324179	Cnestrum schisti	4000069	369	AAGTGATCCTGAGCCAA	31.69	4	CCATCGAGTCTCTGCACCTATC	49.86	1	D	1257 Cnestrum schisti
1259_0094	attttagattttgaaaataa	1	4000007	species	Rhabdoweisiaceae	61530	Cynodontium	96527	Cynodontium bruntonii	4000007	382	AAGCGATCCTGAGCCAA	39.31	3	CCATCGAGTCTCTGCACCTATC	49.86	1	D	1259 Cynodontium bruntonii
1260_0095	attttatattttgaaaataa	2	4000070	species	Rhabdoweisiaceae	61530	Cynodontium	96527	Cynodontium fallax	4000070	382	AGGCGATCCTGAGCCAA	45.23	2	CCATCGAGTCTCTGCACCTATC	49.86	1	D	1260 Cynodontium fallax
1262_0096	attttattttttaaaaataa	3	3225	species	Ditrichaceae	3223	Ceratodon	3224	Ceratodon purpureus	3225	374	AAGCGATCCTGAGCCAA	39.31	3	CCATCGAGTCTCTGCACCTATC	49.86	1	D	1262 Ceratodon purpureus
1263_0097	atttctattttgaaaataa	2	324453	species	Rhabdoweisiaceae	61530	Cynodontium	96527	Cynodontium strumiferum	324453	NA	AGGCGATCCTGAGCCAA	45.23	2	CCATTGAGTCTCTGCACCTATC	56.99	0	D	1263 Cynodontium strumiferum
1275_0098	atttatattttgaaaataa	2	226470	species	Rhabdoweisiaceae	61530	Kiaeria	93150	Kiaeria glacialis	226470	377	AGGCGATCCTGAGCCAA	45.23	2	NA	NA	NA	D	1275 Kiaeria glacialis
1276_0099	attttatattttaaaaataa	1	96534	species	Rhabdoweisiaceae	61530	Oncophorus	96533	Oncophorus virens	96534	375	AAGCGATCCTGAGCCAA	39.31	3	CCATCGAGTCTCTGCACCTATC	49.86	1	D	1276 Oncophorus virens
128_0100	attttatcttgaaaatga	2	98486	species	Dicranaceae	3220	Dicranum	3221	Dicranum bonjeanii	98486	368	AAGCAATCCTGAGCCAA	45.59	2	CCATCGAGTCTCTGCACCTATC	49.86	1	D	128 Dicranum bonjeanii
1280_0101	attttatattttaaaaataa	1	115595	species	Rhabdoweisiaceae	61530	Rhabdoweisia	61538	Rhabdoweisia crispata	115595	392	AAGCGATCCTGAGCCAA	39.31	3	CCATCGAGTCTCTGCACCTATC	49.86	1	D	1280 Rhabdoweisia crispata
1281_0102	atcttatttcaaaaacaa	1	82928	species	Diphysciaceae	114653	Diphyscium	65540	Diphyscium foliosum	82928	442	AAGCGATCCTGAGCCAA	39.31	3	CCATTGAGTCTCTGCACCTATC	56.99	0	D	1281 Diphyscium foliosum
1285_0103	attttattttaaaagtaa	2	66995	species	Encalyptaceae	61528	Encalypta	61536	Encalypta rhaptocarpa	66995	NA	AAGCAATCCTGAGCCAA	45.59	2	NA	NA	NA	D	1285 Encalypta rhaptocarpa
1288_0104	atcttttatatttttaataa	2	29583	species	Funariaceae	3216	Funaria	29582	Funaria hygrometrica	29583	337	AAGCAATCCTGAGCCAA	45.59	2	CCATTGAGTCTCTGCACCTATC	56.99	0	D	1288 Funaria hygrometrica
1290_0105	atcttatttcaaaaagaa	2	254103	species	Grimmiaceae	65550	Grimmia	115593	Grimmia cribrosa	254103	380	AAGCGATCCTGAGCCAA	39.31	3	CCATTGAGTCTCTGCACCTATC	56.99	0	D	1290 Coscinodon cribrosus
1292_0106	atcttatttcaaaaagaa	1	296929	species	Grimmiaceae	65550	Grimmia	115593	Grimmia alpestris	296929	380	AAGCGATCCTGAGCCAA	39.31	3	CCATTGAGTCTCTGCACCTATC	56.99	0	D	1292 Grimmia alpestris
1293_0107	atcttatttcaaaaagaa	2	296906	species	Grimmiaceae	65550	Grimmia	115593	Grimmia anodon	296906	379	AAGCGATCCTGAGCCAA	39.31	3	CCATTGAGTCTCTGCACCTATC	56.99	0	D	1293 Grimmia anodon
1294_0108	atcttatttcaaaaataa	2	296912	species	Grimmiaceae	65550	Dryptodon	226482	Dryptodon decipiens	296912	NA	AAGCGATCCTGAGCCAA	39.31	3	CCATTGAGTCTCTGCACCTATC	56.99	0	D	1294 Grimmia decipiens
1298_0109	atcttatttcgaaaataa	2	296918	species	Grimmiaceae	65550	Grimmia	115593	Grimmia hartmanii	296918	376	AAACGATCCTGAGCCAA	32.36	4	CCATTGAGTCTCTGCACCTATC	56.99	0	D	1298 Grimmia hartmanii
1300_0110	atcttatttcaaaaagaa	2	129279	species	Grimmiaceae	65550	Grimmia	115593	Grimmia laevigata	129279	379	AAGCGATCCTGAGCCAA	39.31	3	CCATTGAGTCTCTGCACCTATC	56.99	0	D	1300 Grimmia laevigata
1303_0111	atcttatttcaaaaagaa	1	296927	species	Grimmiaceae	65550	Grimmia	115593	Grimmia plagiopodia	296927	380	AAGCGATCCTGAGCCMA	NA	4	CCATTGAGTCTCKGCACCTATC	NA	1	D	1303 Grimmia plagiopodia
1305_0112	atcttatttcaaaaaaaa	1	115594	species	Grimmiaceae	65550	Grimmia	115593	Grimmia pulvinata	115594	377	AAGCGATCCTGAGCCAA	39.31	3	CCATTGAGTCTCTGCACCTATC	56.99	0	D	1305 Grimmia pulvinata
1306_0113	atcttatttcaaaaataa	2	296905	species	Grimmiaceae	65550	Codriophorus	657343	Codriophorus aciculare	296905	360	AAGCGATCCTGAGCCAA	39.31	3	CCATTGAGTCTCTGCACCTATC	56.99	0	D	1306 Racomitrium aciculare
1309_0114	atcttatttcaaaaataa	1	374220	species	Grimmiaceae	65550	Bucklandiella	657342	Bucklandiella heterosticha	374220	359	AAGCGATCCTGAGCCAA	39.31	3	CCATTGAGTCTCTGCACCTATC	56.99	0	D	1309 Racomitrium heterostichum
1310_0115	atcttatttcgaaaataa	2	70138	species	Grimmiaceae	65550	Bucklandiella	657342	Bucklandiella microcarpa	70138	359	AAGCGATCCTGAGCCAA	39.31	3	CCATTGAGTCTCTGCACCTATC	56.99	0	D	1310 Racomitrium microcarpon
1312_0116	atcttatttcaaaaagaa	2	860393	species	Grimmiaceae	65550	Schistidium	65526	Schistidium agassizii	860393	327	AAGCGATCCTGAGCCAA	39.31	3	CCATTGAGTCTCTGCACCTATC	56.99	0	D	1312 Schistidium agassizii
1313_0117	atcttatttcaaaaagaa	2	65527	species	Grimmiaceae	65550	Schistidium	65526	Schistidium apocarpum	65527	NA	AAGCGATCCTGAGCCAA	39.31	3	CCATTGAGTCTCTGCACCTATC	56.99	0	D	1313 Schistidium apocarpum
1314_0118	atcttatttcaaaaagaa	1	860408	species	Grimmiaceae	65550	Schistidium	65526	Schistidium frisvollianum	860408	327	AAGCGATCCTGAGCCAA	39.31	3	CCATTGAGTCTCTGCACCTATC	56.99	0	D	1314 Schistidium frisvollianum
1316_0119	atcttatttcaaaaagaa	2	226488	species	Grimmiaceae	65550	Schistidium	65526	Schistidium papillosum	226488	327	AAGCGATCCTGAGCCAA	39.31	3	CCATTGAGTCTCTGCACCTATC	56.99	0	D	1316 Schistidium papillosum
1318_0120	attttatttgaaaaacgaaaataa	1	4000076	species	Seligeriaceae	67423	Seligeria	226502	Seligeria donniana	4000076	387	AAGCTATCCTGAGCCAA	37.23	3	CCATTGAGTCTCTGCACCTATC	56.99	0	D	1318 Seligeria donniana
1320_0121	attttattttatttaaaaataa	1	4000064	species	Hedwigiaceae	52986	Hedwigia	52987	Hedwigia stellata	4000064	354	AAGCAATCCTGAGCCAA	45.59	2	CCATTTAGTCTCTGCACCTATC	49.27	1	D	1320 Hedwigia stellata
1321_0122	atcttattttgtttacgaatca	2	65539	species	Hookeriaceae	65546	Hookeria	65538	Hookeria lucens	65539	382	AAGCAATCCTGAGCCAA	45.59	2	CCATTGAGTCTCTGCACCTATC	56.99	0	D	1321 Hookeria lucens
1322_0123	atgttatttcgtttgaaaataa	2	347875	species	Brachytheciaceae	37421	Sciuro-hypnum	347873	Sciuro-hypnum populeum	347875	339	AAGCAATCCTGAGCCAA	45.59	2	CCATTGAGTCTCTGCACCTATT	54.34	1	D	1322 Sciuro-hypnum populeum
1324_0124	atgttatttcgtttgaaaatga	3	466179	species	Brachytheciaceae	37421	Sciuro-hypnum	347873	Sciuro-hypnum starkei	466179	339	AAGCAATCCTGAGCCAA	45.59	2	CCATTGAGTCTCTGCACCTATT	54.34	1	D	1324 Sciuro-hypnum starkei
1327_0125	atcttatttccttttgtttgaggataa	1	4000067	species	Amblystegiaceae	52997	Campylium	94481	Campylium calcareum	4000067	344	AAGCAATCCTGAGCCAA	45.59	2	CCATTGAGTCTCTGCACCTATT	54.34	1	D	1327 Campylium calcareum
1328_0126	attttatttccttttgtttgaggatga	1	4000067	species	Amblystegiaceae	52997	Campylium	94481	Campylium calcareum	4000067	354	AAGCAATCCTGAGCCAA	45.59	2	CCATTGAGTCTCTGCACCTATT	54.34	1	D	1328 Campylium calcareum
1330_0127	atcttatttccttttgtttgaggataa	1	4000068	species	Amblystegiaceae	52997	Campylium	94481	Campylium polygamum	4000068	344	AAGCAATCCTGAGCCAA	45.59	2	CCATTGAGTCTCTGCACCTATT	54.34	1	D	1330 Campylium polygamum
1333_0128	atcttatttcctttggtttgaggataa	1	90272	species	Amblystegiaceae	52997	Drepanocladus	90271	Drepanocladus aduncus	90272	344	AAGCAATCCTGAGCCAA	45.59	2	CCATTGAGTCTCTGCACCTATT	54.34	1	D	1333 Drepanocladus aduncus
1337_0129	atcttatttcgtttgaaaataa	1	304428	species	Amblystegiaceae	52997	Hygrohypnum	129928	Hygrohypnum cochlearifolium	304428	339	AAGCAATCCTGAGCCAA	45.59	2	CCATTGAGTCTCTGCACCTATT	54.34	1	D	1337 Hygrohypnum cochlearifolium
1338_0130	atcttatttcgtttgaaaataa	2	140392	species	Amblystegiaceae	52997	Hygrohypnum	129928	Hygrohypnum duriusculum	140392	339	AAGCAATCCTGAGCCAA	45.59	2	CCATTGAGTCTCTGCACCTATT	54.34	1	D	1338 Hygrohypnum duriusculum
1339_0131	attttatttcgtttgaaaatga	1	140393	species	Amblystegiaceae	52997	Hygrohypnum	129928	Hygrohypnum eugyrium	140393	340	AAGCAATCCTGAGCCAA	45.59	2	CCATTGAGTCTCTGCACCTATT	54.34	1	D	1339 Hygrohypnum eugyrium
1340_0132	atcttatttccttttgtttgaggataa	2	140004	species	Amblystegiaceae	52997	Hygrohypnum	129928	Hygrohypnum luridum	140004	NA	AAGCAATCCTGAGCCAA	45.59	2	CCATTGAGTCTCTGCACCTATT	54.34	1	D	1340 Hygrohypnum luridum
1343_0133	atcttatttcgtttgaaaataa	2	319549	species	Amblystegiaceae	52997	Hygrohypnum	129928	Hygrohypnum molle	319549	339	AAGCAATCCTGAGCCAA	45.59	2	CCATTGAGTCTCTGCACCTATT	54.34	1	D	1343 Hygrohypnum molle
1345_0134	attttatttcgtttgaggataa	2	129929	species	Amblystegiaceae	52997	Hygrohypnum	129928	Hygrohypnum smithii	129929	339	AAGCAATCCTGAGCCAA	45.59	2	CCATTGAGTCTCTGCACCTATT	54.34	1	D	1345 Hygrohypnum smithii
1347_0135	attttatttccttttgtttgaggataa	2	69983	species	Amblystegiaceae	52997	Palustriella	129930	Palustriella falcata	69983	345	NA	NA	NA	CCATTGAGTCTCTGCACCTATT	54.34	1	D	1347 Palustriella falcata
1348_0136	atcttatttccttttgtttgaggataa	2	4000034	species	Amblystegiaceae	52997	Pseudocalliergon	140395	Pseudocalliergon brevifolium	4000034	344	AAGCAATCCTGAGCCAA	45.59	2	CCATTGAGTCTCTGCACCTATT	54.34	1	D	1348 Pseudocalliergon brevifolium
1349_0137	atcttatttccttttgtttgaggataa	2	324164	species	Amblystegiaceae	52997	Pseudocalliergon	140395	Pseudocalliergon angustifolium	324164	344	AAGCAATCCTGAGCCAA	45.59	2	CCATTGAGTCTCTGCACCTATT	54.34	1	D	1349 Pseudocalliergon angustifolium
1353_0138	atattatttcgtttgaaaatga	1	219719	species	Brachytheciaceae	37421	Brachytheciastrum	292610	Brachytheciastrum collinum	219719	339	AAGCAATCCTGAGCCAA	45.59	2	CCATTGAGTCTCTGCACCTATT	54.34	1	D	1353 Brachythecium collinum
1354_0139	atattatttcgtttgagaatga	1	219719	species	Brachytheciaceae	37421	Brachytheciastrum	292610	Brachytheciastrum collinum	219719	339	AAGCAATCCTGAGCCAA	45.59	2	CCATTGAGTCTCTGCACCTATT	54.34	1	D	1354 Brachythecium collinum
1355_0140	atattatttcgtttgaaaatga	2	90277	species	Brachytheciaceae	37421	Brachythecium	53004	Brachythecium rivulare	90277	339	AAGCAATCCTGAGCCAA	45.59	2	CCATTGAGTCTCTGCACCTATT	54.34	1	D	1355 Brachythecium rivulare
1356_0141	atattatttcgtttgaaaatga	2	53005	species	Brachytheciaceae	37421	Brachythecium	53004	Brachythecium rutabulum	53005	339	AAGCAATCCTGAGCCAA	45.59	2	CCATTGAGTCTCTGCACCTATT	54.34	1	D	1356 Brachythecium rutabulum
1358_0142	atattatttcgtttgaaaatga	2	184639	species	Brachytheciaceae	37421	Cirriphyllum	155541	Cirriphyllum cirrosum	184639	339	AAGCAATCCTGAGCCAA	45.59	2	CCATTGAGTCTCTGCACCTATT	54.34	1	D	1358 Cirriphyllum cirrosum
1361_0143	atattatttcgtttgaaaatga	2	184653	species	Brachytheciaceae	37421	Homalothecium	184647	Homalothecium sericeum	184653	339	AAGCAATCCTGAGCCAA	45.59	2	CCATTGAGTCTCTGCACCTATT	54.34	1	D	1361 Homalothecium sericeum
1362_0144	atattatttcgtttgaaaatga	2	80891	species	Brachytheciaceae	37421	Pseudoscleropodium	94507	Pseudoscleropodium purum	80891	339	AAGCAATCCTGAGCCAA	45.59	2	CCATCGAGTCTCTGCACCTATT	46.51	2	D	1362 Pseudoscleropodium purum
1364_0145	atattatttcgttcgaaaatga	1	99397	species	Brachytheciaceae	37421	Rhynchostegium	90342	Rhynchostegium murale	99397	339	AAGCAATCCTGAGCCAA	45.59	2	CCATCGAGTCTCTGCACCTATT	46.51	2	D	1364 Rhynchostegium murale
1365_0146	atcttatttcgtttgaaaataa	2	671105	species	Calliergonaceae	222836	Calliergon	139997	Calliergon cordifolium	671105	339	AAGCAATCCTGAGCCAA	45.59	2	CCATTGAGTCTCTGCACCTATT	54.34	1	D	1365 Calliergon cordifolium
1367_0147	atcttatttcgttcggaaataa	2	140391	species	Calliergonaceae	222836	Hamatocaulis	140390	Hamatocaulis vernicosus	140391	339	AAGCAATCCTGAGCCAA	45.59	2	CCATTGAGTCTCTGCACCTATT	54.34	1	D	1367 Hamatocaulis vernicosus
1369_0148	atcttatttcgtttgaaaataa	1	140383	species	Calliergonaceae	222836	Loeskypnum	140382	Loeskypnum badium	140383	339	AAGCAATCCTGAGCCAA	45.59	2	CCATTGAGTCTCTGCACCTATT	54.34	1	D	1369 Loeskypnum badium
1370_0149	atcttatttcgtttgaaaataa	2	294399	species	Amblystegiaceae	52997	Sarmentypnum	655308	Sarmentypnum tundrae	294399	339	AAGCAATCCTGAGCCAA	45.59	2	CCATTGAGTCTCTGCACCTATT	54.34	1	D	1370 Warnstorfia tundrae
1371_0150	atcttatttcgtttgaaaataa	2	70131	species	Climaciaceae	70129	Climacium	70130	Climacium dendroides	70131	339	AAGCAATCCTGAGCCAA	45.59	2	CCATTGAGTCTCTGCACCTATT	54.34	1	D	1371 Climacium dendroides
1373_0151	atcttatttcgtttgaaaataa	2	67435	species	Fontinalaceae	67432	Fontinalis	67433	Fontinalis antipyretica	67435	356	AAGCAATCCTGAGCCAA	45.59	2	CCATTGAGTCTCTGCACCTATT	54.34	1	D	1373 Fontinalis antipyretica
1374_0152	atcttatttcgtttgaaaatga	2	105140	species	Hylocomiaceae	28466	Hylocomiastrum	81471	Hylocomiastrum umbratum	105140	339	AAGCAATCCTGAGCCAA	45.59	2	CCATCGAGTCTCTGCACCTATT	46.51	2	D	1374 Hylocomiastrum umbratum
1375_0153	atcttatttcgtttggaaataa	2	34163	species	Hylocomiaceae	28466	Pleurozium	34162	Pleurozium schreberi	34163	338	AAGCAATCCTGAGCCAA	45.59	2	CCATTGAGTCTCTGCACCTATC	56.99	0	D	1375 Pleurozium schreberi
1377_0154	attttatttcgtttgaaaataa	2	52999	species	Hypnaceae	53009	Calliergonella	52998	Calliergonella cuspidata	52999	339	AAGCAATCCTGAGCCAA	45.59	2	CCATTGAGTCTCTGCACCTATT	54.34	1	D	1377 Calliergonella cuspidata
1378_0155	atcttatttcgtttgagaataa	2	170929	species	Hypnaceae	53009	Campylophyllum	170928	Campylophyllum halleri	170929	339	AAGCAATCCTGAGCCAA	45.59	2	CCATTGAGTCTCTGCACCTATT	54.34	1	D	1378 Campylophyllum halleri
1380_0156	atcttatttcgtgtgaaaataa	2	53011	species	Hypnaceae	53009	Hypnum	49761	Hypnum cupressiforme	53011	338	AAGCAATCCTGAGCCAA	45.59	2	CCATTGAGTCTCTGCACCTATT	54.34	1	D	1380 Hypnum cupressiforme
1383_0157	atcttatttcgcgtgaaaataa	3	208777	species	Leskeaceae	84224	Lescuraea	208776	Lescuraea radicosa	208777	NA	AAGCAATCCTGAGCCAA	45.59	2	CCATTGAGTCTCTGCACCTATT	54.34	1	D	1383 Lescuraea radicosa
1386_0158	atcttatttcgtttgaggataa	1	140639	species	Leskeaceae	84224	Leskea	94457	Leskea polycarpa	140639	339	AAGCAATCCTGAGCCAA	45.59	2	CCATCGAGTCTCTGCACCTATT	46.51	2	D	1386 Leskea polycarpa
1387_0159	atcttatttcgtgtgaaaatga	1	103981	species	Neckeraceae	67442	Exsertotheca	1003842	Exsertotheca crispa	103981	339	AAGCAATCCTGAGCCAA	45.59	2	CCATTGAGTCTCTGCACCTATC	56.99	0	D	1387 Neckera crispa
1388_0160	atcttatttcatgtgaaaatga	2	67444	species	Neckeraceae	67442	Thamnobryum	67443	Thamnobryum alopecurum	67444	339	AAGCAATCCTGAGCCAA	45.59	2	CCATTGAGTCTCTGCACCTATC	56.99	0	D	1388 Thamnobryum alopecurum
1392_0161	atattattttgttcaaaatga	1	186693	species	Hypnaceae	53009	Isopterygiopsis	109246	Isopterygiopsis pulchella	186693	338	AAGCAATCCTGAGCCAA	45.59	2	CCATTGAGTCTCTGCACCTATT	54.34	1	D	1392 Isopterygiopsis pulchella
1395_0162	atcttatttcgtttgagaataa	2	186699	species	Hypnaceae	53009	Orthothecium	142609	Orthothecium chryseum	186699	338	AAGCAATCCTGAGCCAA	45.59	2	CCATTGAGTCTCTGCACCTATT	54.34	1	D	1395 Orthothecium chryseum
1398_0163	atcttatttcgtttaaaaataa	2	1165253	species	Hypnaceae	53009	Orthothecium	142609	Orthothecium strictum	1165253	338	AAGCAATCCTGAGCCAA	45.59	2	CCATTGAGTCTCTGCACCTATT	54.34	1	D	1398 Orthothecium strictum
1400_0164	atcttattccaaattga	2	38592	species	Polytrichaceae	3211	Atrichum	37309	Atrichum undulatum	38592	445	AGATAATCCTGAGCCAA	30.96	3	CCATCGAGTCTCTGCACCTTTC	44.1	2	D	1400 Atrichum undulatum
1401_0165	atcttattttaaaatga	2	201549	species	Polytrichaceae	3211	Oligotrichum	111659	Oligotrichum hercynicum	201549	332	AGGTAATCCTGAGCCAA	41.88	2	CCATCGAGTCTCTGCACCTTTC	44.1	2	D	1401 Oligotrichum hercynicum
1406_0166	atcttattctaaaatga	2	752071	species	Polytrichaceae	3211	Polytrichum	3212	Polytrichum hyperboreum	752071	427	AGGTAATCCTGAGCCAA	41.88	2	CCATCGAGTCTCTGCACCTTTC	44.1	2	D	1406 Polytrichum hyperboreum
1413_0167	atctttttttacttaaaaaaa	2	260152	species	Splachnaceae	61531	Splachnum	61539	Splachnum vasculosum	260152	NA	AAGCAATCCTGAGCCAA	45.59	2	CCATTGAGTCTCTGCACCTATC	56.99	0	D	1413 Splachnum vasculosum
1415_0168	attttatttgatttaaaaataa	1	166195	species	Splachnaceae	61531	Tetraplodon	67440	Tetraplodon pallidus	166195	353	AAGCAATCCTGAGCCAA	45.59	2	CCATTGAGTCTCTGCACCTATC	56.99	0	D	1415 Tetraplodon pallidus
1416_0169	atcttatttttatttaaaaataa	1	41854	species	Meesiaceae	67406	Leptobryum	41853	Leptobryum pyriforme	41854	362	AAGCAATCCTGAGCCAA	45.59	2	CCATTGAGTCTCTGCACCTATC	56.99	0	D	1416 Leptobryum pyriforme
1418_0170	atcttatttcatttgaaaataa	2	67408	species	Meesiaceae	67406	Meesia	67407	Meesia uliginosa	67408	362	AAGTAATCCTGAGCCAA	35.66	3	CCATTGAGTCTCTGCACCTATC	56.99	0	D	1418 Meesia uliginosa
1419_0171	atcttatttcatttgaaaataa	2	67410	species	Meesiaceae	67406	Paludella	67409	Paludella squarrosa	67410	362	AAGCAATCCTGAGCCAA	45.59	2	CCATTGAGTCTCTGCACCTATC	56.99	0	D	1419 Paludella squarrosa
1420_0172	atcttatttcgtctgaagataa	2	100464	species	Rhytidiaceae	114751	Rhytidium	100463	Rhytidium rugosum	100464	339	AAGCAATCCTGAGCCAA	45.59	2	CCATTGAGTCTCTGCACCTATT	54.34	1	D	1420 Rhytidium rugosum
1421_0173	atcttattttgtttgaaaataa	2	271520	species	Pterigynandraceae	119550	Pterigynandrum	271519	Pterigynandrum filiforme	271520	339	AAGCAATCCTGAGCCAA	45.59	2	CCATTGAGTCTCTGCACCTATT	54.34	1	D	1421 Pterigynandrum filiforme
1422_0174	atattattctatttaaaaataa	1	576371	species	Orthotrichaceae	52989	Zygodon	61517	Zygodon rupestris	576371	363	AAGCAATCCTGAGCCAA	45.59	2	CCATTGAGTCTCTGCACCTATT	54.34	1	D	1422 Zygodon rupestris
1423_0175	attttctatttaaaaaacaa	2	487416	species	Pottiaceae	38586	Syntrichia	200749	Syntrichia norvegica	487416	NA	AAGTAATCCTGAGCCAA	35.66	3	CCATCGAGTCTCTGCACCTATT	46.51	2	D	1423 Syntrichia norvegica
1424_0176	attttccatttaaaaaataa	1	320159	species	Pottiaceae	38586	Tortella	93847	Tortella arctica	320159	373	AAGCGATCCTGAGCCAA	39.31	3	CCATCGAGTCTCTGCACCTATT	46.51	2	D	1424 Tortella arctica
1427_0177	attttatttcgttcgaaaataa	2	90295	species	Plagiotheciaceae	53001	Plagiothecium	53002	Plagiothecium denticulatum	90295	339	AAGCAATCCTGAGCCAA	45.59	2	CCATTGAGTCTCTGCACCTATT	54.34	1	D	1427 Plagiothecium denticulatum
1428_0178	atcttatttcgttcgaaaataa	2	94461	species	Plagiotheciaceae	53001	Plagiothecium	53002	Plagiothecium laetum	94461	339	GAGCAATCCTGAGCCAA	44.53	1	CCATTGAGTCTCTGCACCTATT	54.34	1	D	1428 Plagiothecium laetum
143_0179	attttatcttaaaaatga	2	4000008	species	Dicranaceae	3220	Dicranum	3221	Dicranum spadiceum	4000008	380	AAGCAATCCTGAGCCAA	45.59	2	CCATCGAGTCTCTGCACCTATC	49.86	1	D	143 Dicranum spadiceum
1448_0180	attttgttcacaa	2	4000066	species	Antheliaceae	280795	Anthelia	280796	Anthelia juratzkana	4000066	358	AGGTAATCTTGAGCCAA	31.16	3	CCTTTGAGTCTCTGCACCTATT	48.94	2	D	1448 Anthelia juratzkana
1453_0181	attttgtttactttacaa	1	362810	species	Geocalycaceae	70555	Harpanthus	280811	Harpanthus flotovianus	362810	364	AGGTAATCCTGAGCCAA	41.88	2	CCTTTGAGTCTCTGCACCTATT	48.94	2	D	1453 Harpanthus flotovianus
1456_0182	attttgtttacgaaatacga	1	4000073	species	Gymnomitriaceae	209791	Gymnomitrion	209792	Gymnomitrion obtusum	4000073	371	AGGTAATCCTGAGCCAA	41.88	2	CCTTTGAGTCTCTGCACCTATT	48.94	2	D	1456 Gymnomitrion obtusum
1457_0183	attttgtttacga	2	253513	species	Gymnomitriaceae	209791	Marsupella	209794	Marsupella emarginata	253513	364	AGGTAATCCTGAGCCAA	41.88	2	CCTTTGAGTCTCTGCACCTATT	48.94	2	D	1457 Marsupella emarginata
1459_0184	attttgtttttaa	1	248336	species	Myliaceae	984539	Mylia	248335	Mylia taylorii	248336	386	AGGTAATCCTGAGCCAA	41.88	2	CCTTTGAGTCTCTGCACCTATT	48.94	2	D	1459 Mylia taylorii
146_0185	attttacatttaaaaaacag	1	260773	species	Pottiaceae	38586	Didymodon	200710	Didymodon fallax	260773	332	AAGCAATCCTGAGCCAA	45.59	2	CCATCGAGTCTCTGCACCTATT	46.51	2	D	146 Didymodon fallax
1462_0186	tttttttacga	1	306421	species	Lepidoziaceae	13806	Bazzania	13807	Bazzania tricrenata	306421	392	AGGTAATCCTGAGCCTA	32.85	3	CCTTCGAGTCTCTGCACCCATT	30.44	4	D	1462 Bazzania tricrenata
1463_0187	attttgtttactttacaa	2	264780	species	Anastrophyllaceae	1131839	Anastrepta	264779	Anastrepta orcadensis	264780	364	AGGTAATCCTGAGCCAA	41.88	2	CCTTCGAGTCTCTGCACCTATT	39.91	3	D	1463 Anastrepta orcadensis
1469_0188	attttgtttactttacaa	3	209797	genus	Anastrophyllaceae	1131839	Barbilophozia	209797	Barbilophozia	-1	364	AGGTAATCCTGAGCCAA	41.88	2	CCTTTGAGTCTCTGCACCTATT	48.94	2	D	1469 Barbilophozia
1470_0189	attttgtttactctacaa	1	402105	species	Anastrophyllaceae	1131839	Barbilophozia	209797	Barbilophozia lycopodioides	402105	364	AGGTAATCCTGAGCCAA	41.88	2	CCTTTGAGTCTCTGCACCTATT	48.94	2	D	1470 Barbilophozia lycopodioides
1475_0190	attttgtttcctttacaa	1	209801	species	Scapaniaceae	41845	Lophozia	209799	Lophozia silvicola	209801	352	AGGTAATCCTGAGCCAA	41.88	2	CCTTTGAGTCTCTGCACCTATT	48.94	2	D	1475 Lophozia silvicola
1476_0191	attttgtttactttacaa	2	248349	species	Anastrophyllaceae	1131839	Tetralophozia	248348	Tetralophozia setiformis	248349	364	AGGTAATCCTGAGCCAA	41.88	2	CCTTTGAGTCTCTGCACCTATT	48.94	2	D	1476 Tetralophozia setiformis
1477_0192	attttgtttactttacaa	2	248352	species	Scapaniaceae	41845	Tritomaria	248350	Tritomaria quinquedentata	248352	364	AGGTAATCCTGAGCCAA	41.88	2	CCTTTGAGTCTCTGCACCTATT	48.94	2	D	1477 Tritomaria quinquedentata
1478_0193	attttgcttattttgcaa	1	209811	species	Scapaniaceae	41845	Saccobasis	209810	Saccobasis polita	209811	355	AGGTAATCCTGAGCCAA	41.88	2	CCTTTGAGTCTCTGCACCTATT	48.94	2	D	1478 Tritomaria polita
1484_0194	attttgtttataa	1	139838	species	Radulaceae	139835	Radula	139836	Radula complanata	139838	418	AGGTAATCCTGAGCCAA	41.88	2	CCTTCGAGTCTCTGCACCTATT	39.91	3	D	1484 Radula complanata
1486_0195	attttgtttccctcacaa	1	264775	species	Scapaniaceae	41845	Diplophyllum	248353	Diplophyllum albicans	264775	364	AGGTAATCCTGAGCCAA	41.88	2	CCTTTGAGTCTCTGCACCTATT	48.94	2	D	1486 Diplophyllum albicans
1487_0196	attttgtttcccttacaa	3	248357	species	Scapaniaceae	41845	Douinia	248356	Douinia ovata	248357	364	AGGTAATCCTGAGCCAA	41.88	2	CCTTCGAGTCTCTGCACCTATT	39.91	3	D	1487 Douinia ovata
1490_0197	attttgttttctttacaa	1	41848	species	Scapaniaceae	41845	Scapania	41847	Scapania nemorea	41848	369	AGGTAATCCTGAGCCAA	41.88	2	CCTTTGAGTCTCTGCACCTATT	48.94	2	D	1490 Scapania nemorea
1492_0198	aatttgtttcccttacaa	1	1133317	species	Scapaniaceae	41845	Scapania	41847	Scapania scandica	1133317	325	AGGTAATCCTGAGCCAA	41.88	2	CCTTTGAGTCTCTGCACCTATT	48.94	2	D	1492 Scapania scandica
1494_0199	attttgtttcccttacaa	1	537852	species	Scapaniaceae	41845	Scapania	41847	Scapania irrigua	537852	369	AGGTAATCCTGAGCCAA	41.88	2	CCTTTGAGTCTCTGCACCTATT	48.94	2	D	1494 Scapania irrigua
1496_0200	attttgtgtattaaaacaa	1	486095	species	Aytoniaceae	37393	Mannia	157221	Mannia pilosa	486095	410	AGGTAATCCTGAGCCAA	41.88	2	TCTTTGAGTCTCTGCACCTATT	45.52	3	D	1496 Mannia pilosa
1497_0201	attttgtatgctaagacaa	1	122617	species	Cleveaceae	122613	Peltolepis	122616	Peltolepis quadrata	122617	390	AGGTAATCCTGAGCCAA	41.88	2	TCTTTGAGTCTCTGCACCTATT	45.52	3	D	1497 Peltolepis quadrata
1498_0202	attttgtgtactaaaacaa	3	122646	species	Ricciaceae	41842	Riccia	41843	Riccia sorocarpa	122646	NA	AGGCAATCCTGAGCCAA	50.77	1	TCTTTGAGTCTCTGCACCTATT	45.52	3	D	1498 Riccia sorocarpa
1500_0203	atttcaatgtttga	2	373806	species	Aneuraceae	39024	Riccardia	39025	Riccardia latifrons	373806	385	AGGTAATCCTGAGCCAA	41.88	2	NA	NA	NA	D	1500 Riccardia latifrons
1505_0204	atttccgttacggacga	1	269544	species	Moerckiaceae	984491	Moerckia	71400	Moerckia blyttii	269544	403	AGGTAATCCCGAGCCGA	18.95	4	CCTTCGAGTCTCTGCACCTATT	39.91	3	D	1505 Moerckia blyttii
1506_0205	attcattatga	1	312103	species	Moerckiaceae	984491	Moerckia	71400	Moerckia hibernica	312103	402	AGGTAATCCTGAGCCGA	35.01	3	CCTTTGAGTCTCTGCACCTATT	48.94	2	D	1506 Moerckia hibernica
1509_0206	attttgtgtgttaaaacaa	2	357981	species	Conocephalaceae	41837	Conocephalum	41838	Conocephalum salebrosum	357981	405	AGATAATCCTGAGCCAA	30.96	3	TCTTTGAGTCTCTGCACCTATT	45.52	3	D	1509 Conocephalum salebrosum
160_0207	atcttatttccttttgtttgaggataa	1	4000011	species	Amblystegiaceae	52997	Drepanocladus	90271	Drepanocladus capillifolius	4000011	344	AAGCAATCCTGAGCCAA	45.59	2	CCATTGAGTCTCTGCACCTATT	54.34	1	D	160 Drepanocladus capillifolius
161_0208	atcttatttccttttgtttgaggataa	1	140389	species	Amblystegiaceae	52997	Drepanocladus	90271	Drepanocladus sendtneri	140389	344	AAGCAATCCTGAGCCAA	45.59	2	CCATTGAGTCTCTGCACCTATT	54.34	1	D	161 Drepanocladus sendtneri
163_0209	attttattttaaaagtaa	1	4000012	species	Tettigoniidae	62784	Encalypta	323399	Encalypta affinis	4000012	369	AAGCAATCCTGAGCCAA	45.59	2	CCATCGAGTCTCTGCACCTATC	49.86	1	D	163 Encalypta affinis
167_0210	attttatatttaaaaaacaa	1	4000013	species	Tettigoniidae	62784	Encalypta	323399	Encalypta mutica	4000013	344	AAGTAATCCTGAGCCAA	35.66	3	CCATCGAGTCTCTGCACCTATT	46.51	2	D	167 Encalypta mutica
169_0211	attttattttaaaagtaa	1	81092	species	Encalyptaceae	61528	Encalypta	61536	Encalypta streptocarpa	81092	379	AGGCAATCCTGAGCCAA	50.77	1	CCATTGAGTCTCTGCACCTATC	56.99	0	D	169 Encalypta streptocarpa
173_0212	attttatttcaaaaataa	3	98470	species	Fissidentaceae	52981	Fissidens	52982	Fissidens adianthoides	98470	373	AAGCAATCCTGAGCCAA	45.59	2	CCATCGAGTCTCTGCACCTATC	49.86	1	D	173 Fissidens adianthoides
176_0213	attttgttttaaaaataa	1	4000014	species	Fissidentaceae	52981	Fissidens	52982	Fissidens exilis	4000014	375	AAGCGATCCTGAGCCAA	39.31	3	CCATTGAGTCTCTGCACCTATC	56.99	0	D	176 Fissidens exilis
20_0214	atcttatttcgtgtgaaaataa	1	84230	species	Anomodontaceae	84220	Anomodon	84227	Anomodon rugelii	84230	339	AAGCAATCCTGAGCCAA	45.59	2	CCATTGAGTCTCTGCACCTATT	54.34	1	D	20 Anomodon rugelii
203_0215	attttatcttaaaaataa	2	70137	genus	Grimmiaceae	65550	Racomitrium	70137	Racomitrium	-1	359	AAGCGATCCTGAGCCAA	39.31	3	CCATTGAGTCTCTGCACCTATC	56.99	0	D	203 Racomitrium
212_0216	atcttatttcatttgagaataa	2	304427	species	Amblystegiaceae	52997	Hygrohypnum	129928	Hygrohypnum alpestre	304427	339	AAGCAATCCTGAGCCAA	45.59	2	CCATTGAGTCTCTGCACCTATT	54.34	1	D	212 Hygrohypnum alpestre
216_0217	atcttatttcctttgaggataa	1	140393	species	Amblystegiaceae	52997	Hygrohypnum	129928	Hygrohypnum eugyrium	140393	339	AAGCAATCCTGAGCCAA	45.59	2	CCATTGAGTCTCTGCACCTATT	54.34	1	D	216 Hygrohypnum eugyrium
220_0218	atcttatttcgtttgaaaataa	1	304429	species	Amblystegiaceae	52997	Hygrohypnum	129928	Hygrohypnum norvegicum	304429	339	AAGCAATCCTGAGCCAA	45.59	2	CCATTGAGTCTCTGCACCTATT	54.34	1	D	220 Hygrohypnum norvegicum
222_0219	atcttatttcgtttgaaaataa	2	304430	species	Amblystegiaceae	52997	Hygrohypnum	129928	Hygrohypnum polare	304430	339	AAGCAATCCTGAGCCAA	45.59	2	CCATTGAGTCTCTGCACCTATT	54.34	1	D	222 Hygrohypnum polare
250_0220	atcttatttcatttaaaaatga	1	146577	species	Meesiaceae	67406	Meesia	67407	Meesia triquetra	146577	362	AAGTAATCCTGAGCCAA	35.66	3	CCATTGAGTCTCTGCACCTATC	56.99	0	D	250 Meesia triquetra
255_0221	attttattttttttgagaatga	1	4000015	species	Mniaceae	3227	Mnium	3228	Mnium blyttii	4000015	360	AAGCAATCCTGAGCCAA	45.59	2	CCATTGAGTCTCTGCACCTATT	54.34	1	D	255 Mnium blyttii
26_0222	atttctattttgaaaataa	1	4000001	species	Rhabdoweisiaceae	61530	Arctoa	127157	Arctoa hyperborea	4000001	378	AGGCGATCCTGAGCCAA	45.23	2	CCATTGAGTCTCTGCACCTATC	56.99	0	D	26 Arctoa hyperborea
260_0223	attttattttttttgagaatga	1	61561	species	Mniaceae	3227	Mnium	3228	Mnium thomsonii	61561	360	AAGCAATCCTGAGCCAA	45.59	2	CCATTGAGTCTCTGCACCTATT	54.34	1	D	260 Mnium thomsonii
261_0224	atcttatttcgttcgaaaataa	1	186697	species	Pterigynandraceae	119550	Myurella	119537	Myurella julacea	186697	338	AAGCAATCCTGAGCCAA	45.59	2	CCATTGAGTCTCTGCACCTATT	54.34	1	D	261 Myurella julacea
263_0225	atcttatttcgtgtgaaaatga	1	249551	species	Neckeraceae	67442	Alleniella	1003844	Alleniella besseri	249551	339	AAGCAATCCTGAGCCAA	45.59	2	CCATTGAGTCTCTGCACCTATC	56.99	0	D	263 Neckera besseri
272_0226	atcttatttcgtttgaaaataaaaaataa	1	186700	species	Hypnaceae	53009	Orthothecium	142609	Orthothecium intricatum	186700	345	AAGCAATCCTCAGCCAA	30.97	3	CCATTGAGTCTCTGCACCTATT	54.34	1	D	272 Orthothecium intricatum
277_0227	atattattttatttaacaataa	1	146580	species	Orthotrichaceae	52989	Orthotrichum	52990	Orthotrichum alpestre	146580	366	AATCAATTCTGAGCCAA	27.01	4	TCATTGAGTCTCTGTACCTATT	44.34	3	D	277 Orthotrichum alpestre
289_0228	atcttatttgatttaaaaatga	1	4000016	species	Bartramiaceae	52974	Plagiopus	65529	Plagiopus oederiana	4000016	378	AAGCAATCCTGAGCCAA	45.59	2	CCATTGAGTCTCTGCACCTATC	56.99	0	D	289 Plagiopus oederiana
307_0229	atcttattctaaaatga	2	324491	species	Polytrichaceae	3211	Psilopilum	111661	Psilopilum cavifolium	324491	428	AGGTAATCCTGAGCCAA	41.88	2	CCATCGAGTCTCTGCACCTTTC	44.1	2	D	307 Psilopilum cavifolium
313_0230	attttatttcaaaaataa	1	129286	species	Grimmiaceae	65550	Codriophorus	657343	Codriophorus fascicularis	129286	360	AGGCGATCCTGAGCCAA	45.23	2	CCATTGAGTCTCTGCACCTATC	56.99	0	D	313 Racomitrium fasciculare
319_0231	atcttatttctttgaaaataa	1	53008	species	Hylocomiaceae	28466	Rhytidiadelphus	28467	Rhytidiadelphus squarrosus	53008	338	AAGCAATCCTGAGCCAA	45.59	2	CCATTGAGTCTCTGCACCTATT	54.34	1	D	319 Rhytidiadelphus squarrosus
322_0232	atcttattttaaaaataa	2	324197	species	Ditrichaceae	3223	Saelania	324196	Saelania glaucescens	324197	375	AAGCGATCCTGAGCCAA	39.31	3	CCATTGAGTCTCTGCACCTATC	56.99	0	D	322 Saelania glaucescens
33_0233	atcttatttgatttaaaaataa	1	279932	genus	Scolopacidae	8917	Bartramia	279932	Bartramia	-1	384	AAGCAATCCTGAGCCAA	45.59	2	CCATTGAGTCTCTGCACCTATC	56.99	0	D	33 Bartramia
334_0234	atcttgttttcataaaatgg	1	128215	species	Sphagnaceae	13803	Sphagnum	13804	Sphagnum magellanicum	128215	513	AGGCGATCCTGAGCCAA	45.23	2	CCATCGAGTCTCTGCACCTATC	49.86	1	D	334 Sphagnum magellanicum
35_0235	attttatttcaaaaacaaaaataa	2	67425	species	Seligeriaceae	67423	Blindia	67424	Blindia acuta	67425	375	AAGCGATCCTGAGCCAA	39.31	3	CCATTGAGTCTCTGCACCTATC	56.99	0	D	35 Blindia acuta
351_0236	attttatatttaaaaaacaa	1	316950	species	Pottiaceae	38586	Tortula	38587	Tortula mucronifolia	316950	344	AAGTAATCCTGAGCCAA	35.66	3	CCATCGAGTCTCTGCACCTATT	46.51	2	D	351 Tortula mucronifolia
364_0237	atcttatttcgtttgaaaataa	4	140010	species	Calliergonaceae	222836	Straminergon	140009	Straminergon stramineum	140010	339	AAGCAATCCTGAGCCAA	45.59	2	CCATTGAGTCTCTGCACCTATT	54.34	1	D	364 Straminergon stramineum
368_0238	tttttttacga	1	13808	species	Lepidoziaceae	13806	Bazzania	13807	Bazzania trilobata	13808	392	AGGTAATCCTGAGCCTA	32.85	3	CCTTCGAGTCTCTGCACCCATT	30.44	4	D	368 Bazzania trilobata
373_0239	attttgtttcgcaaacaa	1	4000017	species	Lophocoleaceae	984509	Chiloscyphus	70556	Chiloscyphus coadunatus	4000017	389	AGATAATCCTGAGCCAA	30.96	3	CCTTTGAGTCTCTGCACCTATT	48.94	2	D	373 Chiloscyphus coadunatus
381_0240	aatttaaaaaa	1	284514	species	Herbertaceae	56910	Herbertus	56922	Herbertus stramineus	284514	391	AGGTAATCCTGAGCCAA	41.88	2	CCTTTGAGTCTCTGCACCTATT	48.94	2	D	381 Herbertus stramineus
400_0241	tttttgttcattttacag	1	402137	species	Cephaloziaceae	70210	Odontoschisma	255938	Odontoschisma macounii	402137	322	AGGTAATCCTGAGCCAA	41.88	2	CCTTCGAGTCTCTGCACCTTCC	32.25	4	D	400 Odontoschisma macounii
401_0242	atctcgttcacga	1	70144	species	Pelliaceae	40338	Pellia	40339	Pellia neesiana	70144	384	AGGTAATCCTGAGCCAA	41.88	2	CCTTTGAGTCTCTGCACCTATT	48.94	2	D	401 Pellia neesiana
403_0243	attttgtttgcaa	1	70145	species	Plagiochilaceae	53016	Plagiochila	53018	Plagiochila porelloides	70145	390	AGGTAATCCCGAGCCAA	28.34	3	CCTTTGAGTCTCTGCACCTATT	48.94	2	D	403 Plagiochila porelloides
408_0244	attttgtttacga	2	139839	species	Ptilidiaceae	70208	Ptilidium	70215	Ptilidium ciliare	139839	397	AGGTAATCCTGAGCCAA	41.88	2	CCTTTGAGTCTCTGCACCTATT	48.94	2	D	408 Ptilidium ciliare
41_0245	atattatttcgtttgaaaatga	1	184623	species	Brachytheciaceae	37421	Brachythecium	53004	Brachythecium glareosum	184623	348	AAGCAATCCTGAGCCAA	45.59	2	CCATTGAGTCTCTGCACCTATT	54.34	1	D	41 Brachythecium glareosum
422_0246	attttgtttacttcacaa	1	264786	species	Anastrophyllaceae	1131839	Anastrophyllum	248320	Anastrophyllum donnianum	264786	364	AGGTAATCCTGAGCCAA	41.88	2	CCTTTGAGTCTCTGCACCTATT	48.94	2	D	422 Anastrophyllum donnianum
432_0247	attttgtttactttacaa	1	248322	species	Anastrophyllaceae	1131839	Barbilophozia	209797	Barbilophozia hatcheri	248322	364	AGGTAATCCTGAGCCAA	41.88	2	CCTTTGAGTCTCTGCACCTATT	48.94	2	D	432 Barbilophozia hatcheri
433_0248	attttgtttcctttacaa	1	4000018	species	Anastrophyllaceae	1131839	Barbilophozia	209797	Barbilophozia kunzeana	4000018	357	AGGTAATCCTGAGCCAA	41.88	2	CCTTTGAGTCTCTGCACCTATT	48.94	2	D	433 Barbilophozia kunzeana
436_0249	attttgtttacatttacag	1	4000019	species	Calypogeiaceae	41850	Calypogeia	41851	Calypogeia sphagnicola	4000019	370	AGGTAATCCTGAGCCAA	41.88	2	CCTTTGAGTCTCTGCACCCCTT	39.77	4	D	436 Calypogeia sphagnicola
440_0250	attttgtttttgcaa	1	362798	species	Cephaloziellaceae	280805	Cephaloziella	280806	Cephaloziella divaricata	362798	316	AGGTAATCTTGAGCCAA	31.16	3	CCTTTGAGTCTCTGCACCTATT	48.94	2	D	440 Cephaloziella divaricata
442_0251	attttgtttcgtaaacaa	2	215272	species	Lophocoleaceae	984509	Chiloscyphus	70556	Chiloscyphus profundus	215272	399	AGATAATCCTGAGCCAA	30.96	3	CCTTTGAGTCTCTGCACCTATT	48.94	2	D	442 Chiloscyphus profundus
448_0252	attttgtttacga	1	106129	species	Frullaniaceae	400721	Frullania	95763	Frullania dilatata	106129	445	AGGTAATCCTGAGCCAA	41.88	2	CCTTCGAGTCTCTGCACCTATT	39.91	3	D	448 Frullania dilatata
449_0253	attttgtttacga	1	642305	species	Frullaniaceae	400721	Frullania	95763	Frullania fragilifolia	642305	392	AGGTAATCCTGAGCCAA	41.88	2	CCTTCGAGTCTCTGCACCTATT	39.91	3	D	449 Frullania fragilifolia
456_0254	attttgtttacga	1	53015	species	Jamesoniellaceae	400722	Syzygiella	306424	Syzygiella autumnalis	53015	365	AGGTAATCCTGAGCCAA	41.88	2	CCTTTGAGTCTCTGCACCTATT	48.94	2	D	456 Jamesoniella autumnalis
458_0255	attttaagtacaa	1	280830	species	Jungermanniaceae	3201	Jungermannia	3202	Jungermannia exsertifolia	280830	339	AGGTGATCCTGAGCCAA	38.46	3	CCTTCGAGTCTCTGCACCTATT	39.91	3	D	458 Jungermannia exsertifolia
459_0256	atttttattacaa	1	37392	species	Jungermanniaceae	3201	Jungermannia	3202	Jungermannia leiantha	37392	370	AGGTAATCCTGAGCCAA	41.88	2	CCTTTGGGTCTCTGCACCTATT	44.77	3	D	459 Jungermannia leiantha
46_0257	atattatttcgtttgagaatga	1	4000002	species	Brachytheciaceae	37421	Brachythecium	53004	Brachythecium trachypodium	4000002	330	AAGCAATCCTGAGCCAA	45.59	2	CCATTGAGTCTCTGCACCTATT	54.34	1	D	46 Brachythecium trachypodium
460_0258	attttaagtacaa	1	463580	species	Solenostomataceae	984551	Solenostoma	389506	Solenostoma sphaerocarpum	463580	339	AGGTGATCCTGAGCCAA	38.46	3	CCTTAGGGTCTCTGCACCTATT	36.55	4	D	460 Jungermannia sphaerocarpa
462_0259	atttttttacga	1	4000020	species	Lepidoziaceae	13806	Lepidozia	56926	Lepidozia pearsonii	4000020	381	AGGTAATCCTGAGCCTT	33.98	4	CCTTCGAGTCTCTGCACCCATT	30.44	4	D	462 Lepidozia pearsonii
464_0260	attttgttccacttacga	2	248334	species	Scapaniaceae	41845	Schistochilopsis	248343	Schistochilopsis incisa	248334	337	AGGTAACCCTGAGCCAA	29.49	3	CCTTCGAGTCTCTGCACCTATT	39.91	3	D	464 Lophozia incisa
468_0261	attttattttattcgagaatga	2	65535	species	Mniaceae	3227	Plagiomnium	3230	Plagiomnium cuspidatum	65535	323	AAGCAATCCTGAGCCAA	45.59	2	CCATCGAGTCTCTGCACCTATT	46.51	2	D	468 Plagiomnium cuspidatum
469_0262	attttgtttactaaaacaa	1	4000021	species	Marchantiaceae	29585	Marchantia	3196	Marchantia alpestris	4000021	388	AGGTAATCCTGAGCCAA	41.88	2	TCTTTGAGTCTCTGCACCTCTT	38.61	4	D	469 Marchantia alpestris
471_0263	tttttatttacggaacatga	1	65052	species	Metzgeriaceae	37397	Metzgeria	37398	Metzgeria conjugata	65052	336	AGGTAATCTTGAGCCAA	31.16	3	CCTTCGAGTCTCTGCACCTGTT	34.99	4	D	471 Metzgeria conjugata
473_0264	attttgtttacatttacag	1	41851	genus	Calypogeiaceae	41850	Calypogeia	41851	Calypogeia	-1	370	AGGTAATCCTGAGCCAA	41.88	2	CCTTTGAGTCTCTGCACCCCTT	39.77	4	D	473 Calypogeia
482_0265	attttgtttgcaa	1	65053	species	Plagiochilaceae	53016	Plagiochila	53018	Plagiochila asplenioides	65053	390	AGGTAATCCCGAGCCAA	28.34	3	CCTTTGAGTCTCTGCACCTATT	48.94	2	D	482 Plagiochila asplenioides
483_0266	attttgtttacaa	1	139833	species	Porellaceae	56912	Porella	56942	Porella platyphylla	139833	444	AGGTAATCCTGAGCCAA	41.88	2	CCTTTGAGTCTCTGCACCTATT	48.94	2	D	483 Porella platyphylla
485_0267	attttattttatttgagaataa	1	259529	species	Mniaceae	3227	Plagiomnium	3230	Plagiomnium elatum	259529	323	AAGCAATCCTGAGCCAA	45.59	2	CCATCGAGTCTCTGCACCTATT	46.51	2	D	485 Plagiomnium elatum
489_0268	attttgtttcccttacaa	1	464313	species	Scapaniaceae	41845	Scapania	41847	Scapania aequiloba	464313	368	AGGTAATCCTGAGCCAA	41.88	2	CCTTTGAGTCTCTGCACCTATT	48.94	2	D	489 Scapania aequiloba
497_0269	atcttatttcgttcgaaaataa	2	53003	species	Plagiotheciaceae	53001	Plagiothecium	53002	Plagiothecium undulatum	53003	339	GAGCAATCCTGAGCCAA	44.53	1	CCATTGAGTCTCTGCACCTATT	54.34	1	D	497 Plagiothecium undulatum
503_0270	atattatttcgttcgaaaataa	1	99397	species	Brachytheciaceae	37421	Rhynchostegium	90342	Rhynchostegium murale	99397	339	AAGCAATCCTGAGCCAA	45.59	2	CCATCGAGTCTCTGCACCTATT	46.51	2	D	503 Rhynchostegium murale
507_0271	atcttatttcgttcgaagataa	1	84223	species	Thuidiaceae	61526	Thuidium	67427	Thuidium recognitum	84223	339	AAGCAATCCTGAGCCAA	45.59	2	CCATTGAGTCTCTGCACCTATT	54.34	1	D	507 Thuidium recognitum
508_0272	attttatatttaaaaaacaa	1	98462	species	Pottiaceae	38586	Tortula	38587	Tortula muralis	98462	344	AAGTAATCCTGAGCCAA	35.66	3	CCATCGAGTCTCTGCACCTATT	46.51	2	D	508 Tortula muralis
510_0273	atattattttatttaaaaataa	1	4000022	species	Orthotrichaceae	52989	Zygodon	61517	Zygodon virdissimus	4000022	360	AAGCAATCCTGAGCCAA	45.59	2	CCATTGAGTCTCTGCACCTATT	54.34	1	D	510 Zygodon virdissimus
511_0274	attttatattttgaaaataa	1	61544	species	Rhabdoweisiaceae	61530	Amphidium	61521	Amphidium lapponicum	61544	358	AGGCGATCCTGAGCCAA	45.23	2	CCATCGAGTCTCTGCACCTATC	49.86	1	D	511 Amphidium lapponicum
512_0275	atcttatttgatttaaaaataa	1	203203	species	Bartramiaceae	52974	Breutelia	94444	Breutelia arundinifolia	203203	374	AAGCAATCCCGAGCCAA	33.21	3	CCATTGAGTCTCTGCACCTATC	56.99	0	D	512 Breutelia arundinifolia
513_0276	atcctatttctcggaaataagaaataa	1	13796	genus	Andreaeaceae	13795	Andreaea	13796	Andreaea	-1	354	AGGCAATCCTGAGCCAA	50.77	1	CCATCGAGTCTCTGCACCTATC	49.86	1	D	513 Andreaea
514_0277	atcctatttctcggaaataagaaataa	1	13797	species	Andreaeaceae	13795	Andreaea	13796	Andreaea rupestris	13797	354	AGGCAATCCTGAGCCAA	50.77	1	CCATCGAGTCTCTGCACCTATC	49.86	1	D	514 Andreaea rupestris
515_0278	atcttatttcaaaaataa	2	226484	species	Grimmiaceae	65550	Dryptodon	226482	Dryptodon torquatus	226484	357	AAGCGATCCTGAGCCAA	39.31	3	CCATTGAGTCTCTGCACCTATC	56.99	0	D	515 Grimmia torquata
517_0279	attttaaa	1	61539	genus	Splachnaceae	61531	Splachnum	61539	Splachnum	-1	347	AAGCAATCCTGAGCCAA	45.59	2	CCATTGAGTCTCTGCACCTATC	56.99	0	D	517 Splachnum
520_0280	atcgtgtttcggctgaaaacaa	3	171833	species	Aulacomniaceae	67245	Aulacomnium	67246	Aulacomnium palustre	171833	383	AAGCGATCCTGAGCCAA	39.31	3	CCATTGAGTCTCTGCACCTATC	56.99	0	D	520 Aulacomnium palustre
521_0281	atcgtgtttcggctaaaaacaa	1	67248	species	Aulacomniaceae	67245	Aulacomnium	67246	Aulacomnium turgidum	67248	383	AAGCGATCCTGAGCCAA	39.31	3	CCATTGAGTCTCTGCACCTATC	56.99	0	D	521 Aulacomnium turgidum
529_0282	atattatttcgtttgaaaatga	2	53004	genus	Brachytheciaceae	37421	Brachythecium	53004	Brachythecium	-1	348	AAGCAATCCTGAGCCAA	45.59	2	CCATTGAGTCTCTGCACCTATT	54.34	1	D	529 Brachythecium
53_0283	attttattctctattaaaaataa	1	200801	species	Bryaceae	37411	Plagiobryum	187844	Plagiobryum algovicum	200801	399	AAGCAATCCTGAGCCAA	45.59	2	CCATTGAGTCTCTGCACCTATC	56.99	0	D	53 Bryum algovicum
530_0284	atattatttcgtttgaaaatga	2	184618	species	Brachytheciaceae	37421	Brachythecium	53004	Brachythecium albicans	184618	348	AAGCAATCCTGAGCCAA	45.59	2	CCATTGAGTCTCTGCACCTATT	54.34	1	D	530 Brachythecium albicans
531_0285	atattatttcgtttgaaaatga	1	4000023	species	Brachytheciaceae	37421	Brachythecium	53004	Brachythecium groenlandicum	4000023	339	AAGCAATCCTGAGCCAA	45.59	2	CCATTGAGTCTCTGCACCTATT	54.34	1	D	531 Brachythecium groenlandicum
535_0286	attttattttttcttaaaaataa	1	4000024	species	Bryaceae	37411	Bryum	37412	Bryum cryophilum	4000024	392	AAGCAATCCTGAGCCAA	45.59	2	CCATTGAGTCTCTGCACCTATC	56.99	0	D	535 Bryum cryophilum
536_0287	attttatttcatttaaaaatag	1	67441	species	Splachnaceae	61531	Tetraplodon	67440	Tetraplodon mnioides	67441	353	AAGCAATCCTGAGCCAA	45.59	2	CCATTGAGTCTCTGCACCTATC	56.99	0	D	536 Tetraplodon mnioides
540_0288	attttattatatattaaaaatga	1	200810	species	Bryaceae	37411	Ptychostomum	576366	Ptychostomum pallens	200810	412	AAGCAATCCTGAGCCAA	45.59	2	CCATTGAGTCTCTGCACCTATC	56.99	0	D	540 Bryum pallens
541_0289	attttattgtctattaaaaataa	2	4000005	species	Bryaceae	37411	Bryum	37412	Bryum salinum	4000005	399	AAGCAATCCTGAGCCAA	45.59	2	CCATTGAGTCTCTGCACCTATC	56.99	0	D	541 Bryum salinum
544_0290	atcttatttccttttgtttgaggataa	1	140395	genus	Amblystegiaceae	52997	Pseudocalliergon	140395	Pseudocalliergon	-1	344	AAGCAATCCTGAGCCAA	45.59	2	CCATTGAGTCTCTGCACCTATT	54.34	1	D	544 Pseudocalliergon
546_0291	atcttatttccttttgtttgaggataa	3	90271	genus	Amblystegiaceae	52997	Drepanocladus	90271	Drepanocladus	-1	344	AAGCAATCCTGAGCCAA	45.59	2	CCATTGAGTCTCTGCACCTATT	54.34	1	D	546 Drepanocladus
547_0292	attttatatttaaaaaacaa	1	4000077	species	Pottiaceae	38586	Tortula	38587	Tortula leucostoma	4000077	344	AAGTAATCCTGAGCCAA	35.66	3	CCATCGAGTCTCTGCACCTATT	46.51	2	D	547 Tortula leucostoma
550_0293	attttattttttaaaaataa	1	3224	genus	Ditrichaceae	3223	Ceratodon	3224	Ceratodon	-1	374	AAGCGATCCTGAGCCAA	39.31	3	CCATCGAGTCTCTGCACCTATC	49.86	1	D	550 Ceratodon
552_0294	attttattttatttaaaaataa	1	4000026	species	Muscicapidae	36291	Cinclidium	757457	Cinclidium arcticum	4000026	322	AAGCAATCCTGAGCCAA	45.59	2	CCATTGAGTCTCTGCACCTATT	54.34	1	D	552 Cinclidium arcticum
558_0295	attttatcttaaaaatga	1	4000050	species	Dicranaceae	3220	Dicranum	3221	Dicranum groenlandicum	4000050	368	AAGCAATCCTGAGCCAA	45.59	2	CCATCGAGTCTCTGCACCTATC	49.86	1	D	558 Dicranum groenlandicum
559_0296	atcttactttaaaagtaa	2	98466	species	Ditrichaceae	3223	Ditrichum	98465	Ditrichum flexicaule	98466	NA	AAGCGATCCTGAGCCAA	39.31	3	CCATCGAGTCTCTGCACCTATC	49.86	1	D	559 Ditrichum flexicaule
561_0297	atcttatttccttttgtttgaggataa	2	140396	species	Amblystegiaceae	52997	Pseudocalliergon	140395	Pseudocalliergon trifarium	140396	344	AAGCAATCCTGAGCCAA	45.59	2	CCATTGAGTCTCTGCACCTATT	54.34	1	D	561 Pseudocalliergon trifarium
563_0298	atcttatttcgtttgaggataa	1	294400	species	Amblystegiaceae	52997	Scorpidium	140006	Scorpidium cossonii	294400	339	AAGCAATCCTGAGCCAA	45.59	2	CCATTGAGTCTCTGCACCTATT	54.34	1	D	563 Scorpidium cossonii
564_0299	atcttatttcgtttggaaataa	1	140007	species	Amblystegiaceae	52997	Scorpidium	140006	Scorpidium revolvens	140007	339	AAGCAATCCTGAGCCAA	45.59	2	CCATTGAGTCTCTGCACCTATT	54.34	1	D	564 Scorpidium revolvens
570_0300	atcttttatatttttaataa	1	4000028	species	Leptonchidae	211236	###	-1	Funaria arctica	4000028	337	AAGCAATCCTGAGCCAA	45.59	2	CCATTGAGTCTCTGCACCTATC	56.99	0	D	570 Funaria arctica
571_0301	attttgtttactaaatacga	1	4000029	species	Gymnomitriaceae	209791	Gymnomitrion	209792	Gymnomitrion coralloides	4000029	368	AGGTAATCCTGAGCCAA	41.88	2	CCTTTGGGTCTCTGCACCTATT	44.77	3	D	571 Gymnomitrion coralloides
574_0302	atcttatttcgtttggagataa	1	53007	species	Hylocomiaceae	28466	Hylocomium	53006	Hylocomium splendens	53007	339	AAGCAATCCTGAGCCAA	45.59	2	CCATTGAGTCTCTGCACCTATT	54.34	1	D	574 Hylocomium splendens
576_0303	atattattttgtttgaaaatga	1	4000030	species	Pylaisiadelphaceae	404319	Isopterygium	90305	Isopterygium pulchellum	4000030	339	AAGCAATCCTGAGCCAA	45.59	2	CCATTGAGTCTCTGCACCTATT	54.34	1	D	576 Isopterygium pulchellum
577_0304	attttatattttaaaaataagaaataa	1	4000031	species	Rhabdoweisiaceae	61530	Oncophorus	96533	Oncophorus wallenbergii	4000031	394	AAGCGATCCTGAGCCAA	39.31	3	CCATCGAGTCTCTGCACCTATC	49.86	1	D	577 Oncophorus wallenbergii
578_0305	attttgtttcctttgcaa	1	402125	species	Scapaniaceae	41845	Lophozia	209799	Lophozia excisa	402125	361	AGGTAATCCTGAGCCAA	41.88	2	CCTTTGAGTCTCTGCACCTATT	48.94	2	D	578 Lophozia excisa
58_0306	attttattatatattaaaaataa	1	4000003	species	Bryaceae	37411	Bryum	37412	Bryum calophyllum	4000003	399	AAGCAATCCTGAGCCAA	45.59	2	CCATTGAGTCTCTGCACCTATT	54.34	1	D	58 Bryum calophyllum
580_0307	atcttatttcatttaaaaataa	1	146577	species	Meesiaceae	67406	Meesia	67407	Meesia triquetra	146577	362	AAGTAATCCTGAGCCAA	35.66	3	CCATTGAGTCTCTGCACCTATC	56.99	0	D	580 Meesia triquetra
583_0308	atcttatttcgttcgaaaataa	1	553738	genus	Terebridae	57610	Myurella	553738	Myurella	-1	338	AAGCAATCCTGAGCCAA	45.59	2	CCATTGAGTCTCTGCACCTATT	54.34	1	D	583 Myurella
588_0309	atattattttatttaaaaataa	1	576368	species	Orthotrichaceae	52989	Orthotrichum	52990	Orthotrichum pylaisii	576368	347	AAGCAATCCTGAGCCAA	45.59	2	CCATTGAGTCTCTGCACCTATT	54.34	1	D	588 Orthotrichum pylaisii
591_0310	attttgttttatttaagaccga	1	4000032	species	Mniaceae	3227	Rhizomnium	187991	Rhizomnium andrewsianum	4000032	381	AAGTAATCCTGAGCCAA	35.66	3	CCATCGAGTCTCTGCACCTATT	46.51	2	D	591 Rhizomnium andrewsianum
593_0311	atcttattctaaaatga	2	111665	species	Polytrichaceae	3211	Pogonatum	111663	Pogonatum urnigerum	111665	422	AGGTAATCCTGAGCCAA	41.88	2	CCATCGAGTCTCTGCACCTTTC	44.1	2	D	593 Pogonatum urnigerum
596_0312	attttatttttttttaaaataa	1	573576	species	Mniaceae	3227	Pohlia	67238	Pohlia drummondii	573576	368	AAGCAATCCTGAGCCAA	45.59	2	CCATTGAGTCTCTGCACCTATT	54.34	1	D	596 Pohlia drummondii
599_0313	atcttattctaaaatga	2	129213	species	Polytrichaceae	3211	Polytrichum	3212	Polytrichum juniperinum	129213	NA	AGGTAATCCTGAGCCAA	41.88	2	CCATCGAGTCTCTGCACCTTTC	44.1	2	D	599 Polytrichum juniperinum
600_0314	atcttattctaaaatga	2	3213	species	Polytrichaceae	3211	Polytrichum	3212	Polytrichum commune	3213	NA	AGGTAATCCTGAGCCAA	41.88	2	CCATCGAGTCTCTGCACCTTTC	44.1	2	D	600 Polytrichum commune
602_0315	atcttattctaaaatga	1	4000033	species	Polytrichaceae	3211	Polytrichum	3212	Polytrichum jensenii	4000033	412	AGGTAATCCTGAGCCAA	41.88	2	CCATCGAGTCTCTGCACCTTTC	44.1	2	D	602 Polytrichum jensenii
604_0316	atcttattctaaaatga	1	752065	species	Polytrichaceae	3211	Polytrichastrum	129211	Polytrichastrum sexangulare	752065	439	AGGTAATCCTGAGCCAA	41.88	2	CCATCGAGTCTCTGCACCTTTC	44.1	2	D	604 Polytrichastrum sexangulare
605_0317	atcttattctaaaatga	2	129214	species	Polytrichaceae	3211	Polytrichum	3212	Polytrichum strictum	129214	436	AGGTAATCCTGAGCCAA	41.88	2	CCATCGAGTCTCTGCACCTTTC	44.1	2	D	605 Polytrichum strictum
606_0318	attttgttttttaaaacaa	2	53029	species	Marchantiaceae	29585	Preissia	53028	Preissia quadrata	53029	396	AGGTAATCCTGAGCCAA	41.88	2	TCTTTGAGTCTCTGCACCTATT	45.52	3	D	606 Preissia quadrata
609_0319	atcttattctaaaatga	2	111662	species	Polytrichaceae	3211	Psilopilum	111661	Psilopilum laevigatum	111662	428	AGGTAATCCTGAGCCAA	41.88	2	CCATCGAGTCTCTGCACCTTTC	44.1	2	D	609 Psilopilum laevigatum
61_0320	attttattgtatattaaaaataa	1	200806	species	Bryaceae	37411	Plagiobryum	187844	Plagiobryum cyclophyllum	200806	412	AAGCAATCCTGAGCCAA	45.59	2	CCATTGAGTCTCTGCACCTATC	56.99	0	D	61 Bryum cyclophyllum
611_0321	attttattttaaaaataa	1	95767	species	Grimmiaceae	65550	Niphotrichum	657340	Niphotrichum canescens	95767	358	AAGCGATCCTGAGCCAA	39.31	3	CCATTGAGTCTCTGCACCTATC	56.99	0	D	611 Racomitrium canescens
612_0322	atcttatttttaaaataa	1	70137	genus	Grimmiaceae	65550	Racomitrium	70137	Racomitrium	-1	354	AAGCGATCCTGAGCCAA	39.31	3	CCATTGAGTCTCTGCACCTATC	56.99	0	D	612 Racomitrium
613_0323	attttattttaaaaataa	1	4000035	species	Grimmiaceae	65550	Racomitrium	70137	Racomitrium panschii	4000035	358	ARGCGATCCTGAGCCAA	NA	3	CCATTGAGTCTCTGCACCTATC	56.99	0	D	613 Racomitrium panschii
614_0324	atcttatttcgtttgaagataa	2	120051	species	Helodiaceae	119552	Helodium	120050	Helodium blandowii	120051	339	AAGCAATCCTGAGCCAA	45.59	2	CCATTGAGTCTCTGCACCTATT	54.34	1	D	614 Helodium blandowii
617_0325	atcttatttcgttcgagaataa	3	140003	species	Amblystegiaceae	52997	Sanionia	94483	Sanionia uncinata	140003	339	AAGCAATCCTGAGCCAA	45.59	2	CCATTGAGTCTCTGCACCTATT	54.34	1	D	617 Sanionia uncinata
618_0326	atcttatttcgtttgaaaataa	1	324511	species	Amblystegiaceae	52997	Sanionia	94483	Sanionia orthothecioides	324511	339	AAGCAATCCTGAGCCAA	45.59	2	CCATTGAGTCTCTGCACCTATT	54.34	1	D	618 Sanionia orthothecioides
620_0327	atcttatttccttttgtttgaggataa	2	52997	family	Amblystegiaceae	52997	###	-1	Amblystegiaceae	-1	344	AAGCAATCCTGAGCCAA	45.59	2	CCATTGAGTCTCTGCACCTATT	54.34	1	D	620 Amblystegiaceae
621_0328	atcttatttcgtttggaaatga	1	140397	species	Amblystegiaceae	52997	Pseudocalliergon	140395	Pseudocalliergon turgescens	140397	339	AAGCAATCCTGAGCCAA	45.59	2	CCATTGAGTCTCTGCACCTATT	54.34	1	D	621 Pseudocalliergon turgescens
624_0329	attttctatttaaaaagcaa	2	38588	species	Pottiaceae	38586	Syntrichia	200749	Syntrichia ruralis	38588	348	AAGTAATCCTGAGCCAA	35.66	3	CCATCGAGTCTCTGCACCTATT	46.51	2	D	624 Syntrichia ruralis
626_0330	attttattttatttaatattgtatttaaaaataa	1	67441	species	Splachnaceae	61531	Tetraplodon	67440	Tetraplodon mnioides	67441	365	AAGCAATCCTGAGCCAA	45.59	2	CCATTGAGTCTCTGCACCTATC	56.99	0	D	626 Tetraplodon mnioides
628_0331	attttattctttaaaaataa	2	108613	species	Timmiaceae	65547	Timmia	65531	Timmia austriaca	108613	373	AAGCAATCCTGAGCCAA	45.59	2	CCATTGAGTCTCTGCACCTATC	56.99	0	D	628 Timmia austriaca
629_0332	atcttatttcgtttgaggataa	3	90276	species	Brachytheciaceae	37421	Tomentypnum	90275	Tomentypnum nitens	90276	352	AAGCAATCCTGAGCCAA	45.59	2	CCATTGAGTCTCTGCACCTATT	54.34	1	D	629 Tomenthypnum nitens
630_0333	attttccatttaaaaaataa	2	93848	species	Pottiaceae	38586	Tortella	93847	Tortella tortuosa	93848	373	AAGCGATCCTGAGCCAA	39.31	3	CCATCGAGTCTCTGCACCTATT	46.51	2	D	630 Tortella tortuosa
631_0334	attttccatttaaaaaataa	1	320160	species	Pottiaceae	38586	Tortella	93847	Tortella fragilis	320160	373	AAGCGATCCTGAGCCAA	39.31	3	CCATCGAGTCTCTGCACCTATT	46.51	2	D	631 Tortella fragilis
638_0335	atcgtgtttcggctgaaaacaa	1	4000036	species	Aulacomniaceae	67245	Aulacomnium	67246	Aulacomniun falcata	4000036	383	AAGCGATCCTGAGCCAA	39.31	3	CCATTGAGTCTCTGCACCTATC	56.99	0	D	638 Aulacomniun falcata
639_0336	atcttatttcgtttgaagataa	1	53007	species	Hylocomiaceae	28466	Hylocomium	53006	Hylocomium splendens	53007	339	AAGCAATCCTGAGCCAA	45.59	2	CCATTGAGTCTCTGCACCTATT	54.34	1	D	639 Hylocomium splendens
641_0337	attttatttcgttcgagaataa	2	28468	species	Hylocomiaceae	28466	Rhytidiadelphus	28467	Rhytidiadelphus loreus	28468	339	AAGCAATCCTGAGCCAA	45.59	2	CCATTGAGTCTCTGCACCTATT	54.34	1	D	641 Rhytidiadelphus loreus
645_0338	atcttatttcgtttaaggataa	2	100462	species	Hypnaceae	53009	Ptilium	100461	Ptilium crista-castrensis	100462	339	AAGCAATCCTGAGCCAA	45.59	2	CCATTGAGTCTCTGCACCTATT	54.34	1	D	645 Ptilium crista-castrensis
647_0339	attttatttttgaataaaataa	1	4000038	species	Muscicapidae	36291	Cinclidium	757457	Cinclidium subrutundum	4000038	368	AAGCAATCCTGAGCCAA	45.59	2	CCATTGAGTCTCTGCACCTATT	54.34	1	D	647 Cinclidium subrutundum
649_0340	attttttttatcttaaaaaaa	1	4000039	species	Splachnaceae	61531	Splachnum	61539	Splachnum shaericum	4000039	338	AAGTAATCCTGAGCCAA	35.66	3	CCATTGAGTCTCTGCACCTATC	56.99	0	D	649 Splachnum shaericum
653_0341	atcttatttccttttgtttgaggataa	3	140001	species	Amblystegiaceae	52997	Campylium	94481	Campylium stellatum	140001	344	AAGCAATCCTGAGCCAA	45.59	2	CCATTGAGTCTCTGCACCTATT	54.34	1	D	653 Campylium stellatum
655_0342	atctcgttcacga	1	40340	species	Pelliaceae	40338	Pellia	40339	Pellia epiphylla	40340	384	AGGTAATCCTGAGCCAA	41.88	2	CCTTTGAGTCTCTGCACCTATT	48.94	2	D	655 Pellia epiphylla
659_0343	atcttattttaaaaataa	1	140628	species	Grimmiaceae	65550	Racomitrium	70137	Racomitrium lanuginosum	140628	354	AAGCGATCCTGAGCCAA	39.31	3	CCATTGAGTCTCTGCACCTATC	56.99	0	D	659 Racomitrium lanuginosum
664_0344	atattattttttttaaatataa	2	67002	species	Orthotrichaceae	52989	Ulota	61518	Ulota phyllantha	67002	346	AAGCAATCCTGAGCCAA	45.59	2	CCATTGAGTCTCTGCACCTATT	54.34	1	D	664 Ulota phyllantha
666_0345	attttcttttatttaaaagtaa	1	52990	genus	Orthotrichaceae	52989	Orthotrichum	52990	Orthotrichum	-1	370	AAGCAATCCTGAGCCAA	45.59	2	CCATTGAGTCTCTGCACCTATT	54.34	1	D	666 Orthotrichum
670_0346	attttattttcaaaataa	1	61544	species	Rhabdoweisiaceae	61530	Amphidium	61521	Amphidium lapponicum	61544	374	AAGCGATCCTGAGCCAA	39.31	3	CCATCGAGTCTCTGCACCTACT	43.36	3	D	670 Amphidium lapponicum
671_0347	atcctacttctcggaaataa	1	4000040	species	Andreaeaceae	13795	Andreaea	13796	Andreaea alpestris	4000040	347	AGGCAATCCTGAGCCAA	50.77	1	CCATCGAGTCTCTGCACCTATC	49.86	1	D	671 Andreaea alpestris
672_0348	atcctatttttcggaaataa	1	4000041	species	Andreaeaceae	13795	Andreaea	13796	Andreaea alpina	4000041	347	AGGCAATCCTGAGCCAA	50.77	1	CCATCGAGTCTCTGCACCTATC	49.86	1	D	672 Andreaea alpina
673_0349	atcctatttccaagaaataa	1	4000042	species	Andreaeaceae	13795	Andreaea	13796	Andreaea blyttii	4000042	374	AGGCAATCCTGAGCCAA	50.77	1	CCATTGAGTCTCTGCACCTATC	56.99	0	D	673 Andreaea blyttii
675_0350	attttacattaaaaaaaacaa	1	200710	genus	Pottiaceae	38586	Didymodon	200710	Didymodon	-1	336	AAGCAATCCTGAGCCAA	45.59	2	CCATTGAGTCTCTGCACCTATT	54.34	1	D	675 Didymodon
676_0351	atcctacttctcggaaataagaaataa	1	64624	species	Andreaeaceae	13795	Andreaea	13796	Andreaea nivalis	64624	354	AGGCAATCCTGAGCCAA	50.77	1	CCATCGAGTCTCTGCACCTATC	49.86	1	D	676 Andreaea nivalis
677_0352	atcctatttttcggaaatag	1	4000043	species	Andreaeaceae	13795	Andreaea	13796	Andreaea obovata	4000043	350	AGGCAATCCTGAGCCAA	50.77	1	CCATTGAGTCTCTGCACCTATC	56.99	0	D	677 Andreaea obovata
678_0353	atcctatttctcggaaataa	1	13797	species	Andreaeaceae	13795	Andreaea	13796	Andreaea rupestris	13797	347	AGGCAATCCTGAGCCAA	50.77	1	CCATCGAGTCTCTGCACCTATC	49.86	1	D	678 Andreaea rupestris
679_0354	attttacatttaaaaaacaa	1	200692	species	Pottiaceae	38586	Anoectangium	200691	Anoectangium aestivum	200692	371	AAGCGATCCTGAGCCAA	39.31	3	CCATCGAGTCTCTGCACCTATT	46.51	2	D	679 Anoectangium aestivum
681_0355	atcttatttccttttgtttgaggataa	1	304420	species	Anomodontaceae	84220	Anomodon	84227	Anomodon longifolius	304420	344	AAGCAATCCTGAGCCAA	45.59	2	CCATTGAGTCTCTGCACCTATT	54.34	1	D	681 Anomodon longifolius
684_0356	attttatttcctttaaaaataa	1	146591	species	Splachnaceae	61531	Aplodon	146590	Aplodon wormskioldii	146591	358	AAGCAATCCTGAGCCAA	45.59	2	CCATTGAGTCTCTGCACCTATC	56.99	0	D	684 Aplodon wormskioldii
689_0357	atcttatttgatttaaaaataa	2	65528	species	Bartramiaceae	52974	Bartramia	52975	Bartramia halleriana	65528	384	AAGCAATCCTGAGCCAA	45.59	2	CCATTGAGTCTCTGCACCTATC	56.99	0	D	689 Bartramia halleriana
693_0358	atattatttcgtttgaaaatga	1	219724	species	Brachytheciaceae	37421	Brachythecium	53004	Brachythecium erythrorrhizon	219724	348	AAGCAATCCTGAGCCAA	45.59	2	CCATTGAGTCTCTGCACCTATT	54.34	1	D	693 Brachythecium erythrorrhizon
694_0359	atattatttcgtttgaaaatga	1	219720	species	Brachytheciaceae	37421	Brachythecium	53004	Brachythecium mildeanum	219720	339	AAGCAATCCTGAGCCAA	45.59	2	CCATTGAGTCTCTGCACCTATT	54.34	1	D	694 Brachythecium mildeanum
697_0360	atattatttcgtttgaaaatga	1	219725	species	Brachytheciaceae	37421	Brachythecium	53004	Brachythecium turgidum	219725	348	AAGCAATCCTGAGCCAA	45.59	2	CCATTGAGTCTCTGCACCTATT	54.34	1	D	697 Brachythecium turgidum
698_0361	attttacatttaaaaaacaa	1	644227	species	Pottiaceae	38586	Bryoerythrophyllum	200697	Bryoerythrophyllum ferruginascens	644227	351	AAGCAATCCTGAGCCAA	45.59	2	CCATCGAGTCTCTGCACCTATT	46.51	2	D	698 Bryoerythrophyllum ferruginascens
702_0362	attttattgtctattaaaaataa	1	576377	species	Bryaceae	37411	Bryum	37412	Bryum arcticum	576377	399	AAGCAATCCTGAGCCAA	45.59	2	CCATTGAGTCTCTGCACCTATT	54.34	1	D	702 Bryum arcticum
703_0363	attttattgtatattaaaaataa	1	99387	species	Bryaceae	37411	Rosulabryum	188013	Rosulabryum capillare	99387	393	AAGCAATCCTGAGCCAA	45.59	2	CCATTGAGTCTCTGCACCTATC	56.99	0	D	703 Bryum capillare
704_0364	attttattgtatattaaaaataa	1	4000024	species	Bryaceae	37411	Bryum	37412	Bryum cryophilum	4000024	412	AAGCAATCCTGAGCCAA	45.59	2	CCATTGAGTCTCTGCACCTATC	56.99	0	D	704 Bryum cryophilum
706_0365	attttattttatttaa	2	140635	species	Mniaceae	3227	Pohlia	67238	Pohlia nutans	140635	362	AAGCAATCCTGAGCCAA	45.59	2	CCATTGAGTCTCTGCACCTATT	54.34	1	D	706 Pohlia nutans
710_0366	attttattgtatattaaaaataa	1	4000044	species	Bryaceae	37411	Bryum	37412	Bryum weigelii	4000044	363	AAACAATCCTGAGCCAA	39.56	3	CCATTGAGTCTCTGCACCTATC	56.99	0	D	710 Bryum weigelii
711_0367	attttattgtatattaaaaataa	1	187843	species	Bryaceae	37411	Plagiobryum	187844	Plagiobryum wrightii	187843	412	AAGCAATCCTGAGCCAA	45.59	2	CCATTGAGTCTCTGCACCTATC	56.99	0	D	711 Bryum wrightii
712_0368	atctcatttaataaataa	1	187998	species	Buxbaumiaceae	65544	Buxbaumia	70127	Buxbaumia viridis	187998	428	AGGTAATCCTGAGCCAA	41.88	2	CCATCGAGTCTCTGCACCTATC	49.86	1	D	712 Buxbaumia viridis
715_0369	atcttatttcgtttgaaaataa	1	294394	species	Calliergonaceae	222836	Calliergon	139997	Calliergon richardsonii	294394	353	AAGCAATCCTGAGCCAA	45.59	2	CCATTGAGTCTCTGCACCTATT	54.34	1	D	715 Calliergon richardsonii
719_0370	attttatttttaa	1	673917	species	Leucobryaceae	80887	Campylopus	94682	Campylopus brevipilus	673917	372	AAGCGATCCTGAGCCAA	39.31	3	CCATTGAGTCTCTGCACCTATT	54.34	1	D	719 Campylopus brevipilus
722_0371	atcttatttcgtttgaaaataa	1	222836	family	Calliergonaceae	222836	###	-1	Calliergonaceae	-1	339	AAGCAATCCTGAGCCAA	45.59	2	CCATTGAGTCTCTGCACCTATT	54.34	1	D	722 Calliergonaceae
723_0372	atgttatttcgtttgaaaataa	1	155542	species	Brachytheciaceae	37421	Cirriphyllum	155541	Cirriphyllum crassinervium	155542	338	AAGCAATCCTGAGCCAA	45.59	2	CCATTGAGTCTCTGCACCTATT	54.34	1	D	723 Cirriphyllum crassinervium
724_0373	atattatttcgtttgaaaatga	1	184640	species	Brachytheciaceae	37421	Cirriphyllum	155541	Cirriphyllum piliferum	184640	339	AAGCAATCCTGAGCCAA	45.59	2	CCATTGAGTCTCTGCACCTATT	54.34	1	D	724 Cirriphyllum piliferum
725_0374	attttattttgaaagtaagatataa	2	175170	species	Ditrichaceae	3223	Distichium	98463	Distichium inclinatum	175170	411	AAGCGATCCTGAGCCAA	39.31	3	CCATCGAGTCTCTGCACCTATC	49.86	1	D	725 Distichium inclinatum
730_0375	atttctattttgaaaataa	1	96528	species	Rhabdoweisiaceae	61530	Cynodontium	96527	Cynodontium polycarpum	96528	378	AGGCGATCCTGAGCCAA	45.23	2	CCATTGAGTCTCTGCACCTATC	56.99	0	D	730 Cynodontium polycarpum
733_0376	attttattttatttaagaataa	1	67347	species	Mniaceae	3227	Cyrtomnium	67346	Cyrtomnium hymenophyllum	67347	368	AAGCAATCCTGAGCCAA	45.59	2	CCATTGAGTCTCTGCACCTATT	54.34	1	D	733 Cyrtomnium hymenophyllum
735_0377	atcttatttcaaaaataa	1	98482	species	Rhabdoweisiaceae	61530	Dichodontium	98481	Dichodontium pellucidum	98482	360	AAGCGATCCTGAGCCAA	39.31	3	CCATTGAGTCTCTGCACCTATC	56.99	0	D	735 Dichodontium pellucidum
739_0378	attttatttttaaataa	1	4000047	species	Dicranaceae	3220	Dicranella	52977	Dicranella schreberiana	4000047	368	AAGCAATCCTGAGCCAA	45.59	2	CCATTGAGTCTCTGCACCTATT	54.34	1	D	739 Dicranella schreberiana
740_0379	atttctattttgaaaataa	1	98485	species	Rhabdoweisiaceae	61530	Dicranoweisia	96531	Dicranoweisia crispula	98485	378	AGGCGATCCTGAGCCAA	45.23	2	CCATTGAGTCTCTGCACCTATC	56.99	0	D	740 Dicranoweisia crispula
741_0380	attttatcttgaaaatga	1	4000048	species	Dicranaceae	3220	Dicranum	3221	Dicranum angustum	4000048	368	AAGCAATCCTGAGCCAA	45.59	2	CCATCGAGTCTCTGCACCTATC	49.86	1	D	741 Dicranum angustum
747_0381	attttatcttgaaaatga	1	4000050	species	Dicranaceae	3220	Dicranum	3221	Dicranum groenlandicum	4000050	368	AAGCAATCCTGAGCCAA	45.59	2	CCATCGAGTCTCTGCACCTATC	49.86	1	D	747 Dicranum groenlandicum
751_0382	attttatcttgaaaatga	1	3221	genus	Dicranaceae	3220	Dicranum	3221	Dicranum	-1	370	AAGCAATCCTGAGCCAA	45.59	2	CCATCGAGTCTCTGCACCTATC	49.86	1	D	751 Dicranum
755_0383	attttatattaaaaaaaacaa	1	260785	species	Pottiaceae	38586	Didymodon	200710	Didymodon icmadophilus	260785	338	AAGCAATCCTGAGCCAA	45.59	2	CCATTGAGTCTCTGCACCTATT	54.34	1	D	755 Didymodon icmadophilus
756_0384	attttacattaaaaaaaacaa	1	260780	species	Pottiaceae	38586	Didymodon	200710	Didymodon rigidulus	260780	337	AAGCAATCCTGAGCCAA	45.59	2	CCATTGAGTCTCTGCACCTATT	54.34	1	D	756 Didymodon rigidulus
760_0385	attttacatttaaaaaataa	1	93847	genus	Pottiaceae	38586	Tortella	93847	Tortella	-1	373	AAGCGATCCTGAGCCAA	39.31	3	CCATCGAGTCTCTGCACCTATT	46.51	2	D	760 Tortella
763_0386	atcttatttccttttgtttgaggataa	1	90272	species	Amblystegiaceae	52997	Drepanocladus	90271	Drepanocladus aduncus	90272	344	AAGCAATCCTGAGCCAA	45.59	2	CCATTGAGTCTCTGCACCTATT	54.34	1	D	763 Drepanocladus aduncus
765_0387	attttattttagaagtaa	2	130446	species	Encalyptaceae	61528	Encalypta	61536	Encalypta ciliata	130446	376	AAGCAATCCTGAGCCAA	45.59	2	CCATCGAGTCTCTGCACCTATC	49.86	1	D	765 Encalypta ciliata
769_0388	atattatttcgttcgaaaatga	1	184645	species	Brachytheciaceae	37421	Eurhynchium	37422	Eurhynchium angustirete	184645	339	AAGCAATCCTGAGCCAA	45.59	2	CCATCGAGTCTCTGCACCTATT	46.51	2	D	769 Eurhynchium angustirete
770_0389	atattatttcgttcgaaaatga	1	113274	species	Brachytheciaceae	37421	Eurhynchium	37422	Eurhynchium striatum	113274	339	AAGCAATCCTGAGCCAA	45.59	2	CCATCGAGTCTCTGCACCTATT	46.51	2	D	770 Eurhynchium striatum
772_0390	attttgttttaaaaaaataaataa	1	98471	species	Fissidentaceae	52981	Fissidens	52982	Fissidens bryoides	98471	382	AAGCGATCCTGAGCCAA	39.31	3	CCATTGAGTCTCTGCACCTATC	56.99	0	D	772 Fissidens bryoides
776_0391	attttgttttgaaaataa	1	4000051	species	Fissidentaceae	52981	Fissidens	52982	Fissidens polyphyllus	4000051	373	AAGCGATCCTGAGCCAA	39.31	3	CCATCGAGTCTCTGCACCTATC	49.86	1	D	776 Fissidens polyphyllus
777_0392	attttatttcaaaaataa	1	52983	species	Fissidentaceae	52981	Fissidens	52982	Fissidens taxifolius	52983	373	AAGCAATCCTGAGCCAA	45.59	2	CCATCGAGTCTCTGCACCTATC	49.86	1	D	777 Fissidens taxifolius
779_0393	atcttatttcgtttgaaaataa	1	94449	species	Fontinalaceae	67432	Fontinalis	67433	Fontinalis dalecarlica	94449	357	AAGCAATCCTGAGCCAA	45.59	2	CCATTGAGTCTCTGCACCTATT	54.34	1	D	779 Fontinalis dalecarlica
780_0394	atcttatttcgtttgaaaataa	1	123089	species	Fontinalaceae	67432	Fontinalis	67433	Fontinalis hypnoides	123089	356	AAGCAATCCTGAGCCAA	45.59	2	CCATTGAGTCTCTGCACCTATT	54.34	1	D	780 Fontinalis hypnoides
781_0395	atcttatttcgtttgaaaataa	1	123094	species	Fontinalaceae	67432	Fontinalis	67433	Fontinalis squamosa	123094	356	AAGCAATCCTGAGCCAA	45.59	2	CCATTGAGTCTCTGCACCTATT	54.34	1	D	781 Fontinalis squamosa
785_0396	atcttatttcaaaaagaa	1	296914	species	Grimmiaceae	65550	Grimmia	115593	Grimmia donniana	296914	379	AAGCGATCCTGAGCCAA	39.31	3	CCATTGAGTCTCTGCACCTATC	56.99	0	D	785 Grimmia donniana
786_0397	atcttatttcaaaaagaa	1	254105	species	Grimmiaceae	65550	Grimmia	115593	Grimmia elongata	254105	381	AAGCGATCCTGAGCCAA	39.31	3	CCATTGAGTCTCTGCACCTATC	56.99	0	D	786 Grimmia elongata
787_0398	atcttatttcaaaaagaa	1	296916	species	Grimmiaceae	65550	Grimmia	115593	Grimmia funalis	296916	396	AAGCGATCCTGAGCCAA	39.31	3	CCATTGAGTCTCTGCACCTATC	56.99	0	D	787 Grimmia funalis
789_0399	atcttatttcaaaaagaa	1	296919	species	Grimmiaceae	65550	Grimmia	115593	Grimmia incurva	296919	379	AAGCGATCCTGAGCCAA	39.31	3	CCATTGAGTCTCTGCACCTATC	56.99	0	D	789 Grimmia incurva
791_0400	atcttatttcaaaaagaa	1	296924	species	Grimmiaceae	65550	Grimmia	115593	Grimmia montana	296924	327	AAGCGATCCTGAGCCAA	39.31	3	CCATTGAGTCTCTGCACCTATC	56.99	0	D	791 Grimmia montana
792_0401	atcttatttcgaaaagaa	1	296926	species	Grimmiaceae	65550	Grimmia	115593	Grimmia ovalis	296926	380	AAGCGATCCTGAGCCAA	39.31	3	CCATTGAGTCTCTGCACCTATC	56.99	0	D	792 Grimmia ovalis
794_0402	attttacatttaaaaaacaa	1	324466	species	Pottiaceae	38586	Gymnostomum	81811	Gymnostomum aeruginosum	324466	371	AAGCGATCCTGAGCCAA	39.31	3	CCATCGAGTCTCTGCACCTATT	46.51	2	D	794 Gymnostomum aeruginosum
797_0403	atcttatttccttttgtttgaggataa	1	181332	genus	Amblystegiaceae	52997	Vittia	181332	Vittia	-1	344	AAGCAATCCTGAGCCAA	45.59	2	CCATTGAGTCTCTGCACCTATT	54.34	1	D	797 Vittia
799_0404	atcttatttcgtgtgaaaataa	1	304423	species	Pterigynandraceae	119550	Heterocladium	271738	Heterocladium dimorphum	304423	339	AAGCAATCCTGAGCCAA	45.59	2	CCATTGAGTCTCTGCACCTATT	54.34	1	D	799 Heterocladium dimorphum
802_0405	attttatataaaaa	1	281618	species	Pottiaceae	38586	Hennediella	281617	Hennediella heimii	281618	345	AAGTAATCCTGAGCCAA	35.66	3	CCATCGAGTCTCTGCACCTATT	46.51	2	D	802 Hennediella heimii
804_0406	atcttatttcgtttgagaataa	1	304427	species	Amblystegiaceae	52997	Hygrohypnum	129928	Hygrohypnum alpestre	304427	328	AAGCAATCCTGAGCCAA	45.59	2	CCATTGAGTCTCTGCACCTATT	54.34	1	D	804 Hygrohypnum alpestre
807_0407	atcttatttcgtgtgaaaataa	1	140394	species	Amblystegiaceae	52997	Hygrohypnum	129928	Hygrohypnum montanum	140394	339	AAGCAATCCTGAGCCAA	45.59	2	CCATTGAGTCTCTGCACCTATT	54.34	1	D	807 Hygrohypnum montanum
81_0408	atcttatttccttttgtttgaggataa	1	4000006	species	Amblystegiaceae	52997	Campylium	94481	Campylium sommerfeltii	4000006	345	AAGTAATCCTGAGCCAA	35.66	3	CCATTGAGTCTCTGCACCTATT	54.34	1	D	81 Campylium sommerfeltii
812_0409	attttacatttaaaaaacaa	1	81812	species	Pottiaceae	38586	Hymenostylium	200687	Hymenostylium recurvirostrum	81812	369	AAGCGATCCTGAGCCAA	39.31	3	CCATCGAGTCTCTGCACCTATT	46.51	2	D	812 Hymenostylium recurvirostrum
813_0410	atcttatttcgtgtgaaaataa	1	455281	species	Hypnaceae	53009	Hypnum	49761	Hypnum callichroum	455281	339	AAGCAATCCTGAGCCAA	45.59	2	CCATTGAGTCTCTGCACCTATT	54.34	1	D	813 Hypnum callichroum
815_0411	atcttatttcgtgtgaaaataa	2	451517	species	Hypnaceae	53009	Hypnum	49761	Hypnum jutlandicum	451517	356	AAGCAATCCTGAGCCAA	45.59	2	CCATTGAGTCTCTGCACCTATT	54.34	1	D	815 Hypnum jutlandicum
816_0412	attttatttcgtttgagaataa	1	304433	species	Hypnaceae	53009	Hypnum	49761	Hypnum procerrimum	304433	340	AAGCAATCCTGAGCCAA	45.59	2	CCATTGAGTCTCTGCACCTATT	54.34	1	D	816 Hypnum procerrimum
820_0413	atcttatttggtgtgaaaataa	1	170456	species	Lembophyllaceae	85451	Isothecium	140641	Isothecium alopecuroides	170456	339	AAGCAATCCTGAGCCAA	45.59	2	CCATTGAGTCTCTGCACCTATT	54.34	1	D	820 Isothecium alopecuroides
821_0414	atcttatttggtgtgaaaataa	1	245335	species	Lembophyllaceae	85451	Isothecium	140641	Isothecium myosuroides	245335	339	AAGCAATCCTGAGCCAA	45.59	2	CCATTGAGTCTCTGCACCTATT	54.34	1	D	821 Isothecium myosuroides
822_0415	attttatattttgaaaataa	1	93151	species	Rhabdoweisiaceae	61530	Kiaeria	93150	Kiaeria blyttii	93151	378	AGGCGATCCTGAGCCAA	45.23	2	CCATCGAGTCTCTGCACCTATC	49.86	1	D	822 Kiaeria blyttii
828_0416	atcttatttcgtttgaaaatag	2	69533	species	Leucodontaceae	65549	Leucodon	69532	Leucodon sciuroides	69533	340	AAGCAATCCTGAGCCAA	45.59	2	CCATTGAGTCTCTGCACCTATT	54.34	1	D	828 Leucodon sciuroides
829_0417	atcttatttcgtttggaaataa	1	94452	species	Hylocomiaceae	28466	Loeskeobryum	90278	Loeskeobryum brevirostre	94452	339	AAGCAATCCTGAGCCAA	45.59	2	CCATTGAGTCTCTGCACCTATC	56.99	0	D	829 Loeskeobryum brevirostre
830_0418	atcttatttcatttgaaaatga	2	204008	species	Meesiaceae	67406	Meesia	67407	Meesia longiseta	204008	362	AAGTAATCCTGAGCCAA	35.66	3	CCATTGAGTCTCTGCACCTATC	56.99	0	D	830 Meesia longiseta
833_0419	attttattttatttgaaaatga	1	4000052	species	Mniaceae	3227	Mnium	3228	Mnium marginatum	4000052	368	AAGCAATCCTGAGCCAA	45.59	2	CCATTGAGTCTCTGCACCTATT	54.34	1	D	833 Mnium marginatum
834_0420	attttattttatttgaaaatga	1	4000053	species	Mniaceae	3227	Mnium	3228	Mnium spinosum	4000053	368	AAGCAATCCTGAGCCAA	45.59	2	CCATTGAGTCTCTGCACCTATT	54.34	1	D	834 Mnium spinosum
837_0421	atcttatttcgtttggaaataa	1	172818	species	Neckeraceae	67442	Alleniella	1003844	Alleniella complanata	172818	339	AAGCAATCCTGAGCCAA	45.59	2	CCATTGAGTCTCTGCACCTATC	56.99	0	D	837 Neckera complanata
839_0422	atcttatttcatttgaaaataa	1	4000054	species	Neckeraceae	67442	Neckera	94555	Neckera oligocarpa	4000054	362	AAGTAATCCTGAGCCAA	35.66	3	CCATTGAGTCTCTGCACCTATC	56.99	0	D	839 Neckera oligocarpa
842_0423	attttattttatttgaaaatga	1	3228	genus	Mniaceae	3227	Mnium	3228	Mnium	-1	368	AAGCAATCCTGAGCCAA	45.59	2	CCATTGAGTCTCTGCACCTATT	54.34	1	D	842 Mnium
844_0424	atcttatttcgtttgaaaataa	1	4000055	species	Hypnaceae	53009	Orthothecium	142609	Orthothecium lapponicum	4000055	338	AAGCAATCCTGAGCCAA	45.59	2	CCATTGAGTCTCTGCACCTATT	54.34	1	D	844 Orthothecium lapponicum
845_0425	atcttatttcgtttgaaaataa	1	142610	species	Hypnaceae	53009	Orthothecium	142609	Orthothecium rufescens	142610	338	AAGCAATCCTGAGCCAA	45.59	2	CCATTGAGTCTCTGCACCTATT	54.34	1	D	845 Orthothecium rufescens
847_0426	atattattttatttaaaaataa	1	279758	species	Orthotrichaceae	52989	Orthotrichum	52990	Orthotrichum affine	279758	347	AAGCAATCCTGAGCCAA	45.59	2	CCATTGAGTCTCTGCACCTATT	54.34	1	D	847 Orthotrichum affine
849_0427	atattattttatttaaaaataa	1	70136	species	Orthotrichaceae	52989	Orthotrichum	52990	Orthotrichum speciosum	70136	347	AAGCAATCCTGAGCCAA	45.59	2	CCATTGAGTCTCTGCACCTATT	54.34	1	D	849 Orthotrichum speciosum
853_0428	atcttatttgatttaaaaataa	1	67415	species	Bartramiaceae	52974	Philonotis	67414	Philonotis fontana	67415	371	AAGCAATCCTGAGCCAA	45.59	2	CCATTGAGTCTCTGCACCTATC	56.99	0	D	853 Philonotis fontana
854_0429	atcttatttgatttaaaaataa	1	4000056	species	Bartramiaceae	52974	Philonotis	67414	Philonotis tomentella	4000056	371	AAGCAATCCTGAGCCAA	45.59	2	CCATTGAGTCTCTGCACCTATC	56.99	0	D	854 Philonotis tomentella
855_0430	attttattgtatattaaaaataa	1	187845	species	Bryaceae	37411	Plagiobryum	187844	Plagiobryum demissum	187845	413	AAGCAATCCTGAGCCAA	45.59	2	CCATTGAGTCTCTGCACCTATC	56.99	0	D	855 Plagiobryum demissum
858_0431	atcttatttctttgaaaataa	1	111439	species	Hypnaceae	53009	Platydictya	111438	Platydictya jungermannioides	111439	337	AAGCAATCCTGAGCCAA	45.59	2	CCATTGAGTCTCTGCACCTATT	54.34	1	D	858 Platydictya jungermannioides
860_0432	atcttattttaagataa	1	201550	species	Polytrichaceae	3211	Pogonatum	111663	Pogonatum aloides	201550	332	AGGTAATCCTGAGCCAA	41.88	2	CCATCGAGTCTCTGCACCTTTC	44.1	2	D	860 Pogonatum aloides
861_0433	atcttattttaaaatga	2	201553	species	Polytrichaceae	3211	Pogonatum	111663	Pogonatum dentatum	201553	333	AGGTAATCCTGAGCCAA	41.88	2	CCATCGAGTCTCTGCACCTTTC	44.1	2	D	861 Pogonatum dentatum
863_0434	atcttattttaaaatga	1	111663	genus	Polytrichaceae	3211	Pogonatum	111663	Pogonatum	-1	333	AGGTAATCCTGAGCCAA	41.88	2	CCATCGAGTCTCTGCACCTTTC	44.1	2	D	863 Pogonatum
864_0435	attttattttatttaaaaataa	1	4000057	species	Mniaceae	3227	Pohlia	67238	Pohlia filum	4000057	368	AAGCAATCCTGAGCCAA	45.59	2	CCATTGAGTCTCTGCACCTATT	54.34	1	D	864 Pohlia filum
866_0436	attttattttatttaa	1	576385	species	Mniaceae	3227	Pohlia	67238	Pohlia wahlenbergii	576385	362	AAGCAATCCTGAGCCAA	45.59	2	CCATTGAGTCTCTGCACCTATT	54.34	1	D	866 Pohlia wahlenbergii
873_0437	atcttatttcgtttgaaaataa	1	4000058	species	Leskeaceae	84224	Pseudoleskeella	208786	Pseudoleskeella nervosa	4000058	345	AAGCAATCCTGAGCCAA	45.59	2	CCATTGAGTCTCTGCACCTATT	54.34	1	D	873 Pseudoleskeella nervosa
879_0438	attttatcttaaaaataa	1	95767	species	Grimmiaceae	65550	Niphotrichum	657340	Niphotrichum canescens	95767	359	AAGCGATCCTGAGCCAA	39.31	3	CCATTGAGTCTCTGCACCTATC	56.99	0	D	879 Racomitrium canescens
881_0439	atcttatttttaaaataa	1	140628	species	Grimmiaceae	65550	Racomitrium	70137	Racomitrium lanuginosum	140628	354	AAGCGATCCTGAGCCAA	39.31	3	CCATTGAGTCTCTGCACCTATC	56.99	0	D	881 Racomitrium lanuginosum
883_0440	attttattttttaaaaataa	1	115595	species	Rhabdoweisiaceae	61530	Rhabdoweisia	61538	Rhabdoweisia crispata	115595	364	AAGCGATCCTGAGCCAA	39.31	3	CCATCGAGTCTCTGCACCTATC	49.86	1	D	883 Rhabdoweisia crispata
889_0441	atcttatttcgtttggaaatga	1	28469	species	Hylocomiaceae	28466	Rhytidiadelphus	28467	Rhytidiadelphus triquetrus	28469	339	AAGCAATCCTGAGCCAA	45.59	2	CCATTGAGTCTCTGCACCTATT	54.34	1	D	889 Rhytidiadelphus triquetrus
89_0442	atcttatttaatttaaaaataa	1	67244	species	Meesiaceae	67406	Amblyodon	67243	Amblyodon dealbatus	67244	361	AAGTAATCCTGAGCCAA	35.66	3	CCATTGAGTCTCTGCACCTATC	56.99	0	D	89 Amblyodon dealbatus
893_0443	atcttatttcaaaaagaa	1	4000059	species	Grimmiaceae	65550	Schistidium	65526	Schistidium poeltii	4000059	327	AAGCGATCCTGAGCCAA	39.31	3	CCATTGAGTCTCTGCACCTATC	56.99	0	D	893 Schistidium poeltii
895_0444	atcttatttccttttgtttgaggataa	1	184629	species	Brachytheciaceae	37421	Sciuro-hypnum	347873	Sciuro-hypnum reflexum	184629	344	AAGCAATCCTGAGCCAA	45.59	2	CCATTGAGTCTCTGCACCTATT	54.34	1	D	895 Sciuro-hypnum reflexum
897_0445	atcttatttcgtttgaggataa	1	140007	species	Amblystegiaceae	52997	Scorpidium	140006	Scorpidium revolvens	140007	339	AAGCAATCCTGAGCCAA	45.59	2	CCATTGAGTCTCTGCACCTATT	54.34	1	D	897 Scorpidium revolvens
898_0446	atcttatttcgtttggaaatga	1	140008	species	Amblystegiaceae	52997	Scorpidium	140006	Scorpidium scorpioides	140008	339	AAGCAATCCTGAGCCAA	45.59	2	CCATTGAGTCTCTGCACCTATT	54.34	1	D	898 Scorpidium scorpioides
907_0447	atcttgttttcataacataaatgg	1	128233	species	Sphagnaceae	13803	Sphagnum	13804	Sphagnum russowii	128233	569	AGGCGATCCTGAGCCAA	45.23	2	CCATCGAGTCTCTGCACCTATC	49.86	1	D	907 Sphagnum russowii
910_0448	atcttattttaaaataaaataa	1	146589	species	Splachnaceae	61531	Tayloria	61540	Tayloria splachnoides	146589	353	AAGTAATCCTGAGCCAA	35.66	3	CCATTGAGTCTCTGCACCTATC	56.99	0	D	910 Tayloria splachnoides
913_0449	atctcatttaataaataa	1	37420	species	Tetraphidaceae	37418	Tetraphis	37419	Tetraphis pellucida	37420	428	AGGTAATCCTGAGCCAA	41.88	2	CCATCGAGTCTCTGCACCTATC	49.86	1	D	913 Tetraphis pellucida
914_0450	attttatttcatttaaaaataa	2	67441	species	Splachnaceae	61531	Tetraplodon	67440	Tetraplodon mnioides	67441	353	AAGCAATCCTGAGCCAA	45.59	2	CCATTGAGTCTCTGCACCTATT	54.34	1	D	914 Tetraplodon mnioides
916_0451	atcttatttcgtttgaggataa	1	67428	species	Thuidiaceae	61526	Thuidium	67427	Thuidium tamariscinum	67428	352	AAGCAATCCTGAGCCAA	45.59	2	CCATTGAGTCTCTGCACCTATC	56.99	0	D	916 Thuidium tamariscinum
918_0452	attttattctttaaaaataa	1	373753	species	Timmiaceae	65547	Timmia	65531	Timmia norvegica	373753	366	AAGCAATCCTGAGCCAA	45.59	2	CCATTGAGTCTCTGCACCTATC	56.99	0	D	918 Timmia norvegica
92_0453	attttattttatttaaaaataa	1	67261	species	Mniaceae	3227	Cinclidium	67254	Cinclidium stygium	67261	322	AAGCAATCCTGAGCCAA	45.59	2	CCATTGAGTCTCTGCACCTATT	54.34	1	D	92 Cinclidium stygium
920_0454	attttacatttaaaaaacaa	1	320160	species	Pottiaceae	38586	Tortella	93847	Tortella fragilis	320160	373	AAGCGATCCTGAGCCAA	39.31	3	CCATCGAGTCTCTGCACCTATT	46.51	2	D	920 Tortella fragilis
922_0455	attttatatttaaaaaacaa	1	200767	species	Pottiaceae	38586	Tortula	38587	Tortula subulata	200767	344	AAGTAATCCTGAGCCAA	35.66	3	CCATCGAGTCTCTGCACCTATT	46.51	2	D	922 Tortula subulata
924_0456	atcttatttcgtttgaaaataa	1	140400	species	Calliergonaceae	222836	Warnstorfia	140399	Warnstorfia fluitans	140400	339	AAGCAATCCTGAGCCAA	45.59	2	CCATTGAGTCTCTGCACCTATT	54.34	1	D	924 Warnstorfia fluitans
926_0457	atattattttatttaaaaataa	1	576371	species	Orthotrichaceae	52989	Zygodon	61517	Zygodon rupestris	576371	360	AAGCAATCCTGAGCCAA	45.59	2	CCATTGAGTCTCTGCACCTATT	54.34	1	D	926 Zygodon rupestris
931_0458	attttgttcacaa	1	280797	species	Antheliaceae	280795	Anthelia	280796	Anthelia julacea	280797	358	AGGTAATCTTGAGCCAA	31.16	3	CCTTTGAGTCTCTGCACCTATT	48.94	2	D	931 Anthelia julacea
933_0459	attttgtgtggtaaaacaa	1	122620	species	Aytoniaceae	37393	Mannia	157221	Mannia gracilis	122620	427	AGGTAATCCTGAGCCAA	41.88	2	TCTTTGAGTCTCTGCACCTATT	45.52	3	D	933 Asterella gracilis
934_0460	attttgtatgctaaaacaa	1	160682	species	Aytoniaceae	37393	Asterella	56913	Asterella lindenbergiana	160682	450	AGGTAATCCTGAGCCAA	41.88	2	TCTTTGAGTCTCTGCACCTATT	45.52	3	D	934 Asterella lindenbergiana
946_0461	attttgtttacatttacag	1	56915	species	Calypogeiaceae	41850	Calypogeia	41851	Calypogeia muelleriana	56915	370	AGGTAATCCTGAGCCAA	41.88	2	CCTTTGAGTCTCTGCACCCCTT	39.77	4	D	946 Calypogeia muelleriana
953_0462	aatttgtttgcgagacaa	1	70557	species	Lophocoleaceae	984509	Chiloscyphus	70556	Chiloscyphus polyanthos	70557	402	AGACAATCCTGAGCCAA	36.66	2	CCTTTGAGTCTCTGCACCTATT	48.94	2	D	953 Chiloscyphus polyanthos
955_0463	atttaattataa	1	4000060	species	Lejeuneaceae	65055	Cololejeunea	203673	Cololejeunea calcarea	4000060	416	AGGTAATCCTGAGCCAA	41.88	2	CCTTTGAGTCTCTGCACCTATT	48.94	2	D	955 Cololejeunea calcarea
958_0464	attttgtttccttcacaa	1	248355	species	Scapaniaceae	41845	Diplophyllum	248353	Diplophyllum taxifolium	248355	365	AGGTAATCCTGAGCCAA	41.88	2	CCTTTGAGTCTCTGCACCTATT	48.94	2	D	958 Diplophyllum taxifolium
961_0465	attttgtttacga	1	95764	species	Frullaniaceae	400721	Frullania	95763	Frullania tamarisci	95764	389	AGGTAATCCTGAGCCAA	41.88	2	CCTTCGAGTCTCTGCACCTATT	39.91	3	D	961 Frullania tamarisci
962_0466	attttgtttacgaaatacga	1	209793	species	Gymnomitriaceae	209791	Gymnomitrion	209792	Gymnomitrion concinnatum	209793	371	AGGTAATCCTGAGCCAA	41.88	2	CCTTTGAGTCTCTGCACCTATT	48.94	2	D	962 Gymnomitrion concinnatum
965_0467	attttgttcataa	1	209789	species	Cephaloziaceae	70210	Hygrobiella	209788	Hygrobiella laxifolia	209789	345	AGGTAATCCTGAGCCAA	41.88	2	CCTTTGAGTCTCTGCACCTATT	48.94	2	D	965 Hygrobiella laxifolia
966_0468	attttaagtacaa	1	463576	species	Jungermanniaceae	3201	Jungermannia	3202	Jungermannia atrovirens	463576	345	AGGTGATCCTGAGCCAA	38.46	3	CCTTAGGGTCTCTGCACCTATT	36.55	4	D	966 Jungermannia atrovirens
967_0469	attttaagtacaa	1	746483	species	Jungermanniaceae	3201	Jungermannia	3202	Jungermannia borealis	746483	339	AGGTGATCCTGAGCCAA	38.46	3	CCTTAGGGTCTCTGCACCTATT	36.55	4	D	967 Jungermannia borealis
968_0470	attttatttacaa	1	362816	species	Jungermanniaceae	3201	Jungermannia	3202	Jungermannia obovata	362816	351	AGGTAATCCTGAGCCAA	41.88	2	CCTTTGAGTCTCTGCACCTATT	48.94	2	D	968 Jungermannia obovata
972_0471	attttgtttcgcaaacaa	1	215269	species	Lophocoleaceae	984509	Lophocolea	3206	Lophocolea bidentata	215269	389	AGATAATCCTGAGCCAA	30.96	3	CCTTTGAGTCTCTGCACCTATT	48.94	2	D	972 Lophocolea bidentata
975_0472	attttgtttcctttacaa	1	209800	species	Scapaniaceae	41845	Lophozia	209799	Lophozia longidens	209800	365	AGGTAATCCTGAGCCAA	41.88	2	CCTTTGAGTCTCTGCACCTATT	48.94	2	D	975 Lophozia longidens
976_0473	attttgttccccttacaa	1	248344	species	Scapaniaceae	41845	Schistochilopsis	248343	Schistochilopsis opacifolia	248344	337	AGGTAACCCTGAGCCAA	29.49	3	CCTTTGAGTCTCTGCACCTATT	48.94	2	D	976 Lophozia opacifolia
977_0474	aatttgtttgttttacaa	1	41847	genus	Scapaniaceae	41845	Scapania	41847	Scapania	-1	365	AGGTAATCCTGAGCCAA	41.88	2	CCTTTGAGTCTCTGCACCTATT	48.94	2	D	977 Scapania
978_0475	attttgtttcctttacaa	1	255955	species	Scapaniaceae	41845	Lophozia	209799	Lophozia ventricosa	255955	361	AGGTAATCCTGAGCCAA	41.88	2	CCTTTGAGTCTCTGCACCTATT	48.94	2	D	978 Lophozia ventricosa
979_0476	attttgtttcctttacaa	1	402636	species	Scapaniaceae	41845	Lophozia	209799	Lophozia wenzelii	402636	331	AGGTAATCCTGAGCCAA	41.88	2	CCTTTGAGTCTCTGCACCTATT	48.94	2	D	979 Lophozia wenzelii
981_0477	attttgtttactaaaacaa	1	3197	species	Marchantiaceae	29585	Marchantia	3196	Marchantia polymorpha	3197	388	AGGTAATCCTGAGCCAA	41.88	2	TCTTTGAGTCTCTGCACCTCTT	38.61	4	D	981 Marchantia polymorpha
983_0478	tttttatttacggaacatga	1	37399	species	Metzgeriaceae	37397	Metzgeria	37398	Metzgeria furcata	37399	337	AGGTAATCTTGAGCCAA	31.16	3	CCTTCGAGTCTCTGCACCTGTT	34.99	4	D	983 Metzgeria furcata
985_0479	attttgtttacaa	1	209804	species	Solenostomataceae	984551	Nardia	209803	Nardia compressa	209804	360	AGGTAATCCTGAGCCAA	41.88	2	CCTTTGAGTCTCTGCACCTATT	48.94	2	D	985 Nardia compressa
986_0480	attttgtttacaa	1	463577	species	Solenostomataceae	984551	Nardia	209803	Nardia geoscyphus	463577	359	AGGTAATCCTGAGCCAA	41.88	2	CCTTTGAGTCTCTGCACCTATT	48.94	2	D	986 Nardia geoscyphus
988a_0481	gttttgtttacga	2	280839	species	Cephaloziaceae	70210	Nowellia	255936	Nowellia curvifolia	280839	333	AGGTAATCCTGAGCCAA	41.88	2	CCTTTGAGTCTCTGCACCTTTT	43.56	3	D	988a Nowellia curvifolia
992_0482	aattcgtttacga	1	304445	species	Pelliaceae	40338	Pellia	40339	Pellia endiviifolia	304445	415	AGGTAATCCTGAGCCAA	41.88	2	CCTTCGAGTCTCTGCACCTATT	39.91	3	D	992 Pellia endiviifolia
995_0483	atttttaattacaa	1	280637	species	Pleuroziaceae	255981	Pleurozia	255982	Pleurozia purpurea	280637	365	AGGTAATCCTGAGCCAA	41.88	2	CCTTTGAGTCTCTGCACCTATT	48.94	2	D	995 Pleurozia purpurea
996_0484	attttgtttacaa	1	184931	species	Porellaceae	56912	Porella	56942	Porella cordaeana	184931	415	AGGTAATCCTGAGCCAA	41.88	2	CCTTTGAGTCTCTGCACCTATT	48.94	2	D	996 Porella cordaeana
998_0485	attttgtttcccttacaa	1	41847	genus	Scapaniaceae	41845	Scapania	41847	Scapania	-1	369	AGGTAATCCTGAGCCAA	41.88	2	CCTTTGAGTCTCTGCACCTATT	48.94	2	D	998 Scapania
2005_CMP_0486	atcctgttttccgaaaacaaacaaaggttcagaaagcgaaaataaaaaag	2	10005651	species	Adoxaceae	4206	Sambucus	4201	Sambucus sibirica	10005651	593	GGGCAATCCTGAGCCAA	56.66	0	CCATTGAGTCTCTGCACCTATC	56.99	0	D	EC 2005 CAN
2020_CMP_0487	ctccttttgtcaaaagcaaaaaagaaagattcagaaagcaagaataaaaaaag	2	10005921	species	Amaranthaceae	3563	Atriplex	3550	Atriplex glabriuscula	10005921	487	GGGCAATCCTGAGCCAA	56.66	0	CCTTTGAGTCTCTGCACCTATC	51.87	1	D	EC 2020 ON
2022b_CMP_0488	ctccttttgtcaaaagcaaaaaagaaagattcagaaagcaagaataaaaaaag	1	10005652	species	Amaranthaceae	3563	Atriplex	3550	Atriplex littoralis	10005652	487	GGGCAATCCTGAGCCAA	56.66	0	CCTTTGAGTCTCTGCACCTATC	51.87	1	D	EC 2022b ON
2024_CMP_0489	ctccttttgtcaaaagcaaaaaagaaagattcagaaagcaagaataaaaaaag	1	10005653	species	Amaranthaceae	3563	Atriplex	3550	Atriplex subspicata	10005653	487	GGGCAATCCTGAGCCAA	56.66	0	CCTTTGAGTCTCTGCACCTATC	51.87	1	D	EC 2024 CAN
2030_CMP_0490	ctccttttgtcaaaagcaaaaaagaaagattcagaaagcaagaataaaaaaag	1	10005654	species	Amaranthaceae	3563	Chenopodium	3558	Chenopodium karoi	10005654	488	GGGCAATCCTGAGCCAA	56.66	0	CCTTTGAGTCTCTGCACCTATC	51.87	1	D	EC 2030 NS
2030_CMP_0491	ctccttttgtcaaaagcaaaaaataaagattcagaaagtaacaataaaaaaag	1	10005654	species	Amaranthaceae	3563	Chenopodium	3558	Chenopodium karoi	10005654	639	GGGCAATCCTGAGCCAA	56.66	0	CCTTTGAGTCTCTGCACCTATC	51.87	1	D	EC 2030 ON
2046_CMP_0492	atcctattttccaaaaacaaacaaaggcccagaaggtgaaaaaag	2	10005655	species	Apiaceae	4037	Angelica	40948	Angelica atropurpurea	10005655	576	GGGCAATCCTGAGCCAA	56.66	0	CCATTGAGTCTCTGCACCTATC	56.99	0	D	EC 2046 CAN
2054_CMP_0493	atcctttatttaatatttaatttacaaaaacaaacaaaggcccagaaggtgaaaaag	1	10005656	species	Apiaceae	4037	Bupleurum	46366	Bupleurum triradiatum	10005656	583	GGGCAATCCTGAGCCAA	56.66	0	CCATTGAGTCTCTGCACCTATC	56.99	0	D	EC 2054 CAN
2063_CMP_0494	atcctattttacaaaaacaaacaaaggcccagaaggtgaaaaaag	1	10005657	species	Apiaceae	4037	Cnidium	48110	Cnidium dubium	10005657	576	GGGCAATCCTGAGCCAA	56.66	0	CCGTTGAGTCTCTGCACCTATC	53.99	1	D	EC 2063 ON
2071_CMP_0495	atcctattttccaaaaacaaacaaaggcccggcaggtgaaaaaag	1	10005658	species	Apiaceae	4037	Peucedanum	49562	Peucedanum palustre	10005658	576	GGGCAATCCTGAGCCAA	56.66	0	CCATTGAGTCTCTGCACCTATC	56.99	0	D	EC 2071 ON
2072_CMP_0496	atcctattttacaaaaacaaacaaaggcccagaaggtgaaaaaag	1	10005920	species	Apiaceae	4037	Phlojodicarpus	63026	Phlojodicarpus sibiricus	10005920	576	GGGCAATCCTGAGCCAA	56.66	0	CCATTGAGTCTCTGCACCTATC	56.99	0	D	EC 2072 N
2075_CMP_0497	atcctgttttccaaaaacaaacaaaggttcagaaggtgaaaaag	1	10005659	species	Apiaceae	4037	Sanicula	13665	Sanicula marilandica	10005659	577	GGGCAATCCTGAGCCAA	56.66	0	CCATTGAGTCTCTGCACCTATC	56.99	0	D	EC 2075 OA
2080_CMP_0498	atcctattttccacaaacaaaggttccgaaaacgaaaacaag	1	10005660	species	Apocynaceae	4056	Apocynum	13338	Apocynum sibiricum	10005660	422	GGGCAATCCTGAGCCAA	56.66	0	CCGTCGAGTCTCTGCACCTATC	45.99	2	D	EC 2080 CAN
2094_CMP_0499	atcacgttttccgaaaacaaacaaaggttcagaaagcgaaaagaaaaaaaa	2	482479	varietas	Asteraceae	4210	Achillea	13328	Achillea millefolium	13329	496	GGGCAATCCTGAGCCAA	56.66	0	CCATCGAGTCTCTGCACCTATC	49.86	1	D
2095_CMP_0500	atcacgttttccgaaaacaaacaaaggttcagaaagcgaaaagaaaaaaaa	1	282742	varietas	Asteraceae	4210	Achillea	13328	Achillea millefolium	13329	496	GGGCAATCCTGAGCCAA	56.66	0	CCATCGAGTCTCTGCACCTATC	49.86	1	D
2099_CMP_0501	atcacgttttccgaaaacaaaaaaaaggttcagaaagcgaaaataaaaaag	1	10005663	species	Asteraceae	4210	Agoseris	19016	Agoseris glauca	10005663	521	GGGCAATCCTGAGCCAA	56.66	0	CCATCGAGTCTCTGCACCTATC	49.86	1	D	EC 2099 CAN
2122_CMP_0502	atcacgttttccgaaaacaaacaaaggttcagaaagcgaaaaaaaaaaaag	1	10005664	species	Asteraceae	4210	Bidens	42336	Bidens radiata	10005664	503	GGGCAATCCTGAGCCAA	56.66	0	CCATCGAGTCTCTGCACCTATC	49.86	1	D	EC 2122 OA
2122_CMP_0503	atcacgttttccgaaaacaaacaaaggttcagaaagcgaaaaaaaaag	1	10005664	species	Asteraceae	4210	Bidens	42336	Bidens radiata	10005664	508	GGGCAATCCTGAGCCAA	56.66	0	CCATCGAGTCTCTGCACCTATC	49.86	1	D	EC 2122 ON
2137_CMP_0504	atcacgttttccgaaaacaagcaaaggttcagaaagcgaaaataaaaaag	1	10005665	species	Asteraceae	4210	Erigeron	41574	Erigeron elatus	10005665	518	GGGCAATCCTGAGCCAA	56.66	0	CCATCGAGTCTCTGCACCTATC	49.86	1	D	EC 2137 OA
2142_CMP_0505	atcacgttttccgaaaacaagcaaaggttcagaaagcgaaaataaaaaag	1	10005666	species	Asteraceae	4210	Erigeron	41574	Erigeron silenifolius	10005666	518	GGGCAATCCTGAGCCAA	56.66	0	CCATCGAGTCTCTGCACCTATC	49.86	1	D	EC 2142 NS
2147_CMP_0506	atcacattttccgaaaacaagcaaagattcagaaagcgaaaatcaaaaag	1	10005667	species	Asteraceae	4210	Grindelia	71045	Grindelia squarrosa	10005667	507	GGGCAATCCTGAGCCAA	56.66	0	CCATCGAGTCTCTGCACCTATC	49.86	1	D	EC 2147 CAN
2156_CMP_0507	atcacgttttccgaaaacaaacaaaggttcagaaagcgaaaatcaaaaag	2	10005668	species	Asteraceae	4210	Mulgedium	687671	Mulgedium pulchellum	10005668	516	GGGCAATCCTGAGCCAA	56.66	0	CCATCGAGTCTCTGCACCTATC	49.86	1	D	EC 2156 CAN
2157_CMP_0508	atcacgttttccgaaaacaaacaaaggttcagaaagcgaaaatcaaaaag	2	10005669	species	Asteraceae	4210	Mulgedium	687671	Mulgedium sibiricum	10005669	NA	GGGCAATCCTGAGCCAA	56.66	0	CCATCGAGTCTCTGCACCTATC	49.86	1	D	EC 2157 NS
2160_CMP_0509	atcacgttttccgaaaacaaacaaaggttcagaaagcgaaaaaaaaaag	2	595333	species	Asteraceae	4210	Gnaphalium	59428	Gnaphalium sylvaticum	595333	526	GGGCAATCCTGAGCCAA	56.66	0	CCATCGAGTCTCTGCACCTATC	49.86	1	D	EC 2160 ON Om
2168_CMP_0510	atcacgttttccgaaaacaagcaaaggttcagaaagcgaaaatcaaaaag	1	10005672	species	Asteraceae	4210	Petasites	56018	Petasites laevigatus	10005672	504	GGGCAATCCTGAGCCAA	56.66	0	CCATCGAGTCTCTGCACCTATC	49.86	1	D	EC 2168 ON
2170_CMP_0511	atcacgttttccgaaaacaaacaaaggttcagaaagcgaaaataaaaaag	1	10005673	species	Asteraceae	4210	Petasites	56018	Petasites spurius	10005673	516	GGGTAATCCTGAGCCAA	48.78	1	CCATCGAGTCTCTGCACCTATC	49.86	1	D	EC 2170 NS
2171_CMP_0512	atcacgttttccgaaaacaaaaaaaggttcagaaagcgaaaataaaaaag	1	221193	species	Asteraceae	4210	Hieracium	102745	Hieracium cymosum	221193	521	GGGCAATCCTGAGCCAA	56.66	0	CCATCGAGTCTCTGCACCTATC	49.86	1	D	EC 2171 ON Pilose
2172_CMP_0513	atcacgttttccgaaaacaaaaaaggttcagaaagcgaaaataaaaaag	1	221202	species	Asteraceae	4210	Hieracium	102745	Hieracium lactucella	221202	520	GGGCAATCCTGAGCCAA	56.66	0	CCATCGAGTCTCTGCACCTATC	49.86	1	D	EC 2172 ON Pil
2173_CMP_0514	atcacgttttccgaaaacaaaaaaaggttcagaaagcgaaaataaaaaag	1	221204	species	Asteraceae	4210	Hieracium	102745	Hieracium pilosella	221204	521	GGGCAATCCTGAGCCAA	56.66	0	CCATCGAGTCTCTGCACCTATC	49.86	1	D	EC 2173 ON Pilo
2177_CMP_0515	atcacgttttccgaaaacaaacaaaggttcagaaagcgaaaagaaaaaag	1	10005674	species	Asteraceae	4210	Senecio	18794	Senecio ambraceus	10005674	496	GGGTAATCCTGAGCCAA	48.78	1	CCATCGAGTCTCTGCACCTATC	49.86	1	D	EC 2177 NS
2181_CMP_0516	atcacgttttccgaaaacaagcaaaggttcagaaagcgaaaatcaaaaag	1	10005675	species	Asteraceae	4210	Solidago	59293	Solidago dahurica	10005675	504	GGGCAATCCTGAGCCAA	56.66	0	CCATCGAGTCTCTGCACCTATC	49.86	1	D	EC 2181 NS
2182_CMP_0517	atcacgttttccgaaaacaagcaaaggttcagaaagcgaaaatcaaaaag	1	10005676	species	Asteraceae	4210	Solidago	59293	Solidago hispida	10005676	504	GGGCAATCCTGAGCCAA	56.66	0	CCATCGAGTCTCTGCACCTATC	49.86	1	D	EC 2182 CAN
2184_CMP_0518	atcacgttttccgaaaacaagcaaaggttcagaaagcgaaaatcaaaaag	2	10005677	species	Asteraceae	4210	Solidago	59293	Solidago macrophylla	10005677	504	GGGCAATCCTGAGCCAA	56.66	0	CCATCGAGTCTCTGCACCTATC	49.86	1	D	EC 2184 CAN
2187_CMP_0519	atcacgttttccgaaaacaagcaaaggttcagaaagcgaaaatcaaaaag	1	10005678	species	Asteraceae	4210	Solidago	59293	Solidago uliginosa	10005678	504	GGGCAATCCTGAGCCAA	56.66	0	CCATCGAGTCTCTGCACCTATC	49.86	1	D	EC 2187 CAN
2194_CMP_0520	atcacgttttccgaaaacaagcaaaggttcagaaagcgaaaatcaaaaag	1	10005679	species	Asteraceae	4210	Symphyotrichum	72977	Symphyotrichum laeve	10005679	508	GGGCAATCCTGAGCCAA	56.66	0	CCATCGAGTCTCTGCACCTATC	49.86	1	D	EC 2194 ON
2197_CMP_0521	atcacgttttccgaaaacaaacaaaggttcagaaagcgaaaagaaaaaaaa	2	127996	subspecies	Asteraceae	4210	Tanacetum	99105	Tanacetum bipinnatum	647968	508	GGGCAATCCTGAGCCAA	56.66	0	CCATCGAGTCTCTGCACCTATC	49.86	1	D
2199_CMP_0522	atcacgttttccgaaaacaaacaaaggttcagaaaacgaaaataaaaaag	1	10005680	species	Asteraceae	4210	Tephroseris	151998	Tephroseris congesta	10005680	516	GGGTAATCCTGAGCCAA	48.78	1	CCATCGAGTCTCTGCACCTATC	49.86	1	D	EC 2199 OA
2202b_CMP_0523	atcacgttttccgaaaacaagcaaaggttcagaaagcgaaaataaaaaag	1	10005681	species	Asteraceae	4210	Tripolium	587542	Tripolium pannonicum	10005681	514	GGGCAATCCTGAGCCAA	56.66	0	CCATCGAGTCTCTGCACCTATC	49.86	1	D	EC 2202b ON
2205_CMP_0524	atcctgtttttggaaaacaaatccaaataaagattccgaaacccaaaatagaaaaag	1	127129	species	Balsaminaceae	25692	Impatiens	35939	Impatiens noli-tangere	127129	568	GGGTAATCCTGAGCCAA	48.78	1	CCATTGAGTCTCTGCACCTATC	56.99	0	D	EC 2205 ON
2207_CMP_0525	atcctgttttccgaaaacaaataaaacaaattgaagggttcataaagcgagactaaaaaag	2	109061	species	Betulaceae	3514	Alnus	3515	Alnus hirsuta	109061	NA	GGGCAATCCTGAGCCAA	56.66	0	CCATTGAGTCTCTGCACCTATC	56.99	0	D	EC 2207
2209_CMP_0526	atcctgttttccgaaaacaaataaaacaaattgaagggttcataaagcgagactaaaaaag	2	366499	subspecies	Betulaceae	3514	Alnus	3515	Alnus incana	3516	NA	GGGCAATCCTGAGCCAA	56.66	0	CCATTGAGTCTCTGCACCTATC	56.99	0	D	EC 22
2211_CMP_0527	atcctgttttccgaaaacaaataaaacaaattgaagggttcataaagcgagactaaaaaag	1	109073	subspecies	Betulaceae	3514	Alnus	3515	Alnus incana	3516	609	GGGCAATCCTGAGCCAA	56.66	0	CCATTGAGTCTCTGCACCTATC	56.99	0	D	EC 2
2213_CMP_0528	atcctgttttccgaaaacaaataaaacaaattgaagggttcataaagcgagactaaaaag	2	253214	subspecies	Betulaceae	3514	Alnus	3515	Alnus alnobetula	38784	607	GGGCAATCCTGAGCCAA	56.66	0	CCATTGAGTCTCTGCACCTATC	56.99	0	D	EC 2
2214_CMP_0529	atcctgttttccgaaaacaaataaaacaaatttaagggttcataaagtgagaataaaaaag	1	10005686	species	Betulaceae	3514	Betula	3504	Betula cordifolia	10005686	444	GGGCAATCCTGAGCCAA	56.66	0	CCATTGAGTCTCTGCACCTATC	56.99	0	D	EC 2214 CAN
2215_CMP_0530	atcctgttttccgaaaacaaataaaacaaatttaagggttcataaagtgagaataaaaaag	1	10005687	species	Betulaceae	3514	Betula	3504	Betula divaricata	10005687	444	GGGCAATCCTGAGCCAA	56.66	0	CCATTGAGTCTCTGCACCTATC	56.99	0	D	EC 2215 NS
2218_CMP_0531	atcctgttttccgaaaacaaataaaacaaatttaagggttcataaagtgagaataaaaaag	1	10005688	species	Betulaceae	3514	Betula	3504	Betula kenaica	10005688	444	GGGCAATCCTGAGCCAA	56.66	0	CCATTGAGTCTCTGCACCTATC	56.99	0	D	EC 2218 OA
2219_CMP_0532	atcctgttttccgaaaacaaataaaacaaatttaagggttcataaagtgagaataaaaaag	1	10005689	species	Betulaceae	3514	Betula	3504	Betula minor	10005689	444	GGGCAATCCTGAGCCAA	56.66	0	CCATTGAGTCTCTGCACCTATC	56.99	0	D	EC 2219 OA
2220_CMP_0533	atcctgttttccgaaaacaaataaaacaaatttaagggttcataaagtgagaataaaaaag	1	717482	subspecies	Betulaceae	3514	Betula	3504	Betula nana	216990	444	GGGCAATCCTGAGCCAA	56.66	0	CCATTGAGTCTCTGCACCTATC	56.99	0	D	EC 2220 O
2230_CMP_0534	atccggttcaacaaaagttgaaaaataaaaaag	1	10005644	species	Boraginaceae	21571	Asperugo	10005643	Asperugo procumbens	10005644	521	GGGCAATCCTGAGCCAA	56.66	0	CCATTGAGTCTCTGCACCTATC	56.99	0	D	EC 2230 ON
2233_CMP_0535	atccggttttccaaaaacaaacaaaagttgaaaaagaaaaaag	1	10005690	species	Boraginaceae	21571	Lappula	203739	Lappula myosotis	10005690	540	GGGCAATCCTGAGCCAA	56.66	0	CCATTGAGTCTCTGCACCTATC	56.99	0	D	EC 2233 Can
2239_CMP_0536	atccggttttccgaaaacaaacaaaagttgaaaaagaaaaaaggaag	2	519065	species	Boraginaceae	21571	Myosotis	192333	Myosotis scorpioides	519065	NA	GGGCAATCCTGAGCCAA	56.66	0	CCATTGAGTCTCTGCACCTATC	56.99	0	D	EC 2239 NS
2246_CMP_0537	atccttgtttacgcgaacaaacctgagtttagaaagcgagaaaaaagg	1	10005691	species	Brassicaceae	3700	Armoracia	3703	Armoracia sisymbrioides	10005691	584	GGGCAATCCTGAGCCAA	56.66	0	CCATTGAGTCTCTGCACCTATC	56.99	0	D	EC 2246 OA
2275a_CMP_0538	atcctggtttacgcgaacaaatcggagtttagaaagcgagaaaaaagg	1	10005694	species	Brassicaceae	3700	Erysimum	65352	Erysimum coarctatum	10005694	579	GGGCAATCCTGAGCCAA	56.66	0	CCATTGAGTCTCTGCACCTATC	56.99	0	D	EC 2275a OA
2275b_CMP_0539	atcctggtttacgtgaacaaaccggagtttagaaagcgagaaaaaagg	1	10005694	species	Brassicaceae	3700	Erysimum	65352	Erysimum coarctatum	10005694	579	GGGCAATCCTGAGCCAA	56.66	0	CCATTGAGTCTCTGCACCTATC	56.99	0	D	EC 2275b OA
2276_CMP_0540	atcctggtttacgcgaacaaatcggagtttagaaagcgagaaaaaagg	2	10005695	species	Brassicaceae	3700	Erysimum	65352	Erysimum strictum	10005695	579	GGGCAATCCTGAGCCAA	56.66	0	CCATTGAGTCTCTGCACCTATC	56.99	0	D	EC 2276 ON
2277_CMP_0541	atcctgggttaagcaaacaaaccagagtttagaaaacgagaaaaaagg	2	10005696	species	Brassicaceae	3700	Isatis	161755	Isatis jacutensis	10005696	390	GGGCAATCCTGAGCCAA	56.66	0	CCGTTGAGTCTCTGCACCTATC	53.99	1	D	EC 2277 NS
2281_CMP_0542	atccttgtttacgcaaacaaacccgagtttagaaagcgagaaaaaagg	2	10005697	species	Brassicaceae	3700	Rorippa	50495	Rorippa hispida	10005697	574	GGGCAATCCTGAGCCAA	56.66	0	CCATTGAGTCTCTGCACCTATC	56.99	0	D	EC 2281 Can
2297_CMP_0543	atccagttttccgaaaacaagggtttagaaagcaaaaatcaaaaag	2	10005698	species	Caprifoliaceae	4200	Lonicera	49606	Lonicera villosa	10005698	587	GGGCAATCCTGAGCCAA	56.66	0	CCATTGAGTCTCTGCACCTATC	56.99	0	D	EC 2297 Can
2307b_CMP_0544	ctccttttgtttccttttttcaaaagaaaaaaag	2	10005699	species	Caryophyllaceae	3568	Dianthus	3569	Dianthus arenarius	10005699	620	GGGTAATCCTGAGCCAA	48.78	1	CCTTTGAGTCTCTGCACCTATC	51.87	1	D	EC 2307b ON
2310_CMP_0545	ctcctttatgttttgtttctttttttttttaacaaag	1	10005700	species	Caryophyllaceae	3568	Eremogone	669488	Eremogone formosa	10005700	453	GGGCAATCCTGAGCCAA	56.66	0	CCTTTGAGTCTCTGCACCTATC	51.87	1	D	EC 2310 OA
2311_CMP_0546	ctcctttatgttttgtttcttttttttttagcaaag	1	10005701	species	Caryophyllaceae	3568	Eremogone	669488	Eremogone procera	10005701	492	GGGCAATCCTGAGCCAA	56.66	0	CCTTTGAGTCTCTGCACCTATC	51.87	1	D	EC 2311 OA
2312_CMP_0547	ctccttttgtttccttttttcaaaagaaaaaaaaaaggattaagaaagcaagaataaaaaag	1	10005702	species	Caryophyllaceae	3568	Gypsophila	146094	Gypsophila fastigiata	10005702	691	GGGTAATCCTGAGCCAA	48.78	1	CCTTTGAGTCTCTGCACCTATC	51.87	1	D	EC 2312 ON
2315_CMP_0548	ctccttttatttttttttttttcaaaagaaaaaag	1	42036	species	Caryophyllaceae	3568	Lychnis	265240	Lychnis flos-cuculi	42036	699	GGGCAATCCTGAGCCAA	56.66	0	CCTTTGAGTCTCTGCACCTATC	51.87	1	D	EC 2315 ON
2320_CMP_0549	ctcctttttttgtctccctttttcaaaagacaaaaaggattcagaaagcaagaataaaacag	2	10005703	species	Caryophyllaceae	3568	Sagina	230723	Sagina nodosa	10005703	694	GGGCAATCCTGAGCCAA	56.66	0	CCTTTGAGTCTCTGCACCTATC	51.87	1	D	EC 2320 ON
2332_CMP_0550	ctccttttgtctccttttttcaaaagcaaaaataaaaaag	2	10005704	species	Caryophyllaceae	3568	Spergularia	157640	Spergularia salina	10005704	636	GGGTAATCCTGAGCCAA	48.78	1	CCTTTGAGTCTCTGCACCTATC	51.87	1	D	EC 2332 ON
2336_CMP_0551	ctccttaaatcgtctcctaaaaaaaaacggattcaaaaagcaagaataaaaaag	1	10005705	species	Caryophyllaceae	3568	Stellaria	13273	Stellaria calycantha	10005705	640	GGGCAATCCTGAGCCAA	56.66	0	CCTTTGAGTCTCTGCACCTATC	51.87	1	D	EC 2336 OA
2338_CMP_0552	ctccttaaattgtctcctaaaaaaaaacggattcaaaaagcaagaataaaaaag	2	10005706	species	Caryophyllaceae	3568	Stellaria	13273	Stellaria fennica	10005706	641	GGGCAATCCTGAGCCAA	56.66	0	CCTTTGAGTCTCTGCACCTATC	51.87	1	D	EC 2338 ON
2339_CMP_0553	ctccttaaatcgtctcctaaaaaaaaacggattcaaaaagcaagaataaaaaag	1	10005707	species	Caryophyllaceae	3568	Stellaria	13273	Stellaria fischeriana	10005707	641	GGGCAATCCTGAGCCAA	56.66	0	CCTTTGAGTCTCTGCACCTATC	51.87	1	D	EC 2339 NS
2341_CMP_0554	ctccttaaatcgtctcctaaaaaaaaacggattcaaaaaacaagaataaaaaag	2	10005708	species	Caryophyllaceae	3568	Stellaria	13273	Stellaria hebecalyx	10005708	641	GGGCAATCCTGAGCCAA	56.66	0	CCTTTGAGTCTCTGCACCTATC	51.87	1	D	EC 2341 ON
2343_CMP_0555	ctccttattttctccaaaaaaaaaaagaaaaaaag	1	10005709	species	Caryophyllaceae	3568	Stellaria	13273	Stellaria jacutica	10005709	648	GGGCAATCCTGAGCCAA	56.66	0	CCTTTAAGTCTCTGCACCTATC	42.59	2	D	EC 2343 NS
2343_CMP_1_0556	ctccttattttctccaaaaaaaaaaaaagaaaaaaag	1	10005709	species	Caryophyllaceae	3568	Stellaria	13273	Stellaria jacutica	10005709	650	GGGCAATCCTGAGCCAA	56.66	0	CCTTTAAGTCTCTGCACCTATC	42.59	2	D	EC 2343 OA
2347_CMP_0557	ctccttaaatcgtctcctaaaaaaaaacggattcaaaaagcaagaataaaaaag	2	10005710	species	Caryophyllaceae	3568	Stellaria	13273	Stellaria palustris	10005710	641	GGGCAATCCTGAGCCAA	56.66	0	CCTTTGAGTCTCTGCACCTATC	51.87	1	D	EC 2347 ON
2354_CMP_0558	atcctgttttccgaaaacaaacaaaggttcagaaagctaaaataaaaaaaaaag	1	164434	species	Cornaceae	42219	Cornus	4281	Cornus unalaschkensis	164434	589	GGGCAATCCTGAGCCAA	56.66	0	CCATTGAGTCTCTGCACCTATC	56.99	0	D	EC 2354 NS
2355b_CMP_0559	atcctgttttccgaaaacaaacaaaagttcagaaagcgaaaataaaaaaag	1	10005711	species	Cornaceae	42219	Swida	753093	Swida alba	10005711	595	GGGCAATCCTGAGCCAA	56.66	0	CCATTGAGTCTCTGCACCTATC	56.99	0	D	EC 2355b ON
2356_CMP_0560	atcctgttttccgaaaacaaacaaaagttcagaaagcgaaaataaaaaaag	1	10005712	species	Cornaceae	42219	Swida	753093	Swida sericea	10005712	595	GGGCAATCCTGAGCCAA	56.66	0	CCATTGAGTCTCTGCACCTATC	56.99	0	D	EC 2356 ON
2357_CMP_0561	atcttcttttcccaaaccaaaccccactccaggggttaacaaagcgaaaagaag	2	10005713	species	Crassulaceae	3781	Crassula	3782	Crassula aquatica	10005713	532	GGGTAATCCTGAGCCAA	48.78	1	CCGTTTAGTCTCTGCACCTATC	45.56	2	D	EC 2357 ON
2361_CMP_0562	atcttcttttccgaaaccaaacccgaatagaggggtttaaaaagcgagaataaaaaagaaaag	2	10005714	species	Crassulaceae	3781	Sedum	3784	Sedum annuum	10005714	590	GGGCAATCCTGAGCCAA	56.66	0	CCGTTGAGTCTCTGCACCTATC	53.99	1	D	EC 2361 ON
2365_CMP_0563	atccgtgttttgagaaaacaaaggggttctcgaatcgaactataatacaaaggaaaag	1	10005646	species	Cyperaceae	4609	Blysmopsis	10005645	Blysmopsis rufa	10005646	497	GGGCAATCCTGAGCCAA	56.66	0	CCATTGAGTCTCTGCACCTATC	56.99	0	D	EC 2365 ON
2365b_CMP_0564	atcttttttttgagaaaatgaaatatataaaatcttttttattatttttaataaagataatatttattatctaatattcaa	1	10005646	species	Cyperaceae	4609	Blysmopsis	10005645	Blysmopsis rufa	10005646	690	GGGCAATCCTGAGCCAA	56.66	0	CCATCGAGTCTCTGCACCTATC	49.86	1	D	EC 2365b ON
2369_CMP_0565	atcttctttttgagaaaaagaaatatataaaatatttcttatttcagataagaaataatattttttcttatctaatattaaa	2	10005716	species	Cyperaceae	4609	Carex	13398	Carex appendiculata	10005716	692	GGGCAATCCTGAGCCAA	56.66	0	CCATCGAGTCTCTGCACCTATC	49.86	1	D	EC 2369 Can
2374_CMP_0566	atcttctttttgagaaaaagaaatatataaaatatttcttatttcagataagaaataatattttttcttatctaatattaaa	1	10005717	species	Cyperaceae	4609	Carex	13398	Carex atherodes	10005717	689	GGGCAATCCTGAGCCAA	56.66	0	CCATCGAGTCTCTGCACCTATC	49.86	1	D	EC 2374 Can
2375_CMP_0567	atcttctttttgagaaaaagaaatatataaaatatttcttatttcagataagaaataatattttttcttatctaatattaaa	1	10005718	species	Cyperaceae	4609	Carex	13398	Carex atratiformis	10005718	699	GGGCAATCCTGAGCCAA	56.66	0	CCATCGAGTCTCTGCACCTATC	49.86	1	D	EC 2375 Can
2379_CMP_0568	atcttctttttgagaaaaagaaatatagaaaatatttcttatttcagataaaaaacaataatattttttatctaatattaaa	1	10005719	species	Cyperaceae	4609	Carex	13398	Carex bonanzensis	10005719	697	GGGCAATCCTGAGCCAA	56.66	0	CCATCGAGTCTCTGCACCTATC	49.86	1	D	EC 2379 Can
2386_CMP_0569	atcttctttttaagaaaaagaaatatataaaatatttcttatttcagataagaaataatattttttcttatctaatattaaa	1	10005721	species	Cyperaceae	4609	Carex	13398	Carex cespitosa	10005721	690	GGGCAATCCTGAGCCAA	56.66	0	CCATCGAGTCTCTGCACCTATC	49.86	1	D	EC 2386 NS
2388_CMP_0570	atcttctttttgagaaaaagaaatatataaaatatttcttatttcagataagaaataatattttttcttatctaatattaaa	1	10005722	species	Cyperaceae	4609	Carex	13398	Carex concinna	10005722	695	GGGCAATCCTGAGCCAA	56.66	0	CCATCGAGTCTCTGCACCTATC	49.86	1	D	EC 2388 Can
2388_CMP_0571	atcctgttttcagaaaacaaacaaaagttcataaagcgagaataaaaaaaaag	1	10005722	species	Cyperaceae	4609	Carex	13398	Carex concinna	10005722	597	GGGCAATCCTGAGCCAA	56.66	0	CCATTGAGTCTCTGCACCTATC	56.99	0	D	EC 2388 ON
2406_CMP_0572	atcttctttttgagaaaaagaaatatatcaaatatttcttatttcagataagaaataatattttttcttatctaatattaaa	3	10005723	species	Cyperaceae	4609	Carex	13398	Carex garberi	10005723	NA	GGGCAATCCTGAGCCAA	56.66	0	CCATCGAGTCTCTGCACCTATC	49.86	1	D	EC 2406 Can
2416a_CMP_0573	atcttctttttgagaaaaagaaatatataaaatatttcttatttcagataagaaataatattttttcttatctaatattaaa	2	10005726	species	Cyperaceae	4609	Carex	13398	Carex ledebouriana	10005726	NA	GGGCAATCCTGAGCCAA	56.66	0	CCATCGAGTCTCTGCACCTATC	49.86	1	D	EC 2416a NS
2426_CMP_0574	atcttctttttaagaaaaagaaatatataaaatatttcttatttcagataagaaataatattttttcttatctaatattaaa	1	10005727	species	Cyperaceae	4609	Carex	13398	Carex meyeriana	10005727	690	GGGCAATCCTGAGCCAA	56.66	0	CCATCGAGTCTCTGCACCTATC	49.86	1	D	EC 2426 NS
2435_CMP_0575	atcttctttttgagaaaaagaaatatataaaatatttcttatttcagataagaaagaataatatttcttatctaatattaaa	1	10005729	species	Cyperaceae	4609	Carex	13398	Carex pallida	10005729	687	GGGCAATCCTGAGCCAA	56.66	0	CCATCGAGTCTCTGCACCTATC	49.86	1	D	EC 2435 NS
2438_CMP_0576	atcttctttttgagaaaaagaaatttataaaatatttcttatttcagataagaaataatattatttcttatctaatattaaa	1	10005731	species	Cyperaceae	4609	Carex	13398	Carex parryana	10005731	699	GGGCAATCCTGAGCCAA	56.66	0	CCATCGAGTCTCTGCACCTATC	49.86	1	D	EC 2438 NS
2442_CMP_0577	atcttctttttgagaaaaagaaatatataagatatttcttatttcagataagaaataatattttttcttatctaatattaaa	2	10005732	species	Cyperaceae	4609	Carex	13398	Carex pediformis	10005732	510	GGGCAATCCTGAGCCAA	56.66	0	CCATCGAGTCTCTGCACCTATC	49.86	1	D	EC 2442 NS
2443_CMP_0578	atcttctttttgagaaaaagaaatattttgagaaaaagaaatatataaaatatttcttatttcagataagaaataatattttttcttatctaatattaaa	1	10005733	species	Cyperaceae	4609	Carex	13398	Carex pellita	10005733	708	GGGCAATCCTGAGCCAA	56.66	0	CCATCGAGTCTCTGCACCTATC	49.86	1	D	EC 2443 NS
2445_CMP_0579	atcttctttttgagaaaaagaaatatataaaaatatataaaatatttcttctttcagataagaaagaataatatttcttatctaatattaaa	1	10005734	species	Cyperaceae	4609	Carex	13398	Carex prairae	10005734	704	GGGCAATCCTGAGCCAA	56.66	0	CCATCGAGTCTCTGCACCTATC	49.86	1	D	EC 2445 Can
2449b_CMP_0580	atcttctttttgagaaaaagaaatatatatataaaatatttcttatttcagataagaaataatattttttcttatctaatattaaa	1	10005735	species	Cyperaceae	4609	Carex	13398	Carex rhynchophysa	10005735	703	GGGCAATCCTGAGCCAA	56.66	0	CCATTGAGTCTCTGCACCTATC	56.99	0	D	EC 2449b ON
2452_CMP_0581	atcttctttttgagaaaaagaaatatatatataaaatatttcttatttcagataagaaataatattttttcttatctaatattaaa	3	241230	species	Cyperaceae	4609	Carex	13398	Carex rostrata	241230	703	GGGCAATCCTGAGCCAA	56.66	0	CCATCGAGTCTCTGCACCTATC	49.86	1	D	EC 2452 ON
2453_CMP_0582	atcttctttttgagaaaaagaaatatataaaatatttcttatttcagataagaaataatattttttcttatctaatattaaa	2	10005736	species	Cyperaceae	4609	Carex	13398	Carex sabulosa	10005736	698	GGGCAATCCTGAGCCAA	56.66	0	CCATTGAGTCTCTGCACCTATC	56.99	0	D	EC 2453 NS
2464_CMP_0583	atcttctttattgagaaaaagaaatatataaaatatttcttatttcagataagaaataatatttttttttatctaatattaaa	1	10005737	species	Cyperaceae	4609	Carex	13398	Carex trautvetteriana	10005737	692	GGGCAATCCTGAGCCAA	56.66	0	CCATCGAGTCTCTGCACCTATC	49.86	1	D	EC 2464 NS
2467b_CMP_0584	atcttctttttgagaaaaagaaatatataaaatatttcttatttcagataagaaataatattttttcttatctaatattaaa	1	10005738	species	Cyperaceae	4609	Carex	13398	Carex utriculata	10005738	699	GGGCAATCCTGAGCCAA	56.66	0	CCATCGAGTCTCTGCACCTATC	49.86	1	D	EC 2467b NS
2485b_CMP_0585	atctttcattttgagaaaatgagagatataaaatatctcttatttattataagaaataaaatatttcttatctaatattaaa	1	10005739	species	Cyperaceae	4609	Eriophorum	46326	Eriophorum latifolium	10005739	694	GGGCAATCCTGAGCCAA	56.66	0	CCATCGAGTCTCTGCACCTATC	49.86	1	D	EC 2485b ON
2490_CMP_0586	atctttcattttgagaaaataagagatataaaatatctcttatttattataagaaatcaaatatttcttatctaatattaaa	1	10005740	species	Cyperaceae	4609	Eriophorum	46326	Eriophorum virginicum	10005740	694	GGGCAATCCTGAGCCAA	56.66	0	CCATCGAGTCTCTGCACCTATC	49.86	1	D	EC 2490 Can
2499_CMP_0587	atctttttatgttgagaaaactacttctagttctagttaactatgtatatagttatatatttttctagttctattatagaactatatagaactagaaaatatataactagaataaaaag	2	10005741	species	Cyperaceae	4609	Schoenus	76505	Schoenus ferrugineus	10005741	NA	GGGCAATCCTGAGCCAA	56.66	0	CCATCGAGTCTCTGCACCTATC	49.86	1	D	EC 2499 ON
2502_CMP_0588	atctttcattttgagaaaatgagagatataaaatatttcttattttttataagaaataaaatatttcttatctaatattaaa	1	10005742	species	Cyperaceae	4609	Scirpus	46334	Scirpus rubrotinctus	10005742	694	GGGCAATCCTGAGCCAA	56.66	0	CCATCGAGTCTCTGCACCTATC	49.86	1	D	EC 2502 Can
2519_CMP_0589	atccagttttctgactctgaaaacaaacaagggttcagaaagcaataaaag	1	10005743	species	Elaeagnaceae	25996	Elaeagnus	36776	Elaeagnus commutata	10005743	588	GGGCAATCCTGAGCCAA	56.66	0	CCATTGAGTCTCTGCACCTATC	56.99	0	D	EC 2519 Can
2525_CMP_0590	attcgatttag	1	232202	subspecies	Equisetaceae	3256	Equisetum	3257	Equisetum hyemale	3262	336	AGACAATCCTGAGCCAA	36.66	2	CCATTGAGTCTCTGCACCTATT	54.34	1	D	EC
2548_CMP_0591	atccttttttttggcaaaccaataaagattccgaaagaaataagg	1	10005648	species	Ericaceae	4345	Oxycoccus	10005647	Oxycoccus quadripetalus	10005648	566	GGGCAATCCTGAGCCAA	56.66	0	CCATTGAGTCTCTGCACCTATC	56.99	0	D	EC 2548 ON
2551_CMP_0592	atcttttttttttaatttttgtttgttttcgaaaaaaaagg	1	10005744	species	Ericaceae	4345	Pyrola	13650	Pyrola media	10005744	578	GGGCAATCCTGAGCCAA	56.66	0	CCATTGAGTCTCTGCACCTATC	56.99	0	D	EC 2551 ON
2572_CMP_0593	atcctgctttccgaaaacaaaaaaataaaagtaaaagttcagaaagttaaaattaaacaaaaag	1	10005746	species	Fabaceae	3803	Astragalus	20400	Astragalus danicus	10005746	634	GGGCAATCCTGAGCCAA	56.66	0	CCATTGAGTCTCTGCACCTATC	56.99	0	D	EC 2572 NS
2580_CMP_0594	atcctgctttccgaaaacaaaaaaataaaagttcagaaagttaaaatgaaacaaaaaag	2	10005749	species	Fabaceae	3803	Astragalus	20400	Astragalus vallicola	10005749	409	GGGCAATCCTGAGCCAA	56.66	0	CCATTGAGTCTCTGCACCTATC	56.99	0	D	EC 2580 NS
2600_CMP_0595	atcctgctttccgaaaacaaaaaaataaaagttcagaaagttaaaatgaaacaaataaag	2	10005756	species	Fabaceae	3803	Oxytropis	20802	Oxytropis scheludjakoviae	10005756	613	GGGCAATCCTGAGCCAA	56.66	0	CCATTGAGTCTCTGCACCTATC	56.99	0	D	EC 2600
2611_CMP_0596	atccttctttccgaaaacaaaaaaagaaaagttcagaaagttcaaatcaaaaaag	2	10005757	species	Fabaceae	3803	Vicia	3904	Vicia macrantha	10005757	NA	GGGCAATCCTGAGCCAA	56.66	0	CCATTGAGTCTCTGCACCTATC	56.99	0	D	EC 2611 NS
2612_CMP_0597	atccttctttccgaaaacaaaaaaagaaaagttcagaaagttcaaatcaaaaaag	1	10005758	species	Fabaceae	3803	Vicia	3904	Vicia multicaulis	10005758	529	GGGCAATCCTGAGCCAA	56.66	0	CCATTGAGTCTCTGCACCTATC	56.99	0	D	EC 2612 NS
2619_CMP_0598	atcctgttttcagaaaaaaaagggggggattccgaaaacaagaatccaaaaag	1	10005759	species	Papaveraceae	3465	Corydalis	3463	Corydalis sibirica	10005759	559	GGGCAATCCTGAGCCAA	56.66	0	CCGTTGAGTCTCTGCACCTATC	53.99	1	D	EC 2619 NS
2631_CMP_0599	atccttttttacgaaaataaagagggtctcagaaagcgagaatagaaaaaaaag	2	10005762	species	Geraniaceae	4027	Geranium	4028	Geranium krylovii	10005762	NA	GGGCAATCCTGAGCCAA	56.66	0	CCATTGAGTCTCTGCACCTGTC	54.23	1	D	EC 2631 NS
2675_CMP_0600	atctttattttgagataattggtttttatataaaaactaaaatcaaaaaa	2	10005764	species	Juncaceae	14101	Juncus	13578	Juncus longirostris	10005764	NA	GGGCAATCCTGAGCCAA	56.66	0	CCGTTGAGTCTCTGCACCTATC	53.99	1	D	EC 2675 NS
2676_CMP_0601	atctttattttgatcaaattagtttttataaaaaaagtaaaatcaaaaaa	2	10005765	species	Juncaceae	14101	Juncus	13578	Juncus minutulus	10005765	415	GGGCAATCCTGAGCCAA	56.66	0	CCGTTGAGTCTCTGCACCTATC	53.99	1	D	EC 2676 ON
2683_CMP_0602	atctttattttgagaaaattggtttttatagaaaaactcaaatcaaaaaa	1	10005768	species	Juncaceae	14101	Juncus	13578	Juncus tenuis	10005768	345	GGGCAATCCTGAGCCAA	56.66	0	CCGTTGAGTCTCTGCACCTATC	53.99	1	D	EC 2683 ON
2696_CMP_0603	atcctgttttttcaaaacaaagattcaaaaaacgaaaaaagg	1	10005769	species	Lamiaceae	4136	Ajuga	38595	Ajuga pyramidalis	10005769	555	GGGCAATCCTGAGCCAA	56.66	0	CCATTGAGTCTCTGCACCTATC	56.99	0	D	EC 2696 ON
2696b_CMP_0604	atcctgttttctcaaaacaaagattcaaaaaacgaaaaaagg	1	10005769	species	Lamiaceae	4136	Ajuga	38595	Ajuga pyramidalis	10005769	555	GGGCAATCCTGAGCCAA	56.66	0	CCATTGAGTCTCTGCACCTATC	56.99	0	D	EC 2696b ON
2697_CMP_0605	atcctgttttctcaaaacaaaagttcaaaaaacgacaaaaaag	1	10005770	species	Lamiaceae	4136	Dracocephalum	39166	Dracocephalum parviflorum	10005770	568	GGGCAATCCTGAGCCAA	56.66	0	CCATTGAGTCTCTGCACCTATC	56.99	0	D	EC 2697
2700_CMP_0606	atcctgttttttcaaaacaaaggttcaaaaaccgaaataaag	1	10005771	species	Lamiaceae	4136	Galeopsis	457137	Galeopsis tetrahit	10005771	562	GGGCGATCCTGATCCAA	38.98	2	CCATTGAGTCTCTGCACCTATC	56.99	0	D	EC 2700 ON
2720_CMP_0607	atcctgttttatcttttatcaaaagaaaggttcagaaaccgaaaaagg	2	10005778	species	Lentibulariaceae	4196	Utricularia	13747	Utricularia ochroleuca	10005778	561	GGGCAATCCTGAGCCAA	56.66	0	CCATTGAGTCTCTGTACCTATC	51.02	1	D	EC 2720 ON
2726_CMP_0608	atcctgttttccgaaaaaaaaagattcagaaagacagactaaaacag	1	10005780	species	Linaceae	4004	Linum	4005	Linum boreale	10005780	594	GGGCAATCCTGAGCCAA	56.66	0	CCGTCGAGTCTCTGCACCTATC	45.99	2	D	EC 2726 NS
2733b_CMP_0609	atcctgtttagcaaatggcgg	1	455306	subspecies	Lycopodiaceae	3250	Diphasiastrum	455304	Diphasiastrum complanatum	34168	592	AGGCGATCCTGAGCCAA	45.23	2	CCATCGAGTCTCTGCACCTATC	49.86	1	D
2734_CMP_0610	atcctgtttagcaaatggcgg	1	455313	species	Lycopodiaceae	3250	Diphasiastrum	455304	Diphasiastrum sitchense	455313	593	AGGCGATCCTGAGCCAA	45.23	2	CCATCGAGTCTCTGCACCTATC	49.86	1	D	EC 2734 ON
2741_CMP_0611	atcctgtttagcaaatggcgg	1	10005783	species	Lycopodiaceae	3250	Lycopodium	3251	Lycopodium dendroideum	10005783	601	AGGCGATCCTGAGCCAA	45.23	2	CCATCGAGTCTCTGCACCTATC	49.86	1	D	EC 2741 ON
2774_CMP_0612	atcctattttacgaaaaccagcaccgggggtttagaaagcgatcaaaaaaaag	1	10005786	species	Onagraceae	3934	Epilobium	13054	Epilobium leptophyllum	10005786	612	GGGCAATCCTGAGCCAA	56.66	0	CCATTGAGTCTCTGCACCTATC	56.99	0	D	EC 2774 Can
2800_CMP_0613	atctttgttttgagaaaaaaaaatggaaaatgagaataaaaagg	2	10005787	species	Orchidaceae	4747	Epipactis	14457	Epipactis atrorubens	10005787	701	GGGCAATCCTGAGCCAA	56.66	0	CCATTGAGTCTCTGCACCTATC	56.99	0	D	EC 2800 ON
2806_CMP_0614	atctttgttttgtttgttttgataaaaaaacgatggaaaatcagaataaaaagagggaagagg	2	10005650	species	Orchidaceae	4747	Hammarbya	10005649	Hammarbya paludosa	10005650	869	GGGCAATCCTGAGCCAA	56.66	0	CCATTGAGTCTCTGCACCTATC	56.99	0	D	EC 2806 ON
2807_CMP_0615	atctaaaaaaaaaaaatggaaaatgagaataaaaaga	1	409000	species	Orchidaceae	4747	Platanthera	59352	Platanthera aquilonis	409000	723	GGGCAATCCTGAGCCAA	56.66	0	CCATTGAGTCTCTGCACCTATC	56.99	0	D	EC 2807 OA
2808_CMP_0616	atcttaaaaaaaaaaaatggaaaatgagaataaaaaga	1	409001	species	Orchidaceae	4747	Platanthera	59352	Platanthera dilatata	409001	744	GGGCAATCCTGAGCCAA	56.66	0	CCATTGAGTCTCTGCACCTATC	56.99	0	D	EC 2808 OA
2814_CMP_0617	atcttaaaaaaaaatggaaaatgagaataaaaaga	1	256370	species	Orchidaceae	4747	Platanthera	59352	Platanthera obtusata	256370	705	GGGCAATCCTGAGCCAA	56.66	0	CCATTGAGTCTCTGCACCTATC	56.99	0	D	EC 2814 OA
2823_CMP_0618	atcctgttttctcaaaacaaaggttcagaaaacgaaaaaaaaag	2	10005788	species	Orobanchaceae	91896	Castilleja	46036	Castilleja raupii	10005788	556	GGGCAATCCTGAGCCAA	56.66	0	CCATTGAGTCTCTGCACCTATC	56.99	0	D	EC 2823 Can
2824_CMP_0619	atcctgttttctcaaaacaaaggttcagaaaacgaaaaaaaaaag	2	10005789	species	Orobanchaceae	91896	Castilleja	46036	Castilleja rubra	10005789	562	GGGCAATCCTGAGCCAA	56.66	0	CCATTGAGTCTCTGCACCTATC	56.99	0	D	EC 2824 NS
2825_CMP_0620	atcctgttttctcaaaacaaaggttcagaaaacgaaaaaaaag	1	10005790	species	Orobanchaceae	91896	Castilleja	46036	Castilleja septentrionalis	10005790	556	GGGCAATCCTGAGCCAA	56.66	0	CCATTGAGTCTCTGCACCTATC	56.99	0	D	EC 2825
2825_CMP_0621	atcctgttttctcaaaacaaaggttcagaaaacgaaaaaaaaaaag	1	10005790	species	Orobanchaceae	91896	Castilleja	46036	Castilleja septentrionalis	10005790	554	GGGCAATCCTGAGCCAA	56.66	0	CCATTGAGTCTCTGCACCTATC	56.99	0	D	EC 2825
2827_CMP_0622	atcctgttttttccaaacaaagattcagaaaacgaaaaaaag	1	10005791	species	Orobanchaceae	91896	Euphrasia	46053	Euphrasia hudsoniana	10005791	535	GGGCAATCCTGAGCCAA	56.66	0	CCATAGAGTCTCTGCACCTATC	51.57	1	D	EC 2827 Can
2828_CMP_0623	atcctgttttttccaaacaaagattcagaaaacgaaaaaaag	2	10005792	species	Orobanchaceae	91896	Euphrasia	46053	Euphrasia hyperborea	10005792	535	GGGCAATCCTGAGCCAA	56.66	0	CCATAGAGTCTCTGCACCTATC	51.57	1	D	EC 2828 ON
2836_CMP_0624	atcttcttttttttttcaaaacaagggtttcgaaaacgaaaaaaaaaaa	1	10005793	species	Orobanchaceae	91896	Pedicularis	43174	Pedicularis compacta	10005793	562	GGGCAATCCTGAGCCCA	48.18	1	CCATTGAGTCTCTGCACCTATC	56.99	0	D	EC 2836 NS
2836_CMP_0625	atcttctttttttttttcaaaacaagggtttcgaaaacgaaaaaaaaaa	1	10005793	species	Orobanchaceae	91896	Pedicularis	43174	Pedicularis compacta	10005793	562	GGGCAATCCTGAGCCAA	56.66	0	CCATTGAGTCTCTGCACCTATC	56.99	0	D	EC 2836 OA
2880b_CMP_0626	atcctgtcttctcaaaataaaggttcataaagcgaataaggg	1	10005799	species	Plantaginaceae	156152	Plantago	26867	Plantago eriopoda	10005799	585	GGGCAATCCTGAGCCAA	56.66	0	CCATCGAGTCTCTGCACCTATC	49.86	1	D	EC 2880b CAN
2883_CMP_0627	atcctgtcttctccaaataaaggttcagaaagcgaaaaggg	1	197809	species	Plantaginaceae	156152	Plantago	26867	Plantago maritima	197809	570	GGGCAATCCTGAGCCAA	56.66	0	CCGTCGAGTCTCTGCACCTATC	45.99	2	D	EC 2883 ON
2885a_CMP_0628	atcctgtcttctaaaaacaaagattcagaaagttaaaaaaaggg	1	10005800	species	Plantaginaceae	156152	Veronica	4173	Veronica americana	10005800	550	GGGCAATCCTGAGCCAA	56.66	0	CCATCGAGTCTCTGCACCTATC	49.86	1	D	EC 2885a Can
2902_CMP_0629	atccgtgttttgagaagggggttctcgaactagaatacaaaggaaaag	2	10005801	species	Poaceae	4479	Alopecurus	15303	Alopecurus arundinaceus	10005801	620	GGGCAATCCTGAGCCAA	56.66	0	CCATTGAGTCTCTGCACCTATC	56.99	0	D	EC 2902 ON
2909_CMP_0630	atccgtgttttgagaaaacaagggggttctcgaactagaatacaaaggaaaag	2	10005803	species	Poaceae	4479	Arctopoa	564795	Arctopoa trautvetteri	10005803	NA	GGGCAATCCTGAGCCAA	56.66	0	CCATTGAGTCTCTGCACCTATC	56.99	0	D	EC 2909 NS
2913_CMP_0631	atccgtgttttgagaaaacaagggggttctcgaactagaatacaaaggaaaag	1	100789	species	Poaceae	4479	Beckmannia	100788	Beckmannia eruciformis	100789	613	GGGCAATCCTGAGCCAA	56.66	0	CCATTGAGTCTCTGCACCTATC	56.99	0	D	EC 2913 ON
2916_CMP_0632	atccgtgttttgagaaaaaaaaaagggggggttctcgaactagaatacaaaggaaaag	1	254123	species	Poaceae	4479	Bromus	4501	Bromus ciliatus	254123	653	GGGCAATCCTGAGCCAA	56.66	0	CCATTGAGTCTCTGCACCTATC	56.99	0	D	EC 2916 ON
2918_CMP_0633	atccgtgttttgagaaaaaaaaagggggggttctcgaactagaatacaaaggaaaag	2	254148	species	Poaceae	4479	Bromus	4501	Bromus pumpellianus	254148	652	GGGCAATCCTGAGCCAA	56.66	0	CCATTGAGTCTCTGCACCTATC	56.99	0	D	EC 2918 ON
2919_CMP_0634	atccgtgttttgagaaaaaaaaagggggttctcgaactagaatacaaaggaaaag	1	254150	species	Poaceae	4479	Bromus	4501	Bromus richardsonii	254150	651	GGGCAATCCTGAGCCAA	56.66	0	CCATTGAGTCTCTGCACCTATC	56.99	0	D	EC 2919 CAN
2923_CMP_0635	atccgtgttttgagaaaacaaaggggttctcgaatcgaactagaatacaaaggaaaag	2	10005804	species	Poaceae	4479	Calamagrostis	15376	Calamagrostis canescens	10005804	493	GGGCAATCCTGAGCCAA	56.66	0	CCATTGAGTCTCTGCACCTATC	56.99	0	D	EC 2923 ON
2928_CMP_0636	atccgtgttttgagaaaacaaaggggttctcgaatcgaactagaatacaaaggaaaag	1	10005806	species	Poaceae	4479	Calamagrostis	15376	Calamagrostis obtusata	10005806	493	GGGCAATCCTGAGCCAA	56.66	0	CCATTGAGTCTCTGCACCTATC	56.99	0	D	EC 2928 NS
2940_CMP_0637	atccatgttttgagaaaacaagggggttctcgaactagaatgcaaaggaaaag	1	10005808	species	Poaceae	4479	Deschampsia	15452	Deschampsia obensis	10005808	613	GGGCAATCCTGAGCCAA	56.66	0	CCATTGAGTCTCTGCACCTATC	56.99	0	D	EC 2940 ON
2945_CMP_0638	atccgtgttttgagaaaacaaggggttctcgaactagaatacaaaggaaaag	1	10005812	species	Poaceae	4479	Elymus	15492	Elymus jacutensis	10005812	653	GGGCAATCCTGAGCCAA	56.66	0	CCATTGAGTCTCTGCACCTATC	56.99	0	D	EC 2945 NS
2946_CMP_0639	atccgtgttttgagaaaacaaggggttctcgaactagaatacaaaggaaaag	4	669672	species	Poaceae	4479	Elymus	15492	Elymus macrourus	669672	NA	GGGCAATCCTGAGCCAA	56.66	0	CCATTGAGTCTCTGCACCTATC	56.99	0	D	EC 2946 ON
2958_CMP_0640	atccgtgttttgagaaaacaagtggttctcgagctagaatccaaaggaaaag	2	10005813	species	Poaceae	4479	Glyceria	37871	Glyceria lithuanica	10005813	613	GGGCAATCCTGAGCCAA	56.66	0	CCATTGAGTCTCTGCACCTATC	56.99	0	D	EC 2958 ON
2961_CMP_0641	atccgtgttttgagaaaacaagcggttctcgagctagaatccaaaggaaaag	2	10005814	species	Poaceae	4479	Glyceria	37871	Glyceria pulchella	10005814	539	GGGCAATCCTGAGCCAA	56.66	0	CCATTGAGTCTCTGCACCTATC	56.99	0	D	EC 2961 CAN
2963_CMP_0642	atccgtgttttgagaaaacaagcggttctcgagctagaatccaaaggaaaag	1	10005815	species	Poaceae	4479	Glyceria	37871	Glyceria triflora	10005815	539	GGGCAATCCTGAGCCAA	56.66	0	CCATTGAGTCTCTGCACCTATC	56.99	0	D	EC 2963 NS
2971_CMP_0643	atccgtgttttgagaaaaccaggaggttctcgaactagaatacaaaggaaaag	1	10005816	species	Poaceae	4479	Koeleria	49771	Koeleria glauca	10005816	410	GGGCAATCCTGAGCCAA	56.66	0	CCATTGAGTCTCTGCACCTATC	56.99	0	D	EC 2971 ON
2979_CMP_0644	atccttgttttgagaaaacaagtggttctggaactagaatccaaaggaaaag	2	10005817	species	Poaceae	4479	Melica	15644	Melica nutans	10005817	613	GGGCAATCCTGAGCCAA	56.66	0	CCATTGAGTCTCTGCACCTATC	56.99	0	D	EC 2979 NS
2983a_CMP_0645	atcccttttttgaaaaataagtggttctcaaactagaacccaaaggaaaag	2	10005819	species	Poaceae	4479	Muhlenbergia	58090	Muhlenbergia glomerata	10005819	627	GGGCAATCCTGAGCCAA	56.66	0	CCATTGAGTCTCTGCACCTATC	56.99	0	D	EC 2983a C
2989_CMP_0646	atccgtgttttgagaaaacaagcggttctcgaactagag	1	10005820	species	Poaceae	4479	Piptatherum	52157	Piptatherum pungens	10005820	600	GGGCAATCCTGAGCCAA	56.66	0	CCATTGAGTCTCTGCACCTATC	56.99	0	D	EC 2989 CAN
2991_CMP_0647	atccatgttttgagaaaacaagggggttctcgaactagaatacaaaggaaaag	1	93036	species	Poaceae	4479	Poa	4544	Poa annua	93036	616	GGGCAATCCTGAGCCAA	56.66	0	CCATTGAGTCTCTGCACCTATC	56.99	0	D	EC 2991 ON
2995_CMP_0648	atccgtgttttgagaaaacaagggggttctcgaactagaatacaaaggaaaag	1	10005821	species	Poaceae	4479	Poa	4544	Poa ochotensis	10005821	611	GGGCAATCCTGAGCCAA	56.66	0	CCATTGAGTCTCTGCACCTATC	56.99	0	D	EC 2995 NS
3000_CMP_0649	atccatgttttgagaaaacaagggggttctcgaactagaatacaaaggaaaag	1	289064	species	Poaceae	4479	Poa	4544	Poa supina	289064	616	GGGCAATCCTGAGCCAA	56.66	0	CCATTGAGTCTCTGCACCTATC	56.99	0	D	EC 3000 ON
3008_CMP_0650	atccgtgttttgagaaaacctgggggttctcgaactagaatacaaaggaaaag	2	10005822	species	Poaceae	4479	Puccinellia	13648	Puccinellia maritima	10005822	611	GGGCAATCCTGAGCCAA	56.66	0	CCATTGAGTCTCTGCACCTATC	56.99	0	D	EC 3008 OA
3010a_CMP_0651	atccgtgttttgagaaaacctgggggttctcgaactagaatacaaaggaaaag	2	10005823	species	Poaceae	4479	Puccinellia	13648	Puccinellia nuttalliana	10005823	611	GGGCAATCCTGAGCCAA	56.66	0	CCATTGAGTCTCTGCACCTATC	56.99	0	D	EC 3010a
3011_CMP_0652	atccgtgttttgagaaaacctgggggttctcgaactagaatacaaaggaaaag	2	10005824	species	Poaceae	4479	Puccinellia	13648	Puccinellia sibirica	10005824	611	GGGCAATCCTGAGCCAA	56.66	0	CCATTGAGTCTCTGCACCTATC	56.99	0	D	EC 3011 CAN
3019a_CMP_0653	atccgtgttttgagaaaacaagtggttctcaaactagag	2	10005825	species	Poaceae	4479	Stipa	15869	Stipa comata	10005825	601	GGGCAATCCTGAGCCAA	56.66	0	CCATTGAGTCTCTGCACCTATC	56.99	0	D	EC 3019a CAN
3024_CMP_0654	atccgtgttttgagaaaaccaggaggttctcgaactagaatacaaaggaaaag	1	10005827	species	Poaceae	4479	Trisetum	87476	Trisetum subalpestre	10005827	412	GGGCAATCCTGAGCCAA	56.66	0	CCATTGAGTCTCTGCACCTATC	56.99	0	D	EC 3024 ON
3034_CMP_0655	ctcctgctttacaaaaaggaagaataaaaaag	1	10005828	species	Polygonaceae	3615	Bistorta	137670	Bistorta elliptica	10005828	608	GGGCAATCCTGAGCCAA	56.66	0	CCATTGAGTCTCTGCACCTATC	56.99	0	D	EC 3034 NS
3050_CMP_0656	ctcctcctttccaaaaggaagaataaaaaag	2	10005832	species	Polygonaceae	3615	Rumex	3618	Rumex confertus	10005832	645	GGGCAATCCTGAGCCAA	56.66	0	CCATTGAGTCTCTGCACCTATC	56.99	0	D	EC 3050 ON
3057_CMP_0657	ctcctcctttccaaaaggaagaataaaaaag	2	10005833	species	Polygonaceae	3615	Rumex	3618	Rumex maritimus	10005833	629	GGGCAATCCTGAGCCAA	56.66	0	CCATTGAGTCTCTGCACCTATC	56.99	0	D	EC 3057 ON
3060b_CMP_0658	ctcctcctttccaaaaggaagaataaaaaag	1	10005834	species	Polygonaceae	3615	Rumex	3618	Rumex pallidus	10005834	628	GGGCAATCCTGAGCCAA	56.66	0	CCATTGAGTCTCTGCACCTATC	56.99	0	D	EC 3060b Can
3061_CMP_0659	ctcctcctttccaaaaggaagaataaaaaag	2	10005835	species	Polygonaceae	3615	Rumex	3618	Rumex pseudonatronatus	10005835	629	GGGCAATCCTGAGCCAA	56.66	0	CCATTGAGTCTCTGCACCTATC	56.99	0	D	EC 3061 NS
3062_CMP_0660	ctcctcctttccaaaaggaagaataaaaaag	1	10005836	species	Polygonaceae	3615	Rumex	3618	Rumex sibiricus	10005836	629	GGGCAATCCTGAGCCAA	56.66	0	CCATTGAGTCTCTGCACCTATC	56.99	0	D	EC 3062 NS
3074b_CMP_0661	atccctgttttgagaaaaaagggtttattttctctatttcgaattttctattatatagaaattcgaaaataagaatttaaaaaagg	1	397070	species	Potamogetonaceae	16362	Potamogeton	13228	Potamogeton illinoensis	397070	631	GGGCAATCCTGAGCCAA	56.66	0	CCATTGAGTCTCTGCACCTATC	56.99	0	D	EC 3074b C
3109_CMP_0662	atccttttttcagaaaacaaaaagggttcagaaagcaagaatcaatcaaaaag	3	10005843	species	Ranunculaceae	3440	Adonis	46984	Adonis sibirica	10005843	561	GGGCAATCCTGAGCCAA	56.66	0	CCATTGAGTCTCTGCACCTATC	56.99	0	D	EC 3109 CAN
3127_CMP_0663	atcctgtttttagaaaacaaatgaaaataaaataaagggttcagagaaagcaagaataaaag	1	10005844	species	Ranunculaceae	3440	Delphinium	46246	Delphinium cheilanthum	10005844	564	GGGCAATCCTGAGCCAA	56.66	0	CCATTGAGTCTCTGCACCTATC	56.99	0	D	EC 3127 OA
3129_CMP_0664	atcctgtttttagaaaacaaatgaaaatcaaataaagggttcagagaaagcaagaataaaag	1	10005845	species	Ranunculaceae	3440	Delphinium	46246	Delphinium middendorffii	10005845	564	GGGCAATCCTGAGCCAA	56.66	0	CCATTGAGTCTCTGCACCTATC	56.99	0	D	EC 3129 O
3139_CMP_0665	atcctgctttcagaaaacaaaaagggggattcagaaagaaaaaaaaaagg	1	568549	subspecies	Ranunculaceae	3440	Ranunculus	3445	Ranunculus gmelinii	286903	578	GGGCAATCCTGAGCCAA	56.66	0	CCATTGAGTCTCTGCACCTATC	56.99	0	D
3142_CMP_0666	atcctgctttcagaaaacaaaaaaaaaaaggggggattcagaaagcgaaaatagg	1	286940	species	Ranunculaceae	3440	Ranunculus	3445	Ranunculus monophyllus	286940	591	GGGCAATCCTGAGCCAA	56.66	0	CCATTGAGTCTCTGCACCTATC	56.99	0	D	EC 3142 NS
3154_CMP_0667	atcctggtttcagaaaacaaaaaaggggttcagaaagcaagaatacaaaaagaaaag	1	150094	species	Ranunculaceae	3440	Thalictrum	46968	Thalictrum flavum	150094	627	GGGCAATCCTGAGCCAA	56.66	0	CCATTGAGTCTCTGCACCTATC	56.99	0	D	EC 3154 NS
3155_CMP_0668	atcctggtttcagaaaacaaaaaaggggttcagaaagcaagaatacaaaaagaaaag	1	10005850	species	Ranunculaceae	3440	Thalictrum	46968	Thalictrum foetidum	10005850	613	GGGCAATCCTGAGCCAA	56.66	0	CCATTGAGTCTCTGCACCTATC	56.99	0	D	EC 3155 NS
3160a_CMP_0669	atcctggtttcagaaaacaaaaaaggggttcagaaagcaagaatacaaaaagaaaag	2	10005853	species	Ranunculaceae	3440	Thalictrum	46968	Thalictrum venulosum	10005853	NA	GGGCAATCCTGAGCCAA	56.66	0	CCATTGAGTCTCTGCACCTATC	56.99	0	D	EC 3160a CAN
3163_CMP_0670	atcctgttttcagaaaacaaaaagggttcagaaagcaagaatcaaaaag	1	10005854	species	Ranunculaceae	3440	Trollius	39245	Trollius sibiricus	10005854	596	GGGCAATCCTGAGCCAA	56.66	0	CCATTGAGTCTCTGCACCTATC	56.99	0	D	EC 3163 NS
3163_1_CMP_0671	atcctgttttaagaaaacaaaaagggttcagaaagcaagaatcaaaaag	1	10005854	species	Ranunculaceae	3440	Trollius	39245	Trollius sibiricus	10005854	594	GGGCAATCCTGAGCCAA	56.66	0	CCATTGAGTCTCTGCACCTATC	56.99	0	D	EC 3163 OA
3170_CMP_0672	atcctgttttctgaaaacaaacaaaggtttcagaaagcgagaataaataaag	2	10005856	subspecies	Rosaceae	3745	Chamaerhodos	57915	Chamaerhodos erecta	57916	496	GGGCAATCCTGAGCCAA	56.66	0	CCATTGAGTCTCTGCACCTATC	56.99	0	D
3171_CMP_0673	atcctgttttctgaaaacaaacaaaggtttcagaaagcgagaataaataaag	1	10005857	species	Rosaceae	3745	Chamaerhodos	57915	Chamaerhodos grandiflora	10005857	496	GGGCAATCCTGAGCCAA	56.66	0	CCATTGAGTCTCTGCACCTATC	56.99	0	D	EC 3171 N
3174_CMP_0674	atcctgttttatgaaaataaacaagggtttcataaaccgaaaataaaaaag	2	10005860	species	Rosaceae	3745	Cotoneaster	36607	Cotoneaster niger	10005860	NA	GGGCAATCCTGAGCCAA	56.66	0	CCATTGAGTCTCTGCACCTATC	56.99	0	D	EC 3174 ON
3178_CMP_0675	atcctgttttatgaaaacaaacaagggtttcagaaagcgcgaataaaaagg	1	10005861	species	Rosaceae	3745	Dryas	48230	Dryas grandis	10005861	591	GGGCAATCCTGAGCCAA	56.66	0	CCATTGAGTCTCTGCACCTATC	56.99	0	D	EC 3178 OA
3182a_CMP_0676	atcccgttttatgaaaacaaacaagggtttcagaaagcgagaataaataaag	2	101019	subspecies	Rosaceae	3745	Fragaria	3746	Fragaria vesca	57918	494	GGGCAATCCTGAGCCAA	56.66	0	CCATTGAGTCTCTGCACCTATC	56.99	0	D	EC
3183b_CMP_0677	atcccgttttatgaaaacaaacaagggtttcagaaagcgagaataaataaag	1	101020	subspecies	Rosaceae	3745	Fragaria	3746	Fragaria vesca	57918	494	GGGCAATCCTGAGCCAA	56.66	0	CCATTGAGTCTCTGCACCTATC	56.99	0	D	EC 318
3184_CMP_0678	atcccgttttatgaaaacaaacaagggtttcagaaagcgagaataaataaag	1	101016	subspecies	Rosaceae	3745	Fragaria	3746	Fragaria virginiana	101015	494	GGGCAATCCTGAGCCAA	56.66	0	CCATTGAGTCTCTGCACCTATC	56.99	0	D	E
3191a_CMP_0679	atcccgttttatgaaaagaaataagggtttcagaacgcgagaataaataaag	2	10005866	species	Rosaceae	3745	Geum	3761	Geum triflorum	10005866	620	GGGCAATCCTGAGCCAA	56.66	0	CCATTGAGTCTCTGCACCTATC	56.99	0	D	EC 3191a CAN
3216_CMP_0680	atcccgttttatgaaaacaaacaagggtttcagaaagcgagaataaataaag	1	190231	subspecies	Rosaceae	3745	Rubus	23216	Rubus arcticus	70741	560	GGGCAATCCTGAGCCAA	56.66	0	CCATTGAGTCTCTGCACCTATC	56.99	0	D	EC
3221_CMP_0681	atcctgttttatgaaaacaaacaagggtttcagaaagcgagaataaataaag	1	59502	species	Rosaceae	3745	Rubus	23216	Rubus sachalinensis	59502	560	GGGCAATCCTGAGCCAA	56.66	0	CCATTGAGTCTCTGCACCTATC	56.99	0	D	EC
3231b_CMP_0682	atcctgttttatgaaaataaacaagggtttcataaaccgaaaataaaaaag	1	10005873	species	Rosaceae	3745	Sorbus	23222	Sorbus sambucifolia	10005873	590	GGGCAATCCTGAGCCAA	56.66	0	CCATTGAGTCTCTGCACCTATC	56.99	0	D	EC 3231b CAN
3234_CMP_0683	atcctgttttatgaaaacaagcaagggtttcataaactcataaaccgagaataaaagag	1	10005874	species	Rosaceae	3745	Spiraea	23224	Spiraea dahurica	10005874	597	GGGCAATCCTGAGCCAA	56.66	0	CCATTGAGTCTCTGCACCTATC	56.99	0	D	EC 3234 NS
3235_CMP_0684	atcctgttttatgaaaacaagcaagggtttcataaactcataaaccgagaataaaagag	2	10005875	species	Rosaceae	3745	Spiraea	23224	Spiraea media	10005875	597	GGGCAATCCTGAGCCAA	56.66	0	CCATTGAGTCTCTGCACCTATC	56.99	0	D	EC 3235 NS
3240b_CMP_0685	atcctattttccgaaaacaaaggtttagaaagtgaaaaaggg	1	10005876	species	Rubiaceae	24966	Galium	25168	Galium labradoricum	10005876	598	GGGCAATCCTGAGCCAA	56.66	0	CCATTGAGTCTCTGCACCTATC	56.99	0	D	EC 3240b CAN
3254b_CMP_0686	atctttatttttagaaaaacaagggttttccttgaaaaactagaataaaaagg	1	10005877	species	Asparagaceae	40552	Polygonatum	16195	Polygonatum verticillatum	10005877	607	GGGCAATCCTGAGCCAA	56.66	0	CCATTGAGTCTCTGCACCTATC	56.99	0	D	EC 3254
3260_CMP_0687	atcctatttttcgaaaacaaacaaaggttcataaagacagaataagaatacaaaag	2	10005878	species	Salicaceae	3688	Salix	40685	Salix acutifolia	10005878	NA	GGGCAATCCTGAGCCAA	56.66	0	CCATTGAGTCTCTGCACCTATC	56.99	0	D	EC 3260 Can
3264_CMP_0688	atcctatttttcgaaaacaaacaaaggttcataaagacagaataagaatacaaaag	1	10005879	species	Salicaceae	3688	Salix	40685	Salix ballii	10005879	661	GGGCAATCCTGAGCCAA	56.66	0	CCATTGAGTCTCTGCACCTATC	56.99	0	D	EC 3264 Can
3266_CMP_0689	atcctatttttcgaaaacaaacaaaggttcataaagacagaataagaatacaaaag	1	10005880	species	Salicaceae	3688	Salix	40685	Salix boganidensis	10005880	659	GGGCAATCCTGAGCCAA	56.66	0	CCATTGAGTCTCTGCACCTATC	56.99	0	D	EC 3266 NS
3267_CMP_0690	atcctatttttcgaaaacaaacaaaggttcataaagacagaataagaatacaaaag	1	10005881	species	Salicaceae	3688	Salix	40685	Salix brachycarpa	10005881	659	GGGCAATCCTGAGCCAA	56.66	0	CCATTGAGTCTCTGCACCTATC	56.99	0	D	EC 3267 Can
3270_CMP_0691	atcctatttttcgaaaacaaacaaaggttcataaagacagaataagaatacaaaag	1	10005882	species	Salicaceae	3688	Salix	40685	Salix candida	10005882	660	GGGCAATCCTGAGCCAA	56.66	0	CCATTGAGTCTCTGCACCTATC	56.99	0	D	EC 3270 Can
3274_CMP_0692	atcctatttttcgaaaacaaacaaaggttcataaagacagaataagaatacaaaag	1	10005883	species	Salicaceae	3688	Salix	40685	Salix daphnoides	10005883	663	GGGCAATCCTGAGCCAA	56.66	0	CCATTGAGTCTCTGCACCTATC	56.99	0	D	EC 3274 Can
3279_CMP_0693	atcctatttttcgaaaacaaacaaaggttcataaagacagaataagaatacaaaag	1	10005884	species	Salicaceae	3688	Salix	40685	Salix gracilis	10005884	646	GGGCAATCCTGAGCCAA	56.66	0	CCATTGAGTCTCTGCACCTATC	56.99	0	D	EC 3279 Can
3282_CMP_0694	atcctatttttcgaaaacaaacaaaggttcataaagacagaataagaatacaaaag	2	10005885	species	Salicaceae	3688	Salix	40685	Salix krylovii	10005885	NA	GGGCAATCCTGAGCCAA	56.66	0	CCATTGAGTCTCTGCACCTATC	56.99	0	D	EC 3282 Can
3285a_CMP_0695	atcctatttttcgaaaacaaacaaaggttcataaagacagaataagaatacaaaag	1	10005887	species	Salicaceae	3688	Salix	40685	Salix lutea	10005887	660	GGGCAATCCTGAGCCAA	56.66	0	CCATTGAGTCTCTGCACCTATC	56.99	0	D	EC 3285a Can
3285b_CMP_0696	atcctatttttcgaaaacaaacaaaggttcacagaataagaatacaaaag	1	10005887	species	Salicaceae	3688	Salix	40685	Salix lutea	10005887	655	GGGCAATCCTGAGCCAA	56.66	0	CCATTGAGTCTCTGCACCTATC	56.99	0	D	EC 3285b Can
3287b_CMP_0697	atcctatttttcgaaaacaaacaaaggttcataaagacagaataagaatacaaaag	1	10005888	species	Salicaceae	3688	Salix	40685	Salix mackenzieana	10005888	660	GGGCAATCCTGAGCCAA	56.66	0	CCATTGAGTCTCTGCACCTATC	56.99	0	D	EC 3287b Can
3288a_CMP_0698	atcctatttttcgaaaacaaacaaaggttcataaagacagaataagaatacaaaag	2	10005889	species	Salicaceae	3688	Salix	40685	Salix myricoides	10005889	NA	GGGCAATCCTGAGCCAA	56.66	0	CCATTGAGTCTCTGCACCTATC	56.99	0	D	EC 3288a Can
3290a_CMP_0699	atcctatttttcgaaaacaaacaaaggttcataaagacagaataagaatacaaaag	2	10005890	species	Salicaceae	3688	Salix	40685	Salix myrtillifolia	10005890	NA	GGGCAATCCTGAGCCAA	56.66	0	CCATTGAGTCTCTGCACCTATC	56.99	0	D	EC 3290a Can
3292a_CMP_0700	atcctatttttcgaaaacaaacaaaggttcataaagacagaataagaatacaaaag	2	10005891	species	Salicaceae	3688	Salix	40685	Salix pedicellaris	10005891	NA	GGGCAATCCTGAGCCAA	56.66	0	CCATTGAGTCTCTGCACCTATC	56.99	0	D	EC 3292a Can
3293a_CMP_0701	atcctatttttcgaaaacaaacaaaggttcataaagacagaataagaatacaaaag	2	10005892	species	Salicaceae	3688	Salix	40685	Salix pellita	10005892	660	GGGCAATCCTGAGCCAA	56.66	0	CCATTGAGTCTCTGCACCTATC	56.99	0	D	EC 3293a Can
3296a_CMP_0702	atcctatttttcgaaaacaaacaaaggttcataaagacagaataagaatacaaaag	2	10005893	species	Salicaceae	3688	Salix	40685	Salix planifolia	10005893	660	GGGCAATCCTGAGCCAA	56.66	0	CCATTGAGTCTCTGCACCTATC	56.99	0	D	EC 3296a Can
3297a_CMP_0703	atcctatttttcgaaaacaaacaaaggttcataaagacagaataagaatacaaaag	2	10005894	species	Salicaceae	3688	Salix	40685	Salix pseudomonticola	10005894	660	GGGCAATCCTGAGCCAA	56.66	0	CCATTGAGTCTCTGCACCTATC	56.99	0	D	EC 3297a Ca
3298_CMP_0704	atcctatttttcgaaaacaaacaaaggttcataaagacagaataagaatacaaaag	2	10005895	species	Salicaceae	3688	Salix	40685	Salix pseudopentandra	10005895	NA	GGGCAATCCTGAGCCAA	56.66	0	CCATTGAGTCTCTGCACCTATC	56.99	0	D	EC 3298 Can
3299a_CMP_0705	atcctatttttcgaaaacaaacaaaggttcataaagacagaataagaatacaaaag	2	10005896	species	Salicaceae	3688	Salix	40685	Salix pyrifolia	10005896	NA	GGGCAATCCTGAGCCAA	56.66	0	CCATTGAGTCTCTGCACCTATC	56.99	0	D	EC 3299a Can
3300_CMP_0706	atcctatttttcgaaaacaaacaaaggttcataaagacagaataagaatacaaaag	2	10005897	species	Salicaceae	3688	Salix	40685	Salix pyrolifolia	10005897	NA	GGGCAATCCTGAGCCAA	56.66	0	CCATTGAGTCTCTGCACCTATC	56.99	0	D	EC 3300 NS
3303_CMP_0707	atcctatttttcgaaaacaaacaaaggttcataaagacagaataagaatacaaaag	2	10005898	species	Salicaceae	3688	Salix	40685	Salix rhamnifolia	10005898	661	GGGCAATCCTGAGCCAA	56.66	0	CCATTGAGTCTCTGCACCTATC	56.99	0	D	EC 3303 Can
3306a_CMP_0708	atcctatttttcgaaaacaaacaaaggttcataaagacagaataagaatacaaaag	2	10005899	species	Salicaceae	3688	Salix	40685	Salix scouleriana	10005899	661	GGGCAATCCTGAGCCAA	56.66	0	CCATTGAGTCTCTGCACCTATC	56.99	0	D	EC 3306a Can
3307a_CMP_0709	atcctatttttcgaaaacaaacaaaggttcataaagacagaataagaatacaaaag	1	10005900	species	Salicaceae	3688	Salix	40685	Salix serissima	10005900	650	GGGCAATCCTGAGCCAA	56.66	0	CCATTGAGTCTCTGCACCTATC	56.99	0	D	EC 3307a Can
3308_CMP_0710	atcctatttttcgaaaacaaacaaaggttcataaagacagaataagaatacaaaag	2	10005901	species	Salicaceae	3688	Salix	40685	Salix starkeana	10005901	664	GGGCAATCCTGAGCCAA	56.66	0	CCATTGAGTCTCTGCACCTATC	56.99	0	D	EC 3308 Can
3326_CMP_0711	atcctgttttaagaaaacaaaacacaagggttcagaaagaaaaaaaaag	1	10005903	species	Saxifragaceae	3792	Saxifraga	3798	Saxifraga spinulosa	10005903	608	GGGCAATCCTGAGCCAA	56.66	0	CCATTGAGTCTCTGCACCTATC	56.99	0	D	EC 3326 OA
3339_CMP_0712	atccggatattttgataaaacaagggtttataaaactagaatcaaaaaggaag	1	10005906	species	Typhaceae	4731	Sparganium	4729	Sparganium friesii	10005906	644	GGGCAATCCTGAGCCAA	56.66	0	CCATCGAGTCTCTGCACCTATC	49.86	1	D	EC 3339 ON
3342_CMP_0713	atcctgatattttgataaaacaagggtttataaaactagaatcaaaaaggaag	1	10005907	species	Typhaceae	4731	Sparganium	4729	Sparganium multipedunculatum	10005907	644	GGGCAATCCTGAGCCAA	56.66	0	CCATCGAGTCTCTGCACCTATC	49.86	1	D	EC 33
3353a_CMP_0714	atccttgttttgagaaaacaaggttttataaaactagaatcaaaaagg	1	10005908	species	Tofieldiaceae	85243	Triantha	284690	Triantha occidentalis	10005908	594	GGGCAATCCTGAGCCAA	56.66	0	CCATTGAGTCTCTGCACCTATC	56.99	0	D	EC 3353a OA
3353b_CMP_0715	atccttgttttgagaaaacaaggttttataaaaatagaatcaaaaagg	1	10005908	species	Tofieldiaceae	85243	Triantha	284690	Triantha occidentalis	10005908	594	GGGCAATCCTGAGCCAA	56.66	0	CCATTGAGTCTCTGCACCTATC	56.99	0	D	EC 3353b OA
3356_CMP_0716	atctggtgttataaaaacaagcgataaaaaaaag	1	10005909	species	Urticaceae	3499	Urtica	3500	Urtica angustifolia	10005909	480	GGGCAATCCTGAACCAA	45.42	1	CCGTTGAGTCTCTGCACCTATC	53.99	1	D	EC 3356 NS
3359a_CMP_0717	atctggtgttataaaaacaagcgataaaaaaaag	1	10005912	species	Urticaceae	3499	Urtica	3500	Urtica gracilis	10005912	480	GGGCAATCCTGAACCAA	45.42	1	CCGTTGAGTCTCTGCACCTATC	53.99	1	D	EC 3359a CAN
3362a_CMP_0718	atccggtttttgttttccgaaaacaaacaaaggctaaaatcaaaaaag	1	10005913	species	Caprifoliaceae	4200	Valeriana	19952	Valeriana septentrionalis	10005913	570	GGGCAATCCTGAGCCAA	56.66	0	CCGTTGAGTCTCTGCACCTATC	53.99	1	D	EC 3362
3366b_CMP_0719	atccggttttttgaaatgaaaaaaagtttatatagacagaataaaaaag	1	10005914	species	Violaceae	24921	Viola	13757	Viola conspersa	10005914	603	GGGTAATCCTGAGCCAA	48.78	1	CCATTGAGTCTCTGCACCTATC	56.99	0	D	EC 3366b CAN
3370_CMP_0720	atccggttttttgaaatgaaaaaaagtttatatagacagaataaaaaag	2	10005916	species	Violaceae	24921	Viola	13757	Viola mauritii	10005916	580	GGGTAATCCTGAGCCAA	48.78	1	CCATTGAGTCTCTGCACCTATC	56.99	0	D	EC 3370 OA
3372a_CMP_0721	atcctattttttgaaatgaaaaagagtttatatagacagaataaataaaaaag	2	10005917	species	Violaceae	24921	Viola	13757	Viola nephrophylla	10005917	552	GGGCAATCCTGAGCCAA	56.66	0	CCATTGAGTCTCTGCACCTATC	56.99	0	D	EC 3372a CAN
3374a_CMP_0722	atcctattttttgaaatgaaaaaaaagtttatatagacagaataaataaaaaag	2	10005918	species	Violaceae	24921	Viola	13757	Viola renifolia	10005918	NA	GGGCAATCCTGAGCCAA	56.66	0	CCATTGAGTCTCTGCACCTATC	56.99	0	D	EC 3374a CAN
3388b_CMP_0723	atcttgtattactcaaatgaatttcgggcgatgaggcaa	1	10005919	species	Woodsiaceae	246271	Gymnocarpium	32115	Gymnocarpium robertianum	10005919	647	GGGCAATCCTGAGCCAA	56.66	0	CCGTCGAGTCTCTGTACCTATC	37.7	3	D	EC 3388b
EC_2001_CMP_0724	atcctgttttgataaaacaaagtttcatttcataaaacgagaataaaaaagg	1	4465	species	Acoraceae	42228	Acorus	4464	Acorus calamus	4465	600	GGGCAATCCTGAGCCAA	56.66	0	CCATTGAGTCTCTGCACCTATC	56.99	0	D	2001 CAN Acorus cal
EC_2003_CMP_0725	atcctgttttccgaaaacaaacaaaggttcagaaagcgaaaataaaaaag	2	57013	subspecies	Adoxaceae	4206	Sambucus	4201	Sambucus racemosa	4203	593	GGGCAATCCTGAGCCAA	56.66	0	CCATTGAGTCTCTGCACCTATC	56.99	0	D	2003 CAN Sambucus
EC_2007_CMP_0726	atcctgttttccgaaaacaaacaaagaagcgaaaaaaaag	2	85293	species	Adoxaceae	4206	Viburnum	4204	Viburnum opulus	85293	575	GGGCAATCCTGAGCCAA	56.66	0	CCATTGAGTCTCTGCACCTATC	56.99	0	D	2007 NS Viburnum
EC_2008_CMP_0727	atcctgttttccgaaaacaaacaaagaagcgaaaaaaaag	1	237960	varietas	Adoxaceae	4206	Viburnum	4204	Viburnum opulus	85293	575	GGGCAATCCTGAGCCAA	56.66	0	CCATTGAGTCTCTGCACCTATC	56.99	0	D	2008 CAN Vibur
EC_2013_CMP_0728	atccttctttttggaaaacacgggtttattttatatttattatcaaaattctagatttatagaaattctatatttcatttcgaaaaagcatttctaaaaaaaaaagattttctatttctatttatatagaaaaataatctcaaaataatcaaaaaag	1	365735	species	Alismataceae	4449	Alisma	14999	Alisma wahlenbergii	365735	751	GGGCAATCCTGAGCCAA	56.66	0	CCATTGAGTCTCTGCACCTATC	56.99	0	D	2013 ON Alis
EC_2017_CMP_0729	atctttattttttgaaaaacaagggtttaaaaaagagaataaaaaag	2	105301	species	Amaryllidaceae	4668	Allium	4678	Allium angulosum	105301	379	GGGCAATCCTGAGCCAA	56.66	0	CCATTGAGTCTCTGCACCTATC	56.99	0	D	2017 ON Allium
EC_2018_CMP_0730	atctttattttttgaaaaacaagggtttaaaaaagagaataaaaaag	3	74900	species	Amaryllidaceae	4668	Allium	4678	Allium schoenoprasum	74900	NA	GGGCAATCCTGAGCCAA	56.66	0	CCATTGAGTCTCTGCACCTATC	56.99	0	D	2018 ON Alli
EC_2018b_CMP_0731	atccggttcaagaagacaatgtttcttctcttaagataggaaggggataggtgctcgaaatcggtagacgctacggacttgattggattgagccttagtatggaaacctgctaagtgaaaacttccaaattcagagaaaccctggaactaaaaatgggcaatcctgagccaaatctttattttttgaaaaacaagggtttaaaaaagagaataaaaaag	1	74900	species	Amaryllidaceae	4668	Allium	4678	Allium schoenoprasum	74900	507	GGGTAATCCTGAGCCAA	48.78	1	CCATTGAGTCTCTGCACCTATC	56.99	0	D	2018b ON Al
EC_2023_CMP_0732	ctccttttgtcaaaagcaaaaaagaaagattcagaaagcaagaataaaaaaag	1	190330	species	Amaranthaceae	3563	Atriplex	3550	Atriplex prostrata	190330	487	GGGCAATCCTGAGCCAA	56.66	0	CCTTTGAGTCTCTGCACCTATC	51.87	1	D	2023 ON Atrip
EC_2025_CMP_0733	ctccttttgtcaaaagcaaaaaataaagattcagaaagcaacaataaaaaaag	1	3559	species	Amaranthaceae	3563	Chenopodium	3558	Chenopodium album	3559	638	GGGCAATCCTGAGCCAA	56.66	0	CCTTTGAGTCTCTGCACCTATC	51.87	1	D	2025 ON Chenopod
EC_2026b_CMP_0734	ctccttttgtcaaaagcaaaaaataaagattcagaaagcaacaataaaaaaag	1	345311	species	Amaranthaceae	3563	Chenopodium	3558	Chenopodium berlandieri	345311	638	GGGTAATCCTGAGCCAA	48.78	1	CCTTTGAGTCTCTGCACCTATC	51.87	1	D	2026b O
EC_2027_CMP_0735	ctccttttttcaaaagcaagaataaaaaaaaag	2	669655	species	Amaranthaceae	3563	Chenopodium	3558	Chenopodium capitatum	669655	664	GGGCAATCCTGAGCCAA	56.66	0	CCTTTGAGTCTCTGCACCTATC	51.87	1	D	2027 ON Ch
EC_2028_CMP_0736	ctccttttttcaaaagcaaaaataaggattcagaaagcaagaataaaaaaaag	2	244509	species	Amaranthaceae	3563	Chenopodium	3558	Chenopodium glaucum	244509	631	GGGCAATCCTGAGCCAA	56.66	0	CCTTTGAGTCTCTGCACCTATC	51.87	1	D	2028 ON Chen
EC_2031_CMP_0737	ctccttttttcaaaagcaaaaataaggattcagaaagcaagaataaaaaaaag	1	3560	species	Amaranthaceae	3563	Chenopodium	3558	Chenopodium rubrum	3560	633	GGGCAATCCTGAGCCAA	56.66	0	CCTTTGAGTCTCTGCACCTATC	51.87	1	D	2031 ON Chenopo
EC_2032_CMP_0738	ctccttttttcaaaagcaaaaataaggattcagaaagcaagaataaaaaaaag	2	669656	varietas	Amaranthaceae	3563	Chenopodium	3558	Chenopodium glaucum	244509	633	GGGCAATCCTGAGCCAA	56.66	0	CCTTTGAGTCTCTGCACCTATC	51.87	1	D	2032 CAN Che
EC_2033_CMP_0739	ctccttttgtcaaaagcaaaaaataaagattcagaaagcaacaataaaaaaag	1	434248	species	Amaranthaceae	3563	Chenopodium	3558	Chenopodium suecicum	434248	638	GGGCAATCCTGAGCCAA	56.66	0	CCTTTGAGTCTCTGCACCTATC	51.87	1	D	2033 ON Che
EC_2033b_CMP_0740	ctccttttgtcaaaagcaaaaaagaaagattcagaaagcaacaataaaaaaag	1	434248	species	Amaranthaceae	3563	Chenopodium	3558	Chenopodium suecicum	434248	639	GGGCAATCCTGAGCCAA	56.66	0	CCTTTGAGTCTCTGCACCTATC	51.87	1	D	2033b ON C
EC_2035_CMP_0741	ctcctttttcaaaagcaaaaaaataaggatttagaaagcaataaaaaaag	2	669662	species	Amaranthaceae	3563	Corispermum	240052	Corispermum ochotense	669662	644	GGGTAATCCTGAGCCAA	48.78	1	CCTTTGAGTCTCTGCACCTATC	51.87	1	D	2035 OA Co
EC_2038_CMP_0742	ctccttttttcaaaataaaaaaag	1	239767	species	Amaranthaceae	3563	Salicornia	46104	Salicornia dolichostachya	239767	596	GGGCAATCCTGAGCCAA	56.66	0	CCTTTGAGTCTCTGCACCTATC	51.87	1	D	2038 O
EC_2040b_CMP_0743	ctccttttttcaaaataaaaaaag	1	447784	species	Amaranthaceae	3563	Salicornia	46104	Salicornia rubra	447784	596	GGGCAATCCTGAGCCAA	56.66	0	CCTTTGAGTCTCTGCACCTATC	51.87	1	D	2040b CAN Sali
EC_2041_CMP_0744	cttctttttttcaaaagcaaaaaaag	2	381272	species	Amaranthaceae	3563	Suaeda	46108	Suaeda calceoliformis	381272	631	GGGTAATCCTGAGCCAA	48.78	1	CCTTTGAGTCTCTGCACCTATC	51.87	1	D	2041 CAN S
EC_2042b_CMP_0745	cttctttttttcaaaagcaaaaaaag	1	126913	species	Amaranthaceae	3563	Suaeda	46108	Suaeda maritima	126913	631	GGGTAATCCTGAGCCAA	48.78	1	CCTTTGAGTCTCTGCACCTATC	51.87	1	D	2042b ON Suaeda
EC_2043_CMP_0746	atcctattttccaaaaacaaacaaaggcccagaaggtgaaaaag	1	52445	species	Apiaceae	4037	Aegopodium	40898	Aegopodium alpestre	52445	575	GGGCAATCCTGAGCCAA	56.66	0	CCATTGAGTCTCTGCACCTATC	56.99	0	D	2043 NS Aegop
EC_2044_CMP_0747	atcctattttccaaaaacaaacaaaggcccagaaggtgaaaaag	2	40902	species	Apiaceae	4037	Aegopodium	40898	Aegopodium podagraria	40902	575	GGGCAATCCTGAGCCAA	56.66	0	CCATTGAGTCTCTGCACCTATC	56.99	0	D	2044 ON Aeg
EC_2047_CMP_0748	atcctattttccaaaaacaaacaaaggcccagaaggtgaaaaaag	2	62992	species	Apiaceae	4037	Angelica	40948	Angelica decurrens	62992	NA	GGGCAATCCTGAGCCAA	56.66	0	CCATTGAGTCTCTGCACCTATC	56.99	0	D	2047 NS Angeli
EC_2049_CMP_0749	atcctattttccaaaaacaaacaaagtcccagaaggtgaaaaaag	2	46362	species	Apiaceae	4037	Angelica	40948	Angelica lucida	46362	NA	GGGCAATCCTGAGCCAA	56.66	0	CCATTGAGTCTCTGCACCTATC	56.99	0	D	2049 CAN Angelica
EC_2050_CMP_0750	atcctatgtttccaaaaacaaacaaaggcccagaaggtgaaaaaag	1	54703	species	Apiaceae	4037	Angelica	40948	Angelica sylvestris	54703	582	GGGCAATCCTGAGCCAA	56.66	0	CCATTGAGTCTCTGCACCTATC	56.99	0	D	2050 NS Angel
EC_2052_CMP_0751	atcctattttttccaaaaacaaacaaaggcccagaaggtgaaaaaag	2	48027	species	Apiaceae	4037	Anthriscus	40886	Anthriscus sylvestris	48027	573	GGGCAATCCTGAGCCAA	56.66	0	CCATTGAGTCTCTGCACCTATC	56.99	0	D	2052 ON Ant
EC_2055_CMP_0752	atcctatttttcaaaaacaaaggcccagaaggtgaaaaag	2	48032	species	Apiaceae	4037	Carum	48031	Carum carvi	48032	530	GGGCAATCCTGAGCCAA	56.66	0	CCATTGAGTCTCTGCACCTATC	56.99	0	D	2055 NS Carum carvi
EC_2057_CMP_0753	atcctttttttccaaaaacaaaaaaggccccagaaggtgaaaaag	2	642892	species	Apiaceae	4037	Chaerophyllum	54707	Chaerophyllum prescottii	642892	580	GGGCAATCCTGAGCCAA	56.66	0	CCATTGAGTCTCTGCACCTATC	56.99	0	D	2057 CA
EC_2058_CMP_0754	atcctgttttcaaaaaacaaacaaaggggcagaagatgaaaaaag	1	254035	species	Apiaceae	4037	Cicuta	48035	Cicuta bulbifera	254035	570	GGGCAATCCTGAGCCAA	56.66	0	CCATTGAGTCTCTGCACCTATC	56.99	0	D	2058 CAN Cicuta
EC_2059_CMP_0755	atcctgttttcaaaaaacaaacaaaggggcagaagatgaaaaaag	2	48036	species	Apiaceae	4037	Cicuta	48035	Cicuta douglasii	48036	NA	GGGCAATCCTGAGCCAA	56.66	0	CCATTGAGTCTCTGCACCTATC	56.99	0	D	2059 CAN Cicuta
EC_2065_CMP_0756	atcctattttccaaaaacaaacaaaggcccagaaggtgaaaaaag	1	380073	species	Apiaceae	4037	Heracleum	40917	Heracleum dissectum	380073	576	GGGCAATCCTGAGCCAA	56.66	0	CCATTGAGTCTCTGCACCTATC	56.99	0	D	2065 NS Hera
EC_2066_CMP_0757	atcctattttccaaaaacaaacaaaggcccagaaggtgaaaaaag	4	40918	species	Apiaceae	4037	Heracleum	40917	Heracleum maximum	40918	NA	GGGCAATCCTGAGCCAA	56.66	0	CCATTGAGTCTCTGCACCTATC	56.99	0	D	2066 CAN Heracl
EC_2067_CMP_0758	atcctattttacaaaaacaaacaaaggcccagaaggtgaaaaaag	1	40919	species	Apiaceae	4037	Heracleum	40917	Heracleum sphondylium	40919	576	GGGCAATCCTGAGCCAA	56.66	0	CCATTGAGTCTCTGCACCTATC	56.99	0	D	2067 ON Her
EC_2067b_CMP_0759	atcctattttccaaaaacaaacaaaggcccagaaggtgaaaaaag	1	40919	species	Apiaceae	4037	Heracleum	40917	Heracleum sphondylium	40919	576	GGGCAATCCTGAGCCAA	56.66	0	CCATTGAGTCTCTGCACCTATC	56.99	0	D	2067b ON H
EC_2068_CMP_0760	atcctatgtttccaaaaacaaacaaaggcccagaaggtgaaaaaag	2	49554	species	Apiaceae	4037	Ligusticum	49551	Ligusticum scoticum	49554	582	GGGCAATCCTGAGCCAA	56.66	0	CCATTGAGTCTCTGCACCTATC	56.99	0	D	2068 CAN Lig
EC_2069_CMP_0761	atcctattttttttccaaaaacaaacaaaggcccagaaggttaaaaaag	1	52486	species	Apiaceae	4037	Osmorhiza	49557	Osmorhiza chilensis	52486	581	GGGCAATCCTGAGCCAA	56.66	0	CCATTGAGTCTCTGCACCTATC	56.99	0	D	2069 OA Osmor
EC_2070_CMP_0762	atcctatttttttccaaaaacaaacaaaggcccataaggttaaaaaag	1	109135	species	Apiaceae	4037	Osmorhiza	49557	Osmorhiza depauperata	109135	579	GGGCAATCCTGAGCCAA	56.66	0	CCATTGAGTCTCTGCACCTATC	56.99	0	D	2070 CAN O
EC_2073_CMP_0763	atcctattttccaaaaacaaacaaaggcccagaaggcgaaaaaag	2	40959	species	Apiaceae	4037	Pimpinella	40958	Pimpinella saxifraga	40959	582	GGGCAATCCTGAGCCAA	56.66	0	CCATTGAGTCTCTGCACCTATC	56.99	0	D	2073 ON Pimp
EC_2076_CMP_0764	atcctattttacaaaaacaaacaaaggcccagaaggtgaaaaaag	2	63037	species	Apiaceae	4037	Seseli	40951	Seseli libanotis	63037	576	GGGCAATCCTGAGCCAA	56.66	0	CCATTGAGTCTCTGCACCTATC	56.99	0	D	2076 NS Seseli l
EC_2077_CMP_0765	atcctgttttcaaaaaacaaacaaaggggcagaaggtgaaaaaag	1	52573	species	Apiaceae	4037	Sium	48052	Sium latifolium	52573	558	GGGCAATCCTGAGCCAA	56.66	0	CCATTGAGTCTCTGCACCTATC	56.99	0	D	2077 ON Sium lati
EC_2078_CMP_0766	atcctgttttcaaaaaacaaagaaaggggcagaaggtgaaaaaag	1	48053	species	Apiaceae	4037	Sium	48052	Sium suave	48053	571	GGGCAATCCTGAGCCAA	56.66	0	CCATTGAGTCTCTGCACCTATC	56.99	0	D	2078 OA Sium suave
EC_2079_CMP_0767	atcctattttccacaaacaaaggttccgaaaacgaaaacaag	1	61254	species	Apocynaceae	4056	Apocynum	13338	Apocynum androsaemifolium	61254	422	GGGCAATCCTGAGCCAA	56.66	0	CCGTCGAGTCTCTGCACCTATC	45.99	2	D	2079 CA
EC_2083b_CMP_0768	atccttgttttgagaaaaaag	1	4472	species	Araceae	4454	Lemna	4469	Lemna minor	4472	596	GGGCAATCCTGAGCCAA	56.66	0	CCATTGAGTCTCTGCACCTATC	56.99	0	D	2083b ON Lemna minor
EC_2085b_CMP_0769	atccttgttttgagaaaaaag	1	161106	species	Araceae	4454	Lemna	4469	Lemna turionifera	161106	596	GGGCAATCCTGAGCCAA	56.66	0	CCATTGAGTCTCTGCACCTATC	56.99	0	D	2085b ON Lemn
EC_2086b_CMP_0770	atccttgttttgagaaaaaag	1	29656	species	Araceae	4454	Spirodela	4473	Spirodela polyrhiza	29656	600	GGGCAATCCTGAGCCAA	56.66	0	CCATTGAGTCTCTGCACCTATC	56.99	0	D	2086b ON Spi
EC_2087_CMP_0771	atcctgttttccgaaaacaaacaaaggttcagaaggcgaaaaagg	2	45207	species	Araliaceae	4050	Aralia	13340	Aralia nudicaulis	45207	579	GGGCAATCCTGAGCCAA	56.66	0	CCATTGAGTCTCTGCACCTATC	56.99	0	D	2087 CAN Aralia
EC_2088b_CMP_0772	atcctgttttcagaaaacaaacaaaagttcataaagcgagaataaaaaaaaag	1	49456	species	Aristolochiaceae	16727	Asarum	16728	Asarum europaeum	49456	597	GGGCAATCCTGAGCCAA	56.66	0	CCATTGAGTCTCTGCACCTATC	56.99	0	D	2088b ON Asarum
EC_2097_CMP_0773	atcacgttttccgaaaacaaacaaaggttcagaaagcgaaaagaaaaaaaa	1	133233	species	Asteraceae	4210	Achillea	13328	Achillea ptarmica	133233	491	GGGCAATCCTGAGCCAA	56.66	0	CCATCGAGTCTCTGCACCTATC	49.86	1	D	2097 ON Achill
EC_2098_CMP_0774	atcacgttttccgaaaacaaacaaaggttcagaaagcgaaaagaaaaaaaa	1	282764	species	Asteraceae	4210	Achillea	13328	Achillea salicifolia	282764	496	GGGCAATCCTGAGCCAA	56.66	0	CCATCGAGTCTCTGCACCTATC	49.86	1	D	2098 OA Ach
EC_2100_CMP_0775	atcacgttttccgaaaacaaacaaaggttcagaaagcgaaaatcaaaag	2	49045	species	Asteraceae	4210	Anaphalis	49044	Anaphalis margaritacea	49045	521	GGGCAATCCTGAGCCAA	56.66	0	CCATCGAGTCTCTGCACCTATC	49.86	1	D	2100 ON An
EC_2101_CMP_0776	atcacgttttccgaaaacaaacaaaggttcagaaagcgaaaataaaaag	2	49054	species	Asteraceae	4210	Antennaria	41475	Antennaria dioica	49054	526	GGGCAATCCTGAGCCAA	56.66	0	CCATCGAGTCTCTGCACCTATC	49.86	1	D	2101 ON Antenna
EC_2102_CMP_0777	atcacgttttccgaaaacaagcaaaggttcagaaagcgaaaataaaaaag	1	49061	species	Asteraceae	4210	Antennaria	41475	Antennaria microphylla	49061	514	GGGCAATCCTGAGCCAA	56.66	0	CCATCGAGTCTCTGCACCTATC	49.86	1	D	2102 ON An
EC_2104_CMP_0778	atcacgttttccgaaaacaaacaaaggttcagaaagcgaaaataaaaag	1	49067	species	Asteraceae	4210	Antennaria	41475	Antennaria pulcherrima	49067	526	GGGCAATCCTGAGCCAA	56.66	0	CCATCGAGTCTCTGCACCTATC	49.86	1	D	2104 OA An
EC_2106_CMP_0779	atcacgttttccgaaaacaaacaaaggttcagaaagcgaaaataaaaaaaag	1	436195	species	Asteraceae	4210	Arnica	4246	Arnica chamissonis	436195	512	GGGCAATCCTGAGCCAA	56.66	0	CCATCGAGTCTCTGCACCTATC	49.86	1	D	2106 OA Arnic
EC_2107_CMP_0780	atcacgttttccgaaaacaaacaaaggttcagaaagcgaaaataaaaaaaag	2	436205	species	Asteraceae	4210	Arnica	4246	Arnica lonchophylla	436205	512	GGGCAATCCTGAGCCAA	56.66	0	CCATCGAGTCTCTGCACCTATC	49.86	1	D	2107 CAN Arn
EC_2108_CMP_0781	atcacgttttccgaaaacaaacaaaggttcagaaagcgaaaagaaaaaaaa	2	206550	species	Asteraceae	4210	Artemisia	4219	Artemisia biennis	206550	500	GGGCAATCCTGAGCCAA	56.66	0	CCATCGAGTCTCTGCACCTATC	49.86	1	D	2108 OA Artemi
EC_2109a_CMP_0782	atcacgttttccgaaaacaaacaaaggttcagaaagcgaaaagaaaaaaaaa	1	401884	subspecies	Asteraceae	4210	Artemisia	4219	Artemisia campestris	72337	501	GGGCAATCCTGAGCCAA	56.66	0	CCATCGAGTCTCTGCACCTATC	49.86	1	D	2109a CAN
EC_2109b_CMP_0783	atcacgttttccgaaaacaaacaaaggttcagaaagcgaaaagaaaaaaaa	1	401884	subspecies	Asteraceae	4210	Artemisia	4219	Artemisia campestris	72337	500	GGGCAATCCTGAGCCAA	56.66	0	CCATCGAGTCTCTGCACCTATC	49.86	1	D	2109b CAN
EC_2110_CMP_0784	atcacgttttccgaaaacaaacaaaggttcagaaagcgaaaagaaaaaaaa	1	72341	species	Asteraceae	4210	Artemisia	4219	Artemisia dracunculus	72341	500	GGGCAATCCTGAGCCAA	56.66	0	CCATCGAGTCTCTGCACCTATC	49.86	1	D	2110 OA Art
EC_2112_CMP_0785	atcacgttttccgaaaacaaacaaaggttcagaaagcgaaaagaaaaaaaag	1	401898	species	Asteraceae	4210	Artemisia	4219	Artemisia gmelinii	401898	501	GGGCAATCCTGAGCCAA	56.66	0	CCATCGAGTCTCTGCACCTATC	49.86	1	D	2112 NS Artem
EC_2113_CMP_0786	atcacgttttccgaaaacaaacaaaggttcagaaagcgaaaagaaaaaaaa	2	401905	species	Asteraceae	4210	Artemisia	4219	Artemisia jacutica	401905	500	GGGCAATCCTGAGCCAA	56.66	0	CCATCGAGTCTCTGCACCTATC	49.86	1	D	2113 NS Artem
EC_2114_CMP_0787	atcacgttttccgaaaacaaacaaaggttcagaaagcgaaaagaaaaaaaa	1	401912	species	Asteraceae	4210	Artemisia	4219	Artemisia leucophylla	401912	494	GGGCAATCCTGAGCCAA	56.66	0	CCATCGAGTCTCTGCACCTATC	49.86	1	D	2114 NS Ar
EC_2115_CMP_0788	atcacgttttccgaaaacaaacaaaggttcagaaagcgaaaagaaaaaaaa	1	86312	species	Asteraceae	4210	Artemisia	4219	Artemisia ludoviciana	86312	500	GGGCAATCCTGAGCCAA	56.66	0	CCATCGAGTCTCTGCACCTATC	49.86	1	D	2115 CAN Ar
EC_2117_CMP_0789	atcacgttttccgaaaacaaacaaaggttcagaaagcgaaaagaaaaaaaa	1	401938	species	Asteraceae	4210	Artemisia	4219	Artemisia tanacetifolia	401938	500	GGGCAATCCTGAGCCAA	56.66	0	CCATCGAGTCTCTGCACCTATC	49.86	1	D	2117 OA
EC_2118_CMP_0790	atcacgttttccgaaaacaaacaaaggttcagaaagcgaaaagaaaaaaaa	3	200866	species	Asteraceae	4210	Artemisia	4219	Artemisia tilesii	200866	500	GGGCAATCCTGAGCCAA	56.66	0	CCATCGAGTCTCTGCACCTATC	49.86	1	D	2118 CAN Artem
EC_2119_CMP_0791	atcacgttttccgaaaacaaacaaaggttcagaaagcgaaaagaaaaaaaa	2	4220	species	Asteraceae	4210	Artemisia	4219	Artemisia vulgaris	4220	494	GGGCAATCCTGAGCCAA	56.66	0	CCATCGAGTCTCTGCACCTATC	49.86	1	D	2119 CAN Artemi
EC_2123_CMP_0792	atcacgttttccgaaaacaaacaaaggttcagaaagcgaaaaaaaaaag	1	51276	species	Asteraceae	4210	Bidens	42336	Bidens tripartita	51276	501	GGGCAATCCTGAGCCAA	56.66	0	CCATCGAGTCTCTGCACCTATC	49.86	1	D	2123 ON Bidens
EC_2125_CMP_0793	atcacgttttccgaaaacaaaggttcagaaagcgaaaatcaaaaag	2	324586	species	Asteraceae	4210	Carduus	92905	Carduus crispus	324586	512	GGGCAATCCTGAGCCAA	56.66	0	CCATCGAGTCTCTGCACCTATC	49.86	1	D	2125 ON Carduus
EC_2126_CMP_0794	atcacgttttccgaaaacaaaggttcagaaagcgaaaatcaaaaag	1	41550	species	Asteraceae	4210	Cirsium	41549	Cirsium arvense	41550	512	GGGCAATCCTGAGCCAA	56.66	0	CCATCGAGTCTCTGCACCTATC	49.86	1	D	2126 CAN Cirsium
EC_2129b_CMP_0795	atcacgttttccgaaaacaaaggttcagaaagcgaaaatcaaaaag	1	297476	species	Asteraceae	4210	Cirsium	41549	Cirsium oleraceum	297476	512	GGGCAATCCTGAGCCAA	56.66	0	CCATCGAGTCTCTGCACCTATC	49.86	1	D	2129b ON Cirs
EC_2130b_CMP_0796	atcacgttttccgaaaacaaaggttcagaaagcgaaaatcaaaaag	1	143190	species	Asteraceae	4210	Cirsium	41549	Cirsium palustre	143190	512	GGGCAATCCTGAGCCAA	56.66	0	CCATCGAGTCTCTGCACCTATC	49.86	1	D	2130b ON Cirsi
EC_2131_CMP_0797	atcacgttttccgaaaacaaaggttcagaaagcgaaaatcaaaaag	1	92907	species	Asteraceae	4210	Cirsium	41549	Cirsium vulgare	92907	511	GGGCAATCCTGAGCCAA	56.66	0	CCATCGAGTCTCTGCACCTATC	49.86	1	D	2131 ON Cirsium v
EC_2133_CMP_0798	atcacgttttccgaaaacaaaaaaagattcagaaagcgaaaatcaaaaag	2	310247	species	Asteraceae	4210	Crepis	13464	Crepis paludosa	310247	511	GGGCAATCCTGAGCCAA	56.66	0	CCATCGAGTCTCTGCACCTATC	49.86	1	D	2133 ON Crepis p
EC_2134_CMP_0799	atcacgttttccgaaaacaaacaaagattcagaaagcgaaaatcaaaaag	1	268030	species	Asteraceae	4210	Crepis	13464	Crepis sibirica	268030	511	GGGCAATCCTGAGCCAA	56.66	0	CCATCGAGTCTCTGCACCTATC	49.86	1	D	2134 NS Crepis s
EC_2135_CMP_0800	atcacgttttccgaaaacaaacaaagattcagaaagcgaaaatcaaaaag	1	55615	species	Asteraceae	4210	Crepis	13464	Crepis tectorum	55615	511	GGGCAATCCTGAGCCAA	56.66	0	CCATCGAGTCTCTGCACCTATC	49.86	1	D	2135 ON Crepis te
EC_2136_CMP_0801	atcacgttttccgaaaacaagcaaaggttcagaaagcgaaaataaaaaag	3	91246	species	Asteraceae	4210	Erigeron	41574	Erigeron acris	91246	518	GGGCAATCCTGAGCCAA	56.66	0	CCATCGAGTCTCTGCACCTATC	49.86	1	D	2136 NS Erigeron a
EC_2138_CMP_0802	atcacgttttccgaaaacaagcaaaggttcagaaagcgaaaataaaaaag	2	91269	species	Asteraceae	4210	Erigeron	41574	Erigeron glabellus	91269	NA	GGGCAATCCTGAGCCAA	56.66	0	CCATCGAGTCTCTGCACCTATC	49.86	1	D	2138 CAN Erige
EC_2139_CMP_0803	atcacgttttccgaaaacaagcaagggttcagaaagcgaaaataaaaaag	1	310493	species	Asteraceae	4210	Erigeron	41574	Erigeron hyssopifolius	310493	518	GGGCAATCCTGAGCCAA	56.66	0	CCATCGAGTCTCTGCACCTATC	49.86	1	D	2139 OA E
EC_2140_CMP_0804	atcacgttttccgaaaacaagcaaaggttcagaaagcgaaaataaaaaag	2	91280	species	Asteraceae	4210	Erigeron	41574	Erigeron lonchophyllus	91280	518	GGGCAATCCTGAGCCAA	56.66	0	CCATCGAGTCTCTGCACCTATC	49.86	1	D	2140 CAN E
EC_2141_CMP_0805	atcacgttttccgaaaacaagcaaaggttcagaaagcgaaaataaaaaag	1	72930	species	Asteraceae	4210	Erigeron	41574	Erigeron philadelphicus	72930	457	GGGCAATCCTGAGCCAA	56.66	0	CCATCGAGTCTCTGCACCTATC	49.86	1	D	2141 CAN
EC_2145_CMP_0806	atcacgttttccgaaaacaagcaaaggttcagaaagcgaaaatcaaaaag	1	72935	species	Asteraceae	4210	Euthamia	72934	Euthamia graminifolia	72935	508	GGGCAATCCTGAGCCAA	56.66	0	CCATCGAGTCTCTGCACCTATC	49.86	1	D	2145 CAN Eu
EC_2148_CMP_0807	atcacgttttccgaaaacaaacaaaggttcagaaagcgaaaatcaaaaag	1	221190	species	Asteraceae	4210	Hieracium	102745	Hieracium caespitosum	221190	513	GGGCAATCCTGAGCCAA	56.66	0	CCATCGAGTCTCTGCACCTATC	49.86	1	D	2148 ON Hi
EC_2149b_CMP_0808	atcacgttttccgaaaacaaacaaaggttcagaaagcgaaaatcaaaaag	1	58650	species	Asteraceae	4210	Hypochaeris	58643	Hypochaeris maculata	58650	516	GGGCAATCCTGAGCCAA	56.66	0	CCATCGAGTCTCTGCACCTATC	49.86	1	D	2149b ON Hy
EC_2150_CMP_0809	atcgcgttttccgaaaacaaacaaaggttcagaaagcgaaaataaaaaag	2	119176	species	Asteraceae	4210	Inula	41589	Inula britannica	119176	NA	GGGCAATCCTGAGCCAA	56.66	0	CCATCGAGTCTCTGCACCTATC	49.86	1	D	2150 NS Inula b
EC_2151_CMP_0810	atcgcgttttccgaaaacaaacaaaggttcagaaagcgaaaataaaaaag	2	56531	species	Asteraceae	4210	Inula	41589	Inula salicina	56531	519	GGGCAATCCTGAGCCAA	56.66	0	CCATCGAGTCTCTGCACCTATC	49.86	1	D	2151 NS Inula sali
EC_2152_CMP_0811	atcacgttttccgaaaacaaacaaagattcagaaagcgaaaatcaaaaag	2	268080	species	Asteraceae	4210	Lapsana	268079	Lapsana communis	268080	516	GGGCAATCCTGAGCCAA	56.66	0	CCATCGAGTCTCTGCACCTATC	49.86	1	D	2152 ON Lapsana
EC_2153b_CMP_0812	atcacgttttccgaaaacaaacgaaggttcagaaagcgaaaataaaaaag	1	58660	species	Asteraceae	4210	Leontodon	58659	Leontodon hispidus	58660	516	GGGCAATCCTGAGCCAA	56.66	0	CCATCGAGTCTCTGCACCTATC	49.86	1	D	2153b ON Leon
EC_2154_CMP_0813	atcacgttttccgaaaacaaacaaaggttcagaaagcgaaaagaaaaaaaa	2	99072	species	Asteraceae	4210	Leucanthemum	99071	Leucanthemum vulgare	99072	496	GGGCAATCCTGAGCCAA	56.66	0	CCATCGAGTCTCTGCACCTATC	49.86	1	D	2154 ON Leuc
EC_2155_CMP_0814	atcacgttttccgaaaacaaacaaaggttcagaaagcgaaaataaaaaag	1	118776	species	Asteraceae	4210	Ligularia	4239	Ligularia sibirica	118776	516	GGGTAATCCTGAGCCAA	48.78	1	CCATCGAGTCTCTGCACCTATC	49.86	1	D	2155 NS Ligul
EC_2158_CMP_0815	atcacgttttccgaaaacaaacaaaggttcagaaagcgaaaatcaaaaag	2	75952	species	Asteraceae	4210	Lactuca	4235	Lactuca tatarica	75952	516	GGGCAATCCTGAGCCAA	56.66	0	CCATCGAGTCTCTGCACCTATC	49.86	1	D	2158 NS Mulge
EC_2161a_CMP_0816	atcacgttttccgaaaacaaacaaaggttcagaaagcgaaaagaaaaaag	2	34230	species	Asteraceae	4210	Packera	98687	Packera indecora	34230	511	GGGTAATCCTGAGCCAA	48.78	1	CCATCGAGTCTCTGCACCTATC	49.86	1	D	2161a OA Packer
EC_2163_CMP_0817	atcacgttttccgaaaacaaacaaaggttcagaaagcgaaaagaaaaaag	1	34240	species	Asteraceae	4210	Packera	98687	Packera paupercula	34240	511	GGGTAATCCTGAGCCAA	48.78	1	CCATCGAGTCTCTGCACCTATC	49.86	1	D	2163 OA Packer
EC_2169_CMP_0818	atcacgttttccgaaaacaaacaaaggttcagaaagcgaaaataaaaaag	2	56155	varietas	Asteraceae	4210	Petasites	56018	Petasites frigidus	56019	516	GGGTAATCCTGAGCCAA	48.78	1	CCATCGAGTCTCTGCACCTATC	49.86	1	D	2169 CAN Pet
EC_2175_CMP_0819	atcacgttttccgaaaacaaacaaaggttcagaaagcgaaaatccaaaag	2	238949	species	Asteraceae	4210	Saussurea	41629	Saussurea parviflora	238949	516	GGGCAATCCTGAGCCAA	56.66	0	CCATCGAGTCTCTGCACCTATC	49.86	1	D	2175 NS Sau
EC_2179_CMP_0820	atcacgttttccgaaaacaaacaaaggttcagaaagcgaaaagaaaaaag	2	189242	species	Asteraceae	4210	Senecio	18794	Senecio nemorensis	189242	511	GGGTAATCCTGAGCCAA	48.78	1	TCATCGAGTCTCTGCACCTATC	46.23	2	D	2179 NS Senec
EC_2180_CMP_0821	atcacgttttccgaaaacaagcaaaggttcagaaagcgaaaatcaaaaag	2	59297	species	Asteraceae	4210	Solidago	59293	Solidago canadensis	59297	504	GGGCAATCCTGAGCCAA	56.66	0	CCATCGAGTCTCTGCACCTATC	49.86	1	D	2180 CAN Soli
EC_2183_CMP_0822	atcacgttttccgaaaacaagcaaaggttcagaaagcgaaaatcaaaaag	2	507441	species	Asteraceae	4210	Solidago	59293	Solidago lepida	507441	504	GGGCAATCCTGAGCCAA	56.66	0	CCATCGAGTCTCTGCACCTATC	49.86	1	D	2183 CAN Solidag
EC_2186_CMP_0824	atcacgttttccgaaaacaagcaaaggttcagaaagcgaaaatcaaaaag	2	330185	species	Asteraceae	4210	Solidago	59293	Solidago simplex	330185	504	GGGCAATCCTGAGCCAA	56.66	0	CCATCGAGTCTCTGCACCTATC	49.86	1	D	2186 CAN Solida
EC_2189_CMP_0826	atcacgttttccgaaaacaaacaaaggttcagaaagcgaaaatcaaaaag	2	50192	species	Asteraceae	4210	Sonchus	50190	Sonchus arvensis	50192	512	GGGCAATCCTGAGCCAA	56.66	0	CCATCGAGTCTCTGCACCTATC	49.86	1	D	2189 CAN Sonchus
EC_2190_CMP_0827	atcacgttttccgaaaacaagcaaaggttcagaaagcgaaaatcaaaaag	2	561178	species	Asteraceae	4210	Symphyotrichum	72977	Symphyotrichum boreale	561178	NA	GGGCAATCCTGAGCCAA	56.66	0	CCATCGAGTCTCTGCACCTATC	49.86	1	D	2190 CAN
EC_2192_CMP_0828	atcacgttttccgaaaacaagcaaaggttcagaaagcgaaaatcaaaaag	2	481941	species	Asteraceae	4210	Symphyotrichum	72977	Symphyotrichum ericoides	481941	508	GGGCAATCCTGAGCCAA	56.66	0	CCATCGAGTCTCTGCACCTATC	49.86	1	D	2192 CA
EC_2193_CMP_0829	atcacgttttccgaaaacaagcaaaggttcagaaagcgaaaatcaaaaag	1	408820	species	Asteraceae	4210	Symphyotrichum	72977	Symphyotrichum falcatum	408820	508	GGGCAATCCTGAGCCAA	56.66	0	CCATCGAGTCTCTGCACCTATC	49.86	1	D	2193 CAN
EC_2195_CMP_0830	atcacgttttccgaaaacaagcaaaggttcagaaagcgaaaatcaaaaag	1	556914	species	Asteraceae	4210	Symphyotrichum	72977	Symphyotrichum puniceum	556914	508	GGGCAATCCTGAGCCAA	56.66	0	CCATCGAGTCTCTGCACCTATC	49.86	1	D	2195 CAN
EC_2198_CMP_0831	atcacgttttccgaaaacaaacaaaggttcagaaagcgaaaagaaaaaaaa	1	128002	species	Asteraceae	4210	Tanacetum	99105	Tanacetum vulgare	128002	508	GGGCAATCCTGAGCCAA	56.66	0	CCATCGAGTCTCTGCACCTATC	49.86	1	D	2198 ON Tanace
EC_2203_CMP_0833	atcacgttttccgaaaacaaacaaaggttcagaaagcgaaaataaaaaag	2	118778	species	Asteraceae	4210	Tussilago	118777	Tussilago farfara	118778	509	GGGTAATCCTGAGCCAA	48.78	1	CCATTGAGTCTCTGCACCTATC	56.99	0	D	2203 CAN Tussi
EC_2223_CMP_0834	atcctgttttccgaaaacaaataaaacaaatttaagggttcataaagtgagaataaaaaag	2	223244	species	Betulaceae	3514	Betula	3504	Betula occidentalis	223244	444	GGGCAATCCTGAGCCAA	56.66	0	CCATTGAGTCTCTGCACCTATC	56.99	0	D	2223 CAN Bet
EC_2224_CMP_0835	atcctgttttccgaaaacaaataaaacaaatttaagggttcataaagtgagaataaaaaag	1	3507	species	Betulaceae	3514	Betula	3504	Betula papyrifera	3507	444	GGGCAATCCTGAGCCAA	56.66	0	CCATTGAGTCTCTGCACCTATC	56.99	0	D	2224 OA Betula p
EC_2225_CMP_0836	atcctgttttccgaaaacaaataaaacaaatttaagggttcataaagtgagaataaaaaag	2	3505	species	Betulaceae	3514	Betula	3504	Betula pendula	3505	NA	GGGCAATCCTGAGCCAA	56.66	0	CCATTGAGTCTCTGCACCTATC	56.99	0	D	2225 NS Betula pend
EC_2226_CMP_0837	atcctgttttccgaaaacaaataaaacaaatttaagggttcataaagtgagaataaaaaag	2	78630	species	Betulaceae	3514	Betula	3504	Betula platyphylla	78630	444	GGGCAATCCTGAGCCAA	56.66	0	CCATTGAGTCTCTGCACCTATC	56.99	0	D	2226 NS Betula
EC_2228_CMP_0838	atcctgttttccgaaaacaaataaaacaaatttaagggttcataaagtgagaataaaaaag	2	284674	species	Betulaceae	3514	Betula	3504	Betula pumila	284674	444	GGGCAATCCTGAGCCAA	56.66	0	CCATTGAGTCTCTGCACCTATC	56.99	0	D	2228 Can Betula pu
EC_2232_CMP_0839	atccggttttccgaaaacaaacaaaagttgaaaaagaaaaaag	1	543572	species	Boraginaceae	21571	Lappula	203739	Lappula deflexa	543572	539	GGGCAATCCTGAGCCAA	56.66	0	CCATTGAGTCTCTGCACCTATC	56.99	0	D	2232 ON Lappula
EC_2237_CMP_0840	atccggtttccgaaaacaaacaaaagttgaaaaagaaaaaaggaag	1	192338	species	Boraginaceae	21571	Myosotis	192333	Myosotis arvensis	192338	542	GGGCAATCCTGAGCCAA	56.66	0	CCATTGAGTCTCTGCACCTATC	56.99	0	D	2237 ON Myosot
EC_2238_CMP_0841	atccggttttccgaaaacaaacaaaagttgaaaaagaaaaaaggaag	1	192342	species	Boraginaceae	21571	Myosotis	192333	Myosotis laxa	192342	554	GGGCAATCCTGAGCCAA	56.66	0	CCATTGAGTCTCTGCACCTATC	56.99	0	D	2238 ON Myosotis l
EC_2240_CMP_0842	atcctgttttccgaaaacaaagaaagattcagaaagtgaaaaaag	1	79384	species	Hydrophyllaceae	4130	Phacelia	79378	Phacelia franklinii	79384	540	GGGCAATCCTGAGCCAA	56.66	0	CCATTGAGTCTCTGCACCTATC	56.99	0	D	2240 Can Phac
EC_2241b_CMP_0843	atcctggtttacgcgaacaaaccggagtttacaaagcgcgaaaaaagg	1	38785	species	Brassicaceae	3700	Arabidopsis	3701	Arabidopsis arenosa	38785	580	GGGCAATCCTGAGCCAA	56.66	0	CCATTGAGTCTCTGCACCTATC	56.99	0	D	2241b ON Ara
EC_2242b_CMP_0844	atcctggtttacgcgaacaaaccggagtttacaaagcgcgaaaaaagg	1	3702	species	Brassicaceae	3700	Arabidopsis	3701	Arabidopsis thaliana	3702	586	GGGCAATCCTGAGCCAA	56.66	0	CCATTGAGTCTCTGCACCTATC	56.99	0	D	2242b ON Ara
EC_2243_CMP_0845	atcctggtttacgcgaacaaacctgcgtttaaaaagcgagaaaagagg	1	571351	species	Brassicaceae	3700	Arabis	50451	Arabis borealis	571351	395	GGGCAATCCTGAGCCAA	56.66	0	CCATTGAGTCTCTGCACCTATC	56.99	0	D	2243 NS Arabis b
EC_2244b_CMP_0846	atcctggtttacgcgaacaaacctgcgtttaaaaagcgagaaaagagg	1	78191	species	Brassicaceae	3700	Arabis	50451	Arabis hirsuta	78191	395	GGGCAATCCTGAGCCAA	56.66	0	CCATTGAGTCTCTGCACCTATC	56.99	0	D	2244b ON Arabis h
EC_2245_CMP_0847	atcctggtttacgcgaacaaacctgcgtttaaaaagcgagaaaagagg	1	571367	species	Brassicaceae	3700	Arabis	50451	Arabis pycnocarpa	571367	395	GGGCAATCCTGAGCCAA	56.66	0	CCATTGAGTCTCTGCACCTATC	56.99	0	D	2245 OA Arabis
EC_2248_CMP_0848	atccttgtttactcgaacaaacccgagtttagaaagcgagaaaaaagg	1	264399	species	Brassicaceae	3700	Barbarea	50457	Barbarea stricta	264399	584	GGGCAATCCTGAGCCAA	56.66	0	CCATTGAGTCTCTGCACCTATC	56.99	0	D	2248 NS Barbare
EC_2249b_CMP_0849	atcctggtttatgtgaacaaaccggagtttagaaagcgagaaaaaagg	1	115915	species	Brassicaceae	3700	Boechera	76872	Boechera divaricarpa	115915	579	GGGCAATCCTGAGCCAA	56.66	0	CCATTGAGTCTCTGCACCTATC	56.99	0	D	2249b OA B
EC_2250b_CMP_0850	atccttgtttacgcgaacaaacctgagtttagaaagcgagaaaaaagg	1	72658	species	Brassicaceae	3700	Boechera	76872	Boechera stricta	72658	588	GGGCAATCCTGAGCCAA	56.66	0	CCATTGAGTCTCTGCACCTATC	56.99	0	D	2250b ON Boe
EC_2252_CMP_0851	atcctgggttacgcgaacaaaccagagtttagaaagcgg	1	349956	species	Brassicaceae	3700	Cakile	220482	Cakile edentula	349956	386	GGGCAATCCTGAGCCAA	56.66	0	CCATTGAGTCTCTGCACCTATC	56.99	0	D	2252 OA Cakile e
EC_2253b_CMP_0852	atcctgggttacgcgaacaaaccagagtttagaaagcgg	1	220483	species	Brassicaceae	3700	Cakile	220482	Cakile maritima	220483	386	GGGCAATCCTGAGCCAA	56.66	0	CCATTGAGTCTCTGCACCTATC	56.99	0	D	2253b ON Cakile
EC_2254b_CMP_0853	atccttgtttacgcgaacaaacctgagtttagaaagcgagaaaaaagg	1	50461	species	Brassicaceae	3700	Cardamine	50460	Cardamine amara	50461	588	GGGCAATCCTGAGCCAA	56.66	0	CCATTGAGTCTCTGCACCTATC	56.99	0	D	2254b ON Cardami
EC_2256_CMP_0854	atccttgtttacgcgaacaaacctgagtttagaaagcgagaaaaaagg	2	109601	species	Brassicaceae	3700	Cardamine	50460	Cardamine macrophylla	109601	588	GGGCAATCCTGAGCCAA	56.66	0	CCATTGAGTCTCTGCACCTATC	56.99	0	D	2256 NS Ca
EC_2258_CMP_0855	atccttgtttacgcgaacaaaccggagtttagaaagcgagaaaaaagg	1	65946	species	Brassicaceae	3700	Cardamine	50460	Cardamine pensylvanica	65946	588	GGGCAATCCTGAGCCAA	56.66	0	CCATTGAGTCTCTGCACCTATC	56.99	0	D	2258 Can C
EC_2259a_CMP_0856	atcctggtttacgtgaacaaaccggagtttagaaagcgagaaaaaagg	1	50465	species	Brassicaceae	3700	Cardamine	50460	Cardamine pratensis	50465	579	GGGCAATCCTGAGCCAA	56.66	0	CCATTGAGTCTCTGCACCTATC	56.99	0	D	2259a OA Car
EC_2261_CMP_0857	atcctggtttacgcgaacaaaccggagtttacaaagcgagaaaaaagg	1	97984	species	Brassicaceae	3700	Catolobus	359815	Catolobus pendulus	97984	578	GGGCAATCCTGAGCCAA	56.66	0	CCATTGAGTCTCTGCACCTATC	56.99	0	D	2261 OA Catolo
EC_2263_CMP_0858	atcctggtttacgcgaacaaaccggagtttagaagccgagaaaaaagg	1	270110	species	Brassicaceae	3700	Cochlearia	97854	Cochlearia officinalis	270110	396	GGGCAATCCTGAGCCAA	56.66	0	CCATTGAGTCTCTGCACCTATC	56.99	0	D	2263 Can
EC_2264_CMP_0859	atcctcggttacgcgaacaaaccggagtttacgagaaaaaagg	2	89412	species	Brassicaceae	3700	Descurainia	89410	Descurainia incana	89412	521	GGGCAATCCTGAGCCAA	56.66	0	CCATTGAGTCTCTGCACCTATC	56.99	0	D	2264 Can Descu
EC_2265_CMP_0860	atcctgggttacgcgaacaaaccggagtttagaaagcgagaaaaaaagg	1	89411	species	Brassicaceae	3700	Descurainia	89410	Descurainia sophia	89411	584	GGGCAATCCTGAGCCAA	56.66	0	CCATTGAGTCTCTGCACCTATC	56.99	0	D	2265 ON Descur
EC_2267_CMP_0861	atcctggtttacgcgaacaaaccaaagtgtagaaagcgagaaagaagg	1	311916	species	Brassicaceae	3700	Draba	87301	Draba aurea	311916	395	GGGCAATCCTGAGCCAA	56.66	0	CCATTGAGTCTCTGCACCTATC	56.99	0	D	2267 Can Draba aurea
EC_2270_CMP_0862	atcctggtttacgcgaacaaaccaaagtgtagaaagcgagaaagaagg	3	311941	species	Brassicaceae	3700	Draba	87301	Draba incana	311941	395	GGGCAATCCTGAGCCAA	56.66	0	CCATTGAGTCTCTGCACCTATC	56.99	0	D	2270 ON Draba incan
EC_2273b_CMP_0863	atcctggtttacgcgaataaacctgaatttagaaagcgaaaaaggagg	1	161951	species	Brassicaceae	3700	Erophila	161949	Erophila verna	161951	395	GGGCAATCCTGAGCCAA	56.66	0	CCATTGAGTCTCTGCACCTATC	56.99	0	D	2273b ON Draba vern
EC_2274_CMP_0864	atcctggtttacgcgaacaaatcggagtttagaaagcgagaaaaaagg	1	330168	species	Brassicaceae	3700	Erysimum	65352	Erysimum cheiranthoides	330168	579	GGGCAATCCTGAGCCAA	56.66	0	CCATTGAGTCTCTGCACCTATC	56.99	0	D	2274 NS
EC_2278_CMP_0865	atcctggtttacgcgaacaaaccggagtttagaaaacgagaaaaaagg	1	200329	species	Brassicaceae	3700	Lepidium	19205	Lepidium densiflorum	200329	593	GGGCAATCCTGAGCCAA	56.66	0	CCATTGAGTCTCTGCACCTATC	56.99	0	D	2278 ON Lep
EC_2279_CMP_0866	atccttgtttacgcaaacaaacccgagtttagaaagcgagaaaaaagg	1	65951	species	Brassicaceae	3700	Rorippa	50495	Rorippa amphibia	65951	574	GGGCAATCCTGAGCCAA	56.66	0	CCATTGAGTCTCTGCACCTATC	56.99	0	D	2279 NS Rorippa
EC_2279_CMP_0867	atccttgtttacgcgaacaaacccgagtttagaaagcgagaaaaaagg	1	65951	species	Brassicaceae	3700	Rorippa	50495	Rorippa amphibia	65951	574	GGGCAATCCTGAGCCAA	56.66	0	CCATTGAGTCTCTGCACCTATC	56.99	0	D	2279 ON Rorippa
EC_2282_CMP_0868	atccttgtttacgcaaacaaacccgagtttagaaagcgagaaaaaagg	3	50498	species	Brassicaceae	3700	Rorippa	50495	Rorippa palustris	50498	574	GGGCAATCCTGAGCCAA	56.66	0	CCATTGAGTCTCTGCACCTATC	56.99	0	D	2282 NS Rorippa
EC_2285b_CMP_0870	atcctggtttacgcgaacaaaccggagtttcgaaagcgagaaaaaagg	1	63678	species	Brassicaceae	3700	Turritis	379571	Turritis glabra	63678	579	GGGCAATCCTGAGCCAA	56.66	0	CCATTGAGTCTCTGCACCTATC	56.99	0	D	2285b ON Turriti
EC_2286_CMP_0871	atccttgttttgataaaacagaggtttcttttatatatattcttatatatgaaataagaatcaaaaagag	1	50236	species	Butomaceae	50234	Butomus	50235	Butomus umbellatus	50236	653	GGGCAATCCTGAGCCAA	56.66	0	CCATTGAGTCTCTGCACCTATC	56.99	0	D	2286 ON Butomu
EC_2287_CMP_0872	atccggttttctgccaataacaaaaggttcagaaagcgaaaatcaaaaag	2	82281	species	Campanulaceae	4381	Campanula	40568	Campanula glomerata	82281	NA	GGGCAATCCTGAGCCAA	56.66	0	CCATTGAGTCTCTGCACCTATC	56.99	0	D	2287 NS Campa
EC_2288b_CMP_0873	atccggttttctgacaataccaaaaggttcagaaagggaaaatcaaaaag	1	440359	species	Campanulaceae	4381	Campanula	40568	Campanula patula	440359	590	GGGCAATCCTGAGCCAA	56.66	0	CCGTTGAGTCTCTGCACCTATC	53.99	1	D	2288b ON Campa
EC_2289b_CMP_0874	atccggttttctgacaataacaaaaggttcagaaaacgaaaatcaaaaag	2	239422	species	Campanulaceae	4381	Campanula	40568	Campanula rotundifolia	239422	NA	GGGCAATCCTGAGCCAA	56.66	0	CCATTGAGTCTCTGCACCTATC	56.99	0	D	2289b ON
EC_2290_CMP_0875	atccagttttctgacaataacaccaggttcagaaagcgaaaatcaaaaag	2	649671	species	Campanulaceae	4381	Campanula	40568	Campanula turczaninovii	649671	579	GGGCAATCCTGAGCCAA	56.66	0	CCATTGAGTCTCTGCACCTATC	56.99	0	D	2290 NS
EC_2291_CMP_0876	atcccgttttctgaaaacaaggttcggaaagcgaaaatcaaaaag	2	368684	species	Campanulaceae	4381	Lobelia	4382	Lobelia dortmanna	368684	567	GGGCAATCCTGAGCCAA	56.66	0	CCATTGAGTCTCTGCACCTATC	56.99	0	D	2291 ON Lobeli
EC_2292a_CMP_0877	atcccgttttctgaaaacaaggttcggaaagcgaaaatcaaaaag	2	368688	species	Campanulaceae	4381	Lobelia	4382	Lobelia kalmii	368688	575	GGGCAATCCTGAGCCAA	56.66	0	CCATTGAGTCTCTGCACCTATC	56.99	0	D	2292a Can Lobeli
EC_2293_CMP_0878	atccggttttctgaaaacaaacaaggattcagaaagcaataataaaggg	2	3486	species	Cannabaceae	3481	Humulus	3484	Humulus lupulus	3486	582	GGGCAATCCTGAGCCAA	56.66	0	CCATTGAGTCTCTGCACCTATC	56.99	0	D	2293 ON Humulus lu
EC_2295_CMP_0879	atccagttttccgaaaacaagggttcagaaagcaaaaatcaaaaag	1	486665	species	Caprifoliaceae	4200	Lonicera	49606	Lonicera dioica	486665	584	GGGCAATCCTGAGCCAA	56.66	0	CCATTGAGTCTCTGCACCTATC	56.99	0	D	2295 Can Lonicer
EC_2296_CMP_0880	atccagttttccgaaaacaagggtttagatagaaagcaaaaatcaaaaag	2	134521	species	Caprifoliaceae	4200	Lonicera	49606	Lonicera involucrata	134521	591	GGGCAATCCTGAGCCAA	56.66	0	CCATTGAGTCTCTGCACCTATC	56.99	0	D	2296 Can Lo
EC_2298_CMP_0881	atccagttttctgaaaacaaacaggggttcagaaagcaaaaatcaaaaag	1	13702	species	Caprifoliaceae	4200	Symphoricarpos	13701	Symphoricarpos albus	13702	591	GGGCAATCCTGAGCCAA	56.66	0	CCATTGAGTCTCTGCACCTATC	56.99	0	D	2298 Can Sym
EC_2298_CMP_0882	atccagttttctgaaaacaaacaggggttcagaaagcaaaaataaaaaag	1	13702	species	Caprifoliaceae	4200	Symphoricarpos	13701	Symphoricarpos albus	13702	591	GGGCAATCCTGAGCCAA	56.66	0	CCATTGAGTCTCTGCACCTATC	56.99	0	D	2298 ON Symp
EC_2299_CMP_0883	atccagttttctgaaaacaaacaggggttcagaaagcaaaaatcaaaaag	1	318448	species	Caprifoliaceae	4200	Symphoricarpos	13701	Symphoricarpos occidentalis	318448	591	GGGCAATCCTGAGCCAA	56.66	0	CCATTGAGTCTCTGCACCTATC	56.99	0	D	2299
EC_2300a_CMP_0884	ctcctttttaaaaagaaaaaag	2	254029	species	Caryophyllaceae	3568	Arenaria	3577	Arenaria serpyllifolia	254029	617	GGGCAATCCTGAGCCAA	56.66	0	CCTTTGAGTCTCTGCACCTATC	51.87	1	D	2300a ON
EC_2301_CMP_0885	ctccttttatttttttgcttttttcaaaagcaaaaaaaaaagattaagaaagcaagaataaaaaag	2	39910	species	Caryophyllaceae	3568	Atocion	169294	Atocion rupestre	39910	697	GGGCAATCCTGAGCCAA	56.66	0	CCTTTGAGTCTCTGCACCTATC	51.87	1	D	2301 ON Atocion
EC_2308_CMP_0886	ctccttttgtttccttttttcaaaagaaaaaaag	2	202448	species	Caryophyllaceae	3568	Dianthus	3569	Dianthus deltoides	202448	620	GGGTAATCCTGAGCCAA	48.78	1	CCTTTGAGTCTCTGCACCTATC	51.87	1	D	2308 ON Diant
EC_2313_CMP_0887	ctccttttgtttccttttttcaaaagaaaaaaaaaggattaagaaagcaagaataaaaaag	2	669702	species	Caryophyllaceae	3568	Gypsophila	146094	Gypsophila sambukii	669702	690	GGGTAATCCTGAGCCAA	48.78	1	CCTTTGAGTCTCTGCACCTATC	51.87	1	D	2313 NS Gyps
EC_2318_CMP_0888	ctccttttgtctcttttttcaaaagaaaaaaag	2	645206	species	Caryophyllaceae	3568	Moehringia	169226	Moehringia macrophylla	645206	636	GGGCAATCCTGAGCCAA	56.66	0	CCTTTGAGTCTCTGCACCTATC	51.87	1	D	2318 Can
EC_2319_CMP_0889	ctccttttttctcctttttcaaaataaaaaaag	1	169227	species	Caryophyllaceae	3568	Moehringia	169226	Moehringia trinervia	169227	632	GGGCAATCCTGAGCCAA	56.66	0	CCTTTGAGTCTCTGCACCTATC	51.87	1	D	2319 ON Moe
EC_2329_CMP_0890	ctccttttttcaaaagcaaaaaagtattaagaaagcaagaaaaaaag	2	39919	species	Caryophyllaceae	3568	Silene	3573	Silene uniflora	39919	NA	GGGCAATCCTGAGCCAA	56.66	0	CCTTTGAGTCTCTGCACCTATC	51.87	1	D	2329 ON Silene un
EC_2321_CMP_0891	ctcctttttttgtctccctttttcaaaagacaaaaaggattcagaaagcaagaataaaacag	2	230724	species	Caryophyllaceae	3568	Sagina	230723	Sagina procumbens	230724	690	GGGCAATCCTGAGCCAA	56.66	0	CCTTTGAGTCTCTGCACCTATC	51.87	1	D	2321 ON Sagina
EC_2322b_CMP_0892	ctccttttttcaaaagcaaaaaaaggtattaagaaagcaagaaaaaaag	1	39879	species	Caryophyllaceae	3568	Silene	3573	Silene dioica	39879	647	GGGCAATCCTGAGCCAA	56.66	0	CCTTTGAGTCTCTGCACCTATC	51.87	1	D	2322b ON Silene di
EC_2323a_CMP_0893	ctccttttttcaaaagcaaaaaaagtattaagaaagaaaaaaaag	1	54819	species	Caryophyllaceae	3568	Silene	3573	Silene linnaeana	54819	648	GGGCAATCCTGAGCCAA	56.66	0	CCTTTGAGTCTCTGCACCTATC	51.87	1	D	2323a OA Silene
EC_2323b_CMP_0894	ctccttttttcaaaagcaaaaaaagtattaagaaagaaaaaaaaag	1	54819	species	Caryophyllaceae	3568	Silene	3573	Silene linnaeana	54819	650	GGGCAATCCTGAGCCAA	56.66	0	CCTTTGAGTCTCTGCACCTATC	51.87	1	D	2323b OA Silene
EC_2324_CMP_0895	ctccttttattttcctttttttcaaaagcaaaataaaggatgaagaaagcaagaaaaaaagg	2	42038	species	Caryophyllaceae	3568	Silene	3573	Silene nutans	42038	646	GGGCAATCCTGAGCCAA	56.66	0	CCTTTGAGTCTCTGCACCTATC	51.87	1	D	2324 ON Silene nuta
EC_2325_CMP_0896	ctccttttttcaaaagcaaaaaaaagtattaagaaagaaaaaaag	1	669834	species	Caryophyllaceae	3568	Silene	3573	Silene pauciflora	669834	632	GGGCAATCCTGAGCCAA	56.66	0	CCTTTGAGTCTCTGCACCTATC	51.87	1	D	2325 NS Silene
EC_2328_CMP_0898	ctccttttattttgcttttgaaaaaaagg	1	39917	species	Caryophyllaceae	3568	Silene	3573	Silene tatarica	39917	612	GGGCAATCCTGAGCCAA	56.66	0	CCTTTGAGTCTCTGCACCTATC	51.87	1	D	2328 ON Silene ta
EC_2331_CMP_0899	ctccttttttcaaaagcaaaaaagtattaagaaagcaagaaaaaaag	2	42043	species	Caryophyllaceae	3568	Silene	3573	Silene vulgaris	42043	NA	GGGCAATCCTGAGCCAA	56.66	0	CCTTTGAGTCTCTGCACCTATC	51.87	1	D	2331 ON Silene vu
EC_2333_CMP_0900	ctccttaaaaagtatcctaaaaaaaaaaacggattcaaaaagcaagaataaaaaag	2	254021	species	Caryophyllaceae	3568	Stellaria	13273	Stellaria alsine	254021	640	GGGCAATCCTGAGCCAA	56.66	0	CCTTTGAGTCTCTGCACCTATC	51.87	1	D	2333 ON Stellar
EC_2340_CMP_0901	ctccttaaatcgtctcctaaaaaaaaacggattcaaaaaacaagaataaaaaag	1	271541	species	Caryophyllaceae	3568	Stellaria	13273	Stellaria graminea	271541	642	GGGCAATCCTGAGCCAA	56.66	0	CCTTTGAGTCTCTGCACCTATC	51.87	1	D	2340 ON Stell
EC_2342b_CMP_0902	ctccttaattgtctccttaaaaaaacggattcaaaaagcaagaataaaaaag	1	581250	species	Caryophyllaceae	3568	Stellaria	13273	Stellaria holostea	581250	640	GGGCAATCCTGAGCCAA	56.66	0	CCTTTGAGTCTCTGCACCTATC	51.87	1	D	2342b ON Ste
EC_2348_CMP_0903	ctccttttattttttattttttcaaaagcaaaaaaaaagattaagaaagcaagaataaaaaag	1	42042	species	Caryophyllaceae	3568	Viscaria	692066	Viscaria vulgaris	42042	674	GGGCAATCCTGAGCCAA	56.66	0	CCTTTGAGTCTCTGCACCTATC	51.87	1	D	2348 ON Viscari
EC_2348b_CMP_0904	ctccttttattttttattttttcaaaagcaaaaaaaaaggattaagaaagcaagaataaaaaag	1	42042	species	Caryophyllaceae	3568	Viscaria	692066	Viscaria vulgaris	42042	674	GGGCAATCCTGAGCCAA	56.66	0	CCTTTGAGTCTCTGCACCTATC	51.87	1	D	2348b ON Visca
EC_2358b_CMP_0905	atcttcttttctgaaatcaaacccaaatacaggggttcaaaaagcgagaataaaaaag	1	91097	species	Crassulaceae	3781	Hylotelephium	91095	Hylotelephium telephium	91097	587	GGGCAATCCTGAGCCAA	56.66	0	CCGTTGAGTCTCTGCACCTATC	53.99	1	D	2358b ON
EC_2360_CMP_0906	atcctcttttccgaagccaaccccaaatagaggggtttaaaaagcgagaataaaaaag	2	23028	species	Crassulaceae	3781	Sedum	3784	Sedum acre	23028	NA	GGGCAATCCTGAGCCGA	51.83	1	CCGTTGAGTCTCTGCACCTATC	53.99	1	D	2360 ON Sedum acre
EC_2367_CMP_0907	atcttctttttgagaaaaagaaatatataaaatatttcttatttcagataagaaataatattttttcttatctaatattaaa	2	140782	species	Cyperaceae	4609	Carex	13398	Carex acuta	140782	690	GGGCAATCCTGAGCCAA	56.66	0	CCATCGAGTCTCTGCACCTATC	49.86	1	D	2367 ON Carex acuta
EC_2368_CMP_0908	atcttctttttgagaaaaagaaatatataaaatatttcttatttcagataagaaataatattatttcttatctaatattaaa	2	241195	species	Cyperaceae	4609	Carex	13398	Carex alba	241195	NA	GGGCAATCCTGAGCCAA	56.66	0	CCATCGAGTCTCTGCACCTATC	49.86	1	D	2368 Can Carex alba
EC_2370_CMP_0909	atcttctttttgagaaaaagaaatatataaaatatttcttatttcagataagaaagaataatatcttttatctaatattaaa	2	240679	species	Cyperaceae	4609	Carex	13398	Carex appropinquata	240679	693	GGGCAATCCTGAGCCAA	56.66	0	CCATCGAGTCTCTGCACCTATC	49.86	1	D	2370 ON Care
EC_2371_CMP_0910	atcttctttttgagaaaaagaaatatataaaaatataaaatatttcttatttcagataagaaataatattttttcttatctaatattaaa	1	140788	species	Cyperaceae	4609	Carex	13398	Carex aquatilis	140788	698	GGGCAATCCTGAGCCAA	56.66	0	CCATCGAGTCTCTGCACCTATC	49.86	1	D	2371 NS Carex aq
EC_2371_CMP_0911	atcttctttttgagaaaaagaaatatataaaatatttcttatttcagataagaaataatattttttcttatctaatattaaa	2	140788	species	Cyperaceae	4609	Carex	13398	Carex aquatilis	140788	690	GGGCAATCCTGAGCCAA	56.66	0	CCATCGAGTCTCTGCACCTATC	49.86	1	D	2371 ON Carex aq
EC_2377_CMP_0912	atcttctttttgagaaaaagaaatatataaaatatttcttatttcagataagaaagaataatatttcttatctaatattaaa	1	314400	species	Cyperaceae	4609	Carex	13398	Carex bebbii	314400	683	GGGCAATCCTGAGCCAA	56.66	0	CCATCGAGTCTCTGCACCTATC	49.86	1	D	2377 Can Carex bebb
EC_2378_CMP_0913	atcttctttttgagaaaaagaaatatataaaatatttcttatttcagataagaaagaataatatttcttatctaatattaaa	2	140792	species	Cyperaceae	4609	Carex	13398	Carex bohemica	140792	NA	GGGCAATCCTGAGCCAA	56.66	0	CCATAGAGTCTCTGCACCTATC	51.57	1	D	2378 NS Carex boh
EC_2381_CMP_0914	atcttctttttgagaaaaagaaatatataaaatatttcttatttcagataagaaataatattttttcttatctaatattaaa	1	241202	species	Cyperaceae	4609	Carex	13398	Carex buxbaumii	241202	689	GGGCAATCCTGAGCCAA	56.66	0	CCATCGAGTCTCTGCACCTATC	49.86	1	D	2381 ON Carex bu
EC_2382_CMP_0915	atcttctttttgagaaaaagaaatatagaaaatatttcttatttcagataaaaaacaataatattttttatctaatattaaa	1	140796	species	Cyperaceae	4609	Carex	13398	Carex canescens	140796	693	GGGCAATCCTGAGCCAA	56.66	0	CCATCGAGTCTCTGCACCTATC	49.86	1	D	2382 NS Carex ca
EC_2389_CMP_0916	atcttctttttgagaaaaagaaatatataaaatatttcttatttcagataagaaataatattttttcttatctaatattaaa	1	314409	species	Cyperaceae	4609	Carex	13398	Carex crawfordii	314409	697	GGGCAATCCTGAGCCAA	56.66	0	CCATCGAGTCTCTGCACCTATC	49.86	1	D	2389 Can Carex
EC_2389_CMP_0917	atcttctttttgagaaaaagaaatatataaaatatttcttatttcagataagaaagaataatatttcttatctaatattaaa	1	314409	species	Cyperaceae	4609	Carex	13398	Carex crawfordii	314409	683	GGGCAATCCTGAGCCAA	56.66	0	CCATCGAGTCTCTGCACCTATC	49.86	1	D	2389 OA Carex c
EC_2390_CMP_0918	atcttctttttgagaaaaagaaatatatgaaatatttcttatttcagataagaaataatgttttttcttatctaatattaaa	1	247936	species	Cyperaceae	4609	Carex	13398	Carex deflexa	247936	690	GGGCAATCCTGAGCCAA	56.66	0	CCATCGAGTCTCTGCACCTATC	49.86	1	D	2390 OA Carex defl
EC_2391_CMP_0919	atcttctttttgagaaaaagaaatatataaaatatttcttatttcagataagaaataatatttcttattatctaatattaaa	2	241204	species	Cyperaceae	4609	Carex	13398	Carex demissa	241204	NA	GGGCAATCCTGAGCCAA	56.66	0	CCATCGAGTCTCTGCACCTATC	49.86	1	D	2391 ON Carex demi
EC_2393b_CMP_0920	atcttctttttgagaaaaagaaatatataaaaatatataaaatatttcttatttcagataagaaagaataatatttcttatctaatattaaa	1	140803	species	Cyperaceae	4609	Carex	13398	Carex diandra	140803	703	GGGCAATCCTGAGCCAA	56.66	0	CCATCGAGTCTCTGCACCTATC	49.86	1	D	2393b ON Carex di
EC_2394_CMP_0921	atcttctttttgagaaaaagaaatatataaaatatttcttatttaagataagaaataatattttttcttatctaatattaaa	2	140805	species	Cyperaceae	4609	Carex	13398	Carex digitata	140805	690	GGGCAATCCTGAGCCAA	56.66	0	CCATCGAGTCTCTGCACCTATC	49.86	1	D	2394 ON Carex dig
EC_2395_CMP_0922	atcttctttttgagaaaaagaaatatagaaaatatttcttatttcagataagaaagaataatatttcttatctaatattaaa	2	111420	species	Cyperaceae	4609	Carex	13398	Carex dioica	111420	694	GGGCAATCCTGAGCCAA	56.66	0	CCATCGAGTCTCTGCACCTATC	49.86	1	D	2395 ON Carex dioic
EC_2396_CMP_0923	atcttctttttgagaaaaagaaatatataaaatatttcttatttcagataagaaagaatattatttcttatctaatattaaa	2	312740	species	Cyperaceae	4609	Carex	13398	Carex disperma	312740	693	GGGCAATCCTGAGCCAA	56.66	0	CCATCGAGTCTCTGCACCTATC	49.86	1	D	2396 ON Carex dis
EC_2397_CMP_0924	atcttctttttgagaaaaagaaatatataaaatattttttatttcagataagaaataatattatttcttatctaatattaaa	2	140807	species	Cyperaceae	4609	Carex	13398	Carex eburnea	140807	694	GGGCAATCCTGAGCCAA	56.66	0	CCATCGAGTCTCTGCACCTATC	49.86	1	D	2397 Can Carex ebu
EC_2398_CMP_0925	atcttctttttgagaaaaagaaatatataaaatatttcttatttcagataagaaagaataatatttcttatctaatattaaa	2	234467	species	Cyperaceae	4609	Carex	13398	Carex echinata	234467	698	GGGCAATCCTGAGCCAA	56.66	0	CCATCGAGTCTCTGCACCTATC	49.86	1	D	2398 ON Carex ech
EC_2399_CMP_0926	atcttctttttgagaaaaagaaatatataaaatatttcttatttcagataagaaataatattttttcttatctaatattaaa	2	241206	species	Cyperaceae	4609	Carex	13398	Carex elata	241206	690	GGGCAATCCTGAGCCAA	56.66	0	CCATCGAGTCTCTGCACCTATC	49.86	1	D	2399 ON Carex elata
EC_2400_CMP_0927	atcttctttttgagaaaaagaaatatataaaatatttcttatttcagataagaaataatattttttcttatctaatattaaa	2	140808	species	Cyperaceae	4609	Carex	13398	Carex eleusinoides	140808	691	GGGCAATCCTGAGCCAA	56.66	0	CCATCGAGTCTCTGCACCTATC	49.86	1	D	2400 NS Carex
EC_2401b_CMP_0928	atcttctttttgagaaaaagaaatatagaaaatatttcttatttcagataagaaagaataatatttcttatctaatattaaa	1	240685	species	Cyperaceae	4609	Carex	13398	Carex elongata	240685	693	GGGCAATCCTGAGCCAA	56.66	0	CCATCGAGTCTCTGCACCTATC	49.86	1	D	2401b ON Carex e
EC_2402b_CMP_0929	atcttctttttgagaaaaagaaatatataaaatatttcttatttcagataagaaataatattttttcttatctaatattaaa	1	140809	species	Cyperaceae	4609	Carex	13398	Carex ericetorum	140809	690	GGGCAATCCTGAGCCAA	56.66	0	CCATCGAGTCTCTGCACCTATC	49.86	1	D	2402b ON Carex
EC_2403_CMP_0930	atcttctttttgagaaaaagaaatatataaaatattttttatttcagataagaaatattttatttcttatctaatattaaa	2	69855	species	Cyperaceae	4609	Carex	13398	Carex filifolia	69855	693	GGGCAATCCTGAGCCAA	56.66	0	CCATCGAGTCTCTGCACCTATC	49.86	1	D	2403 Can Carex fi
EC_2404_CMP_0931	atcttctttttgagaaaaagaaatatataaaatatttcttatttcagataagaaataatatttcttattatctaatattaaa	2	140816	species	Cyperaceae	4609	Carex	13398	Carex flava	140816	690	GGGCAATCCTGAGCCAA	56.66	0	CCATCGAGTCTCTGCACCTATC	49.86	1	D	2404 ON Carex flava
EC_2405_CMP_0932	atcttctttttgagaaaaagaaatatataaaatatttcttatttcagataagaaagaataatatttcttatctaatattaaa	1	314421	species	Cyperaceae	4609	Carex	13398	Carex foenea	314421	698	GGGCAATCCTGAGCCAA	56.66	0	CCATCGAGTCTCTGCACCTATC	49.86	1	D	2405 Can Carex foen
EC_2407_CMP_0933	atcttctttttgagaaaaagaaatatataaaatatttcttatttcagataagaaataatattttttcttatctaatattaaa	2	140819	species	Cyperaceae	4609	Carex	13398	Carex globularis	140819	NA	GGGCAATCCTGAGCCAA	56.66	0	CCATCGAGTCTCTGCACCTATC	49.86	1	D	2407 NS Carex g
EC_2408_CMP_0934	atcttctttttgagaaaaagaaatatagaaaatatttcttatttcagataagaaagaataatatttcttatctaatattaaa	3	312745	species	Cyperaceae	4609	Carex	13398	Carex gynocrates	312745	NA	GGGCAATCCTGAGCCAA	56.66	0	CCATCGAGTCTCTGCACCTATC	49.86	1	D	2408 Can Carex
EC_2409_CMP_0935	atcttctttttgagaaaaagaaatatagaaaatatttcttatttcagataagaaacaataagattttttatctaatattaaa	3	240690	species	Cyperaceae	4609	Carex	13398	Carex heleonastes	240690	NA	GGGCAATCCTGAGCCAA	56.66	0	CCATCGAGTCTCTGCACCTATC	49.86	1	D	2409 ON Carex
EC_2410_CMP_0936	atcttctttttgagaaaaagaaatatataaaatatttcttatttcagataagaaagaataatatttcttatctaatattaaa	1	203791	species	Cyperaceae	4609	Carex	13398	Carex interior	203791	698	GGGCAATCCTGAGCCAA	56.66	0	CCATCGAGTCTCTGCACCTATC	49.86	1	D	2410 Can Carex in
EC_2411_CMP_0937	atcttctttttgagaaaaagaaatattttgagaaaaagaaatatataaaatatttcttatttcagataagaaataatattttttcttatctaatattaaa	1	140825	subspecies	Cyperaceae	4609	Carex	13398	Carex lasiocarpa	241213	708	GGGCAATCCTGAGCCAA	56.66	0	CCATCGAGTCTCTGCACCTATC	49.86	1	D	2411 Can Carex
EC_2415b_CMP_0938	atcttctttttgataaaaagaaatatatcaaatatttcttatttcagataagaaataatattttttcttatctaatattaaa	1	418171	species	Cyperaceae	4609	Carex	13398	Carex laxa	418171	690	GGGCAATCCTGAGCCAA	56.66	0	CCATCGAGTCTCTGCACCTATC	49.86	1	D	2415b ON Carex laxa
EC_2417_CMP_0939	atcttctttttgagaaaaagaaatatataaaatatttcttatttcagataagaaataatattttttcttatctaatattaaa	2	301491	species	Cyperaceae	4609	Carex	13398	Carex lenticularis	301491	690	GGGCAATCCTGAGCCAA	56.66	0	CCATCGAGTCTCTGCACCTATC	49.86	1	D	2417 Can Care
EC_2418_CMP_0940	atcttctttttgagaaaaagaaatatataaaatatttcttatttcagataagaaagaataatatttcttatctaatattaaa	2	372273	species	Cyperaceae	4609	Carex	13398	Carex leporina	372273	NA	GGGCAATCCTGAGCCAA	56.66	0	CCATCGAGTCTCTGCACCTATC	49.86	1	D	2418 ON Carex lep
EC_2419_CMP_0941	atcttctttttgagaaaaagaaatatataaaataaaatattttatatttcagataagaaatattttatttcttatctaatattaaa	2	100281	species	Cyperaceae	4609	Carex	13398	Carex leptalea	100281	NA	GGGCAATCCTGAGCCAA	56.66	0	CCATTGAGTCTCTGCACCTATC	56.99	0	D	2419 Can Carex le
EC_2422b_CMP_0942	atcttctttttgagaaaaagaaatatagaaaatatttcttatttcagataagaaagaataatattttttatctaatattaaa	1	240689	species	Cyperaceae	4609	Carex	13398	Carex loliacea	240689	698	GGGCAATCCTGAGCCAA	56.66	0	CCATCGAGTCTCTGCACCTATC	49.86	1	D	2422b ON Carex l
EC_2423_CMP_0943	atcttctttttgagaaaaagaaatatataaaatatttcttatttcagataagaaataatattttttcttatctaatattaaa	3	657479	species	Cyperaceae	4609	Carex	13398	Carex lyngbyei	657479	690	GGGCAATCCTGAGCCAA	56.66	0	CCATCGAGTCTCTGCACCTATC	49.86	1	D	2423 ON Carex lyn
EC_2430_CMP_0944	atcttctttttgagaaaaagaaatatatcaaatatttcttatttcagataagaaataatattttttcttatctaatattaaa	1	312759	species	Cyperaceae	4609	Carex	13398	Carex oligosperma	312759	690	GGGCAATCCTGAGCCAA	56.66	0	CCATCGAGTCTCTGCACCTATC	49.86	1	D	2430 NS Carex
EC_2431_CMP_0945	atcttctttttgagaaaaagaaatatataaaatatttcttatttaagataagaaataatattttttcttatctaatattaaa	2	241222	species	Cyperaceae	4609	Carex	13398	Carex ornithopoda	241222	690	GGGCAATCCTGAGCCAA	56.66	0	CCATCGAGTCTCTGCACCTATC	49.86	1	D	2431 ON Carex
EC_2432_CMP_0946	atcttctttttgagaaaaagaaatatataaaatatttcttatttcagataagaaataatattttttcttatctaatattaaa	2	644193	species	Cyperaceae	4609	Carex	13398	Carex paleacea	644193	690	GGGCAATCCTGAGCCAA	56.66	0	CCATCGAGTCTCTGCACCTATC	49.86	1	D	2432 ON Carex pal
EC_2436_CMP_0947	atcttctttttgataaaaagaaatatatcaaatatttcttatttcagataagaaataatattttttcttatctaatattaaa	2	241224	species	Cyperaceae	4609	Carex	13398	Carex panicea	241224	690	GGGCAATCCTGAGCCAA	56.66	0	CCATCGAGTCTCTGCACCTATC	49.86	1	D	2436 ON Carex pani
EC_2439_CMP_0948	atcttctttttgagaaaaagaaatatataaaatatttcttatttcagataagaaatattttatttcttatctaatattaaa	2	140843	species	Cyperaceae	4609	Carex	13398	Carex pauciflora	140843	693	GGGCAATCCTGAGCCAA	56.66	0	CCATCGAGTCTCTGCACCTATC	49.86	1	D	2439 ON Carex p
EC_2441_CMP_0949	atcttcttttttagaaaaagaaatatatgaaatatttcttatttcagataagaaataatgttttttcttatctaatattaaa	1	69861	species	Cyperaceae	4609	Carex	13398	Carex peckii	69861	690	GGGCAATCCTGAGCCAA	56.66	0	CCATCGAGTCTCTGCACCTATC	49.86	1	D	2441 Can Carex pecki
EC_2444_CMP_0950	atcttctttttgagaaaaagaaatatatgaaatatttcttatttcagataagaaataatgttttttcttatctaatattaaa	1	140848	species	Cyperaceae	4609	Carex	13398	Carex pilulifera	140848	686	GGGCAATCCTGAGCCAA	56.66	0	CCATCGAGTCTCTGCACCTATC	49.86	1	D	2444 ON Carex p
EC_2446_CMP_0951	atcttctttttgagaaaaagaaatatataaaatatttcttatttcagataagaaagaataatatttcttatctaatattaaa	2	314457	species	Cyperaceae	4609	Carex	13398	Carex praticola	314457	NA	GGGCAATCCTGAGCCAA	56.66	0	CCATCGAGTCTCTGCACCTATC	49.86	1	D	2446 Can Carex p
EC_2447_CMP_0952	atcttctttttgagaaaaagaaatatataaaatatttcttatttcagataagaaagaataatatttcttatctaatattaaa	1	314459	species	Cyperaceae	4609	Carex	13398	Carex pseudocuraica	314459	698	GGGCAATCCTGAGCCAA	56.66	0	CCATCGAGTCTCTGCACCTATC	49.86	1	D	2447 NS Care
EC_2448_CMP_0953	atcttctttttgagaaaaagaaatatataaaatatttcttatttcagataagaaataagaaataatattttttcttatctaatattaaa	1	312764	species	Cyperaceae	4609	Carex	13398	Carex retrorsa	312764	697	GGGCAATCCTGAGCCAA	56.66	0	CCATCGAGTCTCTGCACCTATC	49.86	1	D	2448 Can Carex re
EC_2451_CMP_0954	atcttctttttgagaaaaagaaatatatgaaatatttcttatttcagataagaaataatgttttttcttatctaatattaaa	1	140852	species	Cyperaceae	4609	Carex	13398	Carex rossii	140852	690	GGGCAATCCTGAGCCAA	56.66	0	CCATCGAGTCTCTGCACCTATC	49.86	1	D	2451 Can Carex ross
EC_2455_CMP_0955	atcttctttttgagaaaaagaaatatataaaatatttcttatttcagataagaaagaataatatttcttatctaatattaaa	1	314462	species	Cyperaceae	4609	Carex	13398	Carex sartwellii	314462	698	GGGCAATCCTGAGCCAA	56.66	0	CCATCGAGTCTCTGCACCTATC	49.86	1	D	2455 Can Carex
EC_2456_CMP_0956	atcttctttttgagaaaaagaaatatataaaatatttcttatttcagataagaaataatattttttcttatctaatattaaa	3	69867	species	Cyperaceae	4609	Carex	13398	Carex scirpoidea	69867	NA	GGGCAATCCTGAGCCAA	56.66	0	CCATCGAGTCTCTGCACCTATC	49.86	1	D	2456 ON Carex sc
EC_2458_CMP_0957	atcttctttttgagaaaaagaaatatataaaatatttcttatttcagataagaaagaataatatttcttatctaatattaaa	1	433011	species	Cyperaceae	4609	Carex	13398	Carex sterilis	433011	693	GGGCAATCCTGAGCCAA	56.66	0	CCATCGAGTCTCTGCACCTATC	49.86	1	D	2458 Can Carex st
EC_2459_CMP_0958	atcttctttttgagaaaaagaaatatataaaatatttcttatttcagataagaaagaataatattttcttatctaacattaaa	1	240665	species	Cyperaceae	4609	Carex	13398	Carex stipata	240665	699	GGGCAATCCTGAGCCAA	56.66	0	CCATTGAGTCTCTGCACCTATC	56.99	0	D	2459 Can Carex sti
EC_2460_CMP_0959	atcttctttttgagaaaaagaaatatataaaatatttcttatttcagataagaaagaataatatttcttatctaatattaaa	1	314476	species	Cyperaceae	4609	Carex	13398	Carex sychnocephala	314476	700	GGGCAATCCTGAGCCAA	56.66	0	CCATCGAGTCTCTGCACCTATC	49.86	1	D	2460 Can Car
EC_2463_CMP_0960	atcttctttttgagaaaaagaaatatatgaaatatttcttatttcagataagaaataatgttttttcttatctaatattaaa	1	299770	species	Cyperaceae	4609	Carex	13398	Carex tonsa	299770	691	GGGCAATCCTGAGCCAA	56.66	0	CCATCGAGTCTCTGCACCTATC	49.86	1	D	2463 Can Carex tonsa
EC_2469_CMP_0961	atcttctttttgagaaaaagaaatatataaaatatttcttatttcagataagaaataatattttttcttatctaatattaaa	1	241236	species	Cyperaceae	4609	Carex	13398	Carex vesicaria	241236	690	GGGCAATCCTGAGCCAA	56.66	0	CCATCGAGTCTCTGCACCTATC	49.86	1	D	2469 ON Carex ve
EC_2470_CMP_0962	atcttctttttgagaaaaagaaatatataaaatatttcttatttcagataagaaataatatttcttattatctaatattaaa	2	241237	species	Cyperaceae	4609	Carex	13398	Carex viridula	241237	NA	GGGCAATCCTGAGCCAA	56.66	0	CCATCGAGTCTCTGCACCTATC	49.86	1	D	2470 NS Carex vir
EC_2471_CMP_0963	atcttctttttgagaaaaagaaatatataaaatatttcttatttcagatcagataagaaagaataatattttcttatctaatattaaa	1	240678	species	Cyperaceae	4609	Carex	13398	Carex vulpina	240678	696	GGGCAATCCTGAGCCAA	56.66	0	CCATCGAGTCTCTGCACCTATC	49.86	1	D	2471 ON Carex vulp
EC_2476_CMP_0964	atcatttttttttttttttaatatctagatagaaaaaatagatatatagatagatagatctagataatctattatctatctagatatagatatagaattatctataataaaaag	2	280064	species	Cyperaceae	4609	Eleocharis	46324	Eleocharis mamillata	280064	NA	GGGCAATCCTGAGCCAA	56.66	0	CCATCGAGTCTCTGCACCTATC	49.86	1	D	2476 ON Ele
EC_2477_CMP_0965	atcattttttttttttaatatctaaatagaaaaaatagatatatagatagatagatctagataatctattatctatctagatatagatagatatagaattatctataataaaaag	4	110297	species	Cyperaceae	4609	Eleocharis	46324	Eleocharis palustris	110297	731	GGGCAATCCTGAGCCAA	56.66	0	CCATCGAGTCTCTGCACCTATC	49.86	1	D	2477 ON Ele
EC_2478_CMP_0966	atcatttttttttttttaatatctatctagaaaaaatatatctagatatatatatatatatatataatattctatatatatagatatagaattatctataataaaaag	2	46325	species	Cyperaceae	4609	Eleocharis	46324	Eleocharis quinqueflora	46325	736	GGGCAATCCTGAGCCAA	56.66	0	CCATCGAGTCTCTGCACCTATC	49.86	1	D	2478 ON E
EC_2479_CMP_0967	atcattttttttttttttaatatctagatagaaaaaatagatatctagatagatagatagatctagataatctattatctatctataattctatagatatagaattatctataataaaaag	2	669671	species	Cyperaceae	4609	Eleocharis	46324	Eleocharis uniglumis	669671	NA	GGGCAATCCTGAGCCAA	56.66	0	CCATCGAGTCTCTGCACCTATC	49.86	1	D	2479 ON Ele
EC_2479b_CMP_0968	atcattttttttttttttaatatctagatagaaaaaaatagatatctagatagatagatagatctagataatctattatctatctataattctatagatatagaattatctataataaaaag	1	669671	species	Cyperaceae	4609	Eleocharis	46324	Eleocharis uniglumis	669671	745	GGGCAATCCTGAGCCAA	56.66	0	CCATCGAGTCTCTGCACCTATC	49.86	1	D	2479b ON E
EC_2480_CMP_0969	atctttcattttgagaaaatgagagatataaaatatctcttatttattataagaaatcaaatatttcttatctaatattaaa	1	100292	species	Cyperaceae	4609	Eriophorum	46326	Eriophorum angustifolium	100292	694	GGGCAATCCTGAGCCAA	56.66	0	CCATCGAGTCTCTGCACCTATC	49.86	1	D	2480 NS
EC_2493_CMP_0970	atctttatttttagaaaacaaatacgaatatatattgattgaaaaaaatgaaatatatgaaaattccaattttattgaaaatacaaaagaaaaaa	1	241642	species	Cyperaceae	4609	Rhynchospora	46332	Rhynchospora alba	241642	691	GGGCAATTCTGAGCCAA	49.17	1	CCATTGAGTCTCTGCACCTATC	56.99	0	D	2493 ON Rhynch
EC_2494_CMP_0971	atctttatttttagaaaacgaatacgaatatatattgattgaaaaaaatgaaatatatgaaaattccaatttttttgaaaataaaaaagaaaaag	1	529450	species	Cyperaceae	4609	Rhynchospora	46332	Rhynchospora fusca	529450	694	GGGCAATTCTGAGCCAA	49.17	1	CCATTGAGTCTCTGCACCTATC	56.99	0	D	2494 ON Rhync
EC_2496_CMP_0972	atcattattttgaaaaaatattaatattctatattctaatatattagaatattaaataaaattctataataaatatagaattttctaaaaaaaaag	1	76502	species	Cyperaceae	4609	Schoenoplectus	76500	Schoenoplectus lacustris	76502	716	GGGCAATCCTGAGCCAA	56.66	0	CCATCGAGTCTCTGCACCTATC	49.86	1	D	2496 ON
EC_2497_CMP_0973	atcattattttgaaaaaatattaatattctatattctaatatattagaatattaaataaaattctataataaatatagaattttctaaaaaaaaaaaag	1	238833	species	Cyperaceae	4609	Schoenoplectus	76500	Schoenoplectus pungens	238833	720	GGGCAATCCTGAGCCAA	56.66	0	CCATCGAGTCTTTGCCCCTATC	30.08	3	D	2497 Can
EC_2498_CMP_0974	atcattattttggaaaaatattaatattccatattctaatatattagaatattaaataaaattctataataaatatagaattttctaaaaaaaaag	1	529455	species	Cyperaceae	4609	Schoenoplectus	76500	Schoenoplectus validus	529455	716	GGGCAATCCTGAGCCAA	56.66	0	CCATCGAGTCTCTGCACCTATC	49.86	1	D	2498 Can
EC_2501_CMP_0975	atctttcattttgagaaaatgagagatataaaatatttcttattttttataagaaataaaatatttcttatctaatattaaa	2	291109	species	Cyperaceae	4609	Scirpus	46334	Scirpus radicans	291109	NA	GGGCAATCCTGAGCCAA	56.66	0	CCATCGAGTCTCTGCACCTATC	49.86	1	D	2501 NS Scirpus
EC_2503_CMP_0976	atctttcattttgagaaaatgagagatataaaatatttcttattttttataagaaataaaatatttcttatctaatattaaa	3	434052	species	Cyperaceae	4609	Scirpus	46334	Scirpus sylvaticus	434052	694	GGGCAATCCTGAGCCAA	56.66	0	CCATCGAGTCTCTGCACCTATC	49.86	1	D	2503 ON Scirp
EC_2506_CMP_0977	atcttgtattacccgaatgaatttcggtcgatggaacga	1	32101	species	Dennstaedtiaceae	32084	Pteridium	32100	Pteridium aquilinum	32101	639	AGGCAATCCTGAGCCAA	50.77	1	CCGTCGAGTCTCTGTACCTATC	37.7	3	D	2506 ON Pteri
EC_2507_CMP_0978	atcctgttttccgaaaacaaacaagggttcagaaagctaaaatcaaaaagaaaaaaag	2	105271	species	Caprifoliaceae	4200	Knautia	59182	Knautia arvensis	105271	599	NA	NA	NA	CCATTGAGTCTCTGCACCTATC	56.99	0	D	2507 ON Knautia
EC_2508_CMP_0979	atccagttttccgaaaacaaacaagggttcagaaagctaaaaaaaaaaaaag	2	105906	species	Caprifoliaceae	4200	Succisa	105905	Succisa pratensis	105906	NA	GGGCAATCCTGAGCCAA	56.66	0	CCATTGAGTCTCTGCACCTATC	56.99	0	D	2508 ON Succis
EC_2509b_CMP_0980	ctcctattttttacgaaagcaaaaaaagaaaggttcaaaaaacgggaatcaacatgaaaaaacaaag	1	173389	species	Droseraceae	4360	Drosera	4363	Drosera anglica	173389	633	GGGTCATCCTGAGCCAA	44.74	2	CCATTGAGTCTCTGCACCTATC	56.99	0	D	2509b ON Droser
EC_2512c_CMP_0981	atcttgtcttactcaaatgaatttcgggcgatgaggcga	1	239555	species	Dryopteridaceae	29607	Dryopteris	3287	Dryopteris carthusiana	239555	654	GGGCAATCCTGAGCCAA	56.66	0	CCGTCGAGTCTCTGTACCTATC	37.7	3	D	2512c ON
EC_2513b_CMP_0982	atcttgtcttactcaaatgaatttcgggcgatgaggcga	2	32114	species	Dryopteridaceae	29607	Dryopteris	3287	Dryopteris cristata	32114	654	GGGCAATCCTGAGCCAA	56.66	0	CCGTCGAGTCTCTGTACCTATC	37.7	3	D	2513b ON Dry
EC_2514c_CMP_0983	atcttgtcttactcaaatgaatttcgggcgatgaggcga	1	239561	species	Dryopteridaceae	29607	Dryopteris	3287	Dryopteris dilatata	239561	660	GGGCAATCCTGAGCCAA	56.66	0	CCGTCGAGTCTCTGTACCTATC	37.7	3	D	2514c ON Dr
EC_2516b_CMP_0984	atcttgtattactcaaatgaatttcgggcgatgaggcaa	1	3289	species	Dryopteridaceae	29607	Dryopteris	3287	Dryopteris filix-mas	3289	662	GGGCAATCCTGAGCCAA	56.66	0	CCGTCGAGTCTCTGTACCTATC	37.7	3	D	2516b ON Dry
EC_2516c_CMP_0985	atcttgtcttactcaaatgaatttcgggcgatgaggcga	1	3289	species	Dryopteridaceae	29607	Dryopteris	3287	Dryopteris filix-mas	3289	654	GGGCAATCCTGAGCCAA	56.66	0	CCGTCGAGTCTCTGTACCTATC	37.7	3	D	2516c ON Dry
EC_2521_CMP_0986	atcctggttttcaaaaacaaataaaggttcataaagacagaaaaaaaaag	2	125027	species	Elatinaceae	125023	Elatine	125026	Elatine hydropiper	125027	NA	GGGCAATCCTGAGCCAA	56.66	0	CCATTGAGTCTCTGCACCTATC	56.99	0	D	2521 ON Elati
EC_2522_CMP_0987	atcctgtttttcaaaaacaaataaaggttcataaagacagaaaaaaaaaaag	1	256093	species	Elatinaceae	125023	Elatine	125026	Elatine triandra	256093	614	GGGCAATCCTGAGCCAA	56.66	0	CCATTGAGTCTCTGCACCTATC	56.99	0	D	2522 ON Elatine
EC_2538_CMP_0988	atcctttttttcactttcgaaatctttctttgttttcgaaaaaaaaaag	1	93815	species	Ericaceae	4345	Chimaphila	93812	Chimaphila umbellata	93815	591	GGGCAATCCTGAGCCAA	56.66	0	CCATTGAGTCTCTGCACCTATC	56.99	0	D	2538 Can Chi
EC_2538_CMP_0989	atcctttttttcactttcgaaatctttctttgttttcgaaaaaaaaag	1	93815	species	Ericaceae	4345	Chimaphila	93812	Chimaphila umbellata	93815	590	GGGCAATCCTGAGCCAA	56.66	0	CCATTGAGTCTCTGCACCTATC	56.99	0	D	2538 ON Chim
EC_2539_CMP_0990	atcctttatttggcaaacaaacaaagattccgaaagctaaaaaaag	2	191066	species	Ericaceae	4345	Empetrum	45918	Empetrum nigrum	191066	486	GGGCAATCCTGAGCCAA	56.66	0	CCATTGAGTCTCTGCACCTATC	56.99	0	D	2539 Can Empetru
EC_2540_CMP_0991	atcctttttttttggcaaacaaacaaagattccgaaag	1	157511	species	Ericaceae	4345	Gaultheria	13538	Gaultheria hispidula	157511	559	GGGCAATCCTGAGCCAA	56.66	0	CCATTGAGTCTCTGCACCTATC	56.99	0	D	2540 Can Ga
EC_2549_CMP_0992	atcctttttttttttgaaatttttgtttgtttccgaaaaaaagg	1	93823	species	Ericaceae	4345	Pyrola	13650	Pyrola asarifolia	93823	575	GGGCAATCCTGAGCCAA	56.66	0	CCATTGAGTCTCTGCACCTATC	56.99	0	D	2549 Can Pyrola
EC_2550_CMP_0993	atcctttttttttttatttttgtttgttttagaaaaaaaaaagg	1	93824	species	Ericaceae	4345	Pyrola	13650	Pyrola chlorantha	93824	588	GGGCAATCCTGAGCCAA	56.66	0	CCATTGAGTCTCTGCACCTATC	56.99	0	D	2550 Can Pyrola
EC_2550_CMP_0994	atcctttttttttttatttttgtttgttttagaaaaaaaaagg	1	93824	species	Ericaceae	4345	Pyrola	13650	Pyrola chlorantha	93824	585	GGGCAATCCTGAGCCAA	56.66	0	CCATTGAGTCTCTGCACCTATC	56.99	0	D	2550 ON Pyrola
EC_2552_CMP_0995	atctttttttttttgaaatttttgtttgttttcgaaaaaaaagg	1	93826	species	Ericaceae	4345	Pyrola	13650	Pyrola minor	93826	581	GGGCAATCCTGAGCCAA	56.66	0	CCATTGAGTCTCTGCACCTATC	56.99	0	D	2552 Can Pyrola mino
EC_2552_CMP_1_0996	atcttttttttttaatttttgtttgttttcgaaaaaaaagg	1	93826	species	Ericaceae	4345	Pyrola	13650	Pyrola minor	93826	579	GGGCAATCCTGAGCCAA	56.66	0	CCATTGAGTCTCTGCACCTATC	56.99	0	D	2552 ON Pyrola minor
EC_2553_CMP_0997	atcctttttttttgaaatttttgtttgttttcgaaaaaaagg	1	13651	species	Ericaceae	4345	Pyrola	13650	Pyrola rotundifolia	13651	577	GGGCAATCCTGAGCCAA	56.66	0	CCATTGAGTCTCTGCACCTATC	56.99	0	D	2553 ON Pyrol
EC_2564_CMP_0998	atcctagtttccgaaaacaaaaaaagttccataaagacagaaaaaaag	1	3993	species	Euphorbiaceae	3977	Euphorbia	3990	Euphorbia esula	3993	691	GGGCAATCCTGAGCCAA	56.66	0	CCATTGAGTCTCTGCACCTATC	56.99	0	D	2564 NS Euphorbia
EC_2565_CMP_0999	atcctgctttatgaaaacatgggaaagttcagttcagaaagcgacgagaaaaaag	1	118891	species	Fabaceae	3803	Anthyllis	118889	Anthyllis vulneraria	118891	580	GGGCAATCCTGAGCCAA	56.66	0	CCGTTGAGTCTCTGCACCTATC	53.99	1	D	2565 ON Ant
EC_2588_CMP_1000	atcctgctttccgaaaacaaacaaataaaagttcagcaaagtaaaaataaaaaaag	2	53886	species	Fabaceae	3803	Hedysarum	47034	Hedysarum vicioides	53886	439	GGGCAATCCTGAGCCAA	56.66	0	CCGTTGAGTCTCTGCACCTATC	53.99	1	D	2588 NS Hedys
EC_2593_CMP_1001	atccttctttccgaaaacaaacaaataaaagttcagaaactgaaaatcaaaaaag	1	254779	species	Fabaceae	3803	Lathyrus	3853	Lathyrus pratensis	254779	515	GGGCAATCCTGAGCCAA	56.66	0	CCATTGAGTCTCTGCACCTATC	56.99	0	D	2593 ON Lathy
EC_2594_CMP_1002	atccttctttccgaaaacaaataaaagttcagaaagtgaaaataaaaaaaaaaag	1	313117	species	Fabaceae	3803	Lathyrus	3853	Lathyrus sylvestris	313117	511	GGGCAATCCTGAGCCAA	56.66	0	CCATTGAGTCTCTGCACCTATC	56.99	0	D	2594 ON Lath
EC_2595_CMP_1003	atccttctttccgaaaacaaacaaagaaaagttcagaaagtgaaaatccaaaaag	1	313120	species	Fabaceae	3803	Lathyrus	3853	Lathyrus vernus	313120	514	GGGCAATCCTGAGCCAA	56.66	0	CCATTGAGTCTCTGCACCTATC	56.99	0	D	2595 ON Lathyrus
EC_2596_CMP_1004	atcctgctttacgaaaacaagggaaagttcagttaagaaagcgacgagaaaaatg	1	47247	species	Fabaceae	3803	Lotus	3867	Lotus corniculatus	47247	645	GGGCAATCCTGAGCCAA	56.66	0	CCATTGAGTCTCTGCACCTATC	56.99	0	D	2596 ON Lotus
EC_2605_CMP_1005	atccttctttctgaaaacaaataaaagttcagaaagttaaaatcaaaaagg	2	97028	species	Fabaceae	3803	Trifolium	3898	Trifolium medium	97028	620	GGGCAATCCTGAGCCAA	56.66	0	CCATTGAGTCTCTGCACCTATC	56.99	0	D	2605 ON Trifoliu
EC_2606_CMP_1006	atccttctttctgaaaacaaataaaagttcagaaagttaaaatcaaaaagg	2	57577	species	Fabaceae	3803	Trifolium	3898	Trifolium pratense	57577	NA	GGGCAATCCTGAGCCAA	56.66	0	CCATCGAGTCTCTGCACCTATC	49.86	1	D	2606 NS Trifol
EC_2607_CMP_1007	atccttctttccgaaaacaaaataaaagttcagaaagttaaaataaaaaagg	2	3899	species	Fabaceae	3803	Trifolium	3898	Trifolium repens	3899	NA	GGGCAATCCTGAGCCAA	56.66	0	CCATCGAGTCTCTGCACCTATC	49.86	1	D	2607 NS Trifolium
EC_2608_CMP_1008	atccttctttccgaaaacaaataaaagttcagaaagggaaaataaaaaaag	2	361984	species	Fabaceae	3803	Trifolium	3898	Trifolium spadiceum	361984	625	GGGCAATCCTGAGCCAA	56.66	0	CCATTGAGTCTCTGCACCTATC	56.99	0	D	2608 ON Trif
EC_2609_CMP_1009	atccttctttccgaaaacaaaaaaagaaaagttcagaaagtgaaaatcaaaaaag	1	200966	species	Fabaceae	3803	Vicia	3904	Vicia americana	200966	529	GGGCAATCCTGAGCCAA	56.66	0	CCATTGAGTCTCTGCACCTATC	56.99	0	D	2609 OA Vicia am
EC_2613_CMP_1010	atccttctttccgaaaagaaaaaaagaatccttctgaaagttcag	1	347188	species	Fabaceae	3803	Vicia	3904	Vicia sepium	347188	347	AGGTAATTCTGAGCCAA	30.75	3	CCATTGAGTCTCTGCACCGATC	53.15	1	D	2613 ON Vicia sepiu
EC_2614_CMP_1011	atccttctttccgaaaacaaacaaataaaagttcagaaagttaaaatcaaaaag	2	287755	species	Fabaceae	3803	Vicia	3904	Vicia sylvatica	287755	527	GGGCAATCCTGAGCCAA	56.66	0	CCATTGAGTCTCTGCACCTATC	56.99	0	D	2614 ON Vicia sy
EC_2618_CMP_1012	atcctgttttcagaaaaaaaaggggggttccgaaaacacgaatccaaaaag	1	3464	species	Papaveraceae	3465	Capnoides	54439	Capnoides sempervirens	3464	562	GGGCAATCCTGAGCCAA	56.66	0	CCGTTGAGTCTCTGCACCTATC	53.99	1	D	2618 ON Cor
EC_2624_CMP_1013	atcctattaaaatcaaaaaaagcaaaaagaaaggctcagaaagaaaaaaag	2	49940	species	Gentianaceae	21472	Gentianella	49959	Gentianella campestris	49940	455	GGGCAATCCTGAGCCAA	56.66	0	CCGTTGAGTCTCTGCACCTATC	53.99	1	D	2624 ON Ge
EC_2629_CMP_1014	atcctatttttcaaaaaagcaaaaagaaaagaacggctcagaaaaaaaag	1	866907	species	Gentianaceae	21472	Swertia	39241	Swertia obtusa	866907	454	GGGCAATCCTGAGCCAA	56.66	0	CCGTTGAGTCTCTGCACCTATC	53.99	1	D	2629 NS Swertia o
EC_2636_CMP_1015	atcctgctttccgaaaacaaacaaaacacaagggttcagaaagagagaatcaaataaaaaag	1	175226	species	Grossulariaceae	23066	Ribes	3801	Ribes glandulosum	175226	592	GGGCAATCCTGAGCCAA	56.66	0	CCATTGAGTCTCTGCACCTATC	56.99	0	D	2636 OA Ribes
EC_2638_CMP_1016	atcctgctttcctaaaacaaacaaaacacaagggttcagaaagagagaatcaaataaaaaag	1	175205	species	Grossulariaceae	23066	Ribes	3801	Ribes hudsonianum	175205	592	GGGCAATCCTGAGCCAA	56.66	0	CCATTGAGTCTCTGCACCTATC	56.99	0	D	2638 OA Ribes
EC_2640_CMP_1017	atcctgctttcctaaaacaaacaaaacacaagggttcagaaagagagaatcaaataaaaaag	1	78511	species	Grossulariaceae	23066	Ribes	3801	Ribes nigrum	78511	591	GGGCAATCCTGAGCCAA	56.66	0	CCATTGAGTCTCTGCACCTATC	56.99	0	D	2640 ON Ribes nigrum
EC_2641_CMP_1018	atcctgctttcctaaaacaaacaaaacacaagggttcagaaagagagaatcaaataaaaaag	1	175224	species	Grossulariaceae	23066	Ribes	3801	Ribes oxyacanthoides	175224	592	GGGCAATCCTGAGCCAA	56.66	0	CCATTGAGTCTCTGCACCTATC	56.99	0	D	2641 OA Rib
EC_2642_CMP_1019	atcctgctttccgaaaacaaacaaaacacaagggttcagaaagagaaataaaaaag	2	135520	species	Grossulariaceae	23066	Ribes	3801	Ribes spicatum	135520	585	GGGCAATCCTGAGCCAA	56.66	0	CCATTGAGTCTCTGCACCTATC	56.99	0	D	2642 ON Ribes spi
EC_2644_CMP_1020	atcccgttttccgaaataaaaatcaaacacaagggttcaaaaaacgaaaataaaataaagaag	1	434553	species	Haloragaceae	24945	Myriophyllum	24952	Myriophyllum alterniflorum	434553	602	GGGCAATCCTGAGCCAA	56.66	0	CCATTGAGTCTCTGCACCTATC	56.99	0	D	2644
EC_2649_CMP_1021	atcctttttttttttcaaaaaagagttcttatattctttcttattcttagattcttatatattcttatatattattcttatatattatatttgatatattatatttgattctatatatcaataaatagatatctatttggaatccatttagaatctatttggaatctatttagaatagacttgagaatattcatatttctatttacgtttttatttatgtatattattgacatatagaataggaatcaaaaaaag	1	29650	species	Hydrocharitaceae	26319	Najas	13165	Najas flexilis	29650	689	GGGCAATCCTGAGCCAA	56.66	0	CCATTGAGTCTCTGCACCTATC	56.99	0	D	2649 ON Najas flex
EC_2650_CMP_1022	atccttgttttgaaaaaacaaaggtttattatatatatataaatatatatttatttcatatatttacatatatataataggaatcgaaaaaag	1	55494	species	Hydrocharitaceae	26319	Stratiotes	55493	Stratiotes aloides	55494	682	GGGCAATCCTGAGCCAA	56.66	0	CCATTGAGTCTCTGCACCTATC	56.99	0	D	2650 ON Strati
EC_2651_CMP_1023	atccggctttccgaaaacaaagaaagattcataaacagaaaaaaaaag	2	269006	species	Hypericaceae	629714	Hypericum	55962	Hypericum maculatum	269006	441	GGGTAATCCTGAGCCAA	48.78	1	CCATTGAGTCTCTGCACCTATC	56.99	0	D	2651 ON Hype
EC_2652_CMP_1024	atccggctttccgaaaacaaagaaagattcataaacagaaaaaaaaag	2	65561	species	Hypericaceae	629714	Hypericum	55962	Hypericum perforatum	65561	441	GGGTAATCCTGAACCAA	35.23	2	CCATTGAGTCTCTGCACCTATC	56.99	0	D	2652 NS Hype
EC_2653_CMP_1025	atctttattttgagaaaacgaacagggggttaaaaactagaataaaaaag	1	93025	species	Iridaceae	26339	Iris	26378	Iris orientalis	93025	468	GGGCAATCCTGAGCCAA	56.66	0	CCATCGAGTCTCTGCACCTATC	49.86	1	D	2653 NS Iris orie
EC_2656_CMP_1026	atctttattttgagaaaacgaacagggggttaaaaactagaataaaaaag	2	198826	species	Iridaceae	26339	Iris	26378	Iris sibirica	198826	NA	GGGCAATCCTGAGCCAA	56.66	0	CCATCGAGTCTCTGCACCTATC	49.86	1	D	2656 ON Iris sibir
EC_2657_CMP_1027	atctttattttgagaaaaaacaaggtttttaaaaactagaataaaaaag	1	207934	species	Iridaceae	26339	Sisyrinchium	58706	Sisyrinchium montanum	207934	556	GGGCAATCCTGAGCCAA	56.66	0	CCATTGAGTCTCTGCACCTATC	56.99	0	D	2657 ON Si
EC_2659_CMP_1028	attccgttgtttcatttcatgaacgaacgg	1	38494	species	Isoetaceae	13837	Isoetes	13838	Isoetes echinospora	38494	557	AGGCAATCCTGAGCCAA	50.77	1	CCATCGAGTCTCTGCACCTATC	49.86	1	D	2659 ON Isoet
EC_2660b_CMP_1029	attccgttgtttcatttcatgaacgaacgg	1	50271	species	Isoetaceae	13837	Isoetes	13838	Isoetes lacustris	50271	557	AGGCAATCCTGAGCCAA	50.77	1	CCATCGAGTCTCTGCACCTATC	49.86	1	D	2660b ON Isoet
EC_2667_CMP_1030	atctttattttgagataattggtttttatataaaaacgaaaatcaaaaaa	1	308410	species	Juncaceae	14101	Juncus	13578	Juncus brevicaudatus	308410	594	GGGCAATCCTGAGCCAA	56.66	0	CCGTTGAGTCTCTGCACCTATC	53.99	1	D	2667 OA Jun
EC_2669_CMP_1031	atctttattttgagataattggtttttatataaaaactaaaatcaaaaaa	2	223657	species	Juncaceae	14101	Juncus	13578	Juncus bulbosus	223657	577	GGGCAATCCTGAGCCAA	56.66	0	CCGTTGAGTCTCTGCACCTATC	53.99	1	D	2669 ON Juncus b
EC_2670_CMP_1032	atctttattttgataaaatttgtttttatagaaaaattcaaatcaaaaaa	2	253146	species	Juncaceae	14101	Juncus	13578	Juncus conglomeratus	253146	636	GGGCAATCCTGAGCCAA	56.66	0	CCGTTGAGTCTCTGCACCTATC	53.99	1	D	2670 ON Jun
EC_2672_CMP_1033	atctttattttgataaaatttgtttttatagaaaaattcaaatcaaaaaa	1	13579	species	Juncaceae	14101	Juncus	13578	Juncus effusus	13579	636	GGGCAATCCTGAGCCAA	56.66	0	CCGTTGAGTCTCTGCACCTATC	53.99	1	D	2672 ON Juncus eff
EC_2674_CMP_1034	atcttgattttgagaaaatttgtttttatagaaaaactcaaatcaaaaaa	1	223665	species	Juncaceae	14101	Juncus	13578	Juncus gerardii	223665	636	GGGCAATCCTGAGCCAA	56.66	0	CCGTTGAGTCTCTGCACCTATC	53.99	1	D	2674 ON Juncus g
EC_2690_CMP_1035	atcttaatttggagaaaattggtttctctataaaaactagaatcaaaaag	2	223700	species	Juncaceae	14101	Luzula	46322	Luzula pilosa	223700	616	GGGCAATCCTGAGCCAA	56.66	0	CCGTTGAGTCTCTGCACCTATC	53.99	1	D	2690 ON Luzula pil
EC_2691_CMP_1036	atcttaatttggagaaaatttgtttctctataaaaactagaatcaaaaag	1	630117	species	Juncaceae	14101	Luzula	46322	Luzula rufescens	630117	616	GGGCAATCCTGAGCCAA	56.66	0	CCGTTGAGTCTCTGCACCTATC	53.99	1	D	2691 NS Luzula
EC_2698_CMP_1038	atcctgttttctcaaaacaaaggttcaaaaaacgacaaaaaag	2	39297	species	Lamiaceae	4136	Dracocephalum	39166	Dracocephalum ruyschiana	39297	581	GGGCAATCCTGAGCCAA	56.66	0	CCATTGAGTCTCTGCACCTATC	56.99	0	D	2698 ON
EC_2699_CMP_1039	atcctgttttttcaaaacaaaggttcaaaaaccgaaataaag	2	572113	species	Lamiaceae	4136	Galeopsis	457137	Galeopsis bifida	572113	562	GGGCGATCCTGATCCAA	38.98	2	CCATTGAGTCTCTGCACCTATC	56.99	0	D	2699 ON Galeops
EC_2701_CMP_1040	atcctgttttctcaaaaccaaggttcaaaaaacgaaaaaaaaag	1	28509	species	Lamiaceae	4136	Glechoma	21766	Glechoma hederacea	28509	555	GGGCAATCCTGAGCCAA	56.66	0	CCATTGAGTCTCTGCACCTATC	56.99	0	D	2701 ON Glecho
EC_2702b_CMP_1041	atcctgttttttcaaaacaaag	1	53159	species	Lamiaceae	4136	Lamium	53158	Lamium album	53159	533	GGGCGATCCTGATCCAA	38.98	2	CCATTGAGTCTCTGCACCTATC	56.99	0	D	2702b ON Lamium alb
EC_2703_CMP_1042	atcctgttttctcaaaacaaaggttcaaaaaacgaaaaag	1	392634	species	Lamiaceae	4136	Lycopus	260602	Lycopus uniflorus	392634	550	GGGCAATCCTGAGCCAA	56.66	0	CCATTGAGTCTCTGCACCTATC	56.99	0	D	2703 OA Lycopu
EC_2704_CMP_1043	atcctgttttcccaaaacaaaggtttcaaaaaacgaaaaaaag	2	292239	species	Lamiaceae	4136	Mentha	21819	Mentha arvensis	292239	NA	GGGCAATCCTGAGCCAA	56.66	0	CCATTGAGTCTCTGCACCTATC	56.99	0	D	2704 ON Mentha a
EC_2713_CMP_1044	atcctgttttttcaaaacaaaggttcaaaaaaccaaataaag	2	53175	species	Lamiaceae	4136	Stachys	53171	Stachys sylvatica	53175	NA	GGGCGATCCTGATCCAA	38.98	2	CCGTTGAGTCTCTGCACCTATC	53.99	1	D	2713 ON Stachys
EC_2714_CMP_1045	atcctgttttctcaaaacaaag	1	347388	species	Lamiaceae	4136	Thymus	49990	Thymus praecox	347388	544	GGGCAATCCTGAGCCAA	56.66	0	CCATTGAGTCTCTGCACCTATC	56.99	0	D	2714 ON Thymus pr
EC_2715_CMP_1046	atcctgttttctcaaaacaaag	1	204219	species	Lamiaceae	4136	Thymus	49990	Thymus serpyllum	204219	544	GGGCAATCCTGAGCCAA	56.66	0	CCATTGAGTCTCTGCACCTATC	56.99	0	D	2715 ON Thymus
EC_2717_CMP_1047	atcctgttttctcaaaagaaaggttccgaaaacgaaaaaaaaaaaaaag	2	204362	species	Lentibulariaceae	4196	Pinguicula	4197	Pinguicula vulgaris	204362	NA	GGGCAATCCTGAGCCAA	56.66	0	CCATTGAGTCTCTGCACCTATC	56.99	0	D	2717 ON Ping
EC_2723_CMP_1049	atcctttttttgagaaaaaggtttaattttaattaaattatagttttttaatatataaaactaaaataaaaaaaaaaag	1	82209	species	Liliaceae	4677	Gagea	82208	Gagea lutea	82209	608	GGGCAATCCTGAGCCAA	56.66	0	CCATTGAGTCTCTGCACCTATC	56.99	0	D	2723 ON Gagea lutea
EC_2723b_CMP_1050	atcctttttttgagaaaaaggtttaattttaattaaattatagttttttaatatataaaactaaaataaaaaaaaaaaag	1	82209	species	Liliaceae	4677	Gagea	82208	Gagea lutea	82209	609	GGGCAATCCTGAGCCAA	56.66	0	CCATTGAGTCTCTGCACCTATC	56.99	0	D	2723b ON Gagea lutea
EC_2725a_CMP_1051	atctttatttttagaaaacaagggtttaatttctaaaactagaatcaaaaaaag	1	34197	species	Asparagaceae	40552	Streptopus	16237	Streptopus lanceolatus	34197	581	GGGCAATCCTGAGCCAA	56.66	0	CCATTGAGTCTCTGCACCTATC	56.99	0	D	2725a OA
EC_2725b_CMP_1052	atctttatattttagaaaacaagggtttaatttctaaaactagaataaaaaaag	1	34197	species	Asparagaceae	40552	Streptopus	16237	Streptopus lanceolatus	34197	593	GGGCAATCCTGAGCCAA	56.66	0	CCATTGAGTCTCTGCACCTATC	56.99	0	D	2725b OA
EC_2727_CMP_1053	atcctgttttccgaaaaaaattcctaaagacagaataaaacag	1	524254	species	Linaceae	4004	Linum	4005	Linum catharticum	524254	454	GGGCAATCCTGAGCCAA	56.66	0	CCATCGAGTCTCTGCACCTATC	49.86	1	D	2727 ON Linum
EC_2735b_CMP_1056	atcctgtttagcaaatggcgggg	1	380485	species	Lycopodiaceae	3250	Huperzia	37428	Huperzia appressa	380485	555	AGGCGATCCTGAGCCAA	45.23	2	CCATCGAGTCTCTGCACCTATC	49.86	1	D	2735b ON Hupe
EC_2738b_CMP_1058	atcctgttgagcgagtggcggcagcgg	1	37431	species	Lycopodiaceae	3250	Lycopodiella	42213	Lycopodiella inundata	37431	643	AGGTAATCCTGAGCCAA	41.88	2	CCATCGAGTCTCTGCACCTATC	49.86	1	D	2738b ON L
EC_2742_CMP_1059	atcctatttttttacgaaaaccaacaacaagggtttagaaagcgagaataaaaaaaag	1	13129	species	Lythraceae	3928	Lythrum	13128	Lythrum salicaria	13129	605	GGGCAATCCTGAGCCAA	56.66	0	CCGTTGAGTCTCTGCACCTATC	53.99	1	D	2742 ON Lythrum
EC_2744_CMP_1060	atctttattttgagaaatcaaaggtttagtttctaaaagaaaactagaataaaaaaag	1	386440	species	Melanthiaceae	50362	Anticlea	208974	Anticlea sibirica	386440	625	GGGCAATCCTGAGCCAA	56.66	0	CCATTGAGTCTCTGCACCTATC	56.99	0	D	2744 OA Anticl
EC_2745_CMP_1061	atctttcttttgagaaataaagtgtttagtttctaaactaaaactaaaaaaaag	2	231488	species	Melanthiaceae	50362	Paris	49669	Paris quadrifolia	231488	NA	GGGCAATCCTGAGCCAA	56.66	0	CCATTGAGTCTCTGCACCTATC	56.99	0	D	2745 ON Paris
EC_2752_CMP_1062	atcctctttttcgaaaacaaagatttaaaggaaaaataaaaagag	2	110753	species	Primulaceae	4335	Glaux	110752	Glaux maritima	110753	568	GGGCAATCCTGAGCCAA	56.66	0	CCATTGAGTCTCTGCACCTATC	56.99	0	D	2752 Can Glaux ma
EC_2754_CMP_1063	atcctctttttcgaaaacaaagatttaaaggaaaataaaaaagggg	1	191068	species	Primulaceae	4335	Lysimachia	59977	Lysimachia vulgaris	191068	542	GGGCAATCCTGAGCCAA	56.66	0	CCATTGAGTCTCTGCACCTATC	56.99	0	D	2754 Can Lys
EC_2754_CMP_1064	atcctctttttcgaaaacaaagatttaaaggaaaataaaaagggg	1	191068	species	Primulaceae	4335	Lysimachia	59977	Lysimachia vulgaris	191068	563	GGGCAATCCTGAGCCAA	56.66	0	CCATTGAGTCTCTGCACCTATC	56.99	0	D	2754 ON Lysi
EC_2759_CMP_1065	atctttattgtagaaaacaagagtttataaaactagaataaaaaaaaaaaa	2	114204	species	Nartheciaceae	114201	Narthecium	114203	Narthecium ossifragum	114204	NA	GGGCAATCCTGAGCCAA	56.66	0	CCATTGAGTCTCTGCACCTATC	56.99	0	D	2759 ON Na
EC_2765b_CMP_1066	atcctgtttacagaaaacaagggttcctttcctagaaagcgagaatcaaaaaag	1	34301	species	Nymphaeaceae	4410	Nymphaea	4418	Nymphaea alba	34301	600	GGGCAATCCTGAGCCAA	56.66	0	CCATTGAGTCTCTGCACCTATC	56.99	0	D	2765b ON Nymphaea
EC_2766_CMP_1067	atcctgtttacagaaaacaagggttcctttcctagaaagcgagaatcaaaaaag	1	307975	species	Nymphaeaceae	4410	Nymphaea	4418	Nymphaea candida	307975	600	GGGCAATCCTGAGCCAA	56.66	0	CCATTGAGTCTCTGCACCTATC	56.99	0	D	2766 ON Nymphae
EC_2772_CMP_1068	atcctattttacgaaaaccagcaccgggggtttagaaagcgatcaaaaaaaag	2	33132	species	Onagraceae	3934	Epilobium	13054	Epilobium ciliatum	33132	NA	GGGCAATCCTGAGCCAA	56.66	0	CCATTGAGTCTCTGCACCTATC	56.99	0	D	2772 ON Epilob
EC_2775b_CMP_1069	atcctattttacgaaaaccagcaccgggggtttagaaagcgatcaaaaaaaag	1	470570	species	Onagraceae	3934	Epilobium	13054	Epilobium montanum	470570	611	GGGCAATCCTGAGCCAA	56.66	0	CCATTGAGTCTCTGCACCTATC	56.99	0	D	2775b ON Epi
EC_2778_CMP_1070	atcttgtttctacgacga	2	401572	species	Ophioglossaceae	13828	Botrychium	13829	Botrychium boreale	401572	586	AGGCAATCCTGAGCCAA	50.77	1	CCATCGAGTCTCTGCACCTATC	49.86	1	D	2778 ON Botry
EC_2780_CMP_1071	atcttgtttctacgacga	1	41915	species	Ophioglossaceae	13828	Botrychium	13829	Botrychium matricariifolium	41915	586	AGGCAATCCTGAGCCAA	50.77	1	CCATCGAGTCTCTGCACCTATC	49.86	1	D	2780
EC_2781_CMP_1072	atcttgtttctacgacga	2	41924	species	Ophioglossaceae	13828	Botrychium	13829	Botrychium minganense	41924	583	AGGCAATCCTGAGCCAA	50.77	1	CCATCGAGTCTCTGCACCTATC	49.86	1	D	2781 Can Bo
EC_2782_CMP_1073	atcttgtttctaggacga	1	41914	species	Ophioglossaceae	13828	Botrychium	13829	Botrychium multifidum	41914	583	AGGCAATCCTGAGCCAA	50.77	1	CCATCGAGTCTCTGCACCTATC	49.86	1	D	2782 Can Bo
EC_2784b_CMP_1074	atcttgtttctaggacga	1	41931	species	Ophioglossaceae	13828	Botrychium	13829	Botrychium simplex	41931	570	AGGCAATCCTGAGCCAA	50.77	1	CCATCGAGTCTCTGCACCTATC	49.86	1	D	2784b ON Botr
EC_2785_CMP_1075	atcttgtttctaggacga	1	167744	species	Ophioglossaceae	13828	Botrychium	13829	Botrychium virginianum	167744	551	AGGCAATCCTGAGCCAA	50.77	1	CCATCGAGTCTCTGCACCTATC	49.86	1	D	2785 Can
EC_2793_CMP_1076	atctttgtttttataaaaaaatggaaaattagaataaaaagg	1	53038	species	Orchidaceae	4747	Cypripedium	38190	Cypripedium calceolus	53038	447	GGGCAATCCTGAGCCAA	56.66	0	CCATTGAGTCTCTGCACCTATC	56.99	0	D	2793 NS Cyp
EC_2795_CMP_1077	atctttgtttttataaaaaaatggaaaattagaataaaaagg	2	153603	species	Orchidaceae	4747	Cypripedium	38190	Cypripedium parviflorum	153603	447	GGGCAATCCTGAGCCAA	56.66	0	CCATTGAGTCTCTGCACCTATC	56.99	0	D	2795 Can
EC_2797_CMP_1078	atcttaaaaaaaaaatggaaaatgagaataaaaaga	2	230574	species	Orchidaceae	4747	Dactylorhiza	59319	Dactylorhiza incarnata	230574	NA	GGGCAATCCTGAGCCAA	56.66	0	CCATTGAGTCTCTGCACCTATC	56.99	0	D	2797 ON D
EC_2798_CMP_1079	atcttaaaaaaaaaaatggaaaatgagaataaaaaga	2	230572	species	Orchidaceae	4747	Dactylorhiza	59319	Dactylorhiza maculata	230572	712	GGGCAATCCTGAGCCAA	56.66	0	CCATTGAGTCTCTGCACCTATC	56.99	0	D	2798 ON Da
EC_2799_CMP_1080	atcttaaaaaaaaaaatggaaaatgagaataaaaaga	2	231484	species	Orchidaceae	4747	Dactylorhiza	59319	Dactylorhiza majalis	231484	NA	GGGCAATCCTGAGCCAA	56.66	0	CCATTGAGTCTCTGCACCTATC	56.99	0	D	2799 ON Dac
EC_2801_CMP_1081	atctttgttttgagaaaaaaaaaaatggaaaatgagaataaaaagg	1	28472	species	Orchidaceae	4747	Epipactis	14457	Epipactis helleborine	28472	713	GGGCAATCCTGAGCCAA	56.66	0	CCATTGAGTCTCTGCACCTATC	56.99	0	D	2801 ON Epi
EC_2801b_CMP_1082	atctttgttttgagaaaaaaaaatggaaaatgagaataaaaagg	1	28472	species	Orchidaceae	4747	Epipactis	14457	Epipactis helleborine	28472	689	GGGCAATCCTGAGCCAA	56.66	0	CCATTGAGTCTCTGCACCTATC	56.99	0	D	2801b ON E
EC_2802b_CMP_1083	atctttgttttgagaaaaaaaaaatggaaaatgagaataaaaagg	1	210730	species	Orchidaceae	4747	Epipactis	14457	Epipactis palustris	210730	712	GGGCAATCCTGAGCCAA	56.66	0	CCATTGAGTCTCTGCACCTATC	56.99	0	D	2802b ON Ep
EC_2803_CMP_1084	atctttgttttgagaaaaaaaaatggaaaatgagaataaaaagg	1	449980	species	Orchidaceae	4747	Epipogium	449979	Epipogium aphyllum	449980	689	GGGCAATCCTGAGCCAA	56.66	0	CCATTGAGTCTCTGCACCTATC	56.99	0	D	2803 ON Epipo
EC_2804_CMP_1085	atcttattttgagaaaaaataaaaaaggagaataaaaagg	2	164261	species	Orchidaceae	4747	Goodyera	78779	Goodyera repens	164261	666	GGGCAATCCTGAGCCAA	56.66	0	CCATTGAGTCTCTGCACCTATC	56.99	0	D	2804 NS Goodyera
EC_2813_CMP_1086	atcttttttttttagaaaaaaaagg	2	29712	species	Orchidaceae	4747	Listera	14605	Listera ovata	29712	NA	GGGCAATCCTGAGCCAA	56.66	0	CCATTGAGTCTCTGCACCTATC	56.99	0	D	2813 ON Listera ova
EC_2816b_CMP_1087	atcttaaaaaaaaaaatggaaaataagaataaaaaga	1	431291	species	Orchidaceae	4747	Platanthera	59352	Platanthera bifolia	431291	724	GGGCAATCCTGAGCCAA	56.66	0	CCATTGAGTCTCTGCACCTATC	56.99	0	D	2816b ON Pl
EC_2822_CMP_1088	atcctgttttctcaaaacaaaggttcagaaaacgaaaaaaaaaag	2	669493	species	Orobanchaceae	91896	Castilleja	46036	Castilleja pallida	669493	557	GGGCAATCCTGAGCCAA	56.66	0	CCATTGAGTCTCTGCACCTATC	56.99	0	D	2822 Can Cast
EC_2826_CMP_1089	atcctgttttttcaaaattcagaaaacgaaaaaaag	1	307588	species	Orobanchaceae	91896	Euphrasia	46053	Euphrasia disjuncta	307588	527	GGGCAATCCTGAGCCAA	56.66	0	CCATAGAGTCTCTGCACCTATC	51.57	1	D	2826 Can Eup
EC_2831_CMP_1090	atcctgttttttccaaacaaagattcagaaaacgaaaaaaag	2	374709	species	Orobanchaceae	91896	Euphrasia	46053	Euphrasia stricta	374709	535	GGGCAATCCTGAGCCAA	56.66	0	CCATAGAGTCTCTGCACCTATC	51.57	1	D	2831 ON Euphra
EC_2832_CMP_1091	atcctgttttttccaaacaaagattcagaaaacgaaaaaaag	2	290217	species	Orobanchaceae	91896	Euphrasia	46053	Euphrasia subarctica	290217	536	GGGCAATCCTGAGCCAA	56.66	0	CCATAGAGTCTCTGCACCTATC	51.57	1	D	2832 Can Eu
EC_2835_CMP_1092	atcctgttttctaaaaaaaaaggttcagaaaacgaaaaaaaaaag	2	48553	species	Orobanchaceae	91896	Orthocarpus	43172	Orthocarpus luteus	48553	NA	GGGCAATCCTGAGCCAA	56.66	0	CCATTGAGTCTCTGCACCTATC	56.99	0	D	2835 Can Ortho
EC_2837_CMP_1093	atcttctttttttttcaaaacaaaggtttagaaaacgaaaaaaaag	1	262426	species	Orobanchaceae	91896	Pedicularis	43174	Pedicularis groenlandica	262426	559	GGGCAATCCTGAGCCAA	56.66	0	CCATTGAGTCTCTGCACCTATC	56.99	0	D	2837 Ca
EC_2837_CMP_1094	atcttcttttttttttcaaaacaaaggtttagaaaacgaaaaaaaag	1	262426	species	Orobanchaceae	91896	Pedicularis	43174	Pedicularis groenlandica	262426	560	GGGCAATCCTGAGCCAA	56.66	0	CCATTGAGTCTCTGCACCTATC	56.99	0	D	2837 OA
EC_2844_CMP_1095	atcctgttttcttaaaacaaagattcagaaaacgaaaaaaaaaag	1	469774	species	Orobanchaceae	91896	Rhinanthus	46059	Rhinanthus angustifolius	469774	543	GGGCAATCCTGAGCCAA	56.66	0	CCATAGAGTCTCTGCACCTATC	51.57	1	D	2844 ON
EC_2844b_CMP_1096	atcctgttttcttaaaacaaagattcagaaaacgaaaaaaaaagg	1	469774	species	Orobanchaceae	91896	Rhinanthus	46059	Rhinanthus angustifolius	469774	543	GGGCAATCCTGAGCCAA	56.66	0	CCATAGAGTCTCTGCACCTATC	51.57	1	D	2844b
EC_2848_CMP_1097	atcctcttttccgaaaacaaacaaagttttcgaaagcgagaataaaaaag	1	341461	species	Oxalidaceae	4033	Oxalis	4034	Oxalis acetosella	341461	567	GGGCAATCCTGAGCCAA	56.66	0	CCGTTGAGTCTCTGCACCTATC	53.99	1	D	2848 ON Oxalis
EC_2850_CMP_1098	atcctgttttccgaaaacaaacacaaagattcagaaagcaagaataaaaaag	1	40698	species	Paeoniaceae	24943	Paeonia	13625	Paeonia anomala	40698	600	GGGCAATCCTGAGCCAA	56.66	0	CCGTCGAGTCTCTGCACCTATC	45.99	2	D	2850 NS Paeonia a
EC_2854b_CMP_1099	atccggttcatagagaaaagggtttctctccttctcctaaggaaagg	1	90345	species	Pinaceae	3318	Abies	3319	Abies balsamea	90345	558	GGGTAATCCTGAGCCAA	48.78	1	CCATTGAGTCTCTGCACCTATC	56.99	0	D	2854b ON Abies ba
EC_2855b_CMP_1100	atccggttcatagagaaaagggtttctctccttctcctaaggaaagg	1	97169	species	Pinaceae	3318	Abies	3319	Abies sibirica	97169	558	GGGTAATCCTGAGCCAA	48.78	1	CCATTGAGTCTCTGCACCTATC	56.99	0	D	2855b ON Abies si
EC_2859_CMP_1101	atccggttcatggagacaatggtgtcttctcctaggataggaaggg	1	62751	species	Pinaceae	3318	Larix	3325	Larix sibirica	62751	550	GGGTAATCCTGAGCCAA	48.78	1	CCATTGAGTCTCTGCACCTATC	56.99	0	D	2859 NS Larix sibi
EC_2859b_CMP_1102	atccggttcatggagacaatggtttcttctcctaggataggaaggg	1	62751	species	Pinaceae	3318	Larix	3325	Larix sibirica	62751	550	GGGTAATCCTGAGCCAA	48.78	1	CCATTGAGTCTCTGCACCTATC	56.99	0	D	2859b ON Larix si
EC_2869_CMP_1103	atcctgttttctcaaaacaaaggttcagaaggcgaaaaag	1	119585	species	Plantaginaceae	156152	Callitriche	13380	Callitriche cophocarpa	119585	564	GGGCAATCCTGAGCCAA	56.66	0	CCATTGAGTCTCTGCACCTATC	56.99	0	D	2869 ON C
EC_2869b_CMP_1104	atcctgtcttttcaaaacaaaggtttcaaaagcgaaatgaagg	1	119585	species	Plantaginaceae	156152	Callitriche	13380	Callitriche cophocarpa	119585	558	GGGCAATCCTGAGCCAA	56.66	0	CCATTGAGTCTCTGCACCTATC	56.99	0	D	2869b ON
EC_2870_CMP_1105	atcctgtcttttcaaaacaaaggtttcaaaagcgaaatgaagg	2	119588	species	Plantaginaceae	156152	Callitriche	13380	Callitriche hamulata	119588	558	GGGCAATCCTGAGCCAA	56.66	0	CCATTGAGTCTCTGCACCTATC	56.99	0	D	2870 ON Cal
EC_2872b_CMP_1106	atcctgtcttttcaaaacaaaggttctaaaaacgaaattaagg	2	669641	species	Plantaginaceae	156152	Callitriche	13380	Callitriche palustris	669641	NA	GGGCAATCCTGAGCCAA	56.66	0	CCATTGAGTCTCTGCACCTATC	56.99	0	D	2872b ON
EC_2877b_CMP_1107	atcctgtcttctcaaaataaaggttcagaaagcgaaaaagg	1	223169	species	Plantaginaceae	156152	Littorella	223166	Littorella uniflora	223169	559	GGGCAATCCTGAGCCAA	56.66	0	CCATCGAGTCTCTGCACCTATC	49.86	1	D	2877b ON Li
EC_2879_CMP_1108	atcctgtcttctcaaaataaaggttcataaagcgaaaaggg	1	411227	species	Plantaginaceae	156152	Plantago	26867	Plantago depressa	411227	583	GGGCAATCCTGAGCCAA	56.66	0	CCATCGAGTCTCTGCACCTATC	49.86	1	D	2879 NS Planta
EC_2881_CMP_1109	atcctgtcttctcaaaataaaggttcagaaagcgagaaaaagg	2	39414	species	Plantaginaceae	156152	Plantago	26867	Plantago lanceolata	39414	582	GGGCAATCCTGAGCCAA	56.66	0	CCATCGAGTCTCTGCACCTATC	49.86	1	D	2881 ON Plant
EC_2884_CMP_1110	atcctgtcttctcaaaataaaggttcataaaacgaaaaggg	1	101992	species	Plantaginaceae	156152	Plantago	26867	Plantago media	101992	589	GGGCAATCCTGAGCCAA	56.66	0	CCATCGAGTCTCTGCACCTATC	49.86	1	D	2884 ON Plantago
EC_2886_CMP_1111	atcctgtcttctaaaaacaaaggttcaggaagtgaaaaaggg	2	165330	species	Plantaginaceae	156152	Veronica	4173	Veronica chamaedrys	165330	562	GGGCAATCCTGAGCCAA	56.66	0	CCATCGAGTCTCTGCACCTATC	49.86	1	D	2886 ON Vero
EC_2887_CMP_1112	atcctgtcttctaaaaaataaaaaaaaaggttcagaaagtgaaaaaaaaag	1	263973	species	Plantaginaceae	156152	Veronica	4173	Veronica incana	263973	572	GGGCAATCCTGAGCCAA	56.66	0	CCATCGAGTCTCTGCACCTATC	49.86	1	D	2887 OA Veronica
EC_2889b_CMP_1113	atcctgtcttctaaaaaaaaagattcagaaagtgaaaaaaagg	1	160511	species	Plantaginaceae	156152	Veronica	4173	Veronica officinalis	160511	565	GGGCAATCCTGAGCCAA	56.66	0	CCATCGAGTCTCTGCACCTATC	49.86	1	D	2889b ON V
EC_2890_CMP_1114	atcctgtcttctaaaaacaaagattcagaaagttcaaaaaaggg	2	165341	species	Plantaginaceae	156152	Veronica	4173	Veronica peregrina	165341	560	GGGCAATCCTGAGCCAA	56.66	0	CCATCGAGTCTCTGCACCTATC	49.86	1	D	2890 ON Veron
EC_2891_CMP_1115	atcctgtcttctaaaaacaaaggttcagaaagtgaaaaaaaaagg	2	195138	species	Plantaginaceae	156152	Veronica	4173	Veronica scutellata	195138	562	GGGCAATCCTGAGCCAA	56.66	0	CCATCGAGTCTCTGCACCTATC	49.86	1	D	2891 ON Vero
EC_2892b_CMP_1116	atcctgtcttctaaaaacaaagatccagaaagtgaaaaagggg	1	164258	species	Plantaginaceae	156152	Veronica	4173	Veronica serpyllifolia	164258	569	GGGCAATCCTGAGCCAA	56.66	0	CCATCGAGTCTCTGCACCTATC	49.86	1	D	2892b ON
EC_2893_CMP_1117	atcctgtcttctaaaaaataaaaaaaaaaggttcagaaagtgaaaaaaaaag	1	165318	species	Plantaginaceae	156152	Veronica	4173	Veronica spicata	165318	573	GGGCAATCCTGAGCCAA	56.66	0	CCATCGAGTCTCTGCACCTATC	49.86	1	D	2893 ON Veronic
EC_2893b_CMP_1118	atcctgtcttctaaaaaataaaaaaaaaggttcagaaagtgaaaaaaaaag	1	165318	species	Plantaginaceae	156152	Veronica	4173	Veronica spicata	165318	572	GGGCAATCCTGAGCCAA	56.66	0	CCATCGAGTCTCTGCACCTATC	49.86	1	D	2893b ON Veron
EC_2894_CMP_1119	atccgtgttttgagaaaacaaaggggttctcgaatcgaactataatacaaaggaaaag	2	218142	species	Poaceae	4479	Agrostis	15297	Agrostis canina	218142	497	GGGCAATCCTGAGCCAA	56.66	0	CCATTGAGTCTCTGCACCTATC	56.99	0	D	2894 ON Agrostis
EC_2895_CMP_1120	atccgtgttttgagaaaacaaaggggttctcgaatcgaactagaatacaaaggaaaag	1	204232	species	Poaceae	4479	Agrostis	15297	Agrostis capillaris	204232	493	GGGCAATCCTGAGCCAA	56.66	0	CCATTGAGTCTCTGCACCTATC	56.99	0	D	2895 CAN Agr
EC_2896_CMP_1121	atccttgttttgagaaaacaaaggggttctcgaatcgaactataatacaaaggaaaag	2	649480	species	Poaceae	4479	Agrostis	15297	Agrostis clavata	649480	497	GGGCAATCCTGAGCCAA	56.66	0	CCATTGAGTCTCTGCACCTATC	56.99	0	D	2896 NS Agrosti
EC_2896b_CMP_1122	atccgtgttttgagaaaacaagggggttctcgaactagaatacaaaggaaaag	1	649480	species	Poaceae	4479	Agrostis	15297	Agrostis clavata	649480	611	GGGCAATCCTGAGCCAA	56.66	0	CCATTGAGTCTCTGCACCTATC	56.99	0	D	2896b ON Agros
EC_2899_CMP_1123	atccgtgttttgagaaaacaaaggggttctcgaatcgaactagaatacaaaggaaaag	1	63632	species	Poaceae	4479	Agrostis	15297	Agrostis stolonifera	63632	493	GGGCAATCCTGAGCCAA	56.66	0	CCATTGAGTCTCTGCACCTATC	56.99	0	D	2899 CAN Agr
EC_2899_CMP_1124	atccgtgttttgagaaaacaaaggggttctcgaatcgaactataatacaaaggaaaag	1	63632	species	Poaceae	4479	Agrostis	15297	Agrostis stolonifera	63632	497	GGGCAATCCTGAGCCAA	56.66	0	CCATTGAGTCTCTGCACCTATC	56.99	0	D	2899 ON Agro
EC_2900_CMP_1125	atccgtgttttgagaaaacaaaggggttctcgaatcgaactataatacaaaggaaaag	2	247443	species	Poaceae	4479	Agrostis	15297	Agrostis vinealis	247443	497	GGGCAATCCTGAGCCAA	56.66	0	CCATTGAGTCTCTGCACCTATC	56.99	0	D	2900 ON Agrost
EC_2903_CMP_1126	atccgtattttgagaaaaccagggggttctcgaactagaatacaaaggaaaag	2	114195	species	Poaceae	4479	Alopecurus	15303	Alopecurus geniculatus	114195	613	GGGCAATCCTGAGCCAA	56.66	0	CCATTGAGTCTCTGCACCTATC	56.99	0	D	2903 ON A
EC_2904_CMP_1127	atccgtgttttgagaagggggttctcgaactagaatacaaaggaaaag	2	15304	species	Poaceae	4479	Alopecurus	15303	Alopecurus pratensis	15304	620	GGGCAATCCTGAGCCAA	56.66	0	CCATTGAGTCTCTGCACCTATC	56.99	0	D	2904 CAN Alo
EC_2906_CMP_1128	atccgtgttttgagaaaacaaaggggttctcgaactagaatacaaaggaaaag	2	29661	species	Poaceae	4479	Anthoxanthum	15324	Anthoxanthum odoratum	29661	619	GGGCAATCCTGAGCCAA	56.66	0	CCATTGAGTCTCTGCACCTATC	56.99	0	D	2906 CAN An
EC_2908_CMP_1129	atccgtgttttgagaaaacaagggggttctcgaactagaatacaaaggaaaag	2	368365	species	Poaceae	4479	Poa	4544	Poa eminens	368365	618	GGGCAATCCTGAGCCAA	56.66	0	CCATTGAGTCTCTGCACCTATC	56.99	0	D	2908 ON Arctopo
EC_2910_CMP_1130	atccgtgttttgagaaaacaagggggttctcgaactagaatacaaaggaaaag	2	52139	species	Poaceae	4479	Arrhenatherum	52138	Arrhenatherum elatius	52139	410	GGGCAATCCTGAGCCAA	56.66	0	CCATTGAGTCTCTGCACCTATC	56.99	0	D	2910 CAN Ar
EC_2912_CMP_1131	atccgtgttttgagaaaactaggtggttctcaaactagaatacaaaggaaaag	1	87471	species	Poaceae	4479	Helictotrichon	49767	Helictotrichon pubescens	87471	615	GGGCAATCCTGAGCCAA	56.66	0	CCATTGAGTCTCTGCACCTATC	56.99	0	D	2912 ON Avenula
EC_2914_CMP_1132	atccgtgttttgagaaaacaagggggttctcgaactagaatacaaaggaaaag	2	368345	species	Poaceae	4479	Beckmannia	100788	Beckmannia syzigachne	368345	613	GGGCAATCCTGAGCCAA	56.66	0	CCATTGAGTCTCTGCACCTATC	56.99	0	D	2914 NS Be
EC_2915_CMP_1133	atccgtgttttgagaaaacaaggggttctcgaactagaatccaaaggaaaag	2	29663	species	Poaceae	4479	Brachypodium	15367	Brachypodium pinnatum	29663	617	GGGCAATCCTGAGCCAA	56.66	0	CCATTGAGTCTCTGCACCTATC	56.99	0	D	2915 NS Bra
EC_2917_CMP_1134	atccgtgttttgagaaaaaaaaaggggggggttctcgaactagaatacaaaggaaaag	2	15371	species	Poaceae	4479	Bromus	4501	Bromus inermis	15371	653	GGGCAATCCTGAGCCAA	56.66	0	CCATTGAGTCTCTGCACCTATC	56.99	0	D	2917 CAN Bromop
EC_2920_CMP_1135	atccatgttttgagaaaacaaaggggttctcgaatcgaactagaatacaaaggaaaag	2	389630	species	Poaceae	4479	Calamagrostis	15376	Calamagrostis arundinacea	389630	493	GGGCAATCCTGAGCCAA	56.66	0	CCATTGAGTCTCTGCACCTATC	56.99	0	D	2920 O
EC_2924_CMP_1136	atccatgttttgagaaaacaaaggggttctcgaatcgaactagaatacaaaggaaaag	2	29668	species	Poaceae	4479	Calamagrostis	15376	Calamagrostis epigeios	29668	493	GGGCAATCCTGAGCCAA	56.66	0	CCATTGAGTCTCTGCACCTATC	56.99	0	D	2924 ON Ca
EC_2932_CMP_1137	atccgtgttttgagaaaacaaaggggttctcgaatcgaactagaatacaaaggaaaag	1	570168	species	Poaceae	4479	Calamagrostis	15376	Calamagrostis purpurea	570168	493	GGGCAATCCTGAGCCAA	56.66	0	CCATTGAGTCTCTGCACCTATC	56.99	0	D	2932 NS C
EC_2934_CMP_1138	atccgtgttttgagaaaacaagggggttctcgaactagaatacaaaggaaaag	2	29669	species	Poaceae	4479	Cinna	15410	Cinna latifolia	29669	NA	GGGCAATCCTGAGCCAA	56.66	0	CCATTGAGTCTCTGCACCTATC	56.99	0	D	2934 CAN Cinna la
EC_2935_CMP_1139	atccgtgttttgagaaaacaaagaaaggggttctcgaactagaatacaaaggaaaag	2	4509	species	Poaceae	4479	Dactylis	4508	Dactylis glomerata	4509	623	GGGCAATCCTGAGCCAA	56.66	0	CCATTGAGTCTCTGCACCTATC	56.99	0	D	2935 CAN Dactyl
EC_2936_CMP_1140	atcccttttttgaaaaaacaagtggtcctcaaactagaacccaaaggaaaag	3	500234	species	Poaceae	4479	Danthonia	42047	Danthonia intermedia	500234	611	GGGCAATCCTGAGCCAA	56.66	0	CCATTGAGTCTCTGCACCTATC	56.99	0	D	2936 ON Dan
EC_2937a_CMP_1141	atcccttttttgaaaaaacaagtggtcctcaaactagaacccaaaggaaaag	2	42048	species	Poaceae	4479	Danthonia	42047	Danthonia spicata	42048	NA	GGGCAATCCTGAGCCAA	56.66	0	CCATTGAGTCTCTGCACCTATC	56.99	0	D	2937a CAN Dant
EC_2938_CMP_1142	atccatgttttgagaaaacaagggggttctcgaactagaatgcaaaggaaaag	3	669665	species	Poaceae	4479	Deschampsia	15452	Deschampsia anadyrensis	669665	613	GGGCAATCCTGAGCCAA	56.66	0	CCATTGAGTCTCTGCACCTATC	56.99	0	D	2938 ON
EC_2942_CMP_1143	atccgtgttttgagaaaacaaggggttctcgaactagaatacaaaggaaaag	2	129741	species	Poaceae	4479	Elymus	15492	Elymus caninus	129741	648	GGGCAATCCTGAGCCAA	56.66	0	CCATTGAGTCTCTGCACCTATC	56.99	0	D	2942 NS Elymus ca
EC_2947_CMP_1144	atccgtgttttgagaaaacaaggggttctcgaactagaatacaaaggaaaag	3	129748	species	Poaceae	4479	Elymus	15492	Elymus mutabilis	129748	648	GGGCAATCCTGAGCCAA	56.66	0	CCATTGAGTCTCTGCACCTATC	56.99	0	D	2947 NS Elymus
EC_2949_CMP_1145	atccgtgttttgagaaaacaaggggttctcgaactagaatacaaaggaaaag	3	52152	species	Poaceae	4479	Elymus	15492	Elymus repens	52152	NA	GGGCAATCCTGAGCCAA	56.66	0	CCATTGAGTCTCTGCACCTATC	56.99	0	D	2949 ON Elytrigi
EC_2950_CMP_1146	atccgtgttttgagaaaacaaggaggttctcgaactagaatacaaaggaaaag	2	145835	species	Poaceae	4479	Festuca	4605	Festuca altissima	145835	624	GGGCAATCCTGAGCCAA	56.66	0	CCATTGAGTCTCTGCACCTATC	56.99	0	D	2950 ON Festuc
EC_2954_CMP_1147	atccgtgttttgagaaaacaaggaggttctcgaactagaatacaaaggaaaag	3	464078	species	Poaceae	4479	Festuca	4605	Festuca saximontana	464078	610	GGGCAATCCTGAGCCAA	56.66	0	CCATTGAGTCTCTGCACCTATC	56.99	0	D	2954 ON Fest
EC_2955_CMP_1148	atccgtgttttgagaaaacaagtggttctcgagctagaatccaaaggaaaag	2	37676	species	Poaceae	4479	Glyceria	37871	Glyceria borealis	37676	580	GGGCAATCCTGAGCCAA	56.66	0	CCATTGAGTCTCTGCACCTATC	56.99	0	D	2955 CAN Glycer
EC_2956_CMP_1149	atccgtgttttgagaaaacaagtggttctcgagctagaatccaaaggaaaag	2	254778	species	Poaceae	4479	Glyceria	37871	Glyceria fluitans	254778	584	GGGCAATCCTGAGCCAA	56.66	0	CCATTGAGTCTCTGCACCTATC	56.99	0	D	2956 ON Glycer
EC_2957_CMP_1150	atccgtgttttgagaaaacaagcggttctcgagctagaatccaaaggaaaag	3	79847	species	Poaceae	4479	Glyceria	37871	Glyceria grandis	79847	539	GGGCAATCCTGAGCCAA	56.66	0	CCATTGAGTCTCTGCACCTATC	56.99	0	D	2957 CAN Glyceri
EC_2959_CMP_1151	atccgtgttttgagaaaacaagcggttctcgagctagaatccaaaggaaaag	2	388680	species	Poaceae	4479	Glyceria	37871	Glyceria maxima	388680	539	GGGCAATCCTGAGCCAA	56.66	0	CCATTGAGTCTCTGCACCTATC	56.99	0	D	2959 CAN Glyceri
EC_2960_CMP_1152	atccgtgttttgagaaaacaagtggttctcgagctagaatccaaaggaaaag	2	388682	species	Poaceae	4479	Glyceria	37871	Glyceria notata	388682	584	GGGCAATCCTGAGCCAA	56.66	0	CCATTGAGTCTCTGCACCTATC	56.99	0	D	2960 ON Glyceria
EC_2962_CMP_1153	atccgtgttttgagaaaacaagtggttctcgagctagaatccaaaggaaaag	2	37677	species	Poaceae	4479	Glyceria	37871	Glyceria striata	37677	615	GGGCAATCCTGAGCCAA	56.66	0	CCATTGAGTCTCTGCACCTATC	56.99	0	D	2962 ON Glyceria
EC_2964a_CMP_1154	atccgtgttttgagaaaacaagaaggttctcgaactagaatacaaaggaaaag	2	320632	species	Poaceae	4479	Helictotrichon	49767	Helictotrichon hookeri	320632	626	GGGCAATCCTGAGCCAA	56.66	0	CCATTGAGTCTCTGCACCTATC	56.99	0	D	2964a CA
EC_2966_CMP_1155	atccgtgttttgagaaaaccagggggttctcgaactagaatacaaaggaaaag	3	286619	species	Poaceae	4479	Anthoxanthum	15324	Anthoxanthum nitens	286619	611	GGGCAATCCTGAGCCAA	56.66	0	CCATTGAGTCTCTGCACCTATC	56.99	0	D	2966 ON Hiero
EC_2967_CMP_1156	atccgtgttttgagaagggattctcgaactagaatacaaaggaaaag	1	52155	species	Poaceae	4479	Hordeum	4512	Hordeum brevisubulatum	52155	631	GGGCAATCCTGAGCCAA	56.66	0	CCATTGAGTCTCTGCACCTATC	56.99	0	D	2967 NS Ho
EC_2968_CMP_1157	atccgtgttttgagaagggattctcgaactagaatacaaaggaaaag	2	4517	species	Poaceae	4479	Hordeum	4512	Hordeum jubatum	4517	638	GGGCAATCCTGAGCCAA	56.66	0	CCATTGAGTCTCTGCACCTATC	56.99	0	D	2968 NS Hordeum ju
EC_2972_CMP_1158	atccgtgttttgagaaaaccaggaggttctcgaactagaatacaaaggaaaag	3	366481	species	Poaceae	4479	Koeleria	49771	Koeleria macrantha	366481	410	GGGCAATCCTGAGCCAA	56.66	0	CCATTGAGTCTCTGCACCTATC	56.99	0	D	2972 ON Koele
EC_2973_CMP_1159	atccgtgttttgagaaaaccaggaggttctcgaactagaatacaaaggaaaag	1	49772	species	Poaceae	4479	Koeleria	49771	Koeleria pyramidata	49772	410	GGGCAATCCTGAGCCAA	56.66	0	CCATTGAGTCTCTGCACCTATC	56.99	0	D	2973 ON Koele
EC_2974_CMP_1160	atccttgttttgagaaaataagcggttctcgaactagaatccaaaggaaaag	1	35712	species	Poaceae	4479	Leersia	35711	Leersia oryzoides	35712	615	GGGCAATCCTGAGCCAA	56.66	0	CCATTGAGTCTCTGCACCTATC	56.99	0	D	2974 ON Leersia
EC_2982_CMP_1161	atcccttttttgaaaaaacaagtggttctcaaactagaacccaaaggaaaag	2	38689	species	Poaceae	4479	Molinia	38688	Molinia caerulea	38689	617	GGGCAATCCTGAGCCAA	56.66	0	CCATTGAGTCTCTGCACCTATC	56.99	0	D	2982 ON Molinia
EC_2984_CMP_1162	atcccttttttgaaaaacaagtggttctcaaactagaacccaaaggaaaag	1	65983	species	Poaceae	4479	Muhlenbergia	58090	Muhlenbergia richardsonis	65983	627	GGGCAATCCTGAGCCAA	56.66	0	CCATTGAGTCTCTGCACCTATC	56.99	0	D	2984 CA
EC_2986_CMP_1163	atccgtattttgagaaaacaagggggttctcgaactagaatacaaaggaaaag	1	96050	species	Poaceae	4479	Phalaris	15740	Phalaris arundinacea	96050	623	GGGCAATCCTGAGCCAA	56.66	0	CCATTGAGTCTCTGCACCTATC	56.99	0	D	2986 ON Phal
EC_2987_CMP_1164	atcccttttttgaaaaaacaggtggttctcaaactagaacccaaagggaaag	1	29695	species	Poaceae	4479	Phragmites	15745	Phragmites australis	29695	617	GGGCAATCCTGAGCCAA	56.66	0	CCATTGAGTCTCTGCACCTATC	56.99	0	D	2987 CAN Phr
EC_2992_CMP_1165	atccgtgttttgagaaaacaagggggttctcgaactagaatacaaaggaaaag	2	269371	species	Poaceae	4479	Poa	4544	Poa botryoides	269371	611	GGGCAATCCTGAGCCAA	56.66	0	CCATTGAGTCTCTGCACCTATC	56.99	0	D	2992 NS Poa botry
EC_2994_CMP_1166	atccgtgttttgagaaaacaagggggttctcgaactagaatacaaaggaaaag	1	269376	species	Poaceae	4479	Poa	4544	Poa nemoralis	269376	611	GGGCAATCCTGAGCCAA	56.66	0	CCATTGAGTCTCTGCACCTATC	56.99	0	D	2994 ON Poa nemora
EC_2998_CMP_1167	atccgtgttttgagaaaacaagggggttctcgaactagaatacaaaggaaaag	2	269382	species	Poaceae	4479	Poa	4544	Poa remota	269382	606	GGGCAATCCTGAGCCAA	56.66	0	CCATTGAGTCTCTGCACCTATC	56.99	0	D	2998 NS Poa remota
EC_3000_CMP_1168	atccgtgttttgagaaaacaagggggttctcgaactagaatacaaaggaaaag	1	289064	species	Poaceae	4479	Poa	4544	Poa supina	289064	616	GGGCAATCCTGAGCCAA	56.66	0	CCATTGAGTCTCTGCACCTATC	56.99	0	D	3000 NS Poa supina
EC_3001_CMP_1169	atccgtgttttgagaaaacaagggggttctcgaactagaatacaaaggaaaag	2	89684	species	Poaceae	4479	Poa	4544	Poa trivialis	89684	611	GGGCAATCCTGAGCCAA	56.66	0	CCATTGAGTCTCTGCACCTATC	56.99	0	D	3001 ON Poa trivial
EC_3002_CMP_1170	atccgtgttttgagaaaacaaggggttctcgaactagaatacaaaggaaaag	3	4604	species	Poaceae	4479	Pseudoroegneria	37878	Pseudoroegneria spicata	4604	648	GGGCAATCCTGAGCCAA	56.66	0	CCATTGAGTCTCTGCACCTATC	56.99	0	D	3002 ON Ps
EC_3004_CMP_1171	atccgtgttttgagaaaacctgggggttctcgaactagaatacaaaggaaaag	3	669790	species	Poaceae	4479	Puccinellia	13648	Puccinellia borealis	669790	611	GGGCAATCCTGAGCCAA	56.66	0	CCATTGAGTCTCTGCACCTATC	56.99	0	D	3004 CAN Pu
EC_3006_CMP_1172	atccgtgttttgagaaaacctgggggttctcgaactagaatacaaaggaaaag	2	13649	species	Poaceae	4479	Puccinellia	13648	Puccinellia distans	13649	NA	GGGCAATCCTGAGCCAA	56.66	0	CCATTGAGTCTCTGCACCTATC	56.99	0	D	3006 NS Pucci
EC_3007_CMP_1173	atccgtgttttgagaaaacctgggggttctcgaactagaatacaaaggaaaag	2	718184	species	Poaceae	4479	Puccinellia	13648	Puccinellia hauptiana	718184	611	GGGCAATCCTGAGCCAA	56.66	0	CCATTGAGTCTCTGCACCTATC	56.99	0	D	3007 NS Pu
EC_3012_CMP_1174	atccgtgttttgagaaaacaaggaggttctcgaactagaatacaaaggaaaag	2	29677	species	Poaceae	4479	Festuca	4605	Festuca gigantea	29677	NA	GGGCAATCCTGAGCCAA	56.66	0	CCATCGAGTCTCTGCACCTATC	49.86	1	D	3012 ON Sch
EC_3013_CMP_1175	atccgtgttttgagaaaacaagtggttctcgaactagaatccaaaggaaaag	3	545880	species	Poaceae	4479	Schizachne	545879	Schizachne purpurascens	545880	609	GGGCAATCCTGAGCCAA	56.66	0	CCATTGAGTCTCTGCACCTATC	56.99	0	D	3013 OA
EC_3014_CMP_1176	atccgtgttttgagaaaacaagggggttctcgaactagaatacaaaggaaaag	2	375857	species	Poaceae	4479	Scolochloa	375856	Scolochloa festucacea	375857	618	GGGCAATCCTGAGCCAA	56.66	0	CCATTGAGTCTCTGCACCTATC	56.99	0	D	3014 CAN S
EC_3015_CMP_1177	atccgtgttttgagaaaacaagggggttctcgaactagaatacaaaggaaaag	2	58931	species	Poaceae	4479	Sesleria	52160	Sesleria caerulea	58931	618	GGGTAATCCTGAGCCAA	48.78	1	CCATTGAGTCTCTGCACCTATC	56.99	0	D	3015 ON Sesleri
EC_3016a_CMP_1178	atcccttttttgaaaaaacaagtggttctcaaacgagaacccaaaggaaaag	2	65990	species	Poaceae	4479	Spartina	15853	Spartina gracilis	65990	628	GGGCAATCCTGAGCCAA	56.66	0	CCATTGAGTCTCTGCACCTATC	56.99	0	D	3016a CAN Spar
EC_3017_CMP_1179	atcccttttttgaaaaaacaagtggttctcaaacgagaacccaaaggaaaag	1	65991	species	Poaceae	4479	Spartina	15853	Spartina pectinata	65991	628	GGGCAATCCTGAGCCAA	56.66	0	CCATTGAGTCTCTGCACCTATC	56.99	0	D	3017 CAN Spart
EC_3018a_CMP_1180	atccgtgttttgagaaaaccaggaggttctcgaactagaatacaaaggaaaag	2	388721	species	Poaceae	4479	Sphenopholis	388720	Sphenopholis intermedia	388721	410	GGGCAATCCTGAGCCAA	56.66	0	CCATTGAGTCTCTGCACCTATC	56.99	0	D	3018a C
EC_3025_CMP_1181	atccctttttcgaaaaaaaaacaaagattcggaaagcaaaaataagaataaataaagagg	1	40761	species	Polemoniaceae	24584	Collomia	40760	Collomia linearis	40761	598	GGGCAATCCTGAGCCAA	56.66	0	CCGTTGAGTCTCTGCACCTATC	53.99	1	D	3025 ON Collomi
EC_3027_CMP_1182	atccttattttcgaaaacaaacaaagattcggaaagcaaaaataagaaaaaaaaaaagggggg	1	174663	species	Polemoniaceae	24584	Polemonium	13639	Polemonium caeruleum	174663	598	GGGCAATCCTGAGCCAA	56.66	0	CCGTTGAGTCTCTGCACCTATC	53.99	1	D	3027 NS Pol
EC_3027_CMP_1183	atccttattttcgaaaacaaacaaagattcggaaagcaaaaataagaaaaaaaaaaggggg	1	174663	species	Polemoniaceae	24584	Polemonium	13639	Polemonium caeruleum	174663	595	GGGCAATCCTGAGCCAA	56.66	0	CCGTTGAGTCTCTGCACCTATC	53.99	1	D	3027 ON Pol
EC_3028_CMP_1184	atccctttttccgaaaacaaaaaaacaaagaagggttcgggaagaaaaaaaaag	2	690759	species	Polygalaceae	4274	Polygala	4275	Polygala amarella	690759	586	GGGCAATCCTGAGCCAA	56.66	0	CCATTGAGTCTCTGCACCTATC	56.99	0	D	3028 ON Polyga
EC_3029_CMP_1185	atccctttttccgaaaacaaaaaaacaaagaagggttcgggaagaaaaaaaaag	1	162884	species	Polygalaceae	4274	Polygala	4275	Polygala comosa	162884	586	GGGCAATCCTGAGCCAA	56.66	0	CCATTGAGTCTCTGCACCTATC	56.99	0	D	3029 ON Polygala
EC_3029b_CMP_1186	atccctttttccgaaaaaaaaaaaaaaaagaagggttcgggaagaaaaaaaaag	1	162884	species	Polygalaceae	4274	Polygala	4275	Polygala comosa	162884	585	GGGCAATCCTGAGCCAA	56.66	0	CCATTGAGTCTCTGCACCTATC	56.99	0	D	3029b ON Polyga
EC_3031_CMP_1187	ctcccgctttccaaaaataagcataaaaaagg	1	125586	species	Polygonaceae	3615	Aconogonon	106214	Aconogonon alpinum	125586	464	GGGCAATCCTGAGCCAA	56.66	0	CCATTGAGTCTCTGCACCTATC	56.99	0	D	3031 NS Acono
EC_3036_CMP_1188	ctcctgctttcaaaaaggaaagaaaaaagg	3	254780	species	Polygonaceae	3615	Polygonum	46786	Polygonum amphibium	254780	604	GGGCAATCCTGAGCCAA	56.66	0	CCATTGAGTCTCTGCACCTATC	56.99	0	D	3036 ON Pers
EC_3037_CMP_1189	ctcctgctttcaaaaaggaaagaaaaaggg	2	487994	species	Polygonaceae	3615	Persicaria	61508	Persicaria foliosa	487994	NA	GGGCAATCCTGAGCCAA	56.66	0	CCATTGAGTCTCTGCACCTATC	56.99	0	D	3037 ON Persi
EC_3038_CMP_1190	ctcctgctttcaaaaaggaaagaaaaaggg	2	46901	species	Polygonaceae	3615	Persicaria	61508	Persicaria hydropiper	46901	593	GGGCAATCCTGAGCCAA	56.66	0	CCATTGAGTCTCTGCACCTATC	56.99	0	D	3038 NS Per
EC_3039_CMP_1191	ctcctgctttcaaaaaggaaagaaaaaggg	2	488003	species	Polygonaceae	3615	Persicaria	61508	Persicaria minor	488003	585	GGGCAATCCTGAGCCAA	56.66	0	CCATTGAGTCTCTGCACCTATC	56.99	0	D	3039 ON Persica
EC_3041_CMP_1192	ctccttctttccaaaaggaagaaaaag	2	137693	species	Polygonaceae	3615	Polygonum	46786	Polygonum aviculare	137693	629	GGGCAATCCTGAGCCAA	56.66	0	CCATTGAGTCTCTGCACCTATC	56.99	0	D	3041 NS Poly
EC_3042b_CMP_1193	ctccttctttccaaaaggaagaaaaag	2	669781	species	Polygonaceae	3615	Polygonum	46786	Polygonum humifusum	669781	NA	GGGCAATCCTGAGCCAA	56.66	0	CCATTGAGTCTCTGCACCTATC	56.99	0	D	3042b Can P
EC_3063_CMP_1194	ctcctcctttccaaaaggaagaataaaaaag	2	696533	species	Polygonaceae	3615	Rumex	3618	Rumex thyrsiflorus	696533	NA	GGGCAATCCTGAGCCAA	56.66	0	CCATTGAGTCTCTGCACCTATC	56.99	0	D	3063 NS Rumex
EC_3065_CMP_1195	atcttgtattacccaaacaatttgggcgatttaggtga	1	58048	species	Polypodiaceae	3275	Polypodium	38352	Polypodium vulgare	58048	650	GGGCAATCCTGAGCCAA	56.66	0	CCGTCGAGTCTCTGTACCTATC	37.7	3	D	3065 ON Polypo
EC_3069_CMP_1196	atccctgttttgagaaaaaagggtttattttctctatttcgaattttctattatatagaaattctaaaataagaatttaaaaaagg	1	306638	species	Potamogetonaceae	16362	Potamogeton	13228	Potamogeton compressus	306638	632	GGGCAATCCTGAGCCAA	56.66	0	CCATTGAGTCTCTGCACCTATC	56.99	0	D	3069 NS P
EC_3070b_CMP_1197	atccctgttttgagaaaaaagggtttattttctctatttcgaattttctattatatagaaattctaaaataagaatttaaaaaagg	1	397064	species	Potamogetonaceae	16362	Potamogeton	13228	Potamogeton epihydrus	397064	631	GGGCAATCCTGAGCCAA	56.66	0	CCATTGAGTCTCTGCACCTATC	56.99	0	D	3070b CAN
EC_3071a_CMP_1198	atccctgttttgagaaaaaagggtttattttctctatttcgaattttctattatatagaaattctaaaataagaatttaaaaaagg	2	292609	species	Potamogetonaceae	16362	Potamogeton	13228	Potamogeton foliosus	292609	NA	GGGCAATCCTGAGCCAA	56.66	0	CCATTGAGTCTCTGCACCTATC	56.99	0	D	3071a CAN
EC_3075_CMP_1199	atccctgttttgagaaaaaagggtttattttctctatttcgaattttctattatatagaaattcgaaaataacaatttaaaaaagg	1	189327	species	Potamogetonaceae	16362	Potamogeton	13228	Potamogeton lucens	189327	633	GGGCAATCCTGAGCCAA	56.66	0	CCATTGAGTCTCTGCACCTATC	56.99	0	D	3075 ON Potam
EC_3077b_CMP_1200	atccctgttttgagaaaaaagggtttattttctctatttcgaattttctattatatagaaattcgaaaataacaatttaaaaaagg	1	99363	species	Potamogetonaceae	16362	Potamogeton	13228	Potamogeton nodosus	99363	634	GGGCAATCCTGAGCCAA	56.66	0	CCATTGAGTCTCTGCACCTATC	56.99	0	D	3077b CAN Po
EC_3078b_CMP_1201	atccctgttttgagaaaaaagggtttattttctctatttcgaattttctattatatagaaattcgaaaataagaatttaaaaaagg	1	246699	species	Potamogetonaceae	16362	Potamogeton	13228	Potamogeton obtusifolius	246699	631	GGGCAATCCTGAGCCAA	56.66	0	CCATTGAGTCTCTGCACCTATC	56.99	0	D	3078b
EC_3082_CMP_1202	atccctgttttgagaaaaaagggtttattttctctatttcgaattttctattatatagaaattctaaaataagaatttaaaaaagg	1	246702	species	Potamogetonaceae	16362	Potamogeton	13228	Potamogeton pusillus	246702	631	GGGCAATCCTGAGCCAA	56.66	0	CCATTGAGTCTCTGCACCTATC	56.99	0	D	3082 NS Pot
EC_3082_CMP_1203	atccctgttttgagaaaaaagggtttattttctctatttcgaattttctattatatagaaattcgaaaataagaatttaaaaaagg	1	246702	species	Potamogetonaceae	16362	Potamogeton	13228	Potamogeton pusillus	246702	631	GGGCAATCCTGAGCCAA	56.66	0	CCATTGAGTCTCTGCACCTATC	56.99	0	D	3082 ON Pot
EC_3084_CMP_1204	atccctgttttgagaaaaaagggtttattttctctatttcgaattttctattatatagaaattctaaaataagaatttaaaaaagg	1	397076	species	Potamogetonaceae	16362	Potamogeton	13228	Potamogeton rutilus	397076	631	GGGCAATCCTGAGCCAA	56.66	0	CCATTGAGTCTCTGCACCTATC	56.99	0	D	3084 ON Pota
EC_3085b_CMP_1205	atccctgttttgagaaaaaagggtttattttctctatttcgaattttctattatatagaaattctaaaataagaatttaaaaaagg	1	397079	subspecies	Potamogetonaceae	16362	Potamogeton	13228	Potamogeton sibiricus	416632	626	GGGCAATCCTGAGCCAA	56.66	0	CCATTGAGTCTCTGCACCTATC	56.99	0	D	3085b
EC_3086_CMP_1206	atccctgttttgagaaaaaagggtttattttctctatttcgaattttctattatatagaaattctaaaataagaatttaaaaaagg	1	397083	species	Potamogetonaceae	16362	Potamogeton	13228	Potamogeton trichoides	397083	631	GGGCAATCCTGAGCCAA	56.66	0	CCATTGAGTCTCTGCACCTATC	56.99	0	D	3086 NS P
EC_3086_CMP_1207	atccctgttttgagaaaaaagggtttattttctctatttcgaattttctattatatagaaattcgaaaataagaatttaaaaaagg	1	397083	species	Potamogetonaceae	16362	Potamogeton	13228	Potamogeton trichoides	397083	631	GGGCAATCCTGAGCCAA	56.66	0	CCATTGAGTCTCTGCACCTATC	56.99	0	D	3086 ON P
EC_3087a_CMP_1208	atccctgttttgagaaaaaagggtttattttctctatttcgaattttctattatatagaaattcgaaaataagaatttaaaaaagg	1	55322	species	Potamogetonaceae	16362	Potamogeton	13228	Potamogeton zosteriformis	55322	631	GGGCAATCCTGAGCCAA	56.66	0	CCATTGAGTCTCTGCACCTATC	56.99	0	D	3087a
EC_3090b_CMP_1209	atccctgttttgagaaaaaagggtttattttctatatttcgaattttctattatatagaaattcgaaaataagaatttaaaaaagg	1	55444	species	Potamogetonaceae	16362	Stuckenia	246706	Stuckenia pectinata	55444	648	GGGCAATCCTGAGCCAA	56.66	0	CCATTGAGTCTCTGCACCTATC	56.99	0	D	3090b ON Stu
EC_3092b_CMP_1210	atccctgttttgagaaaaaagggtttattttctatatttcgaattttctattatatagaaattcaaaaataagaatttaaaaaagg	2	397093	species	Potamogetonaceae	16362	Stuckenia	246706	Stuckenia vaginata	397093	631	GGGCAATCCTGAGCCAA	56.66	0	CCATTGAGTCTCTGCACCTATC	56.99	0	D	3092b ON Stu
EC_3094_CMP_1212	atcctctttttagaaaacaaagattaaaggaaactaaaaaagggg	2	229438	species	Primulaceae	4335	Androsace	85163	Androsace filiformis	229438	564	GGGCAATCCTGAGCCAA	56.66	0	CCATTGAGTCTCTGCACCTATC	56.99	0	D	3094 NS And
EC_3096_CMP_1213	atcctctttttcgaaaacaaaggttaaaggaaaatcaaaaagggg	2	55385	species	Primulaceae	4335	Cortusa	55384	Cortusa matthioli	55385	589	GGGTAATCCTGAGCCAA	48.78	1	CCATTGAGTCTCTGCACCTATC	56.99	0	D	3096 NS Cortusa
EC_3099a_CMP_1214	atcctctttttagaaaacaaagatgaaaggaaaggggg	2	159009	species	Primulaceae	4335	Primula	49647	Primula laurentiana	159009	621	GGGTAATCCTGAGCCAA	48.78	1	CCATTGAGTCTCTGCACCTATC	56.99	0	D	3099a CAN P
EC_3104_CMP_1215	atcctgttttcagaaaacaaatcaaataaagggttcagaaagcaagaataaaaaag	1	50863	species	Ranunculaceae	3440	Aconitum	49188	Aconitum baicalense	50863	561	GGGCAATCCTGAGCCAA	56.66	0	CCATTGAGTCTCTGCACCTATC	56.99	0	D	3104 NS Aconi
EC_3106_CMP_1216	atcctgttttcagaaaacaaacaaaaaagggtttggaaagcaagaataaaaaag	2	64984	species	Ranunculaceae	3440	Actaea	46988	Actaea erythrocarpa	64984	NA	GGGCAATCCTGAGCCAA	56.66	0	CCATTGAGTCTCTGCACCTATC	56.99	0	D	3106 NS Actae
EC_3107a_CMP_1217	atcctgttttcagaaaacaaacaaaaaagggtttggaaagcaagaataaaaaag	2	64024	species	Ranunculaceae	3440	Actaea	46988	Actaea rubra	64024	605	GGGCAATCCTGAGCCAA	56.66	0	CCATTGAGTCTCTGCACCTATC	56.99	0	D	3107a CAN Actaea ru
EC_3110a_CMP_1218	atccttatttcagaaaacaaaagggggttcagaaagcaagaataaaaaaag	2	168001	species	Ranunculaceae	3440	Anemone	22868	Anemone multifida	168001	566	GGGCAATCCTGAGCCAA	56.66	0	CCATTGAGTCTCTGCACCTATC	56.99	0	D	3110a CAN Ane
EC_3112b_CMP_1219	atccttatttcagaaaacaaaagggggttcagaaagcaagaataaaaaaag	1	37489	species	Ranunculaceae	3440	Anemone	22868	Anemone nemorosa	37489	569	GGGCAATCCTGAGCCAA	56.66	0	CCATTGAGTCTCTGCACCTATC	56.99	0	D	3112b ON Anemon
EC_3113_CMP_1220	atccttatttcagaaaacaaaagggggttcagaaagcaagaataaaaaaaaag	2	168005	species	Ranunculaceae	3440	Anemone	22868	Anemone ranunculoides	168005	570	GGGCAATCCTGAGCCAA	56.66	0	CCATTGAGTCTCTGCACCTATC	56.99	0	D	3113 ON An
EC_3114_CMP_1221	atccttttttgttttcagaaaaaacaaacaaaacaaaagggcttcagaaagcaaaaataaacataaag	1	168007	species	Ranunculaceae	3440	Anemone	22868	Anemone sylvestris	168007	582	GGGCAATCCTGAGCCAA	56.66	0	CCATTTAGTCTCTGCACCTATC	49.27	1	D	3114 NS Anemo
EC_3114_CMP_1222	atccttatttcagaaaacaaaagggggttcagaaagcaagaataaaaaaag	1	168007	species	Ranunculaceae	3440	Anemone	22868	Anemone sylvestris	168007	564	GGGCAATCCTGAGCCAA	56.66	0	CCATTGAGTCTCTGCACCTATC	56.99	0	D	3114 ON Anemo
EC_3117a_CMP_1223	atcctggtttcagaaaacaaaaaaaggggggttcagaaagcaagaatacaaaaagaaaag	2	341021	species	Ranunculaceae	3440	Aquilegia	3450	Aquilegia brevistyla	341021	NA	GGGCAATCCTGAGCCAA	56.66	0	CCATTGAGTCTCTGCACCTATC	56.99	0	D	3117a CAN
EC_3118_CMP_1224	atcctggtttcagaaaacaaaaaaaggggggttcagaaagcaagaatacaaaaagaaaag	2	560549	species	Ranunculaceae	3440	Aquilegia	3450	Aquilegia sibirica	560549	599	GGGCAATCCTGAGCCAA	56.66	0	CCATTGAGTCTCTGCACCTATC	56.99	0	D	3118 CAN Aqui
EC_3124b_CMP_1225	atccttatttcagaaaacaaaagggggttcagaaagcaagaataaaaaaaaag	1	286926	species	Ranunculaceae	3440	Ranunculus	3445	Ranunculus lapponicus	286926	570	GGGCAATCCTGAGCCAA	56.66	0	CCATTGAGTCTCTGCACCTATC	56.99	0	D	3124b ON C
EC_3125a_CMP_1226	atcctgttttcagaaaacaaaaaggggttcagaaagcaaaaataataaaaaaag	1	38790	species	Ranunculaceae	3440	Coptis	3441	Coptis trifolia	38790	580	GGGCAATCCTGAGCCAA	56.66	0	CCATTGAGTCTCTGCACCTATC	56.99	0	D	3125a CAN Coptis
EC_3128_CMP_1227	atcctgtttttagaaaacaaatgaaaataaaataaagggttcagagaaagcaagaataaaag	3	46247	species	Ranunculaceae	3440	Delphinium	46246	Delphinium elatum	46247	NA	GGGCAATCCTGAGCCAA	56.66	0	CCATTGAGTCTCTGCACCTATC	56.99	0	D	3128 NS Delphin
EC_3132a_CMP_1228	atcctgctttcagaaaacaaaaaaaaagggattcagaaagcgaaaatagg	2	286845	species	Ranunculaceae	3440	Ranunculus	3445	Ranunculus abortivus	286845	586	GGGCAATCCTGAGCCAA	56.66	0	CCATTGAGTCTCTGCACCTATC	56.99	0	D	3132a CAN
EC_3134_CMP_1229	atcctgctttcagaaaacaaaaagggggggttcagaaagaaaaaaagg	2	568530	species	Ranunculaceae	3440	Ranunculus	3445	Ranunculus aquatilis	568530	576	GGGCAATCCTGAGCCAA	56.66	0	CCATTGAGTCTCTGCACCTATC	56.99	0	D	3134 ON Ran
EC_3135_CMP_1230	atcctgctttcagaaaacaaaaaaaaaaagggattcagaaagcgaaaatagg	1	568533	species	Ranunculaceae	3440	Ranunculus	3445	Ranunculus auricomus	568533	588	GGGCAATCCTGAGCCAA	56.66	0	CCATTGAGTCTCTGCACCTATC	56.99	0	D	3135 ON Ran
EC_3135b_CMP_1231	atcctgctttcagaaaacaaaaaaaaaaaaagggattcagaaagcgaaaatagg	1	568533	species	Ranunculaceae	3440	Ranunculus	3445	Ranunculus auricomus	568533	590	GGGCAATCCTGAGCCAA	56.66	0	CCATTGAGTCTCTGCACCTATC	56.99	0	D	3135b ON R
EC_3137_CMP_1232	atcctgctttcagaaaacaaaaaggggggttcagaaagcaaaaaaaaaaaaag	1	278071	species	Ranunculaceae	3440	Ranunculus	3445	Ranunculus flammula	278071	587	GGGCAATCCTGAGCCAA	56.66	0	CCATTGAGTCTCTGCACCTATC	56.99	0	D	3137 ON Ranu
EC_3140_CMP_1233	atcctgctttcagaaaacaaaaagggggttcagaaagcaaaaaaaaaaaag	1	105186	species	Ranunculaceae	3440	Ranunculus	3445	Ranunculus lingua	105186	583	GGGCAATCCTGAGCCCA	48.18	1	CCATTGAGTCTCTGCACCTATC	56.99	0	D	3140 NS Ranunc
EC_3140_CMP_1_1234	atcctgctttcagaaaacaaaaagggggttcagaaagcaaaaaaaaaaaaag	1	105186	species	Ranunculaceae	3440	Ranunculus	3445	Ranunculus lingua	105186	584	GGGCAATCCTGAGCCAA	56.66	0	CCATTGAGTCTCTGCACCTATC	56.99	0	D	3140 ON Ranunc
EC_3141b_CMP_1235	atcctgctttcagaaaacaaaaagagggttcagaaagcaaagg	1	568556	species	Ranunculaceae	3440	Ranunculus	3445	Ranunculus macounii	568556	565	GGGCAATCCTGAGCCAA	56.66	0	CCATTGAGTCTCTGCACCTATC	56.99	0	D	3141b CAN R
EC_3143_CMP_1236	atcctgctttcagaaaacaaaaagggggggttcagaaagaaaaaaagg	1	286964	species	Ranunculaceae	3440	Ranunculus	3445	Ranunculus peltatus	286964	576	GGGCAATCCTGAGCCAA	56.66	0	CCATTGAGTCTCTGCACCTATC	56.99	0	D	3143 ON Ranu
EC_3144a_CMP_1237	atcctgctttcagaaaacaaaaagagggttcagaaagcaaagg	2	286968	species	Ranunculaceae	3440	Ranunculus	3445	Ranunculus pensylvanicus	286968	565	GGGCAATCCTGAGCCAA	56.66	0	CCATTGAGTCTCTGCACCTATC	56.99	0	D	3144a
EC_3145b_CMP_1238	atcctgctttcagaaaaaaaaaggggagttcagaaagcaaaaatagg	1	286971	species	Ranunculaceae	3440	Ranunculus	3445	Ranunculus platanifolius	286971	579	GGGCAATCCTGAGCCAA	56.66	0	CCATTGAGTCTCTGCACCTATC	56.99	0	D	3145b
EC_3147b_CMP_1239	atcctgctttcagaaaacaaaaagagggttcagaaagcaaagg	1	137665	species	Ranunculaceae	3440	Ranunculus	3445	Ranunculus repens	137665	565	GGGCAATCCTGAGCCAA	56.66	0	CCATTGAGTCTCTGCACCTATC	56.99	0	D	3147b ON Ranu
EC_3151b_CMP_1240	atcctgctttcagaaaacaaaaagagggttcagaaagcaaagg	1	568572	species	Ranunculaceae	3440	Ranunculus	3445	Ranunculus septentrionalis	568572	565	GGGCAATCCTGAGCCAA	56.66	0	CCATTGAGTCTCTGCACCTATC	56.99	0	D	3151
EC_3157_CMP_1241	atcctggtttcagaaaacaaaaaaggggttcagaaagcaagaatacaaaaagaaaag	3	495765	species	Ranunculaceae	3440	Thalictrum	46968	Thalictrum simplex	495765	NA	GGGCAATCCTGAGCCAA	56.66	0	CCATTGAGTCTCTGCACCTATC	56.99	0	D	3157 ON Thali
EC_3161_CMP_1242	atcctgttttcagaaaacaaaaagggttcagaaagcaagaatcaaaaag	2	212753	species	Ranunculaceae	3440	Trollius	39245	Trollius asiaticus	212753	NA	GGGCAATCCTGAGCCAA	56.66	0	CCATTGAGTCTCTGCACCTATC	56.99	0	D	3161 CAN Trol
EC_3164_CMP_1243	atcctgttttctgaaaacaaacaaaggaaaggttcagaaagcgataataaaaaaggatagagagg	2	106677	species	Rhamnaceae	3608	Frangula	106676	Frangula alnus	106677	NA	GGGCAATCCTGAGCCAA	56.66	0	CCATTGAGTCTCTGCACCTATC	56.99	0	D	3164 NS Frangula
EC_3165_CMP_1244	atcccgttttatgaaaacaaaggtttcagaaagcgagaataaataagg	1	49855	species	Rosaceae	3745	Alchemilla	23138	Alchemilla vulgaris	49855	497	GGGCAATCCTGAGCCAA	56.66	0	CCATTGAGTCTCTGCACCTATC	56.99	0	D	3165 ON Alche
EC_3166_CMP_1245	atccttttttatgaaaacaagcaagggtttcataaaccgagaataaaagag	1	32219	species	Rosaceae	3745	Amelanchier	23139	Amelanchier alnifolia	32219	594	GGGCAATCCTGAGCCAA	56.66	0	CCATTGAGTCTCTGCACCTATC	56.99	0	D	3166 ON Ame
EC_3166a_CMP_1246	atcctgttttatgaaaataaacaagggtttcataaaccgaaaataaaaaag	2	32219	species	Rosaceae	3745	Amelanchier	23139	Amelanchier alnifolia	32219	590	GGGCAATCCTGAGCCAA	56.66	0	CCATTGAGTCTCTGCACCTATC	56.99	0	D	3166a CAN
EC_3167b_CMP_1247	atcctgttttatgaaaataaacaagggtttcataaaccgaaaataaaaaag	1	35968	species	Rosaceae	3745	Amelanchier	23139	Amelanchier bartramiana	35968	590	GGGCAATCCTGAGCCAA	56.66	0	CCATTGAGTCTCTGCACCTATC	56.99	0	D	3167b CA
EC_3168_CMP_1248	atcctgttttatgaaaacaagcaagggtttcataaaccgagaataaaagag	1	32220	species	Rosaceae	3745	Aruncus	23143	Aruncus dioicus	32220	584	GGGCAATCCTGAGCCAA	56.66	0	CCATTGAGTCTCTGCACCTATC	56.99	0	D	3168 NS Aruncus d
EC_3176_CMP_1249	atcctgttttatgaaaacaaacaaaggtttcagaaagcgagaataaataaag	2	32239	species	Rosaceae	3745	Dasiphora	637889	Dasiphora fruticosa	32239	502	GGGCAATCCTGAGCCAA	56.66	0	CCATTGAGTCTCTGCACCTATC	56.99	0	D	3176 ON Dasip
EC_3192_CMP_1250	atcccgttttatgaaaagaaacaagggtttcagaacgcgagaataaataaag	1	57919	species	Rosaceae	3745	Geum	3761	Geum urbanum	57919	625	GGGCAATCCTGAGCCAA	56.66	0	CCATTGAGTCTCTGCACCTATC	56.99	0	D	3192 ON Geum urbanum
EC_3194_CMP_1251	atcctgttttatgaaaacaaacaaggatttcataaaccgagaataaaaaag	2	133202	species	Rosaceae	3745	Physocarpus	23201	Physocarpus opulifolius	133202	592	GGGCAATCCTGAGCCAA	56.66	0	CCATTGAGTCTCTGCACCTATC	56.99	0	D	3194 CAN
EC_3198_CMP_1252	atcccgttttatgaaaacaaacaagggtttcataaagcgagaataaataaag	2	654633	species	Rosaceae	3745	Potentilla	23204	Potentilla argentea	654633	NA	GGGCAATCCTGAGCCAA	56.66	0	CCATTGAGTCTCTGCACCTATC	56.99	0	D	3198 NS Pote
EC_3199b_CMP_1253	atcccgttttatgaaaacaaacaagggtttcataaagcgagaataaataaag	1	667235	species	Rosaceae	3745	Potentilla	23204	Potentilla bimundorum	667235	604	GGGCAATCCTGAGCCAA	56.66	0	CCATTGAGTCTCTGCACCTATC	56.99	0	D	3199b OA
EC_3201_CMP_1254	atcccgttttatgaaaacaaacaaaggtttcagaaaccgagaataaataaag	1	57940	species	Rosaceae	3745	Potentilla	23204	Potentilla erecta	57940	616	GGGCAATCCTGAGCCAA	56.66	0	CCATTGAGTCTCTGCACCTATC	56.99	0	D	3201 ON Potenti
EC_3203_CMP_1255	atcccgttttatgaaaacaaacaagggtttcataaagcgagaataaataaag	2	57931	species	Rosaceae	3745	Potentilla	23204	Potentilla norvegica	57931	604	GGGCAATCCTGAGCCAA	56.66	0	CCATTGAGTCTCTGCACCTATC	56.99	0	D	3203 ON Pote
EC_3204a_CMP_1256	atcccgttttatgaaaacaaacaagggtttcataaagcgagaataaataaag	2	457914	species	Rosaceae	3745	Potentilla	23204	Potentilla pensylvanica	457914	NA	GGGCAATCCTGAGCCAA	56.66	0	CCATTGAGTCTCTGCACCTATC	56.99	0	D	3204a C
EC_3206_CMP_1257	atcctgttttattaaaacaaacaagggtttcataaaccgagaataaaaaag	2	97307	species	Rosaceae	3745	Prunus	3754	Prunus padus	97307	597	GGGCGATCCTGAGCCAA	51.83	1	CCATTGAGTCTCTGCACCTATC	56.99	0	D	3206 NS Prunus padus
EC_3207a_CMP_1258	atcctgttttgttaaaacaaacaagggtttcataaaccgagaataaaaaag	1	262529	species	Rosaceae	3745	Prunus	3754	Prunus pensylvanica	262529	581	GGGCGATCCTGAGCCAA	51.83	1	CCATTGAGTCTCTGCACCTATC	56.99	0	D	3207a CAN P
EC_3207b_CMP_1259	atcctgttttattaaaacaaacaagggtttcataaaccgagaataaaaaag	1	262529	species	Rosaceae	3745	Prunus	3754	Prunus pensylvanica	262529	590	GGGCGATCCTGAGCCAA	51.83	1	CCATTGAGTCTCTGCACCTATC	56.99	0	D	3207b CAN P
EC_3208b_CMP_1260	atcctgttttattaaaacaaacaagggtttcataaaccgagaataaaaaag	1	133204	species	Rosaceae	3745	Prunus	3754	Prunus virginiana	133204	597	GGGCGATCCTGAGCCAA	51.83	1	CCATTGAGTCTCTGCACCTATC	56.99	0	D	3208b CAN Pru
EC_3212_CMP_1261	atcccgttttatgaaaacaaacaaggtttcagaaagcgagaataaataaag	1	267242	species	Rosaceae	3745	Rosa	3764	Rosa mollis	267242	621	GGGCAATCCTGAGCCAA	56.66	0	CCATTGAGTCTCTGCACCTATC	56.99	0	D	3212 ON Rosa mollis
EC_3213b_CMP_1262	atcccgttttatgaaaacaaacaagggtttcagaaagcgagaataaataaag	1	32246	species	Rosaceae	3745	Rosa	3764	Rosa woodsii	32246	622	GGGCAATCCTGAGCCAA	56.66	0	CCATTGAGTCTCTGCACCTATC	56.99	0	D	3213b CAN Rosa wood
EC_3217_CMP_1263	atcccgttttatgaaaacaaacaagggtttcagaaagcgagaataaataaag	1	75065	species	Rosaceae	3745	Rubus	23216	Rubus caesius	75065	561	GGGCAATCCTGAGCCAA	56.66	0	CCATTGAGTCTCTGCACCTATC	56.99	0	D	3217 ON Rubus caesi
EC_3219_CMP_1264	atcccgttttatgaaaacaaacaagggtttcagaaagcgagaataaataaag	1	75070	species	Rosaceae	3745	Rubus	23216	Rubus humulifolius	75070	559	GGGCAATCCTGAGCCAA	56.66	0	CCATTGAGTCTCTGCACCTATC	56.99	0	D	3219 ON Rubus
EC_3223a_CMP_1265	atcccgttttatgaaaacaaacaagggtttcagaaagcgagaataaataaag	2	75086	species	Rosaceae	3745	Rubus	23216	Rubus pubescens	75086	573	GGGCAATCCTGAGCCAA	56.66	0	CCATTGAGTCTCTGCACCTATC	56.99	0	D	3223a CAN Rubus
EC_3224_CMP_1266	atcccgttttatgaaaacaaacaagggtttcagaaagcgagaataaataaag	1	75091	species	Rosaceae	3745	Rubus	23216	Rubus saxatilis	75091	561	GGGCAATCCTGAGCCAA	56.66	0	CCATTGAGTCTCTGCACCTATC	56.99	0	D	3224 ON Rubus sax
EC_3230a_CMP_1267	atcctgttttatgaaaataaacaagggtttcataaaccgaaaataaaaaag	2	765745	species	Rosaceae	3745	Sorbus	23222	Sorbus decora	765745	590	GGGCAATCCTGAGCCAA	56.66	0	CCATTGAGTCTCTGCACCTATC	56.99	0	D	3230a CAN Sorbus
EC_3232a_CMP_1268	atcctgttttatgaaaataaacaagggtttcataaaccgaaaataaaaaag	1	32249	species	Rosaceae	3745	Sorbus	23222	Sorbus scopulina	32249	590	GGGCAATCCTGAGCCAA	56.66	0	CCATTGAGTCTCTGCACCTATC	56.99	0	D	3232a CAN Sorbu
EC_3236_CMP_1269	atcctgtttttatgaaaacaagcaggggtttcataaactcataaaccgagaataaaagag	1	409519	species	Rosaceae	3745	Spiraea	23224	Spiraea salicifolia	409519	599	GGGCAATCCTGAGCCAA	56.66	0	TCCTTGAGTCTCTGCACCTATC	47.47	2	D	3236 NS Spir
EC_3238_CMP_1270	atcctattttccgaaaacaaagtgaaaggggg	2	29788	species	Rubiaceae	24966	Galium	25168	Galium aparine	29788	587	GGGCAATCCTGAGCCAA	56.66	0	CCATTGAGTCTCTGCACCTATC	56.99	0	D	3238 ON Galium apa
EC_3239_CMP_1271	atcctatttttcgaaaacaaaggtttagaaagtgaaaaaggg	3	35896	species	Rubiaceae	24966	Galium	25168	Galium boreale	35896	NA	GGGCAATCCTGAGCCAA	56.66	0	CCATTGAGTCTCTGCACCTATC	56.99	0	D	3239 NS Galium bor
EC_3241_CMP_1272	atcctattttccgaaaacaaaggtttagaaagtgaaaaaggg	3	29793	species	Rubiaceae	24966	Galium	25168	Galium palustre	29793	597	GGGCAATCCTGAGCCAA	56.66	0	CCATTGAGTCTCTGCACCTATC	56.99	0	D	3241 ON Galium pa
EC_3243_CMP_1273	atcctattttccgaaaacaaaggtttagaaagtgaaaagggg	1	715723	species	Rubiaceae	24966	Galium	25168	Galium triflorum	715723	589	GGGCAATCCTGAGCCAA	56.66	0	CCATTGAGTCTCTGCACCTATC	56.99	0	D	3243 ON Galium
EC_3244_CMP_1274	atcctattttccgaaaacaaagtgaaaagggg	2	715724	species	Rubiaceae	24966	Galium	25168	Galium uliginosum	715724	579	GGGCAATCCTGAGCCAA	56.66	0	CCATTGAGTCTCTGCACCTATC	56.99	0	D	3244 NS Galium
EC_3247_CMP_1275	atctttatttttagaaaaacaagggttttcttttaaaaactagaataaaaagg	2	32189	species	Asparagaceae	40552	Convallaria	16053	Convallaria majalis	32189	607	GGGCAATCCTGAGCCAA	56.66	0	CCATTGAGTCTCTGCACCTATC	56.99	0	D	3247 ON Conva
EC_3248_CMP_1276	atctttatttttagaaaaacaaggattttcttttaaaaactagaaaaaaagg	2	191662	species	Asparagaceae	40552	Maianthemum	16150	Maianthemum bifolium	191662	606	GGGCAATCCTGAGCCAA	56.66	0	CCATTGAGTCTCTGCACCTATC	56.99	0	D	3248 NS Mai
EC_3249a_CMP_1277	atctttatttttagaaaaacaaggattttcttttaaaaactagaaaaaaagg	1	416391	species	Asparagaceae	40552	Maianthemum	16150	Maianthemum canadense	416391	606	GGGCAATCCTGAGCCAA	56.66	0	CCATTGAGTCTCTGCACCTATC	56.99	0	D	3249a CAN
EC_3251_CMP_1278	atctttatttttagaaaaacaaggattttctttgaaaaactagaaaaaaagg	1	191661	species	Asparagaceae	40552	Maianthemum	16150	Maianthemum stellatum	191661	606	GGGCAATCCTGAGCCAA	56.66	0	CCATTGAGTCTCTGCACCTATC	56.99	0	D	3251 ON Ma
EC_3253_CMP_1279	atctttatttttagaaaaacaagggttttccttgaaaaactagaataaaaagg	1	82207	species	Asparagaceae	40552	Polygonatum	16195	Polygonatum odoratum	82207	607	GGGCAATCCTGAGCCAA	56.66	0	CCATTGAGTCTCTGCACCTATC	56.99	0	D	3253 ON Poly
EC_3255_CMP_1280	atcctatttttcgaaaacaaacaaaggttcataaagacagaataagaatacaaaag	3	75699	species	Salicaceae	3688	Salix	40685	Salix arbutifolia	75699	NA	GGGCAATCCTGAGCCAA	56.66	0	CCATTGAGTCTCTGCACCTATC	56.99	0	D	3255 NS Chos
EC_3257_CMP_1281	atcctatttttcgaaaacaaacaaaaaaacaaacaaaggttcataaagacagaataagaatacaaaag	2	245546	species	Salicaceae	3688	Populus	3689	Populus suaveolens	245546	NA	GGGCAATCCTGAGCCAA	56.66	0	CCATTGAGTCTCTGCACCTATC	56.99	0	D	3257 NS Popul
EC_3263_CMP_1282	atcctatttttcgaaaacaaacaaaggttcataaagacagaataagaatacaaaag	1	470270	species	Salicaceae	3688	Salix	40685	Salix aurita	470270	659	GGGCAATCCTGAGCCAA	56.66	0	CCATTGAGTCTCTGCACCTATC	56.99	0	D	3263 NS Salix aurit
EC_3268_CMP_1283	atcctatttttcgaaaacaaacaaaggttcataaagacagaataagaatacaaaag	1	688334	species	Salicaceae	3688	Salix	40685	Salix brachypoda	688334	662	GGGCAATCCTGAGCCAA	56.66	0	CCATTGAGTCTCTGCACCTATC	56.99	0	D	3268 Can Salix
EC_3271_CMP_1284	atcctatttttcgaaaacaaacaaaggttcataaagacagaataagaatacaaaag	1	172267	species	Salicaceae	3688	Salix	40685	Salix caprea	172267	660	GGGCAATCCTGAGCCAA	56.66	0	CCATTGAGTCTCTGCACCTATC	56.99	0	D	3271 NS Salix capre
EC_3273_CMP_1285	atcctatttttcgaaaacaaacaaaggttcataaagacagaataagaatacaaaag	1	426349	species	Salicaceae	3688	Salix	40685	Salix cordata	426349	646	GGGCAATCCTGAGCCAA	56.66	0	CCATTGAGTCTCTGCACCTATC	56.99	0	D	3273 Can Salix cor
EC_3275_CMP_1286	atcctatttttcgaaaacaaacaaaggttcataaagacagaataagaatacaaaag	1	75709	species	Salicaceae	3688	Salix	40685	Salix discolor	75709	646	GGGCAATCCTGAGCCAA	56.66	0	CCATTGAGTCTCTGCACCTATC	56.99	0	D	3275 Can Salix dis
EC_3276_CMP_1287	atcctatttttcgaaaacaaacaaaggttcataaagacagaataagaatacaaaag	1	77062	species	Salicaceae	3688	Salix	40685	Salix exigua	77062	658	GGGCAATCCTGAGCCAA	56.66	0	CCATTGAGTCTCTGCACCTATC	56.99	0	D	3276 Can Salix exigu
EC_3286a_CMP_1288	atcctatttttcgaaaacaaacaaaggttcataaagacagaataagaatacaaaag	2	688345	species	Salicaceae	3688	Salix	40685	Salix maccalliana	688345	NA	GGGCAATCCTGAGCCAA	56.66	0	CCATTGAGTCTCTGCACCTATC	56.99	0	D	3286a Can Sal
EC_3289_CMP_1289	atcctatttttcgaaaacaaacaaaggttcataaagacagaataagaatacaaaag	1	339964	species	Salicaceae	3688	Salix	40685	Salix myrsinifolia	339964	660	GGGCAATCCTGAGCCAA	56.66	0	CCATTGAGTCTCTGCACCTATC	56.99	0	D	3289 NS Salix
EC_3294_CMP_1290	atcctatttttcgaaaacaaacaaaggttcataaagacagaataagaatacaaaag	1	75715	species	Salicaceae	3688	Salix	40685	Salix pentandra	75715	649	GGGCAATCCTGAGCCAA	56.66	0	CCATTGAGTCTCTGCACCTATC	56.99	0	D	3294 NS Salix pen
EC_3302_CMP_1291	atcctatttttcgaaaacaaacaaaggttcataaagacagaataagaatacaaaag	2	467613	species	Salicaceae	3688	Salix	40685	Salix repens	467613	NA	GGGCAATCCTGAGCCAA	56.66	0	CCATTGAGTCTCTGCACCTATC	56.99	0	D	3302 NS Salix repen
EC_3304_CMP_1292	atcctatttttcgaaaacaaacaaaggttcataaagacagaataagaatacaaaag	2	717491	species	Salicaceae	3688	Salix	40685	Salix rosmarinifolia	717491	NA	GGGCAATCCTGAGCCAA	56.66	0	CCATTGAGTCTCTGCACCTATC	56.99	0	D	3304 NS Sal
EC_3305_CMP_1293	atcctatttttcgaaaacaaacaaaggttcataaagacagaataagaatacaaaag	1	77068	species	Salicaceae	3688	Salix	40685	Salix schwerinii	77068	661	GGGCAATCCTGAGCCAA	56.66	0	CCATTGAGTCTCTGCACCTATC	56.99	0	D	3305 Can Salix s
EC_3309_CMP_1294	atcctatttttcgaaaacaaacaaaggttcataaagaaagaataagaatacaaaag	1	77069	species	Salicaceae	3688	Salix	40685	Salix triandra	77069	649	GGGCAATCCTGAGCCAA	56.66	0	CCATTGAGTCTCTGCACCTATC	56.99	0	D	3309 NS Salix tria
EC_3311_CMP_1295	atcctgttttacgaaaacaagggggcttctaaagcaaacgagaatcaaaaaag	1	50119	species	Comandraceae	1003246	Comandra	50118	Comandra umbellata	50119	577	AGGCAATCCTGAGCCAA	50.77	1	CCATTGAGTCTCTGCACCTATC	56.99	0	D	3311 CAN Coman
EC_3313a_CMP_1296	atccttttttttcgaaaacaaacaaagattcagaaagcgaacataaaaaaag	2	45176	species	Sarraceniaceae	4353	Sarracenia	4358	Sarracenia purpurea	45176	592	GGGCAATCCTGAGCCAA	56.66	0	CCATTGAGTCTCTGCACCTATC	56.99	0	D	3313a CAN Sa
EC_3317_CMP_1297	atcctgttttacgaaaacaaaacacaagggttcagaaagagagaataaaaaaaag	1	423499	species	Saxifragaceae	3792	Heuchera	3794	Heuchera richardsonii	423499	553	GGGCAATCCTGAGCCAA	56.66	0	CCATTGAGTCTCTGCACCTATC	56.99	0	D	3317 CAN H
EC_3319_CMP_1298	atcctgttttacgaaaacaaaacacaagggttcagaaagagataataaaaaaag	1	40798	species	Saxifragaceae	3792	Mitella	40794	Mitella nuda	40798	584	GGGCAATCCTGAGCCAA	56.66	0	CCATTGAGTCTCTGCACCTATC	56.99	0	D	3319 CAN Mitella nud
EC_3319_CMP_1299	atcctgttttacgaaaacaaaacacaagggttcagaaagagataataaaaaaaag	1	40798	species	Saxifragaceae	3792	Mitella	40794	Mitella nuda	40798	584	GGGCAATCCTGAGCCAA	56.66	0	CCATTGAGTCTCTGCACCTATC	56.99	0	D	3319 OA Mitella nuda
EC_3320_CMP_1300	atcctgttttaagaaaacaaaacacaagggttcagaaagaaaaaaaaag	1	102715	species	Saxifragaceae	3792	Saxifraga	3798	Saxifraga bronchialis	102715	611	GGGCAATCCTGAGCCAA	56.66	0	CCATTGAGTCTCTGCACCTATC	56.99	0	D	3320 OA Sa
EC_3327_CMP_1301	atcctgttttaagaaaacaaaacacaagggttcagaaagaaaaaaaaag	2	102738	species	Saxifragaceae	3792	Saxifraga	3798	Saxifraga tricuspidata	102738	NA	GGGCAATCCTGAGCCAA	56.66	0	CCATTGAGTCTCTGCACCTATC	56.99	0	D	3327 CAN
EC_3331_CMP_1302	atcctgttttctcaaaacaaaggttcagaaggcgaaaaag	2	90363	species	Scrophulariaceae	4149	Scrophularia	39249	Scrophularia nodosa	90363	564	GGGCAATCCTGAGCCAA	56.66	0	CCATTGAGTCTCTGCACCTATC	56.99	0	D	3331 ON Scrop
EC_3336_CMP_1303	atcctgatattttgataaaacaagggtttataaaactagaatcaaaaaggaag	1	361423	species	Typhaceae	4731	Sparganium	4729	Sparganium emersum	361423	644	GGGCAATCCTGAGCCAA	56.66	0	CCATCGAGTCTCTGCACCTATC	49.86	1	D	3336 ON Sparg
EC_3337_CMP_1304	atcctgatattttgataaaacaagggtttataaaactagaatcaaaaaggaag	2	767568	species	Typhaceae	4731	Sparganium	4729	Sparganium erectum	767568	611	GGGCAATCCTGAGCCAA	56.66	0	CCATCGAGTCTCTGCACCTATC	49.86	1	D	3337 NS Sparg
EC_3338_CMP_1305	atcctgatattttgataaaacaagggtttataaaactagaatcaaaaaggaag	1	35871	species	Typhaceae	4731	Sparganium	4729	Sparganium eurycarpum	35871	611	GGGCAATCCTGAGCCAA	56.66	0	CCATCGAGTCTCTGCACCTATC	49.86	1	D	3338 CAN Sp
EC_3340_CMP_1306	atcctgatattttgataaaacaagggtttataaaactagaatcaaaaaggaag	1	319741	species	Typhaceae	4731	Sparganium	4729	Sparganium glomeratum	319741	644	GGGCAATCCTGAGCCAA	56.66	0	CCATCGAGTCTCTGCACCTATC	49.86	1	D	3340 ON Sp
EC_3344_CMP_1308	ctcctgttttcaaaaataaaaaagtaaaaaaaaattcttaaagcgataataaataatg	1	269175	species	Tamaricaceae	63083	Myricaria	189782	Myricaria germanica	269175	575	GGGCAATCCTGAGCCAA	56.66	0	CCGTTGAGTCTCTGCACCTATC	53.99	1	D	3344 ON Myri
EC_3345_CMP_1309	atccgtattataggaacaataattttattttctagaaaagg	2	25629	species	Taxaceae	25623	Taxus	25628	Taxus baccata	25629	522	GGGCAATCCTGATCCAA	45.39	1	CCGTTGAGTCTCTGCACCTATC	53.99	1	D	3345 ON Taxus bacca
EC_3346a_CMP_1310	atccgtattataggaacaataattttattttatagaaaagg	2	88032	species	Taxaceae	25623	Taxus	25628	Taxus canadensis	88032	522	GGGCAATCCTGATCCAA	45.39	1	CCGTTGAGTCTCTGCACCTATC	53.99	1	D	3346a CAN Taxus
EC_3347_CMP_1311	atcttgtattactcaaatgaatttcgggcgaggaagcga	1	174658	species	Thelypteridaceae	29616	Oreopteris	174657	Oreopteris limbosperma	174658	689	GGGCAATCCTGAGCCAA	56.66	0	CCATCGAGTCTCTGTACCTATC	42.34	2	D	3347 NS O
EC_3348b_CMP_1312	atcttgtattactcaaatgaattttgagcgatgagtcga	1	173899	species	Thelypteridaceae	29616	Phegopteris	93618	Phegopteris connectilis	173899	712	GGGCAATCCTGAGCCAA	56.66	0	CCATCGAGTCTCTGTACCTATC	42.34	2	D	3348b O
EC_3349_CMP_1313	atcttgtattactcaaatgaatttcgggcgatgaggcga	2	29618	species	Thelypteridaceae	29616	Thelypteris	29617	Thelypteris palustris	29618	645	GGGCAATCCTGAGCCAA	56.66	0	CCATCGAGTCTCTGTACCTATC	42.34	2	D	3349 ON The
EC_3350_CMP_1314	atcctgttttacgaaaataaataagagttcgtaaagaaagaatttaaataaaaaagg	2	66680	species	Thymelaeaceae	39987	Daphne	66679	Daphne mezereum	66680	NA	GGGCAATCCTGAGCCAA	56.66	0	CCATTGAGTCTCTGCACCTATC	56.99	0	D	3350 CAN Daphne m
EC_3350_CMP_1315	atctttatttttagaaaaacaaggattttctttttaaaactagaaaaaagg	1	39530	species	Asparagaceae	40552	Maianthemum	16150	Maianthemum racemosum	39530	605	GGGCAATCCTGAGCCAA	56.66	0	CCATTGAGTCTCTGCACCTATC	56.99	0	D	3350 ON Mai
EC_3355_CMP_1318	atcctgttttatgaaaataagggttcataaagcgataataaaaaag	2	172265	species	Ulmaceae	3474	Ulmus	24735	Ulmus glabra	172265	NA	GGGCAATCCTGAGCCAA	56.66	0	CCATTGAGTCTCTGCACCTATC	56.99	0	D	3355 ON Ulmus glabr
EC_3363a_CMP_1319	atccggttttttgaaatgaaaaaaaaaagtttatatagacagaataaaaaag	1	684371	species	Violaceae	24921	Viola	13757	Viola adunca	684371	584	GGGTAATCCTGAGCCAA	48.78	1	CCATTGAGTCTCTGCACCTATC	56.99	0	D	3363a CAN Viola ad
EC_3363b_CMP_1320	atccggttttttgaaatgaaaaaaaaagtttatatagacagaataaaaaag	1	684371	species	Violaceae	24921	Viola	13757	Viola adunca	684371	584	GGGTAATCCTGAGCCAA	48.78	1	CCATTGAGTCTCTGCACCTATC	56.99	0	D	3363b CAN Viola ad
EC_3365_CMP_1321	atccggttttttgaaatgaaaaaaagtttatatagacagaataaaaaag	2	502511	species	Violaceae	24921	Viola	13757	Viola canina	502511	NA	GGGTAATCCTGAGCCAA	48.78	1	CCATTGAGTCTCTGCACCTATC	56.99	0	D	3365 NS Viola canin
EC_3369_CMP_1322	atcctattttttgaaatgaaaaaaagtttatatagacagaataaataaaaaag	1	97435	species	Violaceae	24921	Viola	13757	Viola macloskeyi	97435	553	GGGCAATCCTGAGCCAA	56.66	0	CCATTGAGTCTCTGCACCTATC	56.99	0	D	3369 CAN Viola m
EC_3371_CMP_1323	atccggttttttgaaatgaaaaaaaaagtttatatagacagaataaaaaag	1	369422	species	Violaceae	24921	Viola	13757	Viola mirabilis	369422	582	GGGTAATCCTGAGCCAA	48.78	1	CCATTGAGTCTCTGCACCTATC	56.99	0	D	3371 NS Viola mi
EC_3371_CMP_1324	atccggttttttgaaatgaaaaaaaaaagtttatatagacagaataaaaaag	1	369422	species	Violaceae	24921	Viola	13757	Viola mirabilis	369422	583	GGGTAATCCTGAGCCAA	48.78	1	CCATTGAGTCTCTGCACCTATC	56.99	0	D	3371 ON Viola mi
EC_3375_CMP_1325	atccggttttttgaaatgaaaaaaagtttatatagacagaataaaaaag	2	214052	species	Violaceae	24921	Viola	13757	Viola riviniana	214052	NA	GGGTAATCCTGAGCCAA	48.78	1	CCATTGAGTCTCTGCACCTATC	56.99	0	D	3375 ON Viola ri
EC_3376_CMP_1326	atccggttttttgaaatgaaaaaagtttatatagacagaataaaaaag	1	502521	species	Violaceae	24921	Viola	13757	Viola rupestris	502521	586	GGGTAATCCTGAGCCAA	48.78	1	CCATTGAGTCTCTGCACCTATC	56.99	0	D	3376 NS Viola ru
EC_3376_1_CMP_1327	atccggttttttgaaatgaaaaaaagtttatatagacagaataaaaaag	2	502521	species	Violaceae	24921	Viola	13757	Viola rupestris	502521	NA	GGGTAATCCTGAGCCAA	48.78	1	CCATTGAGTCTCTGCACCTATC	56.99	0	D	3376 ON Viola ru
EC_3377_CMP_1328	atccgattttttgaaatgaaaaaaaaaagtttatatagacagaataaataaaaaag	2	316496	species	Violaceae	24921	Viola	13757	Viola selkirkii	316496	558	GGGCAATCCTGAGCCAA	56.66	0	CCATTGAGTCTCTGCACCTATC	56.99	0	D	3377 NS Viola se
EC_3378_CMP_1329	atccggttttttttaataaaaaaagtttatatagacagaataaaaaag	2	214053	species	Violaceae	24921	Viola	13757	Viola tricolor	214053	NA	GGGCAATCCTGAGCCAA	56.66	0	CCATTGAGTCTCTGCACCTATC	56.99	0	D	3378 ON Viola tri
EC_3379_CMP_1330	atccggttttttgaaatgaaaaaaaaagtttatatagacagaataaaaaag	1	264809	species	Violaceae	24921	Viola	13757	Viola uniflora	264809	587	GGGCAATCCTGAGCCAA	56.66	0	CCATTGAGTCTCTGCACCTATC	56.99	0	D	3379 NS Viola uni
EC_3387b_CMP_1331	atcttgtattactcaaatgaatttcgggcaatgaggcaa	1	32116	species	Woodsiaceae	246271	Gymnocarpium	32115	Gymnocarpium dryopteris	32116	654	GGGCAATCCTGAGCCAA	56.66	0	CCGTCGAGTCTCTGTACCTATC	37.7	3	D	3387b ON
EC_3393_CMP_1332	atccttagcttaaaaaaaaacttttttctatatttataattttatattttctatatattttagattttccatattctattataccattatatatatatataaattagaaactaagaatttaaaaag	1	29655	species	Zosteraceae	27254	Zostera	27257	Zostera marina	29655	677	GGGCAATCCTGAGCCAA	56.66	0	CCATTGAGTCTCTGCACCTATC	56.99	0	D	3393 ON Zostera ma
2092_CMP_1333	atcacgttttccgaaaacaaacaaaggttcagaaagcgaaaagaaaaaaaa	1	10005661	subspecies	Asteraceae	4210	Achillea	13328	Achillea alpina	282718	496	GGGCAATCCTGAGCCAA	56.66	0	CCATCGAGTCTCTGCACCTATC	49.86	1	D	EC 2092 NS
2093a_CMP_1334	atcacgttttccgaaaacaaacaaaggttcagaaagcgaaaagaaaaaaaa	2	10005662	subspecies	Asteraceae	4210	Achillea	13328	Achillea alpina	282718	496	GGGCAATCCTGAGCCAA	56.66	0	CCATCGAGTCTCTGCACCTATC	49.86	1	D	EC 2093a OA
2166_CMP_1335	atcacgttttccgaaaacaaacaaaggttcagaaagcgaaaataaaaaag	1	10005670	subspecies	Asteraceae	4210	Petasites	56018	Petasites frigidus	56019	516	GGGTAATCCTGAGCCAA	48.78	1	CCATCGAGTCTCTGCACCTATC	49.86	1	D	EC 2166 OA
2167_CMP_1336	atcacgttttccgaaaacaaacaaaggttcagaaagcgaaaataaaaaag	1	10005671	subspecies	Asteraceae	4210	Petasites	56018	Petasites frigidus	56019	516	GGGTAATCCTGAGCCAA	48.78	1	CCATCGAGTCTCTGCACCTATC	49.86	1	D	EC 2167 OA
2208_CMP_1337	atcctgttttccgaaaacaaataaaacaaattgaagggttcataaagcgagactaaaaaag	2	10005683	subspecies	Betulaceae	3514	Alnus	3515	Alnus incana	3516	NA	GGGCAATCCTGAGCCAA	56.66	0	CCATTGAGTCTCTGCACCTATC	56.99	0	D	EC 2208 ON
2262a_CMP_1338	atcctggtttacgcgaacaaaccggagtttagaagccgagaaaaaagg	2	10005693	subspecies	Brassicaceae	3700	Cochlearia	97854	Cochlearia arctica	10005692	396	GGGCAATCCTGAGCCAA	56.66	0	CCATTGAGTCTCTGCACCTATC	56.99	0	D	EC 2262a
2363_CMP_1339	atccgatttctagagacaatagtttcctttccgagaacgg	2	10005715	subspecies	Cupressaceae	3367	Juniperus	13100	Juniperus communis	58039	368	GGGCAATCCTGAGCCAA	56.66	0	CCGTTGAGTCTCTGCACCTATC	53.99	1	D	EC 2363 Can
2384_CMP_1340	atcttctttttgagaaaaagaaatatataaaatatttcttatttcagataagaaataatattttttcttatctaatattaaa	1	10005720	subspecies	Cyperaceae	4609	Carex	13398	Carex capillaris	241203	695	GGGCAATCCTGAGCCAA	56.66	0	CCATCGAGTCTCTGCACCTATC	49.86	1	D	EC 2384 Can
2413_CMP_1341	atcttctttttgagaaaaagaaatattttgagaaaaagaaatatataaaatatttcttatttcagataagaaataatattttttcttatctaatattaaa	2	10005724	subspecies	Cyperaceae	4609	Carex	13398	Carex lasiocarpa	241213	708	GGGCAATCCTGAGCCAA	56.66	0	CCATCGAGTCTCTGCACCTATC	49.86	1	D	EC 2413 NS
2414_CMP_1342	atcttctttttgagaaaaagaaatattttgagaaaaagaaatatataaaatatttcttatttcagataagaaataatattttttcttatctaatattaaa	2	10005725	subspecies	Cyperaceae	4609	Carex	13398	Carex lasiocarpa	241213	708	GGGCAATCCTGAGCCAA	56.66	0	CCATCGAGTCTCTGCACCTATC	49.86	1	D	EC 2414 ON
2434_CMP_1343	atcttctttttgagaaaaagaaatatataaaagatttcttatttcagataagaaataatattttttcttatctaatattaaa	2	10005728	subspecies	Cyperaceae	4609	Carex	13398	Carex pallescens	140842	690	GGGCAATCCTGAGCCAA	56.66	0	CCATCGAGTCTCTGCACCTATC	49.86	1	D	EC 2434 NS
2437_CMP_1344	atcttctttttgagaaaaagaaatatagaaaatatttcttatttcagataagaaagaataatatttcttatctaatattaaa	2	10005730	subspecies	Cyperaceae	4609	Carex	13398	Carex parallela	240676	698	GGGCAATCCTGAGCCAA	56.66	0	CCATCGAGTCTCTGCACCTATC	49.86	1	D	EC 2437 NS
2556b_CMP_1345	atccttttttcgcaaacaaacaaagattccgaaagctaaaaaaagg	1	10005745	subspecies	Ericaceae	4345	Rhododendron	4346	Rhododendron tomentosum	49170	585	GGGCAATCCTGAGCCAA	56.66	0	CCATTGAGTCTCTGCACCTATC	56.99	0	D	EC 2556
2575_CMP_1346	atcctgctttccgaaaacaaaaaaataaaagttcagaaagttaaaattg	1	10005748	subspecies	Fabaceae	3803	Astragalus	20400	Astragalus laxmannii	10005747	611	GGGCAATCCTGAGCCAA	56.66	0	CCATTGAGTCTCTGCACCTATC	56.99	0	D	EC 2575 OA
2583_CMP_1347	atcctgctttccaaaaacaaacaaataaaagttcagaaagtcaaaataaaaaaag	1	10005750	subspecies	Fabaceae	3803	Hedysarum	47034	Hedysarum boreale	47035	500	GGGCAATCCTGAGCCAA	56.66	0	CCGTTGAGTCTCTGCACCTATC	53.99	1	D	EC 2583 NS
2584_CMP_1348	atcctgctttccaaaaacaaacaaataaaagttcagaaagtcaaaataaaaaaag	1	10005751	subspecies	Fabaceae	3803	Hedysarum	47034	Hedysarum boreale	47035	496	GGGCAATCCTGAGCCAA	56.66	0	CCGTTGAGTCTCTGCACCTATC	53.99	1	D	EC 2584 OA
2585_CMP_1349	atcctgctttccgaaaacaaacaaataaaagttcagcaaagtaaaaataaaaaaaaaaaaaag	1	10005752	subspecies	Fabaceae	3803	Hedysarum	47034	Hedysarum hedysaroides	669703	438	GGGCAATCCTGAGCCAA	56.66	0	CCGTTGAGTCTCTGCACCTATC	53.99	1	D	EC 2585 NS
2585_CMP_1_1350	atcctgctttccgaaaacaaacaaataaaagtttagcaaagtaaaaataaaaaaaag	1	10005752	subspecies	Fabaceae	3803	Hedysarum	47034	Hedysarum hedysaroides	669703	432	GGGCAATCCTGAGCCAA	56.66	0	CCGTTGAGTCTCTGCACCTATC	53.99	1	D	EC 2585 OA
2587_CMP_1351	atcctgctttccaaaaacaaacaaataaaagttcagaaagtcaaaataaaaaaag	1	10005753	subspecies	Fabaceae	3803	Hedysarum	47034	Hedysarum hedysaroides	669703	496	GGGCAATCCTGAGCCAA	56.66	0	CCGTTGAGTCTCTGCACCTATC	53.99	1	D	EC 2
2597_CMP_1352	atcctgctttccgaaaacaaaaaaataaaagttcagaaagttaaaatgaaacaaataaag	1	10005754	subspecies	Fabaceae	3803	Oxytropis	20802	Oxytropis campestris	20803	614	GGGCAATCCTGAGCCAA	56.66	0	CCATTGAGTCTCTGCACCTATC	56.99	0	D	EC 2597 ON
2599_CMP_1353	atcctgctttccgaaaacaaaaaaataaaagttcagaaagttaaaattaaacaaataaag	2	10005755	subspecies	Fabaceae	3803	Oxytropis	20802	Oxytropis deflexa	20804	NA	GGGCAATCCTGAGCCAA	56.66	0	CCGTTGAGTCTCTGCACCTATC	53.99	1	D	EC 2599 OA
2622_CMP_1354	atcctattaaatattaaaatcaaaaaaagcaaaaagaaaggctcagaaagaaaaaaaag	1	10005760	subspecies	Gentianaceae	21472	Gentianella	49959	Gentianella amarella	137095	463	GGGCAATCCTGAGCCAA	56.66	0	CCGTTGAGTCTCTGCACCTATC	53.99	1	D	EC 2622 OA
2628_CMP_1355	atcctaaaaaagaaaaagaaaggctcagaaagaaaaaaag	1	10005761	subspecies	Gentianaceae	21472	Lomatogonium	50276	Lomatogonium rotatum	148625	449	GGGCAATCCTGAGCCAA	56.66	0	CCGTTGAGTCTCTGCACCTATC	53.99	1	D	EC 2628 O
2666_CMP_1356	atctttattttgagaaaattggtttttatagaaaaactcaaatcaaaaaa	1	10005763	subspecies	Juncaceae	14101	Juncus	13578	Juncus balticus	223655	616	GGGCAATCCTGAGCCAA	56.66	0	CCGTTGAGTCTCTGCACCTATC	53.99	1	D	EC 2666 OA
2680_CMP_1357	atctttatttttagataattggtttttatataaaaactaaaatcaaaaaa	1	10005766	subspecies	Juncaceae	14101	Juncus	13578	Juncus stygius	223679	645	GGGCAATCCTGAGCCAA	56.66	0	CCGTTGAGTCTCTGCACCTATC	53.99	1	D	EC 2680 OA
2681_CMP_1358	atctttatttttagataattggtttttatctaaaaactaaaatcaaaaaa	1	10005767	subspecies	Juncaceae	14101	Juncus	13578	Juncus stygius	223679	646	GGGCAATCCTGAGCCAA	56.66	0	CCGTTGAGTCTCTGCACCTATC	53.99	1	D	EC 2681 ON
2708_CMP_1359	atcctgttttctcaaaacaaaggttcaaaaaacgaaaaaaagg	1	10005772	subspecies	Lamiaceae	4136	Prunella	39176	Prunella vulgaris	39358	574	GGGCAATCCTGAGCCAA	56.66	0	CCATTGAGTCTCTGCACCTATC	56.99	0	D	EC 2708 ON
2709_CMP_1360	atcctgttttctcaaaacaaaggttcaaaaaacgaaaaatgg	1	10005773	subspecies	Lamiaceae	4136	Scutellaria	4139	Scutellaria galericulata	53169	558	GGGTGATCCTGATCCAA	31.17	3	CCATCGAGTCTCTGCACCTATC	49.86	1	D	EC 2
2709_CMP_1361	atcctgttttctgaaaacaaaggctcaaaaaacgaaaaatgg	1	10005773	subspecies	Lamiaceae	4136	Scutellaria	4139	Scutellaria galericulata	53169	558	GGGTGATCCTGATCCAA	31.17	3	CCATCGAGTCTCTGCACCTATC	49.86	1	D	EC 2
2710_CMP_1362	atcctgttttctgaaaacaaaggctcaaaaaacgaaaaatgg	1	10005774	subspecies	Lamiaceae	4136	Scutellaria	4139	Scutellaria galericulata	53169	555	GGGTGATCCTGATCCAA	31.17	3	CCATCGAGTCTCTGCACCTATC	49.86	1	D	EC 2710
2711_CMP_1363	atcctgttttttcaaaacaaaggttcaaaaaaccaaataaag	1	10005776	subspecies	Lamiaceae	4136	Stachys	53171	Stachys palustris	10005775	563	GGGCGATCCTGATCCAA	38.98	2	CCGTTGAGTCTCTGCACCTATC	53.99	1	D	EC 2711 ON
2712_CMP_1364	atcctgttttttcaaaacaaaggttcaaaaaaccaaataaag	1	10005777	subspecies	Lamiaceae	4136	Stachys	53171	Stachys palustris	10005775	556	GGGCGATCCTGATCCAA	38.98	2	CCGTTGAGTCTCTGCACCTATC	53.99	1	D	EC 2712 OA
2722_CMP_1365	atcctgttttatcttttatcaaaagaaaggttcataaaccgaaaaagg	2	10005779	subspecies	Lentibulariaceae	4196	Utricularia	13747	Utricularia vulgaris	192324	561	GGGCAATCCTGAGCCAA	56.66	0	CCATTGAGTCTCTGTACCTATC	51.02	1	D	EC 2722 ON
2730_CMP_1366	atccagttttacgaaaacaaacaagggttcagaaagctaaaatcaaaaag	1	10005781	subspecies	Caprifoliaceae	4200	Linnaea	77622	Linnaea borealis	77623	583	GGGCAATCCTGAGCCAA	56.66	0	CCATTGAGTCTCTGCACCTATC	56.99	0	D	EC 2730 OA
2732b_CMP_1367	atcctgtttagcaaatggcgg	1	10005782	subspecies	Lycopodiaceae	3250	Diphasiastrum	455304	Diphasiastrum complanatum	34168	592	AGGCGATCCTGAGCCAA	45.23	2	CCATCGAGTCTCTGCACCTATC	49.86	1	D	EC
2746_CMP_1368	atcttgattttgagaaatcaagggtttaggtttagtttctaaaatcaaactagaataaaaaaa	1	10005784	subspecies	Melanthiaceae	50362	Veratrum	50241	Veratrum lobelianum	203095	615	GGGCAATCCTGAGCCAA	56.66	0	CCATTGAGTCTCTGCACCTATC	56.99	0	D	EC 2746 ON
2755_CMP_1369	atcctctttttcgaaaacaaagatttaaaggaaaaaaggggg	1	10005785	subspecies	Primulaceae	4335	Trientalis	59990	Trientalis borealis	319347	562	GGGCAATCCTGAGCCAA	56.66	0	CCATTGAGTCTCTGCACCTATC	56.99	0	D	EC 2755 Can
2840_CMP_1370	atctttttttttttcaaaacgaagggttagaaaacgaaaaaaaag	1	10005795	subspecies	Orobanchaceae	91896	Pedicularis	43174	Pedicularis palustris	10005794	558	GGGCAATCCTGAGCCAA	56.66	0	CCATTGAGTCTCTGCACCTATC	56.99	0	D	EC 2840 NS
2841_CMP_1371	atctttttttttttcaaaacgaagggttagaaaacgaaaaaaaag	2	10005796	subspecies	Orobanchaceae	91896	Pedicularis	43174	Pedicularis palustris	10005794	558	GGGCAATCCTGAGCCAA	56.66	0	CCATTGAGTCTCTGCACCTATC	56.99	0	D	EC 2841 Ca
2875_CMP_1372	atcctgttttctcaaaacaaaggttcagaaagcaaaataagg	1	10005797	subspecies	Plantaginaceae	156152	Linaria	43170	Linaria vulgaris	43171	560	GGGCAATCCTGAGCCAA	56.66	0	CCGTTGAGTCTCTGCACCTATC	53.99	1	D	EC 2875 NS
2876_CMP_1373	atcctgttttctcaaaacaaaggttcagaaagcaaaaaagg	1	10005798	subspecies	Plantaginaceae	156152	Linaria	43170	Linaria vulgaris	43171	559	GGGCAATCCTGAGCCAA	56.66	0	CCGTTGAGTCTCTGCACCTATC	53.99	1	D	EC 2876 ON
2907_CMP_1374	atccgtgttttgagaaaacaagggggttctcgaactagaatacaaaggaaaag	2	10005802	subspecies	Poaceae	4479	Arctagrostis	227219	Arctagrostis latifolia	227220	NA	GGGCAATCCTGAGCCAA	56.66	0	CCATTGAGTCTCTGCACCTATC	56.99	0	D	EC 2907
2922_CMP_1375	atccgtgttttgagaaaacaaaggggttctcgaatcgaactagaatacaaaggaaaag	2	640603	varietas	Poaceae	4479	Calamagrostis	15376	Calamagrostis canadensis	52148	493	GGGCAATCCTGAGCCAA	56.66	0	CCATTGAGTCTCTGCACCTATC	56.99	0	D	EC 292
2926_CMP_1376	atccgtgttttgagaaaacaaaggggttctcgaatcgaactagaatacaaaggaaaag	1	10005805	subspecies	Poaceae	4479	Calamagrostis	15376	Calamagrostis lapponica	395285	493	GGGCAATCCTGAGCCAA	56.66	0	CCATTGAGTCTCTGCACCTATC	56.99	0	D	EC 2926 N
2926_CMP_1377	atccatgttttgagaaaacaagggggttctcgaactagaatgcaaaggaaaag	1	10005805	subspecies	Poaceae	4479	Calamagrostis	15376	Calamagrostis lapponica	395285	613	GGGCAATCCTGAGCCAA	56.66	0	CCATTGAGTCTCTGCACCTATC	56.99	0	D	EC 2926 O
2930a_CMP_1378	atccgtgttttgagaaaacaaaggggttctcgaatcgaactagaatacaaaggaaaag	2	10005807	subspecies	Poaceae	4479	Calamagrostis	15376	Calamagrostis purpurascens	545883	493	GGGCAATCCTGAGCCAA	56.66	0	CCATTGAGTCTCTGCACCTATC	56.99	0	D	EC 29
2941_CMP_1379	atccatgttttgagaaaacaagggggttctcgaactagaatgcaaaggaaaag	1	10005809	subspecies	Poaceae	4479	Deschampsia	15452	Deschampsia sukatschewii	232322	613	GGGCAATCCTGAGCCAA	56.66	0	CCATTGAGTCTCTGCACCTATC	56.99	0	D	EC 2
2943_CMP_1380	atccgtgttttgagaaaacaaggggttctcgaactagaatacaaaggaaaag	1	10005810	subspecies	Poaceae	4479	Elymus	15492	Elymus fibrosus	430624	648	GGGCAATCCTGAGCCAA	56.66	0	CCATTGAGTCTCTGCACCTATC	56.99	0	D	EC 2943 NS
2944_CMP_1381	atccgtgttttgagaaaacaaggggttctcgaactagaatacaaaggaaaag	1	10005811	subspecies	Poaceae	4479	Elymus	15492	Elymus fibrosus	430624	653	GGGCAATCCTGAGCCAA	56.66	0	CCATTGAGTCTCTGCACCTATC	56.99	0	D	EC 2944 NS
2980_CMP_1382	atccgtgttttgagaaaacaagggggttctcgaactagaatacaaaggaaaag	1	10005818	subspecies	Poaceae	4479	Milium	368340	Milium effusum	376129	618	GGGCAATCCTGAGCCAA	56.66	0	CCGTTGAGTCTCTGCACCTATC	53.99	1	D	EC 2980 CAN
3023_CMP_1383	atccgtgttttgagaaaaccaggaggttctcgaactagaatacaaaggaaaag	2	10005826	subspecies	Thesiaceae	1003247	Thesium	50166	Thesium spicatum	705399	410	GGGCAATCCTGAGCCAA	56.66	0	CCATTGAGTCTCTGCACCTATC	56.99	0	D	EC 3023 CAN
3045_CMP_1384	ctcctcctttccaaaaggaagaataaaaaag	1	10005829	subspecies	Polygonaceae	3615	Rumex	3618	Rumex acetosa	41241	537	GGGCAATCCTGAGCCAA	56.66	0	CCATTGAGTCTCTGCACCTATC	56.99	0	D	EC 3045 ON
3047_CMP_1385	ctcctcctttccaaaaggaagaataaaaaag	2	10005831	subspecies	Polygonaceae	3615	Rumex	3618	Rumex aquaticus	10005830	629	GGGCAATCCTGAGCCAA	56.66	0	CCATTGAGTCTCTGCACCTATC	56.99	0	D	EC 3047 NS
3080a_CMP_1386	atccctgttttgagaaaaaagggtttattttctctatttcgaattttctattatatagaaattcgaaaataacaatttaaaaaagg	1	10005838	subspecies	Potamogetonaceae	16362	Potamogeton	13228	Potamogeton perfoliatus	10005837	633	GGGCAATCCTGAGCCAA	56.66	0	CCATTGAGTCTCTGCACCTATC	56.99	0	D	EC 3
3088_CMP_1387	atccctgttttgagaaaaaagggtttattttctatatttcgaattttctattatatagaaattcaaaaataagaatttaaaaaagg	1	10005839	subspecies	Potamogetonaceae	16362	Stuckenia	246706	Stuckenia filiformis	397089	631	GGGCAATCCTGAGCCAA	56.66	0	CCATTGAGTCTCTGCACCTATC	56.99	0	D	EC 3088 ON
3089_CMP_1388	atccctgttttgagaaaaaagggtttattttctatatttcgaattttctattatatagaaattcaaaaataagaatttaaaaaagg	1	10005840	subspecies	Potamogetonaceae	16362	Stuckenia	246706	Stuckenia filiformis	397089	631	GGGCAATCCTGAGCCAA	56.66	0	CCATTGAGTCTCTGCACCTATC	56.99	0	D	EC 3089 ON
3089b_CMP_1389	atccctgttttgagaaaaaagggtttattttcgatatttcgaattttctattatatagaaattcaaaaataagaatttaaaaaagg	1	10005840	subspecies	Potamogetonaceae	16362	Stuckenia	246706	Stuckenia filiformis	397089	631	GGGCAATCCTGAGCCAA	56.66	0	CCATTGAGTCTCTGCACCTATC	56.99	0	D	EC 3089b
3101_CMP_1390	atcctctttttagaaaacaaagatgaaaagaaagggg	1	10005841	subspecies	Primulaceae	4335	Primula	49647	Primula nutans	159012	593	GGGTAATCCTGAGCCAA	48.78	1	CCATTGAGTCTCTGCACCTATC	56.99	0	D	EC 3101 ON
3105_CMP_1391	atcctgtttttagaaaacaaatcaaaatcaaataaagggttcagaaagcaagaataaaaaag	2	10005842	subspecies	Ranunculaceae	3440	Aconitum	49188	Aconitum lycoctonum	112589	567	GGGCAATCCTGAGCCAA	56.66	0	CCATCGAGTCTCTGCACCTATC	49.86	1	D	EC 3105
3131_CMP_1392	atccttatttcagaaaacaaaagagggttcagaaagcaagaataaaaaaag	1	10005846	subspecies	Ranunculaceae	3440	Anemone	22868	Anemone patens	387931	577	GGGCAATCCTGAGCCAA	56.66	0	CCATTGAGTCTCTGCACCTATC	56.99	0	D	EC 3131 NS
3149a_CMP_1393	atcctgctttcagaaaacaaaaagggggattcagaaagaaaaaaaaaaaagg	2	10005847	subspecies	Ranunculaceae	3440	Ranunculus	3445	Ranunculus sceleratus	147635	574	GGGCAATCCTGAGCCAA	56.66	0	CCATTGAGTCTCTGCACCTATC	56.99	0	D	EC 3149a
3152_CMP_1394	atcctgctttcagaaagcaaaaaaagg	1	10005848	subspecies	Ranunculaceae	3440	Ranunculus	3445	Ranunculus subborealis	669799	548	GGGCAATCCTGAGCCAA	56.66	0	CCATTGAGTCTCTGCACCTATC	56.99	0	D	EC 3152
3153b_CMP_1395	atcctgctttcagaaagcaaaaaaagg	1	10005849	subspecies	Ranunculaceae	3440	Ranunculus	3445	Ranunculus subborealis	669799	548	GGGCAATCCTGAGCCAA	56.66	0	CCATTGAGTCTCTGCACCTATC	56.99	0	D	EC 3153b
3156_CMP_1396	atcctggtttcagaaaacaaaaaaggggttcagaaagcaagaatacaaaaagaaaag	1	10005851	subspecies	Ranunculaceae	3440	Thalictrum	46968	Thalictrum minus	476039	618	GGGCAATCCTGAGCCAA	56.66	0	CCATTGAGTCTCTGCACCTATC	56.99	0	D	EC 3156 NS
3158_CMP_1397	atcctggtttcagaaaacaaaaaaggggttcagaaagcaagaatacaaaaagaaaag	2	10005852	subspecies	Ranunculaceae	3440	Thalictrum	46968	Thalictrum sparsiflorum	669855	NA	GGGCAATCCTGAGCCAA	56.66	0	CCATTGAGTCTCTGCACCTATC	56.99	0	D	EC 31
3169_CMP_1398	atcctgttttctgaaaacaaacaaaggtttcagaaagcgagaataaataaag	2	10005855	subspecies	Rosaceae	3745	Chamaerhodos	57915	Chamaerhodos erecta	57916	NA	GGGCAATCCTGAGCCAA	56.66	0	CCATTGAGTCTCTGCACCTATC	56.99	0	D	EC 3169 NS
3173_CMP_1399	atcctgttttatgaaaataaacaagggtttcataaaccgaaaataaaaaag	1	10005859	subspecies	Rosaceae	3745	Cotoneaster	36607	Cotoneaster integerrimus	10005858	584	GGGCAATCCTGAGCCAA	56.66	0	CCATTGAGTCTCTGCACCTATC	56.99	0	D	EC 3
3179_CMP_1400	atcctgttttatgaaaacaaacaagggtttcagaaagcgcgaataaaaagg	2	10005862	subspecies	Rosaceae	3745	Dryas	48230	Dryas integrifolia	395290	591	GGGCAATCCTGAGCCAA	56.66	0	CCATTGAGTCTCTGCACCTATC	56.99	0	D	EC 3179 CAN
3186_CMP_1401	atcccgttttatgaaaagaaacaagggtttcagaacgcgagaataaataaag	1	10005863	subspecies	Rosaceae	3745	Geum	3761	Geum aleppicum	714473	625	GGGCAATCCTGAGCCAA	56.66	0	CCATTGAGTCTCTGCACCTATC	56.99	0	D	EC 3186 ON
3187_CMP_1402	atcccgttttatgaaaagaaacaagggtctcagaacgcgagaataaataaag	1	10005864	subspecies	Rosaceae	3745	Geum	3761	Geum aleppicum	714473	618	GGGCAATCCTGAGCCAA	56.66	0	CCATTGAGTCTCTGCACCTATC	56.99	0	D	EC 3187 OA
3188_CMP_1403	atcccgttttatgaaaagaaacaagggtttcagaacgcgagaataaataaag	1	10005865	subspecies	Rosaceae	3745	Geum	3761	Geum macrophyllum	32229	617	GGGCAATCCTGAGCCAA	56.66	0	CCATTGAGTCTCTGCACCTATC	56.99	0	D	EC 3188 ON
3197a_CMP_1404	atcccgttttctgaaaacaaataagggtttcagaaagcgagaa	2	10005867	subspecies	Rosaceae	3745	Potentilla	23204	Potentilla anserina	57926	504	GGGCAATCCTGAGCCAA	56.66	0	CCATTGAGTCTCTGCACCTATC	56.99	0	D	EC 3197a C
3210_CMP_1405	atcccgttttatgaaaacaaacaagggtttcagaaagcgagaataaataaag	1	10005868	subspecies	Rosaceae	3745	Rosa	3764	Rosa acicularis	117260	622	GGGCAATCCTGAGCCAA	56.66	0	CCATTGAGTCTCTGCACCTATC	56.99	0	D	EC 3210 ON
3214a_CMP_1406	atcccgttttatgaaaacaagcaagggtttcagaaagcgagaataaataaag	2	10005869	subspecies	Rosaceae	3745	Rubus	23216	Rubus arcticus	70741	573	GGGCAATCCTGAGCCAA	56.66	0	CCATTGAGTCTCTGCACCTATC	56.99	0	D	EC 3214a CAN
3215_CMP_1407	atcccgttttatgaaaacaaacaagggtttcagaaagcgagaataaataaag	1	10005870	subspecies	Rosaceae	3745	Rubus	23216	Rubus arcticus	70741	573	GGGCAATCCTGAGCCAA	56.66	0	CCATTGAGTCTCTGCACCTATC	56.99	0	D	EC 3215 ON
3226a_CMP_1408	atcccgttttatgaaaacaaacaaggatttcacaaagcgaaaataaataaag	1	10005872	subspecies	Rosaceae	3745	Sanguisorba	57937	Sanguisorba canadensis	137455	640	GGGCAATCCTGAGCCAA	56.66	0	CCATTGAGTCTCTGCACCTATC	56.99	0	D	EC 3226a
3284_CMP_1409	atcctatttttcgaaaacaaacaaaggttcataaagacagaataagaatacaaaag	2	10005886	subspecies	Salicaceae	3688	Salix	40685	Salix lucida	350589	NA	GGGCAATCCTGAGCCAA	56.66	0	CCATTGAGTCTCTGCACCTATC	56.99	0	D	EC 3284 Can
3315_CMP_1410	atcctgttttacgaaaacaaaacacaaaggttcagaaaaagagaataaaaaaaagg	1	10005902	subspecies	Saxifragaceae	3792	Chrysosplenium	23242	Chrysosplenium alternifolium	80774	539	GGGCAATCCTGAGCCAA	56.66	0	CCATTGAGTCTCTGCACCTATC	56.99	0	D	EC
3328_CMP_1411	atccttattttgagaatataaaattaaaatatataatttataaaaaaaaaagaatcaaaaaatg	1	10005904	subspecies	Scheuchzeriaceae	27005	Scheuchzeria	27006	Scheuchzeria palustris	29653	629	GGGCAATCCTGAGCCAA	56.66	0	CCATTGAGTCTCTGCACCTATC	56.99	0	D	EC 3328 O
3329_CMP_1412	atccttattttgagaatataaaattaaaatatataatttataaaaaaaaaagaatcaaaaaatg	2	10005905	subspecies	Scheuchzeriaceae	27005	Scheuchzeria	27006	Scheuchzeria palustris	29653	627	GGGCAATCCTGAGCCAA	56.66	0	CCATTGAGTCTCTGCACCTATC	56.99	0	D	EC 3329 N
3357_CMP_1413	atctggtgttataaaaacaagcgataaaaaaaag	2	10005910	subspecies	Urticaceae	3499	Urtica	3500	Urtica dioica	3501	NA	GGGCAATCCTGAACCAA	45.42	1	CCGTTGAGTCTCTGCACCTATC	53.99	1	D	EC 3357 ON
3358_CMP_1414	atctggtgttataaaaacaagcgataaaaaaaag	2	10005911	subspecies	Urticaceae	3499	Urtica	3500	Urtica dioica	3501	480	GGGCAATCCTGAACCAA	45.42	1	CCGTTGAGTCTCTGCACCTATC	53.99	1	D	EC 3358 ON
3368b_CMP_1415	atcctatttttttaaatgaaaaaaagtttatatagacagaataaataaaaaag	1	10005915	subspecies	Violaceae	24921	Viola	13757	Viola epipsila	669863	553	GGGCAATCCTGAGCCAA	56.66	0	CCATTGAGTCTCTGCACCTATC	56.99	0	D	EC 3368b CAN
2773_CMP_1416	atcctattttacgaaaaccagcaccgggggtttagaaagcgatcaaaaaaaag	2	10005922	species	Onagraceae	3934	Epilobium	13054	Epilobium collinum	10005922	NA	GGGCAATCCTGAGCCAA	56.66	0	CCATTGAGTCTCTGCACCTATC	56.99	0	D	C 2773 ON
3021a_CMP_1417	atccgtgttttgagaaaaccaggaggttctcgaactagaatacaaaggaaaag	2	10005923	species	Poaceae	4479	Trisetum	87476	Trisetum melicoides	10005923	410	GGGCAATCCTGAGCCAA	56.66	0	CCATTGAGTCTCTGCACCTATC	56.99	0	D	EC 3021a CAN
3056_CMP_1418	ctcctcctttccaaaaggaagaataaaaaag	2	10005924	species	Polygonaceae	3615	Rumex	3618	Rumex longifolius	10005924	629	GGGCAATCCTGAGCCAA	56.66	0	CCATTGAGTCTCTGCACCTATC	56.99	0	D	EC 3056 ON
GQ245026_1419	atcctgtcttctcaaaacaaaggttcagaaagcgaaacaagg	1	669706	species	Plantaginaceae	156152	Hippuris	39200	Hippuris tetraphylla	669706	565	GGGCAATCCTGAGCCAA	56.66	0	CCATTGAGTCTCTGCACCTATC	56.99	0	D	Hippuris tetraphylla tRNA-Leu (trnL) gene, partial sequence	chloroplast
GQ245025_1420	atcacgttttccgaaaacaaacaaaggttcagaaagcgaaaatcaaaaag	2	669744	species	Asteraceae	4210	Hieracium	102745	Hieracium sp. LG-2009	669744	NA	GGGCAATCCTGAGCCAA	56.66	0	CCATCGAGTCTCTGCACCTATC	49.86	1	D	Hieracium sp. LG-2009 isolate 1666o tRNA-Leu (trnL) gene, partial sequence	chloroplast
GQ245023_1421	atcacgttttccgaaaacaaacaaaggttcagaaagcgaaaatcaaaaag	2	261240	species	Asteraceae	4210	Hieracium	102745	Hieracium alpinum	261240	NA	GGGCAATCCTGAGCCAA	56.66	0	NA	NA	NA	D	Hieracium alpinum isolate 0951o tRNA-Leu (trnL) gene, partial sequence	chloroplast
GQ245019_1422	atcctgctttccgaaaacaaacaaataaaagttcagcaaagtaaaaataaaaaaaag	1	669703	species	Fabaceae	3803	Hedysarum	47034	Hedysarum hedysaroides	669703	432	GGGCAATCCTGAGCCAA	56.66	0	CCGTTGAGTCTCTGCACCTATC	53.99	1	D	Hedysarum hedysaroides tRNA-Leu (trnL) gene, partial sequence	chloroplast
GQ245018_1423	atcctgctttccaaaaacaaacaaataaaagttcagaaagtaaaaataaaaaaag	1	47035	species	Fabaceae	3803	Hedysarum	47034	Hedysarum boreale	47035	500	GGGCAATCCTGAGCCAA	56.66	0	CCGTTGAGTCTCTGCACCTATC	53.99	1	D	Hedysarum boreale isolate 0736g tRNA-Leu (trnL) gene, partial sequence	chloroplast
GQ245017_1424	atcctgctttccaaaaacaaacaaataaaagttcagaaagtcaaaataaaaaaag	1	47035	species	Fabaceae	3803	Hedysarum	47034	Hedysarum boreale	47035	496	GGGCAATCCTGAGCCAA	56.66	0	CCGTTGAGTCTCTGCACCTATC	53.99	1	D	Hedysarum boreale isolate 0485g tRNA-Leu (trnL) gene, partial sequence	chloroplast
GQ245015_1425	atcccgttttatgaaaagaaacaagggtttcagaacgcgagaataaataaag	1	148884	species	Rosaceae	3745	Geum	3761	Geum rossii	148884	613	GGGCAATCCTGAGCCAA	56.66	0	CCATTGAGTCTCTGCACCTATC	56.99	0	D	Geum rossii tRNA-Leu (trnL) gene, partial sequence	chloroplast
GQ245014_1426	atcccgttttatgaaaagaaacaagggtttcagaacgcgagaataaataaag	1	148897	species	Rosaceae	3745	Geum	3761	Geum rivale	148897	624	GGGCAATCCTGAGCCAA	56.66	0	CCATTGAGTCTCTGCACCTATC	56.99	0	D	Geum rivale tRNA-Leu (trnL) gene, partial sequence	chloroplast
GQ245013_1427	atcccgttttatgaaaagaaacaagggtttcagaacgcgagaataaataaag	2	148902	species	Rosaceae	3745	Geum	3761	Geum glaciale	148902	NA	GGGCAATCCTGAGCCAA	56.66	0	CCATTGAGTCTCTGCACCTATC	56.99	0	D	Geum glaciale isolate 1749o tRNA-Leu (trnL) gene, partial sequence	chloroplast
GQ245011_1428	atccttttttacgaaaataaagagggtctnnnaaagcgagaatagaaaaaaaaag	1	379956	species	Geraniaceae	4027	Geranium	4028	Geranium sylvaticum	379956	559	GGGCAATCCTGAGCCAA	56.66	0	CCATTGAGTCTCTGCACCTGTC	54.23	1	D	Geranium sylvaticum isolate 0982o tRNA-Leu (trnL) gene, partial sequence	chloroplast
GQ245010_1429	atccttttttacgaaaataaagagggtctcagaaagcgagaatagaaaaaaaaag	1	379956	species	Geraniaceae	4027	Geranium	4028	Geranium sylvaticum	379956	559	GGGCAATCCTGAGCCAA	56.66	0	CCATTGAGTCTCTGCACCTGTC	54.23	1	D	Geranium sylvaticum isolate 0835g tRNA-Leu (trnL) gene, partial sequence	chloroplast
GQ245009_1430	atccttttttacgaaaataaagagggtctcagaaagcgagaatagaaaaaaaag	1	669742	species	Geraniaceae	4027	Geranium	4028	Geranium erianthum	669742	558	GGGCAATCCTGAGCCAA	56.66	0	CCATTGAGTCTCTGCACCTGTC	54.23	1	D	Geranium erianthum tRNA-Leu (trnL) gene, partial sequence	chloroplast
GQ245008_1431	atcctgttttacgaaaacaaagggggcttctaaagcaaacgagaataaaaaaag	1	70874	species	Comandraceae	1003246	Geocaulon	70873	Geocaulon lividum	70874	583	AGGCAATCCTGAGCCAA	50.77	1	CCATTGAGTCTCTGCACCTATC	56.99	0	D	Geocaulon lividum tRNA-Leu (trnL) gene, partial sequence	chloroplast
GQ245007_1432	atcctaaaaaaaaaagcaaaaagaaaagaaaggctcacaaagaaaaaaag	1	669700	species	Gentianaceae	21472	Gentianopsis	50798	Gentianopsis detonsa	669700	454	GGGCAACCCTGAGCCAA	49.48	1	CCATTGAGTCTCTGCACCTATC	56.99	0	D	Gentianopsis detonsa tRNA-Leu (trnL) gene, partial sequence	chloroplast
GQ245006_1433	atcctaaaaaaaaaagcaaaaagaaaagaaaggctcacaaagaaaaaaag	1	156522	species	Gentianaceae	21472	Gentianopsis	50798	Gentianopsis barbata	156522	455	GGGCAACCCTGAGCCAA	49.48	1	CCATTGAGTCTCTGCACCTATC	56.99	0	D	Gentianopsis barbata tRNA-Leu (trnL) gene, partial sequence	chloroplast
GQ245005_1434	atcctattaaatattaaaatcaaaaaaagcaaaaagaaaggctcagaaagaaaaaaaag	1	137116	species	Gentianaceae	21472	Gentianella	49959	Gentianella propinqua	137116	463	GGGCAATCCTGAGCCAA	56.66	0	CCGTTGAGTCTCTGCACCTATC	53.99	1	D	Gentianella propinqua tRNA-Leu (trnL) gene, partial sequence	chloroplast
GQ245004_1435	atcctattcaatataaatcttaaaatcaaaaaaagcaaaaagaaaggctcagaaagaaaaaag	1	84892	species	Gentianaceae	21472	Gentianella	49959	Gentianella aurea	84892	467	GGGCAATCCTGAGCCAA	56.66	0	CCGTTGAGTCTCTGCACCTATC	53.99	1	D	Gentianella aurea isolate 1314o tRNA-Leu (trnL) gene, partial sequence	chloroplast
GQ245003_1436	atcctattcaataaatcttaaaatcaaaaaaagcaaaaagaaaggctcagaaagaaaaaag	1	84892	species	Gentianaceae	21472	Gentianella	49959	Gentianella aurea	84892	465	GGGCAATCCTGAGCCAA	56.66	0	CCGTTGAGTCTCTGCACCTATC	53.99	1	D	Gentianella aurea isolate 0532g tRNA-Leu (trnL) gene, partial sequence	chloroplast
GQ245002_1437	atcctattaaaatcaaaaaaagcaaaaagaaaggctcagaaagaaaaaaag	1	137095	species	Gentianaceae	21472	Gentianella	49959	Gentianella amarella	137095	455	GGGCAATCCTGAGCCAA	56.66	0	CCGTTGAGTCTCTGCACCTATC	53.99	1	D	Gentianella amarella isolate 1313o tRNA-Leu (trnL) gene, partial sequence	chloroplast
GQ245001_1438	atcctattaaatattaaaatcaaaaaaagcaaaaagaaaggctcagaaagaaaaaaaag	1	137095	species	Gentianaceae	21472	Gentianella	49959	Gentianella amarella	137095	463	GGGCAATCCTGAGCCAA	56.66	0	CCGTTGAGTCTCTGCACCTATC	53.99	1	D	Gentianella amarella isolate 0531g tRNA-Leu (trnL) gene, partial sequence	chloroplast
GQ245000_1439	atcctagttttcgaaaaagcaaaaagaaaggcttagaaagaaatgaaagaaataaag	1	38855	species	Gentianaceae	21472	Gentiana	21496	Gentiana verna	38855	461	GGGCAATCCTGAGCCAA	56.66	0	CCGTTGAGTCTCTGCACCTATC	53.99	1	D	Gentiana verna tRNA-Leu (trnL) gene, partial sequence	chloroplast
GQ244999_1440	atcctatttttttgaaaaaataaaaaaaaaaataaag	1	49951	species	Gentianaceae	21472	Gentiana	21496	Gentiana prostrata	49951	404	GGGCAATCCTGAGCCAA	56.66	0	CCATTGAGTCTCTGCACCTATC	56.99	0	D	Gentiana prostrata isolate 1312o tRNA-Leu (trnL) gene, partial sequence	chloroplast
GQ244998_1441	atcctatttttttgaaaaaataaaaaaaaaataaag	1	49951	species	Gentianaceae	21472	Gentiana	21496	Gentiana prostrata	49951	403	GGGCAATCCTGAGCCAA	56.66	0	CCATTGAGTCTCTGCACCTATC	56.99	0	D	Gentiana prostrata isolate 0530g tRNA-Leu (trnL) gene, partial sequence	chloroplast
GQ244997_1442	atcctagttttcgaaaaagcaaaaagaaaggcttagaaagaaatgaaagaaataaag	1	38852	species	Gentianaceae	21472	Gentiana	21496	Gentiana nivalis	38852	468	GGGCAATCCTGAGCCAA	56.66	0	CCGTTGAGTCTCTGCACCTATC	53.99	1	D	Gentiana nivalis tRNA-Leu (trnL) gene, partial sequence	chloroplast
GQ244996_1443	atcctatttttcgaaaaagcaaaaagtaaaggcttagaaagaaaaaaag	1	669699	species	Gentianaceae	21472	Gentiana	21496	Gentiana glauca	669699	448	GGGCAATCCTGAGCCAA	56.66	0	CCGTTGAGTCTCTGCACCTATC	53.99	1	D	Gentiana glauca tRNA-Leu (trnL) gene, partial sequence	chloroplast
GQ244995_1444	atcctatattttcaaaaaagcaaaaaggaaaggcttagtaaagaaataaag	2	50748	species	Gentianaceae	21472	Gentiana	21496	Gentiana algida	50748	457	GGGCAATCCTGAGCCAA	56.66	0	CCGTTGAGTCTCTGCACCTATC	53.99	1	D	Gentiana algida isolate 1309o tRNA-Leu (trnL) gene, partial sequence	chloroplast
GQ244993_1445	atcctattttccgaaaacaaagtgaaaagggg	1	462873	species	Rubiaceae	24966	Galium	25168	Galium verum	462873	579	GGGCAATCCTGAGCCAA	56.66	0	CCATTGAGTCTCTGCACCTATC	56.99	0	D	Galium verum tRNA-Leu (trnL) gene, partial sequence	chloroplast
GQ244992_1446	atcctattttacgaaaacaaaggtttagaaagtgaaaaaggg	1	669698	species	Rubiaceae	24966	Galium	25168	Galium trifidum	669698	597	GGGCAATCCTGAGCCAA	56.66	0	CCATTGAGTCTCTGCACCTATC	56.99	0	D	Galium trifidum isolate 1530o tRNA-Leu (trnL) gene, partial sequence	chloroplast
GQ244991_1447	atcctattttccgaaaacaaaggtttagaaagtgaaaaaggg	1	669698	species	Rubiaceae	24966	Galium	25168	Galium trifidum	669698	596	GGGCAATCCTGAGCCAA	56.66	0	CCATTGAGTCTCTGCACCTATC	56.99	0	D	Galium trifidum isolate 0538g tRNA-Leu (trnL) gene, partial sequence	chloroplast
GQ244990_1448	atcctattttccgaaaacaaagtgaaaagggg	1	669697	species	Rubiaceae	24966	Galium	25168	Galium ruthenicum	669697	579	GGGCAATCCTGAGCCAA	56.66	0	CCATTGAGTCTCTGCACCTATC	56.99	0	D	Galium ruthenicum tRNA-Leu (trnL) gene, partial sequence	chloroplast
GQ244988_1449	atcctntttttcgaaaacaaaggtttagaaagtgaaaaaggg	1	35896	species	Rubiaceae	24966	Galium	25168	Galium boreale	35896	612	GGGCAATCCTGAGCCAA	56.66	0	CCATTGAGTCTCTGCACCTATC	56.99	0	D	Galium boreale isolate 1752o tRNA-Leu (trnL) gene, partial sequence	chloroplast
GQ244986_1450	atcccgttttctgaaaacaaacacgggtttcagaaatccagaataaataaagtaaag	2	57917	species	Rosaceae	3745	Filipendula	23170	Filipendula ulmaria	57917	619	GGGCAATCCTGAGCCAA	56.66	0	CCATTGAGTCTCTGCACCTATC	56.99	0	D	Filipendula ulmaria isolate 1651o tRNA-Leu (trnL) gene, partial sequence	chloroplast
GQ244984_1451	atccgcgttttgagaaaacaaggaggttctcgaactagaatacaaaggaaaag	1	464086	species	Poaceae	4479	Festuca	4605	Festuca viviparoidea	464086	610	GGGCAATCCTGAGCCAA	56.66	0	CCATTGAGTCTCTGCACCTATC	56.99	0	D	Festuca viviparoidea isolate 1397o tRNA-Leu (trnL) gene, partial sequence	chloroplast
GQ244983_1452	atcggtgttttgagaaaacaaggaggttctcgaactagaatacaaaggaaaag	1	464086	species	Poaceae	4479	Festuca	4605	Festuca viviparoidea	464086	610	GGGCAATCCTGAGCCAA	56.66	0	CCATTGAGTCTCTGCACCTATC	56.99	0	D	Festuca viviparoidea isolate 0737g tRNA-Leu (trnL) gene, partial sequence	chloroplast
GQ244982_1453	atccgtgttttgagaaaacaaggaggttctcgaactagaatacaaaggaaaag	2	52153	species	Poaceae	4479	Festuca	4605	Festuca rubra	52153	610	GGGCAATCCTGAGCCAA	56.66	0	CCATTGAGTCTCTGCACCTATC	56.99	0	D	Festuca rubra isolate 0997o tRNA-Leu (trnL) gene, partial sequence	chloroplast
GQ244980_1454	atccgtgttttgagaaaacaaggaggttctcgaactagaatacaaaggaaaag	2	98750	species	Poaceae	4479	Festuca	4605	Festuca ovina	98750	NA	GGGCAATCCTGAGCCAA	56.66	0	CCATTGAGTCTCTGCACCTATC	56.99	0	D	Festuca ovina isolate 0996o tRNA-Leu (trnL) gene, partial sequence	chloroplast
GQ244978_1455	atccgtgttttgagaaaacaaggaggttctcgaactagaatacaaaggaaaag	2	669696	species	Poaceae	4479	Festuca	4605	Festuca lenensis	669696	610	GGGCAATCCTGAGCCAA	56.66	0	CCATTGAGTCTCTGCACCTATC	56.99	0	D	Festuca lenensis isolate 0738g tRNA-Leu (trnL) gene, partial sequence	chloroplast
GQ244976_1456	atccgtgttttgagaaaacaaggaggttctcgaactagaatacaaaggaaaag	1	669695	species	Poaceae	4479	Festuca	4605	Festuca kolymensis	669695	609	GGGCAATCCTGAGCCAA	56.66	0	CCATTGAGTCTCTGCACCTATC	56.99	0	D	Festuca kolymensis isolate 1395o tRNA-Leu (trnL) gene, partial sequence	chloroplast
GQ244975_1457	atccgcgttttgagaaaacaaggaggttctcgaactagaatacaaaggaaaag	1	669695	species	Poaceae	4479	Festuca	4605	Festuca kolymensis	669695	610	GGGCAATCCTGAGCCAA	56.66	0	CCATTGAGTCTCTGCACCTATC	56.99	0	D	Festuca kolymensis isolate 0739g tRNA-Leu (trnL) gene, partial sequence	chloroplast
GQ244974_1458	atccgtgttttgagaaaacaaggaggttctcgaactagaatacaaaggaaaag	1	464057	species	Poaceae	4479	Festuca	4605	Festuca hyperborea	464057	610	GGGCAATCCTGAGCCAA	56.66	0	CCATTGAGTCTCTGCACCTATC	56.99	0	D	Festuca hyperborea tRNA-Leu (trnL) gene, partial sequence	chloroplast
GQ244973_1459	atccgtgttttgagaaaacaaggaggttctcgaactagaatacaaaggaaaag	1	464048	species	Poaceae	4479	Festuca	4605	Festuca edlundiae	464048	614	GGGCAATCCTGAGCCAA	56.66	0	CCATTGAGTCTCTGCACCTATC	56.99	0	D	Festuca edlundiae tRNA-Leu (trnL) gene, partial sequence	chloroplast
GQ244972_1460	atccgtgttttgagaaaacaaggaggttctcgaactagaatacaaaggaaaag	2	464039	species	Poaceae	4479	Festuca	4605	Festuca brevissima	464039	610	GGGCAATCCTGAGCCAA	56.66	0	CCATTGAGTCTCTGCACCTATC	56.99	0	D	Festuca brevissima isolate 1398o tRNA-Leu (trnL) gene, partial sequence	chloroplast
GQ244970_1461	atccgtgttttgagaaaacaaggaggttctcgaactagaatacaaaggaaaag	1	395293	species	Poaceae	4479	Festuca	4605	Festuca brachyphylla	395293	610	GGGCAATCCTGAGCCAA	56.66	0	CCATTGAGTCTCTGCACCTATC	56.99	0	D	Festuca brachyphylla tRNA-Leu (trnL) gene, partial sequence	chloroplast
GQ244969_1462	atccgtgttttgagaaaacaaggaggttctcgaactagaatacaaaggaaaag	1	368352	species	Poaceae	4479	Festuca	4605	Festuca baffinensis	368352	619	GGGCAATCCTGAGCCAA	56.66	0	CCATTGAGTCTCTGCACCTATC	56.99	0	D	Festuca baffinensis tRNA-Leu (trnL) gene, partial sequence	chloroplast
GQ244968_1463	atctgtgttttgagaaaactaggaggttctcgaactagaatacaaaggaaaag	1	211941	species	Poaceae	4479	Festuca	4605	Festuca altaica	211941	619	GGGCAATCCTGAGCCAA	56.66	0	CCATTGAGTCTCTGCACCTATC	56.99	0	D	Festuca altaica tRNA-Leu (trnL) gene, partial sequence	chloroplast
GQ244967_1464	atcctagtttacgcgaacaaaccagagtttagaaagcgagaaaaaagg	1	347888	species	Brassicaceae	3700	Eutrema	98005	Eutrema edwardsii	347888	395	GGGCAATCCTGAGCCAA	56.66	0	CCATTGAGTCTCTGCACCTATC	56.99	0	D	Eutrema edwardsii tRNA-Leu (trnL) gene, partial sequence	chloroplast
GQ244966_1465	atcacgttttccgaaaacaagcaaaggttcagaaagcgaaaatcaaaaag	2	300140	species	Asteraceae	4210	Eurybia	300138	Eurybia sibirica	300140	NA	GGGCAATCCTGAGCCAA	56.66	0	CCATCGAGTCTCTGCACCTATC	49.86	1	D	Eurybia sibirica isolate 1076o tRNA-Leu (trnL) gene, partial sequence	chloroplast
GQ244964_1466	atcctgttttttccaaacaaagattcagaaaacgaaaaaaag	1	475024	species	Orobanchaceae	91896	Euphrasia	46053	Euphrasia wettsteinii	475024	535	GGGCAATCCTGAGCCAA	56.66	0	CCATAGAGTCTCTGCACCTATC	51.57	1	D	Euphrasia wettsteinii tRNA-Leu (trnL) gene, partial sequence	chloroplast
GQ244963_1467	atcctagtttccgaaaacaaaaaaagttccataaagacagaaaaaaag	2	212878	species	Euphorbiaceae	3977	Euphorbia	3990	Euphorbia discolor	212878	NA	GGGCAATCCTGAGCCAA	56.66	0	CCATTGAGTCTCTGCACCTATC	56.99	0	D	Euphorbia discolor isolate 1284o tRNA-Leu (trnL) gene, partial sequence	chloroplast
GQ244961_1468	atcctggtttacgcgaacaaatcggagtttagaaagcgagaaaaaagg	2	669694	species	Brassicaceae	3700	Erysimum	65352	Erysimum pallasii	669694	579	GGGCAATCCTGAGCCAA	56.66	0	CCATTGAGTCTCTGCACCTATC	56.99	0	D	Erysimum pallasii isolate 1148o tRNA-Leu (trnL) gene, partial sequence	chloroplast
GQ244959_1469	atcctggtttacgcgaacaaatcggagtttagaaagcgagaaaaaagg	1	669693	species	Brassicaceae	3700	Erysimum	65352	Erysimum marschallianum	669693	579	GGGCAATCCTGAGCCAA	56.66	0	CCATTGAGTCTCTGCACCTATC	56.99	0	D	Erysimum marschallianum tRNA-Leu (trnL) gene, partial sequence	chloroplast
GQ244958_1470	atcctggtttacgcgaacaaatcggagtttagaaagcgagaaaaaagg	1	669692	species	Brassicaceae	3700	Erysimum	65352	Erysimum altum	669692	579	GGGCAATCCTGAGCCAA	56.66	0	CCATTGAGTCTCTGCACCTATC	56.99	0	D	Erysimum altum tRNA-Leu (trnL) gene, partial sequence	chloroplast
GQ244957_1471	atccggttttccgaaaacaaaagttgaaaaagaaaaag	1	669691	species	Boraginaceae	21571	Eritrichium	184081	Eritrichium villosum	669691	549	GGGCAATCCTGAGCCAA	56.66	0	CCATTGAGTCTCTGCACCTATC	56.99	0	D	Eritrichium villosum tRNA-Leu (trnL) gene, partial sequence	chloroplast
GQ244956_1472	atccggttttccgaaaacaaaagttgaaaaagaaaaag	2	669690	species	Boraginaceae	21571	Eritrichium	184081	Eritrichium splendens	669690	NA	GGGCAATCCTGAGCCAA	56.66	0	CCATTGAGTCTCTGCACCTATC	56.99	0	D	Eritrichium splendens isolate 1678o tRNA-Leu (trnL) gene, partial sequence	chloroplast
GQ244954_1473	atccggttttccgaaaacaaaagttgaaaaagaaaaag	2	488675	species	Boraginaceae	21571	Eritrichium	184081	Eritrichium sericeum	488675	NA	GGGCAATCCTGAGCCAA	56.66	0	CCATTGAGTCTCTGCACCTATC	56.99	0	D	Eritrichium sericeum isolate 1677o tRNA-Leu (trnL) gene, partial sequence	chloroplast
GQ244952_1474	atccggttttccgaaaacaaaagttgaaaaagaaaaag	1	669689	species	Boraginaceae	21571	Eritrichium	184081	Eritrichium aretioides	669689	545	GGGCAATCCTGAGCCAA	56.66	0	CCATTGAGTCTCTGCACCTATC	56.99	0	D	Eritrichium aretioides tRNA-Leu (trnL) gene, partial sequence	chloroplast
GQ244951_1475	atctttcattttgagaaaatgagagatataaaatatctcttatttattataagaaataaaatatttcttatctaatattaaa	1	76438	species	Cyperaceae	4609	Eriophorum	46326	Eriophorum vaginatum	76438	694	GGGCAATCCTGAGCCAA	56.66	0	CCATCGAGTCTCTGCACCTATC	49.86	1	D	Eriophorum vaginatum tRNA-Leu (trnL) gene, partial sequence	chloroplast
GQ244950_1476	atctttcattttgaaaaaatgagagatataaaatatctcttatttattataagaaataaaatatttcttatctaatattaaa	2	395292	species	Cyperaceae	4609	Eriophorum	46326	Eriophorum scheuchzeri	395292	NA	GGGCAATCCTGAGCCAA	56.66	0	CCATCGAGTCTCTGCACCTATC	49.86	1	D	Eriophorum scheuchzeri isolate 1784o tRNA-Leu (trnL) gene, partial sequence	chloroplast
GQ244948_1477	atctttcattttgaaaaaatgagagatataaaatatctcttatttattataagaaataaaatatttcttatctaatattaaa	1	395291	species	Cyperaceae	4609	Eriophorum	46326	Eriophorum russeolum	395291	693	GGGCAATCCTGAGCCAA	56.66	0	CCATCGAGTCTCTGCACCTATC	49.86	1	D	Eriophorum russeolum tRNA-Leu (trnL) gene, partial sequence	chloroplast
GQ244947_1478	atctttcattttgagaaaatgagagatataaaatatctcttatttattataagaaataaaatatttcttatctaatattaaa	1	669688	species	Cyperaceae	4609	Eriophorum	46326	Eriophorum callitrix	669688	694	GGGCAATCCTGAGCCAA	56.66	0	CCATCGAGTCTCTGCACCTATC	49.86	1	D	Eriophorum callitrix tRNA-Leu (trnL) gene, partial sequence	chloroplast
GQ244946_1479	atctttcattttgagaaaatgagagatataaaatatctcttatttattataagaaataaaatatttcttatctaatattaaa	2	205739	species	Cyperaceae	4609	Eriophorum	46326	Eriophorum brachyantherum	205739	694	GGGCAATCCTGAGCCAA	56.66	0	CCATCGAGTCTCTGCACCTATC	49.86	1	D	Eriophorum brachyantherum isolate 1260o tRNA-Leu (trnL) gene, partial sequence	chloroplast
GQ244944_1480	atctttcattttgagaaaatgagagatataaaatatctcttatttattataagaaataaaatatttcttatctaatattaaa	2	100292	species	Cyperaceae	4609	Eriophorum	46326	Eriophorum angustifolium	100292	694	GGGCAATCCTGAGCCAA	56.66	0	CCATCGAGTCTCTGCACCTATC	49.86	1	D	Eriophorum angustifolium isolate 1785o tRNA-Leu (trnL) gene, partial sequence	chloroplast
GQ244942_1481	atcacgttttccgaaaacaagcaaaggttcagaaagcgaaaataaaaaag	1	72932	species	Asteraceae	4210	Erigeron	41574	Erigeron uniflorus	72932	518	GGGCAATCCTGAGCCAA	56.66	0	CCATCGAGTCTCTGCACCTATC	49.86	1	D	Erigeron uniflorus tRNA-Leu (trnL) gene, partial sequence	chloroplast
GQ244941_1482	atcacgttttccgaaaacaagcaaaggttcagaaagcgaaaataaaaaag	1	669687	species	Asteraceae	4210	Erigeron	41574	Erigeron purpuratus	669687	518	GGGCAATCCTGAGCCAA	56.66	0	CCATCGAGTCTCTGCACCTATC	49.86	1	D	Erigeron purpuratus tRNA-Leu (trnL) gene, partial sequence	chloroplast
GQ244940_1483	atcacgttttccgaaaacaagcaaaggttcagaaagcgaaaataaaaaag	2	669686	species	Asteraceae	4210	Erigeron	41574	Erigeron porsildii	669686	518	GGGCAATCCTGAGCCAA	56.66	0	CCATCGAGTCTCTGCACCTATC	49.86	1	D	Erigeron porsildii isolate 0741g tRNA-Leu (trnL) gene, partial sequence	chloroplast
GQ244938_1484	atcacgttttccgaaaacaagcaaaggttcagaaagcgaaaataaaaaag	1	669685	species	Asteraceae	4210	Erigeron	41574	Erigeron koraginensis	669685	518	GGGCAATCCTGAGCCAA	56.66	0	CCATCGAGTCTCTGCACCTATC	49.86	1	D	Erigeron koraginensis tRNA-Leu (trnL) gene, partial sequence	chloroplast
GQ244937_1485	atcacgttttccgaaaacaagcaaaggttcagaaagcgaaaataaaaaag	2	669684	species	Asteraceae	4210	Erigeron	41574	Erigeron hyperboreus	669684	NA	GGGCAATCCTGAGCCAA	56.66	0	CCATCGAGTCTCTGCACCTATC	49.86	1	D	Erigeron hyperboreus isolate 1071o tRNA-Leu (trnL) gene, partial sequence	chloroplast
GQ244935_1486	atcacgttttccgaaaacaagcaaaggttcagaaagcgaaaataaaaaag	1	91272	species	Asteraceae	4210	Erigeron	41574	Erigeron humilis	91272	518	GGGCAATCCTGAGCCAA	56.66	0	CCATCGAGTCTCTGCACCTATC	49.86	1	D	Erigeron humilis tRNA-Leu (trnL) gene, partial sequence	chloroplast
GQ244934_1487	atcacgttttccgaaaacaagcaaaggttcagaaagcgaaaataaaaaag	1	669683	varietas	Asteraceae	4210	Erigeron	41574	Erigeron uniflorus	72932	518	GGGCAATCCTGAGCCAA	56.66	0	CCATCGAGTCTCTGCACCTATC	49.86	1	D	Erigeron uniflorus var. eriocephalus tRNA-Leu (trnL) gene, partial sequence	chloroplast
GQ244933_1488	atcacgttttccgaaaacaagcaaaggttcagaaagcgaaaataaaaaag	1	91257	species	Asteraceae	4210	Erigeron	41574	Erigeron compositus	91257	518	GGGCAATCCTGAGCCAA	56.66	0	CCATCGAGTCTCTGCACCTATC	49.86	1	D	Erigeron compositus tRNA-Leu (trnL) gene, partial sequence	chloroplast
GQ244932_1489	atcacgttttccgaaaacaagcaaaggttcagaaagcgaaaataaaaaag	1	91254	species	Asteraceae	4210	Erigeron	41574	Erigeron borealis	91254	518	GGGCAATCCTGAGCCAA	56.66	0	CCATCGAGTCTCTGCACCTATC	49.86	1	D	Erigeron borealis tRNA-Leu (trnL) gene, partial sequence	chloroplast
GQ244930_1490	attcgatttag	2	231678	species	Equisetaceae	3256	Equisetum	3257	Equisetum variegatum	231678	336	AGACAATCCTGAGCCAA	36.66	2	CCATTGAGTCTCTGCACCTATT	54.34	1	D	Equisetum variegatum isolate 0977o tRNA-Leu (trnL) gene, partial sequence	chloroplast
GQ244928_1491	attctacctag	1	231679	species	Equisetaceae	3256	Equisetum	3257	Equisetum sylvaticum	231679	309	AGACAATCCTGAGCCAA	36.66	2	CCATTGAGTCTCTGCACCTATT	54.34	1	D	Equisetum sylvaticum tRNA-Leu (trnL) gene, partial sequence	chloroplast
GQ244927_1492	attcgatttag	1	3261	species	Equisetaceae	3256	Equisetum	3257	Equisetum scirpoides	3261	335	AGACAATCCTGAGCCAA	36.66	2	CCATTGAGTCTCTGCACCTATT	54.34	1	D	Equisetum scirpoides tRNA-Leu (trnL) gene, partial sequence	chloroplast
GQ244926_1493	attctatttag	1	231681	species	Equisetaceae	3256	Equisetum	3257	Equisetum pratense	231681	337	AGACAATCCTGAGCCAA	36.66	2	CCATTGAGTCTCTGCACCTATT	54.34	1	D	Equisetum pratense tRNA-Leu (trnL) gene, partial sequence	chloroplast
GQ244925_1494	attctatttag	1	113538	species	Equisetaceae	3256	Equisetum	3257	Equisetum palustre	113538	344	AGACAATCCTGAGCCAA	36.66	2	CCATTGAGTCTCTGCACCTATT	54.34	1	D	Equisetum palustre tRNA-Leu (trnL) gene, partial sequence	chloroplast
GQ244924_1495	attcgatttag	2	3262	species	Equisetaceae	3256	Equisetum	3257	Equisetum hyemale	3262	NA	AGACAATCCTGAGCCAA	36.66	2	CCATTGAGTCTCTGCACCTATT	54.34	1	D	Equisetum hyemale isolate 1273o tRNA-Leu (trnL) gene, partial sequence	chloroplast
GQ244922_1496	attctacctag	1	231680	species	Equisetaceae	3256	Equisetum	3257	Equisetum fluviatile	231680	337	AGACAATCCTGAGCCAA	36.66	2	CCATTGAGTCTCTGCACCTATT	54.34	1	D	Equisetum fluviatile tRNA-Leu (trnL) gene, partial sequence	chloroplast
GQ244921_1497	attctacctag	1	3258	species	Equisetaceae	3256	Equisetum	3257	Equisetum arvense	3258	328	AGACAATCCTGAGCCAA	36.66	2	CCATTGAGTCTCTGCACCTATT	54.34	1	D	Equisetum arvense tRNA-Leu (trnL) gene, partial sequence	chloroplast
GQ244920_1498	atcctattttacgaaaaccagcaccgggggtttagaaagcgatcaaaaaaaag	1	669682	species	Onagraceae	3934	Epilobium	13054	Epilobium palustre	669682	611	GGGCAATCCTGAGCCAA	56.66	0	CCATTGAGTCTCTGCACCTATC	56.99	0	D	Epilobium palustre isolate 0989o tRNA-Leu (trnL) gene, partial sequence	chloroplast
GQ244919_1499	atcctattttacgaaaaccagcaccggggggtttagaaagcgatcaaaaaaaag	1	669682	species	Onagraceae	3934	Epilobium	13054	Epilobium palustre	669682	612	GGGCAATCCTGAGCCAA	56.66	0	CCATTGAGTCTCTGCACCTATC	56.99	0	D	Epilobium palustre isolate 0496g tRNA-Leu (trnL) gene, partial sequence	chloroplast
GQ244918_1500	atcctattttacgaaaaccagcaccgggggtttagaaagcgatcaaaaaaaag	2	669681	species	Onagraceae	3934	Epilobium	13054	Epilobium lactiflorum	669681	NA	GGGCAATCCTGAGCCAA	56.66	0	CCATTGAGTCTCTGCACCTATC	56.99	0	D	Epilobium lactiflorum isolate 1632o tRNA-Leu (trnL) gene, partial sequence	chloroplast
GQ244915_1501	atcctattttacgaaaaccagcaccgggggtttagaaagcgatcaaaaaaaag	2	669680	species	Onagraceae	3934	Epilobium	13054	Epilobium hornemannii	669680	611	GGGCAATCCTGAGCCAA	56.66	0	CCATTGAGTCTCTGCACCTATC	56.99	0	D	Epilobium hornemannii isolate 0494g tRNA-Leu (trnL) gene, partial sequence	chloroplast
GQ244914_1502	atcctattttacgaaaaccagcaccgggggtttagaaagcgatcaaaaaaaag	1	669679	species	Onagraceae	3934	Epilobium	13054	Epilobium davuricum	669679	623	GGGCAATCCTGAGCCAA	56.66	0	CCATTGAGTCTCTGCACCTATC	56.99	0	D	Epilobium davuricum tRNA-Leu (trnL) gene, partial sequence	chloroplast
GQ244913_1503	atcctattttacgaaaaccagcaacgggggtttagaaagcgatcaaaaaaaag	1	669678	species	Onagraceae	3934	Epilobium	13054	Epilobium arcticum	669678	623	GGGCAATCCTGAGCCAA	56.66	0	CCATTGAGTCTCTGCACCTATC	56.99	0	D	Epilobium arcticum tRNA-Leu (trnL) gene, partial sequence	chloroplast
GQ244912_1504	atcctattttacgaaaaccagcaccggaaccagcaccgggggtttagaaagcgatcaaaaaaaag	1	669677	species	Onagraceae	3934	Epilobium	13054	Epilobium anagallidifolium	669677	623	GGGCAATCCTGAGCCAA	56.66	0	CCATTGAGTCTCTGCACCTATC	56.99	0	D	Epilobium anagallidifolium tRNA-Leu (trnL) gene, partial sequence	chloroplast
GQ244911_1505	atcctattttacgaaaaccagcaccgggggtttagaaagcgataaaaaaaaag	2	669676	species	Onagraceae	3934	Epilobium	13054	Epilobium alsinifolium	669676	NA	GGGCAATCCTGAGCCAA	56.66	0	CCATTGAGTCTCTGCACCTATC	56.99	0	D	Epilobium alsinifolium isolate 1353o tRNA-Leu (trnL) gene, partial sequence	chloroplast
GQ244909_1506	atcacgttttccgaaaacaaacaaaggttcagaaagcgaaaataaaaaag	1	462419	species	Asteraceae	4210	Endocellion	462418	Endocellion sibiricum	462419	516	GGGTAATCCTGAGCCAA	48.78	1	CCATCGAGTCTCTGCACCTATC	49.86	1	D	Endocellion sibiricum tRNA-Leu (trnL) gene, partial sequence	chloroplast
GQ244908_1507	atcacgttttccgaaaacaaacaaaggttcagaaagcgaaaataaaaaag	1	669675	species	Asteraceae	4210	Endocellion	462418	Endocellion glaciale	669675	516	GGGTAATCCTGAGCCAA	48.78	1	CCATCGAGTCTCTGCACCTATC	49.86	1	D	Endocellion glaciale tRNA-Leu (trnL) gene, partial sequence	chloroplast
GQ244907_1508	atcctttatttggcaaacaaacaaagattccgaaagctaaaaaaag	1	669674	species	Ericaceae	4345	Empetrum	45918	Empetrum subholarcticum	669674	486	GGGCAATCCTGAGCCAA	56.66	0	CCATTGAGTCTCTGCACCTATC	56.99	0	D	Empetrum subholarcticum tRNA-Leu (trnL) gene, partial sequence	chloroplast
GQ244906_1509	atcctttatttggcaaacaaacaaagattccgaaagctaaaaaaag	1	669673	species	Ericaceae	4345	Empetrum	45918	Empetrum sibiricum	669673	486	GGGCAATCCTGAGCCAA	56.66	0	CCATTGAGTCTCTGCACCTATC	56.99	0	D	Empetrum sibiricum tRNA-Leu (trnL) gene, partial sequence	chloroplast
GQ244905_1510	atccgtgttttgagaaaacaaggggttctcgaactagaatacaaaggaaaag	2	52709	species	Poaceae	4479	Elymus	15492	Elymus trachycaulus	52709	NA	GGGCAATCCTGAGCCAA	56.66	0	CCATTGAGTCTCTGCACCTATC	56.99	0	D	Elymus trachycaulus isolate 1389o tRNA-Leu (trnL) gene, partial sequence	chloroplast
GQ244900_1511	atccgtgttttgagaaaacaaggggttctcgaactagaatacaaaggaaaag	1	430624	species	Poaceae	4479	Elymus	15492	Elymus fibrosus	430624	648	GGGCAATCCTGAGCCAA	56.66	0	CCATTGAGTCTCTGCACCTATC	56.99	0	D	Elymus fibrosus tRNA-Leu (trnL) gene, partial sequence	chloroplast
GQ244899_1512	atccgtgttttgagaaaacaaggggttctcgaactagaatacaaaggaaaag	2	430623	species	Poaceae	4479	Elymus	15492	Elymus alaskanus	430623	648	GGGCAATCCTGAGCCAA	56.66	0	CCATTGAGTCTCTGCACCTATC	56.99	0	D	Elymus alaskanus isolate 1387o tRNA-Leu (trnL) gene, partial sequence	chloroplast
GQ244894_1513	atcattttttttttttttaatatctagatagaaaaaatagatatatagatagatagatctagataatctattatctatctagatatagatagatatagaattatctataataaaaag	1	110297	species	Cyperaceae	4609	Eleocharis	46324	Eleocharis palustris	110297	733	GGGCAATCCTGAGCCAA	56.66	0	CCATCGAGTCTCTGCACCTATC	49.86	1	D	Eleocharis palustris isolate 1254o tRNA-Leu (trnL) gene, partial sequence	chloroplast
GQ244893_1514	atcatttttttttgaaaaaaaaaatatctagatagaaaaaatagatatctagatagatctatataatctattatatatctagatatagatagatatagaattatctataataaaaag	2	280053	species	Cyperaceae	4609	Eleocharis	46324	Eleocharis acicularis	280053	769	GGGCAATCCTGAGCCAA	56.66	0	CCATCGAGTCTCTGCACCTATC	49.86	1	D	Eleocharis acicularis isolate 1708o tRNA-Leu (trnL) gene, partial sequence	chloroplast
GQ244891_1515	atccgtgttttgagaaaacaagggggttctcgaactagaatacaaaagaaaag	1	227222	species	Poaceae	4479	Dupontia	227221	Dupontia fisheri	227222	613	GGGCAATCCTGAGCCAA	56.66	0	CCATTGAGTCTCTGCACCTATC	56.99	0	D	Dupontia fisheri tRNA-Leu (trnL) gene, partial sequence	chloroplast
GQ244890_1516	atcttgtcttactcaaatgaatttcgggcgacgaggcga	1	239565	species	Dryopteridaceae	29607	Dryopteris	3287	Dryopteris fragrans	239565	649	GGGCAATCCTGAGCCAA	56.66	0	CCGTCGAGTCTCTGTACCTATC	37.7	3	D	Dryopteris fragrans tRNA-Leu (trnL) gene, partial sequence	chloroplast
GQ244889_1517	atcttgtcttactcaaatgaatttcgggcgatgaggcga	1	239563	species	Dryopteridaceae	29607	Dryopteris	3287	Dryopteris expansa	239563	654	GGGCAATCCTGAGCCAA	56.66	0	CCGTCGAGTCTCTGTACCTATC	37.7	3	D	Dryopteris expansa tRNA-Leu (trnL) gene, partial sequence	chloroplast
GQ244888_1518	atcctgttttatgaaaacaaacaagggtttcagaaagcgcgaataaaaagg	1	669670	species	Rosaceae	3745	Dryas	48230	Dryas punctata	669670	591	GGGCAATCCTGAGCCAA	56.66	0	CCATTGAGTCTCTGCACCTATC	56.99	0	D	Dryas punctata tRNA-Leu (trnL) gene, partial sequence	chloroplast
GQ244887_1519	atcctgttttatgaaaacaaacaagggtttcagaaagcgcgaataaaaagg	1	57948	species	Rosaceae	3745	Dryas	48230	Dryas octopetala	57948	590	GGGCAATCCTGAGCCAA	56.66	0	CCATTGAGTCTCTGCACCTATC	56.99	0	D	Dryas octopetala tRNA-Leu (trnL) gene, partial sequence	chloroplast
GQ244886_1520	atcctgttttatgaaaacaaacaagggtttcagaaagcgcgaataaaaagg	1	395290	species	Rosaceae	3745	Dryas	48230	Dryas integrifolia	395290	591	GGGCAATCCTGAGCCAA	56.66	0	CCATTGAGTCTCTGCACCTATC	56.99	0	D	Dryas integrifolia tRNA-Leu (trnL) gene, partial sequence	chloroplast
GQ244885_1521	atcctgttttatgaaaacaaacaagggtttcagaaagcgcgaataaaaagg	1	669669	species	Rosaceae	3745	Dryas	48230	Dryas incisa	669669	591	GGGCAATCCTGAGCCAA	56.66	0	CCATTGAGTCTCTGCACCTATC	56.99	0	D	Dryas incisa tRNA-Leu (trnL) gene, partial sequence	chloroplast
GQ244884_1522	atcctgttttatgaaaacaaacaagggtttcagaaagcgcgaataaaaagg	1	48231	species	Rosaceae	3745	Dryas	48230	Dryas drummondii	48231	591	GGGCAATCCTGAGCCAA	56.66	0	CCATTGAGTCTCTGCACCTATC	56.99	0	D	Dryas drummondii tRNA-Leu (trnL) gene, partial sequence	chloroplast
GQ244883_1523	atcctgttttatgaaaacaaacaagggtttcagaaagcgcgaataaaaagg	1	669668	species	Rosaceae	3745	Dryas	48230	Dryas ajanensis	669668	591	GGGCAATCCTGAGCCAA	56.66	0	CCATTGAGTCTCTGCACCTATC	56.99	0	D	Dryas ajanensis tRNA-Leu (trnL) gene, partial sequence	chloroplast
GQ244882_1524	ctcctcttttttacgaaagcaaaaaaagaaaggttcaaaaaacgggaatcaacatgaaaaaacaaag	2	173423	species	Droseraceae	4360	Drosera	4363	Drosera rotundifolia	173423	633	GGGTCATCCTGAGCCAA	44.74	2	CCATTGAGTCTCTGCACCTATC	56.99	0	D	Drosera rotundifolia isolate 1712o tRNA-Leu (trnL) gene, partial sequence	chloroplast
GQ244880_1525	atcctggtttacgcgaacaaaccaaagtgtagaaagcgagaaagaagg	1	282783	species	Brassicaceae	3700	Draba	87301	Draba subcapitata	282783	395	GGGCAATCCTGAGCCAA	56.66	0	CCATTGAGTCTCTGCACCTATC	56.99	0	D	Draba subcapitata tRNA-Leu (trnL) gene, partial sequence	chloroplast
GQ244879_1526	atcctggtttacgcgaataaaccagagtgtagaaagcgagaaagaagg	1	282781	species	Brassicaceae	3700	Draba	87301	Draba sibirica	282781	395	GGGCAATCCTGAGCCAA	56.66	0	CCATTGAGTCTCTGCACCTATC	56.99	0	D	Draba sibirica tRNA-Leu (trnL) gene, partial sequence	chloroplast
GQ244878_1527	atcctggtttacgcgaacaaaccaaccaaagtgtagaaagcgagaaagaagg	1	381176	species	Brassicaceae	3700	Draba	87301	Draba pilosa	381176	399	GGGCAATCCTGAGCCAA	56.66	0	CCATTGAGTCTCTGCACCTATC	56.99	0	D	Draba pilosa isolate 1145o tRNA-Leu (trnL) gene, partial sequence	chloroplast
GQ244877_1528	atcctggtttacgcgaacaaaccaaagtgtagaaagcgagaaagaagg	1	381176	species	Brassicaceae	3700	Draba	87301	Draba pilosa	381176	395	GGGCAATCCTGAGCCAA	56.66	0	CCATTGAGTCTCTGCACCTATC	56.99	0	D	Draba pilosa isolate 0426g tRNA-Leu (trnL) gene, partial sequence	chloroplast
GQ244876_1529	atcctggtttacgcgaaccaaccagagtgtagaaagcgagaaagaagg	1	311962	species	Brassicaceae	3700	Draba	87301	Draba pauciflora	311962	395	GGGCAATCCTGAGCCAA	56.66	0	CCATTGAGTCTCTGCACCTATC	56.99	0	D	Draba pauciflora isolate 1144o tRNA-Leu (trnL) gene, partial sequence	chloroplast
GQ244875_1530	atcctggtttacgcgaacaaaccaaagtgtagaaagcgagaaagaagg	1	311962	species	Brassicaceae	3700	Draba	87301	Draba pauciflora	311962	395	GGGCAATCCTGAGCCAA	56.66	0	CCATTGAGTCTCTGCACCTATC	56.99	0	D	Draba pauciflora isolate 0424g tRNA-Leu (trnL) gene, partial sequence	chloroplast
GQ244874_1531	atcctggtttacgcgaacaaaccaaagtgtagaaagcgagaaagaagg	1	282782	species	Brassicaceae	3700	Draba	87301	Draba palanderiana	282782	395	GGGCAATCCTGAGCCAA	56.66	0	CCATTGAGTCTCTGCACCTATC	56.99	0	D	Draba palanderiana tRNA-Leu (trnL) gene, partial sequence	chloroplast
GQ244873_1532	atcctggtttacgcgaacaaaccaaagtgtagaaagcgagaaagaagg	1	381173	species	Brassicaceae	3700	Draba	87301	Draba oxycarpa	381173	395	GGGCAATCCTGAGCCAA	56.66	0	CCATTGAGTCTCTGCACCTATC	56.99	0	D	Draba oxycarpa tRNA-Leu (trnL) gene, partial sequence	chloroplast
[truncated: 543 more rows]
