# Supplementary material for: Potential plant extinctions with the loss of the Pleistocene mammoth steppe
Source: Nat Commun. 2025 Jan 14;16:645. doi: 10.1038/s41467-024-55542-x (PMC11733255; doi:10.1038/s41467-024-55542-x)
Supplement: Supplementary file 8 — Supplementary Data 5 [file 41467_2024_55542_MOESM8_ESM.zip › 1_GBIF_to_NCBI_taxonomy_data/2022-05-05_phylonorway_GH_datatable.csv]

ID	Seq	taxid	rank	family_name	family	genus_name	genus	species_name	species	seq_length_ori	forward_match	forward_tm	forward_error	reverse_match	reverse_tm	reverse_error	strand	note
CDM-AOZ-13_a	atccggttcatagagaaaagggtttctctccttctcctaaggaaagg	90345	species	Pinaceae	3318	Abies	3319	Abies balsamea	90345	5325	GGGTAATCCTGAGCCAA	48.78	1	CCATTGAGTCTCTGCACCTATC	56.99	0	D	TROM_V_43901 assembled
CDM-AVE-6_a	atccggttcatagagaaaagggtttctctccttctcctaaggaaagg	97169	species	Pinaceae	3318	Abies	3319	Abies sibirica	97169	13273	GGGTAATCCTGAGCCAA	NA	1	CCATTGAGTCTCTGCACCTATC	52.09	0	R	TROM_V_97238 assembled
CDM-AIG-1_a	atcctgttttacgagaataaaacaaagcaaacaagggttcagaaagcgagaaaggg	4025	species	Sapindaceae	23672	Acer	4022	Acer platanoides	4025	156399	GGGCAATCCTGAGCCAA	56.66	0	CCGTTGAGTCTCTGCACCTATC	53.99	1	D	TROM_V_100387 assembled
BXA-BCK-1_a	atcccgttttatgaaaacaaacaaggtttcagaaagcgagaataaataaag	74637	species	Rosaceae	3745	Rosa	3764	Rosa glauca	74637	156755	GGGCAATCCTGAGCCAA	56.66	0	CCATTGAGTCTCTGCACCTATC	56.99	0	D	TROM_V_6169 assembled
BMB-LM-18_a	atcacgttttccgaaaacaaacaaaggttcagaaagcgaaaagaaaaaaaa	13329	species	Asteraceae	4210	Achillea	13328	Achillea millefolium	13329	12293	GGGCAATCCTGAGCCAA	56.66	0	CCATCGAGTCTCTGCACCTATC	49.86	1	D	TROM_V_966072 assembled
BXA-CGP-1_a	atcacgttttccgaaaacaaacaaaggttcagaaagcgaaaagaaaaaaaa	1120086	subspecies	Asteraceae	4210	Achillea	13328	Achillea millefolium	13329	149110	GGGCAATCCTGAGCCAA	56.66	0	CCATCGAGTCTCTGCACCTATC	49.86	1	D	TROM_V_135733 assembled
BXA-ALQ-4_a	atcacgttttccgaaaacaaacaaaggttcagaaagcgaaaagaaaaaaaa	133233	species	Asteraceae	4210	Achillea	13328	Achillea ptarmica	133233	82510	GGGCAATCCTGAGCCAA	NA	0	CCATCGAGTCTCTGCACCTATC	41.63	1	R	TROM_V_962318 assembled
BXA-CGO-1_a	atcctgtttttataaaacaaatcaaaatcaaataaagggttcagaaagcaagaataaaaaag	157971	species	Ranunculaceae	3440	Aconitum	49188	Aconitum delphiniifolium	157971	155315	GGGCAATCCTGAGCCAA	56.66	0	CCATTGAGTCTCTGCACCTATC	56.99	0	D	TROM_V_135734 assembled
CDM-AAP-3_a	atcctgtttttagaaaacaaatcaaaatcaaataaagggttcagaaagcaagaataaaaaag	112589	species	Ranunculaceae	3440	Aconitum	49188	Aconitum lycoctonum	112589	70435	GGGCAATCCTGAGCCAA	56.66	0	CCATCGAGTCTCTGCACCTATC	49.86	1	D	TROM_V_963958 assembled
BXA-ALS-3_a	atcctgtttttagaaaacaaatcaaaatcaaataaagggttcagaaagcaagaataaaaaag	112591	species	Ranunculaceae	3440	Aconitum	49188	Aconitum napellus	112591	35152	GGGCAATCCTGAGCCAA	56.66	0	CCATTGAGTCTCTGCACCTATC	56.99	0	D	TROM_V_133129 assembled
CDM-AAO-1_a	atcctgtttttagaaaacaaatcaaaatcaaataaagggttcagaaagcaagaataaaaaag	112593	species	Ranunculaceae	3440	Aconitum	49188	Aconitum septentrionale	112593	157312	GGGCAATCCTGAGCCAA	56.66	0	CCATCGAGTCTCTGCACCTATC	49.86	1	D	TROM_V_961097 assembled
BXA-ALR-1_a	ctcccgctttccaaaaataagcataaaaaagg	580465	species	Polygonaceae	3615	Koenigia	137679	Koenigia divaricata	580465	159073	GGGCAATCCTGAGCCAA	56.66	0	CCATTGAGTCTCTGCACCTATC	56.99	0	D	TROM_V_1140001 assembled
CDM-AJE-3_a	atcctgttttcagaaaacaaacaaaaaagggtttggaaagcaagaataaaaaag	64024	species	Ranunculaceae	3440	Actaea	46988	Actaea rubra	64024	88637	GGGCAATCCTGAGCCAA	NA	0	CCATTGAGTCTCTGCACCTATC	52.09	0	R	TROM_V_135738 assembled
CDM-AAN-1_a	atcctgtttttcgaaaacaaacaaaggtttagaaagcgaaaatcagaaag	4208	species	Adoxaceae	4206	Adoxa	4207	Adoxa moschatellina	4208	157600	GGGCAATCCTGAGCCAA	56.66	0	CCATTGAGTCTCTGCACCTATC	56.99	0	D	TROM_V_965424 assembled
BXA-ALV-2_a	atcctattttccaaaaacaaacaaaggcccagaaggtgaaaaag	40902	species	Apiaceae	4037	Aegopodium	40898	Aegopodium podagraria	40902	84792	GGGCAATCCTGAGCCAA	56.66	0	CCATTGAGTCTCTGCACCTATC	56.99	0	D	TROM_V_961781 assembled
BXA-ALT-12_a	atcctattttccaaaaacaaacaaaggcccagaaggtgaaaaaag	40954	species	Apiaceae	4037	Aethusa	40953	Aethusa cynapium	40954	36486	GGGCAATCCTGAGCCAA	56.66	0	CCATTGAGTCTCTGCACCTATC	56.99	0	D	TROM_V_66951 assembled
CDM-AKA-1_a	atcccgttttctgaaaacaaacaagggtttcacaaagcgagaaaaaataaag	57912	species	Rosaceae	3745	Agrimonia	23137	Agrimonia eupatoria	57912	155244	GGGCAATCCTGAGCCAA	56.66	0	CCATTGAGTCTCTGCACCTATC	56.99	0	D	TROM_V_66926 assembled
CDM-ATA-1_a	atccgtgttttgagaaaacaaggggttctcgaactagaatacaaaggaaaag	4593	species	Poaceae	4479	Agropyron	4592	Agropyron cristatum	4593	135458	GGGCAATCCTGAGCCAA	56.66	0	CCATTGAGTCTCTGCACCTATC	56.99	0	D	TROM_V_109902 assembled
CDM-AES-1_a	atccgtgttttgagaaaacaaaggggttctcgaatcgaactataatacaaaggaaaag	2005343	species	Poaceae	4479	Agrostis	15297	Agrostis anadyrensis	2005343	136625	GGGCAATCCTGAGCCAA	NA	0	CCATTGAGTCTCTGCACCTATC	52.09	0	R	TROM_V_135704 assembled
BMB-DN-1_a	atccgtgttttgagaaaacaaaggggttctcgaatcgaactataatacaaaggaaaag	218142	species	Poaceae	4479	Agrostis	15297	Agrostis canina	218142	136574	GGGCAATCCTGAGCCAA	NA	0	CCATTGAGTCTCTGCACCTATC	52.09	0	R	TROM_V_174238 assembled
BMB-S-15_a	atccgtgttttgagaaaacaaaggggttctcgaatcgaactagaatacaaaggaaaag	204232	species	Poaceae	4479	Agrostis	15297	Agrostis capillaris	204232	8552	GGGCAATCCTGAGCCAA	NA	0	CCATTGAGTCTCTGCACCTATC	52.09	0	R	TROM_V_650468 assembled
CDM-ASZ-1_a	atccttgttttgagaaaacaaaggggttctcgaatcgaactataatacaaaggaaaag	649480	species	Poaceae	4479	Agrostis	15297	Agrostis clavata	649480	136649	GGGCAATCCTGAGCCAA	56.66	0	CCATTGAGTCTCTGCACCTATC	56.99	0	D	TROM_V_134771 assembled
BXA-CCM-1_a	atccgtgttttgagaaaacaaaggggttctcgaatcgaactataatacaaaggaaaag	345915	species	Poaceae	4479	Agrostis	15297	Agrostis exarata	345915	136616	GGGCAATCCTGAGCCAA	56.66	0	CCATTGAGTCTCTGCACCTATC	56.99	0	D	TROM_V_135703 assembled
BXA-CCL-1_a	atccgtgttttgagaaaacaaaggggttctcgaatcgaactataatacaaaggaaaag	395278	species	Poaceae	4479	Agrostis	15297	Agrostis kudoi	395278	136796	GGGCAATCCTGAGCCAA	56.66	0	CCATTGAGTCTCTGCACCTATC	56.99	0	D	TROM_V_135702 assembled
BMB-R-1_a	atccgtgttttgagaaaacaaaggggttctcgaatcgaactataatacaaaggaaaag	345918	species	Poaceae	4479	Agrostis	15297	Agrostis mertensii	345918	136543	GGGCAATCCTGAGCCAA	NA	0	CCATTGAGTCTCTGCACCTATC	52.09	0	R	TROM_V_146715 assembled
BXA-CJI-1_a	atcccgttttatgaaaacaaacaagggtttcataaagcgagaataaataaag	395303	species	Rosaceae	3745	Potentilla	23204	Potentilla hyparctica	395303	156324	GGGCAATCCTGAGCCAA	56.66	0	CCATTGAGTCTCTGCACCTATC	56.99	0	D	TROM_V_135084 assembled
BXA-ARS-1_a	atccgtgttttgagaaaacaaaggggttctcgaatcgaactagaatacaaaggaaaag	63632	species	Poaceae	4479	Agrostis	15297	Agrostis stolonifera	63632	136755	GGGCAATCCTGAGCCAA	56.66	0	CCATTGAGTCTCTGCACCTATC	56.99	0	D	TROM_V_960900 assembled
CDM-AGE-1_a	atcctgttttctcaaaacaaagattcaaaaaacgaaaaaagg	38596	species	Lamiaceae	4136	Ajuga	38595	Ajuga reptans	38596	150259	GGGCAATCCTGAGCCAA	56.66	0	CCATTGAGTCTCTGCACCTATC	56.99	0	D	TROM_V_66976 assembled
BMB-LN-2_a	atcccttatttatgaaaacaaaggtttcagaaagcgagaataaataagg	57943	species	Rosaceae	3745	Alchemilla	23138	Alchemilla alpina	57943	28948	GGGCAATCCTGAGCCAA	NA	0	CCATTGAGTCTCTGCACCTATC	52.09	0	R	TROM_V_174644 assembled
BXA-AMC-6_a	atcccgttttatgaaaacaaaggtttcagaaagcgagaataaataagg	1891442	subspecies	Rosaceae	3745	Alchemilla	23138	Alchemilla filicaulis	1155247	72474	GGGCAATCCTGAGCCAA	56.66	0	CCATTGAGTCTCTGCACCTATC	56.99	0	D	TROM_V_69312 assembled
BXA-CAH-2_a	atcccgttttatgaaaacaaaggtttcagaaagcgagaataaataagg	1155247	species	Rosaceae	3745	Alchemilla	23138	Alchemilla filicaulis	1155247	24227	GGGCAATCCTGAGCCAA	NA	0	CCATTGAGTCTCTGCACCTATC	52.09	0	R	TROM_V_164997 old_id 1891443 used_id Alchemilla filicaulis Alchemilla minima assembled
BXA-AMH-1_a	atcccgttttatgaaaacaaaggtttcagaaagcgagaataaataagg	1155248	species	Rosaceae	3745	Alchemilla	23138	Alchemilla glabra	1155248	152114	GGGCAATCCTGAGCCAA	56.66	0	CCATTGAGTCTCTGCACCTATC	56.99	0	D	TROM_V_174445 assembled
BXA-AMG-1_a	atcccgttttatgaaaacaaaggtttcagaaagcgagaataaataagg	667203	species	Rosaceae	3745	Alchemilla	23138	Alchemilla glaucescens	667203	33683	GGGCAATCCTGAGCCAA	NA	0	CCATTGAGTCTCTGCACCTATC	52.09	0	R	TROM_V_115480 assembled
BMB-LP-1_a	atcccgttttatgaaaacaaaggtttcagaaagcgagaataaataagg	669616	species	Rosaceae	3745	Alchemilla	23138	Alchemilla glomerulans	669616	33599	GGGCAATCCTGAGCCAA	56.66	0	CCATTGAGTCTCTGCACCTATC	56.99	0	D	TROM_V_960516 assembled
BXA-AML-47_a	atcccgttttatgaaaacaaaggtttcagaaagcgagaataaataagg	478317	species	Rosaceae	3745	Alchemilla	23138	Alchemilla heptagona	478317	8559	GGGCAATCCTGAGCCAA	NA	0	CCATTGAGTCTCTGCACCTATC	52.09	0	R	TROM_V_111092 assembled
BXA-AMI-1_a	atcccgttttatgaaaacaaaggtttcagaaagcgagaataaataagg	1572673	species	Rosaceae	3745	Alchemilla	23138	Alchemilla micans	1572673	152007	GGGCAATCCTGAGCCAA	56.66	0	CCATTGAGTCTCTGCACCTATC	56.99	0	D	TROM_V_70245 assembled
BXA-BVI-1_a	atcacgttttccgaaaacaaaggttcagaaagcgaaaatcaaaaag	143190	species	Asteraceae	4210	Cirsium	41549	Cirsium palustre	143190	152655	GGGCAATCCTGAGCCAA	56.66	0	CCATCGAGTCTCTGCACCTATC	49.86	1	D	TROM_V_966489 assembled
BXA-BGQ-1_a	atcccgttttatgaaaacaaaggtttcagaaagcgagaataaataagg	1532256	species	Rosaceae	3745	Alchemilla	23138	Alchemilla monticola	1532256	151846	GGGCAATCCTGAGCCAA	56.66	0	CCATTGAGTCTCTGCACCTATC	56.99	0	D	TROM_V_133968 assembled
CDM-AAM-1_a	atcccgttttatgaaaacaaaggtttcagaaagcgagaataaataagg	478334	species	Rosaceae	3745	Alchemilla	23138	Alchemilla plicata	478334	152329	GGGCAATCCTGAGCCAA	56.66	0	CCATTGAGTCTCTGCACCTATC	56.99	0	D	TROM_V_85718 assembled
CDM-ACQ-1_a	atcccgttttatgaaaacaaaggtttcagaaagcgagaataaataagg	2005300	species	Rosaceae	3745	Alchemilla	23138	Alchemilla sarmatica	2005300	152093	GGGCAATCCTGAGCCAA	56.66	0	CCATTGAGTCTCTGCACCTATC	56.99	0	D	TROM_V_54758 assembled
BXA-AMQ-1_a	atcccgttttatgaaaacaaaggtttcagaaagcgagaataaataagg	1844630	species	Rosaceae	3745	Alchemilla	23138	Alchemilla subcrenata	1844630	45617	GGGCAATCCTGAGCCAA	56.66	0	CCATTGAGTCTCTGCACCTATC	56.99	0	D	TROM_V_651702 assembled
BXA-AMA-9_a	atcccgttttatgaaaacaaaggtttcagaaagcgagaataaataagg	49855	species	Rosaceae	3745	Alchemilla	23138	Alchemilla vulgaris	49855	3991	GGGCAATCCTGAGCCAA	NA	0	CCATTGAGTCTCTGCACCTATC	52.09	0	R	TROM_V_160380 assembled
BXA-BKR-6_a	atcccgttttatgaaaacaaaggtttcagaaagcgagaataaataagg	1572674	species	Rosaceae	3745	Alchemilla	23138	Alchemilla wichurae	1572674	12172	GGGCAATCCTGAGCCAA	NA	0	CCATTGAGTCTCTGCACCTATC	52.09	0	R	TROM_V_92197 assembled
CDM-AAI-1_a	atcctggtttacgcgaacaaaccagagtttagaaagcaagaaaaagg	126270	species	Brassicaceae	3700	Alliaria	126269	Alliaria petiolata	126270	153317	GGGCAATCCTGAGCCAA	56.66	0	CCATTGAGTCTCTGCACCTATC	56.99	0	D	TROM_V_965170 assembled
BXA-ASR-1_a	atctttattttttgaaaaacaaggttttaaaaaatagaataaaaagg	4679	species	Amaryllidaceae	4668	Allium	4678	Allium cepa	4679	153190	GGGCAATCCTGAGCCAA	56.66	0	CCATTGAGTCTCTGCACCTATC	56.99	0	D	TROM_V_350918 assembled
BXA-BKS-1_a	atctttattttttgaaaaacaagggtttaaaaaagagaataaaaaag	74900	species	Amaryllidaceae	4668	Allium	4678	Allium schoenoprasum	74900	152901	GGGCAATCCTGAGCCAA	56.66	0	CCATTGAGTCTCTGCACCTATC	56.99	0	D	TROM_V_963582 old_id 1891450 used_id Allium schoenoprasum assembled
BXA-ARV-4_a	atctttattttttgaaaaacaaacaagggtttcaaaaagagaataaaaaag	88845	species	Amaryllidaceae	4668	Allium	4678	Allium victorialis	88845	35913	GGGCAATCCTGAGCCAA	NA	0	CCATTGAGTCTCTGCACCTATC	52.09	0	R	TROM_V_133924 assembled
CDM-AAH-23_a	atcctgttttccgaaaacaaataaaacaaattgaagggttcataaagcgagactaaaaaag	3517	species	Betulaceae	3514	Alnus	3515	Alnus glutinosa	3517	9143	GGGCAATCCTGAGCCAA	56.66	0	CCATTGAGTCTCTGCACCTATC	56.99	0	D	TROM_V_965224 assembled
BMB-LQ-1_a	atcctgttttccgaaaacaaataaaacaaattgaagggttcataaagcgagactaaaaaag	3516	species	Betulaceae	3514	Alnus	3515	Alnus incana	3516	2492	GGGCAATCCTGAGCCAA	NA	0	CCATTGAGTCTCTGCACCTATC	52.09	0	R	TROM_V_96955 assembled
BXA-CJH-1_a	atcctgttttccgaaaacaaataaaacaaattgaagggttcataaagcgagactaaaaaag	366499	subspecies	Betulaceae	3514	Alnus	3515	Alnus incana	3516	160945	GGGCAATCCTGAGCCAA	56.66	0	CCATTGAGTCTCTGCACCTATC	56.99	0	D	TROM_V_968143 assembled
BXA-ALF-1_a	atcctgttttccgaaaacaaataaaacaaattgaagggttcataaagcgagactaaaaaag	366499	subspecies	Betulaceae	3514	Alnus	3515	Alnus incana	3516	60229	GGGCAATCCTGAGCCAA	56.66	0	CCATTGAGTCTCTGCACCTATC	56.99	0	D	TROM_V_962166 assembled
BXA-CLM-1_a	atcctgttttccgaaaacaaataaaacaaattgaagggttcataaagcgagactaaaaag	3518	subspecies	Betulaceae	3514	Alnus	3515	Alnus alnobetula	38784	160558	GGGCAATCCTGAGCCAA	56.66	0	CCATTGAGTCTCTGCACCTATC	56.99	0	D	TROM_V_135739 assembled
BXA-CDY-1_a	atcctgttttccgaaaacaaataaaacaaattgaagggttcataaagcgagactaaaaag	38784	species	Betulaceae	3514	Alnus	3515	Alnus alnobetula	38784	160497	GGGCAATCCTGAGCCAA	56.66	0	CCATTGAGTCTCTGCACCTATC	56.99	0	D	TROM_V_200427 assembled
BXA-ARK-2_a	atccgtattttgagaaaacctgggggttctcgaactagaatacaaaggaaaag	114194	species	Poaceae	4479	Alopecurus	15303	Alopecurus aequalis	114194	50063	GGGCAATCCTGAGCCAA	56.66	0	CCATTGAGTCTCTGCACCTATC	56.99	0	D	TROM_V_64732 assembled
BXA-ARL-1_a	atccgtgttttgagaagggggttctcgaactagaatacaaaggaaaag	1227975	species	Poaceae	4479	Alopecurus	15303	Alopecurus arundinaceus	1227975	136149	GGGCAATCCTGAGCCAA	56.66	0	CCATTGAGTCTCTGCACCTATC	56.99	0	D	TROM_V_86967 assembled
BMB-DK-1_a	atccgtattttgagaaaaccagggggttctcgaactagaatacaaaggaaaag	114195	species	Poaceae	4479	Alopecurus	15303	Alopecurus geniculatus	114195	136376	GGGCAATCCTGAGCCAA	56.66	0	CCATTGAGTCTCTGCACCTATC	56.99	0	D	TROM_V_966361 assembled
CDM-ASN-1_a	atccgtgttttgagaaaacaagggggttctcgaactagaatacaaaggaaaag	368342	species	Poaceae	4479	Alopecurus	15303	Alopecurus magellanicus	368342	136407	GGGCAATCCTGAGCCAA	56.66	0	CCATTGAGTCTCTGCACCTATC	56.99	0	D	TROM_V_202251 assembled
BXA-ASQ-1_a	atccgtgttttgagaaaacaagggggttctcgaactagaatacaaaggaaaag	368342	species	Poaceae	4479	Alopecurus	15303	Alopecurus magellanicus	368342	136428	GGGCAATCCTGAGCCAA	56.66	0	CCATTGAGTCTCTGCACCTATC	56.99	0	D	TROM_V_202256 assembled
CDM-ANG-1_a	atccgtgttttgagaaaacaagggggttctcgaactagaatacaaaggaaaag	368342	species	Poaceae	4479	Alopecurus	15303	Alopecurus magellanicus	368342	136407	GGGCAATCCTGAGCCAA	56.66	0	CCATTGAGTCTCTGCACCTATC	56.99	0	D	TROM_V_350926 assembled
CDM-AUY-1_a	atccgtgttttgagaagggggttctcgaactagaatacaaaggaaaag	15304	species	Poaceae	4479	Alopecurus	15303	Alopecurus pratensis	15304	136165	GGGCAATCCTGAGCCAA	56.66	0	CCATTGAGTCTCTGCACCTATC	56.99	0	D	TROM_V_148839 assembled
BXA-ASP-1_a	atccgtgttttgagaagggggttctcgaactagaatacaaaggaaaag	15304	species	Poaceae	4479	Alopecurus	15303	Alopecurus pratensis	15304	136150	GGGCAATCCTGAGCCAA	56.66	0	CCATTGAGTCTCTGCACCTATC	56.99	0	D	TROM_V_135262 old_id 1891451 used_id Alopecurus pratensis assembled
CDM-AEO-1_a	ctcctttttcaaaagtaaaaaaaaaaaaatacgtattcagaaagcaagaataaaaaaaag	124763	species	Amaranthaceae	3563	Amaranthus	3564	Amaranthus retroflexus	124763	150703	GGGTAATCCTGAGCCAA	48.78	1	CCTTTGAGTCTCTGCACCTATC	51.87	1	D	TROM_V_80050 assembled
BXA-ALE-1_a	atcacgttttccgaaaacaaacaaaggttcagaaagcgaaaataaaaaag	4212	species	Asteraceae	4210	Ambrosia	4211	Ambrosia artemisiifolia	4212	63728	GGGCAATCCTGAGCCAA	NA	0	CCATCGAGTCTCTGCACCTATC	41.63	1	R	TROM_V_148857 assembled
BXA-ALD-1_a	atcctattttccaaaaacaaacaaaggcccagaaggtgaaaaaag	48026	species	Apiaceae	4037	Ammi	48025	Ammi majus	48026	153079	GGGCAATCCTGAGCCAA	56.66	0	CCATTGAGTCTCTGCACCTATC	56.99	0	D	TROM_V_72249 assembled
CDM-AAF-10_a	atccggttttccgaaaataaaagtggaaaaataaaaaagag	170545	species	Boraginaceae	21571	Anchusa	89629	Anchusa arvensis	170545	40497	GGGCAATCCTGAGCCAA	56.66	0	CCATTGAGTCTCTGCACCTATC	56.99	0	D	TROM_V_89877 assembled
BXA-CLN-14_a	atcctttttttttggcaaacaaacaaagattccgaaagaaaaaag	95630	species	Ericaceae	4345	Andromeda	95629	Andromeda polifolia	95630	18455	GGGTAATCCTGAGCCAA	NA	1	CCATTGAGTCTCTGCACCTATC	52.09	0	R	TROM_V_300246 assembled
BXA-CGQ-1_a	atcctctttttagaaaacaaagattaaaggaaaataaaaaaggggcg	175028	species	Primulaceae	4335	Androsace	85163	Androsace chamaejasme	175028	152706	GGGTAATCCTGAGCCAA	48.78	1	CCATTGAGTCTCTGCACCTATC	56.99	0	D	TROM_V_300259 assembled
CDM-AIU-1_a	atcctctttttagaattttagaaaacaaaaatgaaagaaaaaaaaaaggggg	184985	species	Primulaceae	4335	Androsace	85163	Androsace septentrionalis	184985	150486	GGGCAATCCTGAGCCAA	56.66	0	CCTTTGAGTCTCTGCACCTATC	51.87	1	D	TROM_V_650840 assembled
CDM-ABJ-9_a	atctttttttttttcagaaaacaaacaaaagggcttcagaaagcaagaataaacaaaag	168011	species	Ranunculaceae	3440	Anemone	22868	Anemone hepatica	168011	5171	GGGCAATCCTGAGCCAA	NA	0	CCATTTAGTCTCTGCACCTATC	41.35	1	R	TROM_V_133154 assembled
BXA-CGR-1_a	atccttatttcagaaaacaaaaagggggttcagaaagcaagaataaaaaaag	669618	species	Ranunculaceae	3440	Anemone	22868	Anemone multiceps	669618	161216	GGGCAATCCTGAGCCAA	58.73	0	CCATTGAGTCTCTGCACCTATC	52.09	0	R	TROM_V_300277 assembled
BXA-CLO-9_a	atccttttttgttttcagaaaaaacaaacaaaacaaaagggcttcagaaagcaaaaataaacataaag	669619	subspecies	Ranunculaceae	3440	Anemone	22868	Anemone narcissiflora	168002	20071	GGGCAATCCTGAGCCAA	NA	0	CCATTTAGTCTCTGCACCTATC	41.35	1	R	TROM_V_300280 assembled
BXA-ALI-1_a	atccttatttcagaaaacaaaagggggttcagaaagcaagaataaaaaaag	37489	species	Ranunculaceae	3440	Anemone	22868	Anemone nemorosa	37489	160818	GGGCAATCCTGAGCCAA	NA	0	CCATTGAGTCTCTGCACCTATC	52.09	0	R	TROM_V_149521 assembled
CDM-AFA-1_a	atccttatttcagaaaacaaaagggggttcagaaagcaagaataaaaaaag	666727	species	Ranunculaceae	3440	Anemone	22868	Anemone parviflora	666727	160792	GGGCAATCCTGAGCCAA	NA	0	CCATTGAGTCTCTGCACCTATC	52.09	0	R	TROM_V_650845 assembled
BXA-ALH-1_a	atccttatttcagaaaacaaaagggggttcagaaagcaagaataaaaaaaaag	168005	species	Ranunculaceae	3440	Anemone	22868	Anemone ranunculoides	168005	161151	GGGCAATCCTGAGCCAA	NA	0	CCATTGAGTCTCTGCACCTATC	52.09	0	R	TROM_V_167334 assembled
BXA-ALG-1_a	atcctattttccaaaaacaaacaaaggcccagaaggtgaaaaaag	40922	species	Apiaceae	4037	Anethum	40921	Anethum graveolens	40922	153644	GGGCAATCCTGAGCCAA	56.66	0	CCATTGAGTCTCTGCACCTATC	56.99	0	D	TROM_V_69697 assembled
BMB-CH-1_a	atcctattttccaaaaacaaacaaaggcccagaaggtgaaaaaag	40949	species	Apiaceae	4037	Angelica	40948	Angelica archangelica	40949	146038	GGGCAATCCTGAGCCAA	56.66	0	CCATTGAGTCTCTGCACCTATC	56.99	0	D	TROM_V_147636 old_id 1623464 used_id Angelica archangelica assembled
BMB-BG-6_a	atcctattttccaaaaacaaacaaaggcccagaaggtgaaaaaag	40949	species	Apiaceae	4037	Angelica	40948	Angelica archangelica	40949	36531	GGGCAATCCTGAGCCAA	56.66	0	CCATTGAGTCTCTGCACCTATC	56.99	0	D	TROM_V_23380 old_id 1623465 used_id Angelica archangelica assembled
BXA-BBR-1_a	atcctgctttcagaaagcaaaaaaagg	669799	species	Ranunculaceae	3440	Ranunculus	3445	Ranunculus subborealis	669799	156658	GGGCAATCCTGAGCCAA	56.66	0	CCATTGAGTCTCTGCACCTATC	56.99	0	D	TROM_V_134645 old_id 1891585 used_id Ranunculus subborealis assembled
CDM-ADG-6_a	atcacgttttccgaaaacaaacaaaggttcagaaagcgaaaataaaaag	669622	species	Asteraceae	4210	Antennaria	41475	Antennaria rosea	669622	3475	GGGCAATCCTGAGCCAA	56.66	0	CCATCGAGTCTCTGCACCTATC	49.86	1	D	TROM_V_300360 assembled
BMB-C-1_a	atcacgttttccgaaaacaaacaaaggttcagaaagcgaaaataaaaag	669621	species	Asteraceae	4210	Antennaria	41475	Antennaria alpina	669621	151733	GGGCAATCCTGAGCCAA	56.66	0	CCATCGAGTCTCTGCACCTATC	49.86	1	D	TROM_V_201019 assembled
BXA-CGS-1_a	atcacgttttccgaaaacaaacaaaggttcagaaagcgaaaataaaaag	1301372	subspecies	Asteraceae	4210	Antennaria	41475	Antennaria alpina	669621	151712	GGGCAATCCTGAGCCAA	56.66	0	CCATCGAGTCTCTGCACCTATC	49.86	1	D	TROM_V_300363 assembled
BXA-CLJ-1_a	atcacgttttccgaaaacaaacaaaggttcagaaagcgaaaataaaaag	669621	species	Asteraceae	4210	Antennaria	41475	Antennaria alpina	669621	151786	GGGCAATCCTGAGCCAA	56.66	0	CCATCGAGTCTCTGCACCTATC	49.86	1	D	TROM_V_135741 old_id 1891452 used_id Antennaria alpina assembled
BXA-ALL-1_a	atcacgttttccgaaaacaaacaaaggttcagaaagcgaaaataaaaag	669621	species	Asteraceae	4210	Antennaria	41475	Antennaria alpina	669621	151834	GGGCAATCCTGAGCCAA	56.66	0	CCATCGAGTCTCTGCACCTATC	49.86	1	D	TROM_V_35768 old_id 1891452 used_id Antennaria alpina assembled
CDM-AKE-11_a	atcctgttttccgaaaacaaataaaacaaatttaagggttcataaagtgagaataaaaaag	717482	subspecies	Betulaceae	3514	Betula	3504	Betula nana	216990	20121	GGGCAATCCTGAGCCAA	56.66	0	CCATTGAGTCTCTGCACCTATC	56.99	0	D	TROM_V_201835 assembled
BXA-CLP-1_a	atcacgttttccgaaaacaaacaaaggttcagaaatcgaaaataaaaag	49062	species	Asteraceae	4210	Antennaria	41475	Antennaria monocephala	49062	151668	GGGCAATCCTGAGCCAA	56.66	0	CCATCGAGTCTCTGCACCTATC	49.86	1	D	TROM_V_300354 assembled
BXA-CLI-1_a	atcacgttttccgaaaacaaacaaaggttcagaaagcgaaaataaaaag	1301376	subspecies	Asteraceae	4210	Antennaria	41475	Antennaria monocephala	49062	151690	GGGCAATCCTGAGCCAA	56.66	0	CCATCGAGTCTCTGCACCTATC	49.86	1	D	TROM_V_135745 assembled
CDM-ADP-1_a	atcacgttttccgaaaacaaacaaaggttcagaaagcgaaaataaaaag	669622	species	Asteraceae	4210	Antennaria	41475	Antennaria rosea	669622	151652	GGGCAATCCTGAGCCAA	56.66	0	CCATCGAGTCTCTGCACCTATC	49.86	1	D	TROM_V_135743 assembled
BXA-CGL-1_a	atcacgttttccgaaaacaaacaaaggttcagaaagcgaaaataaaaag	2065847	species	Asteraceae	4210	Antennaria	41475	Antennaria isolepis	2065847	151894	GGGCAATCCTGAGCCAA	56.66	0	CCATCGAGTCTCTGCACCTATC	49.86	1	D	TROM_V_135746 assembled
BXA-ALP-1_a	atcacgttttccgaaaacaaacaaaggttcagaaagcgaaaataaaaag	669623	species	Asteraceae	4210	Antennaria	41475	Antennaria villifera	669623	151688	GGGCAATCCTGAGCCAA	56.66	0	CCATCGAGTCTCTGCACCTATC	49.86	1	D	TROM_V_102189 assembled
BXA-CAD-1_a	atcacgttttccgaaaacaaacaaaggttcagaaagcgaaaagaaaaaaaa	127977	species	Asteraceae	4210	Anthemis	99027	Anthemis arvensis	127977	149854	GGGCAATCCTGAGCCAA	56.66	0	CCATCGAGTCTCTGCACCTATC	49.86	1	D	TROM_V_1056 assembled
BXA-ALN-1_a	atcacgttttccgaaaacaaacaaaggttcagaaagcgaaaagaaaaaaa	589788	species	Asteraceae	4210	Anthemis	99027	Anthemis ruthenica	589788	149427	GGGCAATCCTGAGCCAA	56.66	0	CCATCGAGTCTCTGCACCTATC	49.86	1	D	TROM_V_651108 assembled
CDM-AAE-9_a	atctttatttttataaaaacaagggttttaatttaaaaactagactagaataaaaaag	81729	species	Asparagaceae	40552	Anthericum	51433	Anthericum ramosum	81729	28572	GGGCAATCCTGAGCCAA	56.66	0	CCATTGAGTCTCTGCACCTATC	56.99	0	D	TROM_V_151344 assembled
CDM-AUX-1_a	atccgtgttttgagaaaacaaaggggttctcgaactagaatacaaaggaaaag	388693	species	Poaceae	4479	Anthoxanthum	15324	Anthoxanthum aristatum	388693	135616	GGGCAATCCTGAGCCAA	56.66	0	CCATTGAGTCTCTGCACCTATC	56.99	0	D	TROM_V_46577 assembled
CDM-ADI-17_a	atccgtgttttgagaaaacaagggggttctcgaactagaatacaaaggaaaag	1426244	subspecies	Poaceae	4479	Anthoxanthum	15324	Anthoxanthum monticola	368343	24563	GGGCAATCCTGAGCCAA	NA	0	CCATTGAGTCTCTGCACCTATC	52.09	0	R	TROM_V_135872 assembled
BXA-BTP-1_a	atccttgttttgagaaaacaaaagggttctcgaactagaatacaaaggaaaag	669625	species	Poaceae	4479	Anthoxanthum	15324	Anthoxanthum nipponicum	669625	135515	GGGCAATCCTGAGCCAA	56.66	0	CCATTGAGTCTCTGCACCTATC	56.99	0	D	TROM_V_962409 assembled
BXA-ARN-1_a	atccttgttttgagaaaacaaaagggttctcgaactagaatacaaaggaaaag	1211431	subspecies	Poaceae	4479	Anthoxanthum	15324	Anthoxanthum odoratum	29661	135749	GGGCAATCCTGAGCCAA	56.66	0	CCATTGAGTCTCTGCACCTATC	56.99	0	D	TROM_V_650965 assembled
BMB-BF-1_a	atcctattttttccaaaaacaaacaaaggcccagaaggtgaaaaaag	48027	species	Apiaceae	4037	Anthriscus	40886	Anthriscus sylvestris	48027	155089	GGGCAATCCTGAGCCAA	56.66	0	CCATTGAGTCTCTGCACCTATC	56.99	0	D	TROM_V_162388 assembled
BMB-ML-11_a	atcctgctttatgaaaacatgggaaagttcagttcagaaagcgacgagaaaaaag	118891	species	Fabaceae	3803	Anthyllis	118889	Anthyllis vulneraria	118891	55876	GGGCAATCCTGAGCCAA	NA	0	CCGTTGAGTCTCTGCACCTATC	47.92	1	R	TROM_V_964104 assembled
CDM-AJV-1_a	atcctgctttatgaaaacatgggaaagttcagttcagaaagcgacgagaaaaaag	209194	subspecies	Fabaceae	3803	Anthyllis	118889	Anthyllis vulneraria	118891	151897	GGGCAATCCTGAGCCAA	56.66	0	CCGTTGAGTCTCTGCACCTATC	53.99	1	D	TROM_V_81991 assembled
CDM-AFD-1_a	atctttattttgagaaatcaaaggtttaggtttagtttctaaaagaaaactagaataaaaaaag	164833	species	Melanthiaceae	50362	Anticlea	208974	Anticlea elegans	164833	153575	GGGCAATCCTGAGCCAA	56.66	0	CCATTGAGTCTCTGCACCTATC	56.99	0	D	TROM_V_135863 assembled
BXA-BTH-1_a	atcctggtttacgcgaacaaaccggagtttacaaagcgcgaaaaaagg	38785	species	Brassicaceae	3700	Arabidopsis	3701	Arabidopsis arenosa	38785	154949	GGGCAATCCTGAGCCAA	56.66	0	CCATTGAGTCTCTGCACCTATC	56.99	0	D	TROM_V_38746 assembled
BXA-CGT-1_a	atcctggtttacgcgaacaaaccggagtttacaaagcgcgaaaaaagg	59690	species	Brassicaceae	3700	Arabidopsis	3701	Arabidopsis kamchatica	59690	154812	GGGCAATCCTGAGCCAA	56.66	0	CCATTGAGTCTCTGCACCTATC	56.99	0	D	TROM_V_300436 assembled
BXA-BAF-1_a	atcctggtttacgcgaacaaaccggagtttacaaagcgcgaaaaaagg	3702	species	Brassicaceae	3700	Arabidopsis	3701	Arabidopsis thaliana	3702	154497	GGGCAATCCTGAGCCAA	56.66	0	CCATTGAGTCTCTGCACCTATC	56.99	0	D	TROM_V_79845 assembled
BXA-BKP-1_a	atcctggtttacgcgaacaaaccagagtttagaaagcgagaaaagagg	50452	species	Brassicaceae	3700	Arabis	50451	Arabis alpina	50452	152792	GGGCAATCCTGAGCCAA	56.66	0	CCATTGAGTCTCTGCACCTATC	56.99	0	D	TROM_V_148345 assembled
BXA-BIR-1_a	atcctggtttacgcgaacaaaccagagtttagaaagcgagaaaagagg	50453	species	Brassicaceae	3700	Arabis	50451	Arabis caucasica	50453	153102	GGGCAATCCTGAGCCAA	56.66	0	CCATTGAGTCTCTGCACCTCTC	51.87	1	D	TROM_V_76522 assembled
BXA-AVN-1_a	atcctggtttacgcgaacaaacctgcgtttaaaaagcgagaaaagagg	78191	species	Brassicaceae	3700	Arabis	50451	Arabis hirsuta	78191	153705	GGGCAATCCTGAGCCAA	56.66	0	CCATTGAGTCTCTGCACCTATC	56.99	0	D	TROM_V_140847 assembled
CDM-ALF-1_a	atcctggtttacgcgaacaaacctgagtttaaaaagcgagaaaagagg	78191	species	Brassicaceae	3700	Arabis	50451	Arabis hirsuta	78191	152658	GGGCAATCCTGAGCCAA	56.66	0	CCATTGAGTCTCTGCACCTATC	56.99	0	D	TROM_V_300432 assembled
BXA-CFR-1_a	atcctggtttacgcgaacaaacctgcgtttaaaaagcgagaaaagagg	571367	species	Brassicaceae	3700	Arabis	50451	Arabis pycnocarpa	571367	153584	GGGCAATCCTGAGCCAA	56.66	0	CCATTGAGTCTCTGCACCTATC	56.99	0	D	TROM_V_300431 assembled
BXA-BTI-1_a	atcctggtttacgcgaacaaacctgcgtttaaaaagcgagaaaagagg	78191	species	Brassicaceae	3700	Arabis	50451	Arabis hirsuta	78191	153714	GGGCAATCCTGAGCCAA	56.66	0	CCATTGAGTCTCTGCACCTATC	56.99	0	D	TROM_V_45919 old_id 1891453 used_id Arabis hirsuta assembled
CDM-AVN-31_a	atccgtgttttgagaaaacaagggggttctcgaactagaatacaaaggaaaag	227220	species	Poaceae	4479	Arctagrostis	227219	Arctagrostis latifolia	227220	3219	GGGCAATCCTGAGCCAA	NA	0	CCATTGAGTCTCTGCACCTATC	52.09	0	R	TROM_V_960265 assembled
CDM-AEB-1_a	atcacgttttccgaaaacaaacaaaggttcagaaagcgaaaagaaaaaaaa	99030	species	Asteraceae	4210	Arctanthemum	99029	Arctanthemum arcticum	99030	151483	GGGCAATCCTGAGCCAA	56.66	0	CCATCGAGTCTCTGCACCTATC	49.86	1	D	TROM_V_135781 assembled
BXA-BKD-1_a	atcacgttttccgaaaacaaacaaaggttcagaaagcgaaaataaaaaag	4217	species	Asteraceae	4210	Arctium	4216	Arctium lappa	4217	152707	GGGCAATCCTGAGCCAA	56.66	0	CCATCGAGTCTCTGCACCTATC	49.86	1	D	TROM_V_85064 assembled
BXA-BIQ-1_a	atcacgttttccgaaaacaaacaaaggttcagaaagcgaaaataaaaaag	143172	species	Asteraceae	4210	Arctium	4216	Arctium minus	143172	152708	GGGCAATCCTGAGCCAA	56.66	0	CCATCGAGTCTCTGCACCTATC	49.86	1	D	TROM_V_75978 assembled
BXA-BKN-1_a	atcttttttttttttcgaaaataaagaaagattcagaaagcgaaaaaaaag	84009	species	Ericaceae	4345	Arctostaphylos	83607	Arctostaphylos uva-ursi	84009	161032	GGGCAATCCTGAGCCAA	56.66	0	CCATTGAGTCTCTGCACCTATC	56.99	0	D	TROM_V_76920 assembled
BMB-EG-1_a	atcttttttttttcgaaaataaagaaagattcagaaagcgaaaaaaaag	84011	species	Ericaceae	4345	Arctous	84010	Arctous alpina	84011	9638	GGGCAATCCTGAGCCAA	NA	0	CCATTGAGTCTCTGCACCTATC	52.09	0	R	TROM_V_963658 assembled
BXA-CFP-1_a	ctcctttatgttttgtttctttttttttttagcaaag	669626	species	Caryophyllaceae	3568	Eremogone	669488	Eremogone capillaris	669626	134786	GGGCAATCCTGAGCCAA	56.66	0	CCTTTGAGTCTCTGCACCTATC	51.87	1	D	TROM_V_300465 assembled
BXA-CLH-1_a	ctccttttgtctccttttttaaaagaaaaaag	669627	species	Caryophyllaceae	3568	Arenaria	3577	Arenaria humifusa	669627	51745	GGGCAATCCTGAGCCAA	56.66	0	CCTTTGAGTCTCTGCACCTATC	51.87	1	D	TROM_V_135748 assembled
BXA-BKE-1_a	ctcctttttttttaagaaaaaag	669628	species	Caryophyllaceae	3568	Arenaria	3577	Arenaria pseudofrigida	669628	147412	GGGCAATCCTGAGCCAA	56.66	0	CCTTTGAGTCTCTGCACCTATC	51.87	1	D	TROM_V_102360 assembled
BMB-MK-1_a	ctcctttttaaaaagaaaaaag	254029	species	Caryophyllaceae	3568	Arenaria	3577	Arenaria serpyllifolia	254029	146597	GGGCAATCCTGAGCCAA	NA	0	CCTTTGAGTCTCTGCACCTATC	45.29	1	R	TROM_V_146364 assembled
BMB-GI-1_a	ctcccgctttccacataaaaaag	71835	species	Plumbaginaceae	4437	Armeria	63086	Armeria maritima	71835	152888	GGGCAATCCTGAGCCAA	56.66	0	CCATTGAGTCTCTGCACCTATC	56.99	0	D	TROM_V_965276 assembled
BXA-BII-1_a	ctcccgctttccacataaaaaag	395279	species	Plumbaginaceae	4437	Armeria	63086	Armeria scabra	395279	152995	GGGCAATCCTGAGCCAA	56.66	0	CCATTGAGTCTCTGCACCTATC	56.99	0	D	TROM_V_960395 assembled
BXA-BIH-1_a	atcacgttttccgaaaacaaacaaaggttcagaaagcgaaaataaaaaaaag	436192	species	Asteraceae	4210	Arnica	4246	Arnica angustifolia	436192	152102	GGGCAATCCTGAGCCAA	56.66	0	CCATCGAGTCTCTGCACCTATC	49.86	1	D	TROM_V_962577 old_id 1891454 used_id Arnica angustifolia assembled
BXA-CFV-1_a	atcacgttttccgaaaacaaacaaaggttcagaaagcgaaaataaaaaaaag	436200	subspecies	Asteraceae	4210	Arnica	4246	Arnica griscomii	436199	152282	GGGCAATCCTGAGCCAA	56.66	0	CCATCGAGTCTCTGCACCTATC	49.86	1	D	TROM_V_300499 assembled
CDM-AEA-1_a	atcacgttttccgaaaacaaacaaaggttcagaaagcgaaaataaaaaaaag	436204	species	Asteraceae	4210	Arnica	4246	Arnica lessingii	436204	152056	GGGCAATCCTGAGCCAA	56.66	0	CCATCGAGTCTCTGCACCTATC	49.86	1	D	TROM_V_300501 assembled
CDM-AAD-3_a	atcacgttttccgaaaacaaacaaaggttcagaaagcgaaaataaaaaaaag	436207	species	Asteraceae	4210	Arnica	4246	Arnica montana	436207	58187	GGGCAATCCTGAGCCAA	56.66	0	CCATCGAGTCTCTGCACCTATC	49.86	1	D	TROM_V_59412 assembled
CDM-ADZ-1_a	atcacgttttccgaaaacaaacaaaggttcagaaagcgaaaataaaaaaaaa	149412	species	Asteraceae	4210	Arnica	4246	Arnica unalaschcensis	149412	152274	GGGCAATCCTGAGCCAA	56.66	0	CCATCGAGTCTCTGCACCTATC	49.86	1	D	TROM_V_300511 assembled
BXA-AQP-1_a	atccgtgttttgagaaaacaagggggttctcgaactagaatacaaaggaaaag	52139	species	Poaceae	4479	Arrhenatherum	52138	Arrhenatherum elatius	52139	136396	GGGCAATCCTGAGCCAA	56.66	0	CCATTGAGTCTCTGCACCTATC	56.99	0	D	TROM_V_146991 assembled
BXA-CLF-1_a	atcacgttttccgaaaacaaacaaaggttcagaaagcgaaaagaaaaaaaa	61297	species	Asteraceae	4210	Artemisia	4219	Artemisia arctica	61297	151052	GGGCAATCCTGAGCCAA	56.66	0	CCATCGAGTCTCTGCACCTATC	49.86	1	D	TROM_V_135761 assembled
BXA-CDX-1_a	atcacgttttccgaaaacaaacaaaggttcagaaagcgaaaagaaaaaaaa	401879	species	Asteraceae	4210	Artemisia	4219	Artemisia borealis	401879	150972	GGGCAATCCTGAGCCAA	56.66	0	CCATCGAGTCTCTGCACCTATC	49.86	1	D	TROM_V_89752 assembled
BXA-CDW-1_a	atcacgttttccgaaaacaaacaaaggttcagaaagcgaaaagaaaaaaaa	401881	subspecies	Asteraceae	4210	Artemisia	4219	Artemisia borealis	401879	151317	GGGCAATCCTGAGCCAA	56.66	0	CCATCGAGTCTCTGCACCTATC	49.86	1	D	TROM_V_89749 assembled
BXA-BIM-1_a	atcacgttttccgaaaacaaacaaaggttcagaaagcgaaaagaaaaaaaa	72337	species	Asteraceae	4210	Artemisia	4219	Artemisia campestris	72337	151047	GGGCAATCCTGAGCCAA	56.66	0	CCATCGAGTCTCTGCACCTATC	49.86	1	D	TROM_V_89844 assembled
BXA-BIP-1_a	atcacgttttccgaaaacaaacaaaggttcagaaagcgaaaagaaaaaaaa	72341	species	Asteraceae	4210	Artemisia	4219	Artemisia dracunculus	72341	150975	GGGCAATCCTGAGCCAA	56.66	0	CCATCGAGTCTCTGCACCTATC	49.86	1	D	TROM_V_148856 assembled
BXA-BIN-1_a	atcacgttttccgaaaacaaacaaaggttcagaaagcgaaaagaaaaaaaa	401918	species	Asteraceae	4210	Artemisia	4219	Artemisia norvegica	401918	151285	GGGCAATCCTGAGCCAA	56.66	0	CCATCGAGTCTCTGCACCTATC	49.86	1	D	TROM_V_73253 assembled
CDM-AEZ-1_a	atcacgttttccgaaaacaaacaaaggttcagaaagcgaaaagaaaaaaaa	200866	species	Asteraceae	4210	Artemisia	4219	Artemisia tilesii	200866	151173	GGGCAATCCTGAGCCAA	56.66	0	CCATCGAGTCTCTGCACCTATC	49.86	1	D	TROM_V_89769 assembled
BXA-BIK-3_a	atcacgttttccgaaaacaaacaaaggttcagaaagcgaaaagaaaaaaaa	4220	species	Asteraceae	4210	Artemisia	4219	Artemisia vulgaris	4220	72424	GGGCAATCCTGAGCCAA	56.66	0	CCATCGAGTCTCTGCACCTATC	49.86	1	D	TROM_V_960476 assembled
CDM-AVM-1_a	atccttgtttttttgagaaaaagg	491976	species	Araceae	4454	Arum	4457	Arum orientale	491976	161984	GGGCAATCCTGAGCCAA	56.66	0	CCATTGAGTCTCTGCACCTATC	56.99	0	D	TROM_V_48676 assembled
BXA-BTG-1_a	atcctgttttatgaaaacaagcaagggtttcataaaccgagaataaaagag	32220	species	Rosaceae	3745	Aruncus	23143	Aruncus dioicus	32220	157938	GGGCAATCCTGAGCCAA	56.66	0	CCATTGAGTCTCTGCACCTATC	56.99	0	D	TROM_V_966002 assembled
CDM-AAB-8_a	atcctgttttcagaaaacaaacaaaagttcataaagcgagaataaaaaaaaag	49456	species	Aristolochiaceae	16727	Asarum	16728	Asarum europaeum	49456	7623	GGGCAATCCTGAGCCAA	NA	0	CCATTGAGTCTCTGCACCTATC	52.09	0	R	TROM_V_38283 assembled
BXA-CEB-1_a	atccgtgttttgagaaaaccaggaggttctcgaactagaatacaaaggaaaag	669715	species	Poaceae	4479	Koeleria	49771	Koeleria asiatica	669715	136261	GGGCAATCCTGAGCCAA	56.66	0	CCATTGAGTCTCTGCACCTATC	56.99	0	D	TROM_V_200727 assembled
CDM-AVB-1_a	atccagtattactttttaaatttaaatgagtttaaggcgatgaaacgg	169373	species	Aspleniaceae	41972	Asplenium	32071	Asplenium adiantum-nigrum	169373	149732	AGGCAATCCTGAGCCAA	NA	1	CCGTCGAGTCTCTGTACCTATC	23.02	3	R	TROM_V_56933 assembled
CDM-APS-79_a	atccagtattacttgactaaattccaatgaatttaaggcgatgagacga	41964	species	Aspleniaceae	41972	Asplenium	32071	Asplenium scolopendrium	41964	50695	AGGCAATCCTGAGCCAA	50.77	1	CCGTCGAGTCTCTGTACCTATC	37.7	3	D	TROM_V_42667 assembled
CDM-ATQ-50_a	atccagtattatttgaataaatttaaatgagtttaaagcgatgagacga	169380	species	Aspleniaceae	41972	Asplenium	32071	Asplenium septentrionale	169380	13926	AGGCAATCCTGAGCCAA	50.77	1	CCATCGAGTCTCTGTACCTATC	42.34	2	D	TROM_V_964292 assembled
CDM-ATN-9_a	atccagtattacttgaagaaaattcaatgaatttcaatcgatgagacga	289866	subspecies	Aspleniaceae	41972	Asplenium	32071	Asplenium trichomanes	78464	796	AGGCAATCCTGAGCCAA	NA	1	CCGTCGAGTCTCTGTACCTATC	23.02	3	R	TROM_V_2173 assembled
CDM-ATO-20_a	atccagtattacttgaagaaaattcaatgaatttcaatcgatgagacga	169386	subspecies	Aspleniaceae	41972	Asplenium	32071	Asplenium trichomanes	78464	44771	AGGCAATCCTGAGCCAA	50.77	1	CCGTCGAGTCTCTGTACCTATC	37.7	3	D	TROM_V_140932 assembled
CDM-ATP-1_a	atccagtattacttgaataaaattcaatgaatttcaatcgatgagacga	169387	subspecies	Aspleniaceae	41972	Asplenium	32071	Asplenium trichomanes	78464	148374	AGGCAATCCTGAGCCAA	NA	1	CCGTCGAGTCTCTGTACCTATC	23.02	3	R	TROM_V_961015 assembled
BMB-MR-40_a	atccagcattacttgaataaattacaatgagtttaaagcgatgagacgg	147940	species	Aspleniaceae	41972	Asplenium	32071	Asplenium viride	147940	18027	AGGCAATCCTGAGCCAA	50.77	1	CCGTCGAGTCTCTGTACCTATC	37.7	3	D	TROM_V_71408 assembled
CDM-APT-67_a	atccagcattacttgaataaattacaatgagtttaaagcgatgagacgg	468249	species	Aspleniaceae	41972	Asplenium	32071	Asplenium x adulterinum	468249	16663	AGGCAATCCTGAGCCAA	NA	1	CCGTCGAGTCTCTGTACCTATC	23.02	3	R	TROM_V_88231 assembled
CDM-BAT-1_a	atcacgttttccgaaaacaagcaaaggttcagaaagcgaaaatcaaaaag	199233	species	Asteraceae	4210	Symphyotrichum	72977	Symphyotrichum novi-belgii	199233	153871	GGGCAATCCTGAGCCAA	56.66	0	CCATCGAGTCTCTGCACCTATC	49.86	1	D	TROM_V_961654 assembled
BXA-CKE-1_a	atcctgctttccgaaaacaaaaaaataaaagttcagaaagttaaaatgaaacaaaaaag	989179	species	Fabaceae	3803	Astragalus	20400	Astragalus richardsonii	989179	123591	GGGCAATCCTGAGCCAA	56.66	0	CCATTGAGTCTCTGCACCTATC	56.99	0	D	TROM_V_300658 assembled
BXA-BIA-1_a	atcctgctttccgaaaacaaaaaaataaaagttcagaaagttaaaattaaacaaaaaag	20403	species	Fabaceae	3803	Astragalus	20400	Astragalus alpinus	20403	123030	GGGCAATCCTGAGCCAA	56.66	0	CCATTGAGTCTCTGCACCTATC	56.99	0	D	TROM_V_202414 old_id 1891455 used_id Astragalus alpinus assembled
BXA-BID-1_a	atcctgctttccgaaaacaaaaaaataaaagttcagaaagttaaaattaaacaaaaaag	83862	species	Fabaceae	3803	Astragalus	20400	Astragalus glycyphyllos	83862	60223	GGGCAATCCTGAGCCAA	56.66	0	CCATTGAGTCTCTGCACCTATC	56.99	0	D	TROM_V_965304 assembled
BXA-BIB-1_a	atcctgctttccgaaaacaaaaaaataaaagttcagaaagttaaaattaaacaaaaaag	1891456	species	Fabaceae	3803	Astragalus	20400	Astragalus norvegicus	1891456	123061	GGGCAATCCTGAGCCAA	56.66	0	CCATTGAGTCTCTGCACCTATC	56.99	0	D	TROM_V_202827 assembled
BXA-CKF-1_a	atcctgctttccgaaaacaaaaaaataaaagttcagaaagtgaaaattg	1301344	species	Fabaceae	3803	Astragalus	20400	Astragalus nutzotinensis	1301344	123362	GGGCAATCCTGAGCCAA	56.66	0	CCATTGAGTCTCTGCACCTATC	56.99	0	D	TROM_V_300667 assembled
BXA-CDV-1_a	atcctgctttccgaaaacaaaaaaataaaagttcagaaagttaaaatgaaacaaaaaag	989179	species	Fabaceae	3803	Astragalus	20400	Astragalus richardsonii	989179	123889	GGGCAATCCTGAGCCAA	56.66	0	CCATTGAGTCTCTGCACCTATC	56.99	0	D	TROM_V_89771 assembled
CDM-ADL-1_a	atcctgctttccgaaaacaaaaaaataaaagttcagaaagttaaaattg	90222	species	Fabaceae	3803	Astragalus	20400	Astragalus tenellus	90222	122461	GGGCAATCCTGAGCCAA	56.66	0	CCATTGAGTCTCTGCACCTATC	56.99	0	D	TROM_V_90477 assembled
BXA-CDU-1_a	atcctgctttccgaaaacaaaaaaataaaagttcagaaagttaaaattaaacaaaaaag	90225	species	Fabaceae	3803	Astragalus	20400	Astragalus umbellatus	90225	123223	GGGCAATCCTGAGCCAA	56.66	0	CCATTGAGTCTCTGCACCTATC	56.99	0	D	TROM_V_201828 assembled
BMB-MI-1_a	atcctgttttccaaaaacaaacaaaggttcagaaggtgaaaaaag	52448	species	Apiaceae	4037	Astrantia	46373	Astrantia major	52448	156030	GGGCAATCCTGAGCCAA	56.66	0	CCGTTGAGTCTCTGCACCTATC	53.99	1	D	TROM_V_990504 assembled
CDM-AUW-36_a	atcttgtattattcagatgaatttcgggcgatgaggcga	157494	species	Athyriaceae	1203520	Athyrium	32109	Athyrium distentifolium	157494	5419	GGGCAATCCTGAGCCAA	NA	0	CCGTCGAGTCTCTGCACCTATC	35.78	2	R	TROM_V_650292 assembled
BMB-PE-11_a	ctccttttatttttttgcttttttcaaaagcaaaaaaaaaagattaagaaagcaagaataaaaaag	39910	species	Caryophyllaceae	3568	Atocion	169294	Atocion rupestre	39910	21800	GGGCAATCCTGAGCCAA	NA	0	CCTTTGAGTCTCTGCACCTATC	45.29	1	R	TROM_V_962015 assembled
BXA-BIF-1_a	ctccttttgtcaaaagcaaaaaagaaagattcagaaagcaagaataaaaaaag	880653	species	Chenopodiaceae	1804623	Atriplex	3550	Atriplex glabriuscula	880653	152187	GGGCAATCCTGAGCCAA	56.66	0	CCTTTGAGTCTCTGCACCTATC	51.87	1	D	TROM_V_33731 assembled
CDM-AHP-1_a	ctccttttgtcaaaagcaaaaaagaaagattcagaaagcaagaataaaaaaag	325519	species	Chenopodiaceae	1804623	Atriplex	3550	Atriplex laciniata	325519	152004	GGGCAATCCTGAGCCAA	56.66	0	CCTTTGAGTCTCTGCACCTATC	51.87	1	D	TROM_V_13430 assembled
BXA-BIG-1_a	ctccttttgtcaaaagcaaaaaagaaagattcagaaagcaagaataaaaaaag	543010	species	Chenopodiaceae	1804623	Atriplex	3550	Atriplex littoralis	543010	152163	GGGCAATCCTGAGCCAA	56.66	0	CCTTTGAGTCTCTGCACCTATC	51.87	1	D	TROM_V_966109 assembled
BMB-MH-1_a	ctccttttgtcaaaagcaaaaaagaaagattcagaaagcaagaataaaaaaag	1734436	species	Chenopodiaceae	1804623	Atriplex	3550	Atriplex praecox	1734436	152175	GGGCAATCCTGAGCCAA	56.66	0	CCTTTGAGTCTCTGCACCTATC	51.87	1	D	TROM_V_147555 assembled
BMB-MG-1_a	ctccttttgtcaaaagcaaaaaagaaagattcagaaagcaagaataaaaaaag	190330	species	Chenopodiaceae	1804623	Atriplex	3550	Atriplex prostrata	190330	152174	GGGCAATCCTGAGCCAA	56.66	0	CCTTTGAGTCTCTGCACCTATC	51.87	1	D	TROM_V_70100 assembled
CDM-APO-1_a	atccgtgttttgagaggggggttctcgaactagaatacaaaggaaaag	4499	species	Poaceae	4479	Avena	4496	Avena fatua	4499	135899	GGGCAATCCTGAGCCAA	56.66	0	CCATTGAGTCTCTGCACCTATC	56.99	0	D	TROM_V_145699 assembled
BXA-AQN-1_a	atccgtgttttgagaggggggttctcgaactagaatacaaaggaaaag	4498	species	Poaceae	4479	Avena	4496	Avena sativa	4498	135886	GGGCAATCCTGAGCCAA	56.66	0	CCATTGAGTCTCTGCACCTATC	56.99	0	D	TROM_V_966318 assembled
BMB-HD-1_a	atccatgttttgagaaaacaagggggttctcgaactagaatacaacggaaaag	29672	species	Poaceae	4479	Avenella	391960	Avenella flexuosa	29672	135882	GGGCAATCCTGAGCCAA	56.66	0	CCATTGAGTCTCTGCACCTATC	56.99	0	D	TROM_V_962464 assembled
BMB-HC-1_a	atccgtgttttgagaaaactaggtggttctcaaactagaatacaaaggaaaag	87471	species	Poaceae	4479	Avenula	388696	Avenula pubescens	87471	134405	GGGCAATCCTGAGCCAA	56.66	0	CCATTGAGTCTCTGCACCTATC	56.99	0	D	TROM_V_651701 assembled
CDM-AJD-1_a	atccttgtttactcgaataaacccgagtttagaaagcgagaaaaaagg	669636	species	Brassicaceae	3700	Barbarea	50457	Barbarea orthoceras	669636	154543	GGGCAATCCTGAGCCAA	56.66	0	CCATTGAGTCTCTGCACCTATC	56.99	0	D	TROM_V_135758 assembled
BXA-BLT-1_a	atccttgtttactcgaataaacccgagtttagaaagcgagaaaaaagg	50459	species	Brassicaceae	3700	Barbarea	50457	Barbarea vulgaris	50459	155103	GGGCAATCCTGAGCCAA	56.66	0	CCATTGAGTCTCTGCACCTATC	56.99	0	D	TROM_V_75552 assembled
BXA-BLS-1_a	atccttgtttacgcaaacaaacccgagtttagaaagcgagaaaaaagg	767412	subspecies	Brassicaceae	3700	Barbarea	50457	Barbarea vulgaris	50459	154673	GGGCAATCCTGAGCCAA	56.66	0	CCATTGAGTCTCTGCACCTATC	56.99	0	D	TROM_V_126745 assembled
BXA-BLR-1_a	atcacgttttccgaaaacaagcaaaggttcagaaagcgaaaataaaaaag	41492	species	Asteraceae	4210	Bellis	41491	Bellis perennis	41492	151870	GGGTAATCCTGAGCCAA	48.78	1	CCATCGAGTCTCTGCACCTATC	49.86	1	D	TROM_V_964055 assembled
BXA-AVR-1_a	atcctgatttacgcgaacaaaccagagtttaaaaagcgataaaaaagg	228874	species	Brassicaceae	3700	Berteroa	228873	Berteroa incana	228874	153790	GGGCAATCCTGAGCCAA	56.66	0	CCATTGAGTCTCTGCACCTATC	56.99	0	D	TROM_V_25179 assembled
CDM-AAA-1_a	atcctgttttcaaaaaaaaaacaaaggggcagaaggtgaaaaaag	54827	species	Apiaceae	4037	Berula	54704	Berula erecta	54827	155051	GGGCAATCCTGAGCCAA	56.66	0	CCATTGAGTCTCTGCACCTATC	56.99	0	D	TROM_V_164223 assembled
BXA-CDT-1_a	atcctgttttccgaaaacaaataaaacaaatttaagggttcataaagtgagaataaaaaag	216991	species	Betulaceae	3514	Betula	3504	Betula humilis	216991	160566	GGGCAATCCTGAGCCAA	56.66	0	CCATTGAGTCTCTGCACCTATC	56.99	0	D	TROM_V_201226 assembled
BMB-CC-1_a	atcctgttttccgaaaacaaataaaacaaatttaagggttcataaagtgagaataaaaaag	216990	species	Betulaceae	3514	Betula	3504	Betula nana	216990	160543	GGGCAATCCTGAGCCAA	56.66	0	CCATTGAGTCTCTGCACCTATC	56.99	0	D	TROM_V_96939 old_id 1623466 used_id Betula nana assembled
BXA-CCC-1_a	atcctgttttccgaaaacaaataaaacaaatttaagggttcataaagtgagaataaaaaag	216990	species	Betulaceae	3514	Betula	3504	Betula nana	216990	160589	GGGCAATCCTGAGCCAA	56.66	0	CCATTGAGTCTCTGCACCTATC	56.99	0	D	TROM_V_94022 assembled
CDM-AIS-1_a	atcctgttttccgaaaacaaataaaacaaatttaagggttcataaagtgagaataaaaaag	717482	subspecies	Betulaceae	3514	Betula	3504	Betula nana	216990	50582	GGGCAATCCTGAGCCAA	NA	0	CCATTGAGTCTCTGCACCTATC	52.09	0	R	TROM_V_201835 assembled
CDM-AKF-2_a	atcctgttttccgaaaacaaataaaacaaatttaagggttcataaagtgagaataaaaaag	717482	subspecies	Betulaceae	3514	Betula	3504	Betula nana	216990	84413	GGGCAATCCTGAGCCAA	56.66	0	CCATTGAGTCTCTGCACCTATC	56.99	0	D	TROM_V_201835 assembled
BMB-LB-9_a	atcctgttttccgaaaacaaataaaacaaatttaagggttcataaagtgagaataaaaaag	38787	species	Betulaceae	3514	Betula	3504	Betula pubescens	38787	17843	GGGCAATCCTGAGCCAA	NA	0	CCATTGAGTCTCTGCACCTATC	52.09	0	R	TROM_V_965896 assembled
BXA-BLV-2_a	atcacgttttccgaaaacaaacaaaggttcagaaagcgaaaaaaaaag	51265	species	Asteraceae	4210	Bidens	42336	Bidens cernua	51265	22782	GGGCAATCCTGAGCCAA	56.66	0	CCATCGAGTCTCTGCACCTATC	49.86	1	D	TROM_V_19709 assembled
BXA-BVC-1_a	atcacgttttccgaaaacaaacaaaggttcagaaagcgaaaaaaaaaag	51276	species	Asteraceae	4210	Bidens	42336	Bidens tripartita	51276	150598	GGGCAATCCTGAGCCAA	56.66	0	CCATCGAGTCTCTGCACCTATC	49.86	1	D	TROM_V_142396 assembled
BXA-ATH-2_a	ctcctgctttacaaaaaggaagaataaaaaag	125587	species	Polygonaceae	3615	Bistorta	137670	Bistorta officinalis	125587	21630	GGGCAATCCTGAGCCAA	NA	0	CCATTGAGTCTCTGCACCTATC	52.09	0	R	TROM_V_135637 assembled
BXA-BES-5_a	atcttgtattattcaattgaatttcgggcgatgaggcga	114457	species	Blechnaceae	29600	Struthiopteris	1813958	Struthiopteris spicant	114457	1327	GGGCAATCCTGAGCCAA	NA	0	CCGTCGAGTCTCTGTACCTATC	23.02	3	R	TROM_V_148552 assembled
CDM-AED-1_a	atcctggtttatgtgaacaaaccggagtttagaaagcgagaaaaaagg	93890	species	Brassicaceae	3700	Boechera	76872	Boechera holboellii	93890	155245	GGGCAATCCTGAGCCAA	56.66	0	CCATTGAGTCTCTGCACCTATC	56.99	0	D	TROM_V_135755 assembled
BXA-CBX-15_a	atcttgtttctacgacga	41922	species	Ophioglossaceae	13828	Botrychium	13829	Botrychium lanceolatum	41922	5393	AGGCAATCCTGAGCCAA	NA	1	CCATCGAGTCTCTGCACCTATC	41.63	1	R	TROM_V_94027 assembled
CDM-AOL-1_a	atccgtgttttgagaaaacaaggggttctcgaactagaatccaaaggaaaag	29663	species	Poaceae	4479	Brachypodium	15367	Brachypodium pinnatum	29663	136403	GGGCAATCCTGAGCCAA	NA	0	CCATTGAGTCTCTGCACCTATC	52.09	0	R	TROM_V_34626 assembled
BXA-AFC-1_a	atcctgggttacgcgaacaaaccagagtttagaaagcgg	138011	varietas	Brassicaceae	3700	Brassica	3705	Brassica napus	3708	153623	GGGCAATCCTGAGCCAA	56.66	0	CCATTGAGTCTCTGCACCTATC	56.99	0	D	TROM_V_651060 assembled
BXA-AFB-4_a	atcctgggttacgcgaacaaaccagagtttagaaagcgg	3712	species	Brassicaceae	3700	Brassica	3705	Brassica oleracea	3712	75471	GGGCAATCCTGAGCCAA	NA	0	CCATTGAGTCTCTGCACCTATC	52.09	0	R	TROM_V_149336 assembled
BMB-MT-1_a	atcctgggttacgcgaacaaaccagagtttagaaagcgg	3711	species	Brassicaceae	3700	Brassica	3705	Brassica rapa	3711	153505	GGGCAATCCTGAGCCAA	56.66	0	CCATTGAGTCTCTGCACCTATC	56.99	0	D	TROM_V_62720 assembled
BXA-AFA-1_a	atcctgggttacgcgaacaaaccagagtttagaaagcgg	145471	subspecies	Brassicaceae	3700	Brassica	3705	Brassica rapa	3711	153505	GGGCAATCCTGAGCCAA	56.66	0	CCATTGAGTCTCTGCACCTATC	56.99	0	D	TROM_V_960083 assembled
BXA-CDS-1_a	atcctggtttacgcgaacaaacctgagtttagaaagcgagaaaaagg	1205702	subspecies	Brassicaceae	3700	Braya	97987	Braya glabella	97988	153970	GGGCAATCCTGAGCCAA	56.66	0	CCATTGAGTCTCTGCACCTATC	56.99	0	D	TROM_V_63424 assembled
BXA-BTQ-17_a	atcttctttttgagaaaaagaaatatatatataaaatatttcttatttcagataagaaataatattttttcttatctaatattaaa	241230	species	Cyperaceae	4609	Carex	13398	Carex rostrata	241230	9708	GGGCAATCCTGAGCCAA	NA	0	CCATCGAGTCTCTGCACCTATC	41.63	1	R	TROM_V_165252 assembled
CDM-AOX-1_a	atccgtctttcttttgagaaaacaagggggttctcaaactagaatacaaaggaaaag	29665	species	Poaceae	4479	Briza	15369	Briza maxima	29665	136335	GGGCAATCCTGAGCCAA	56.66	0	CCATTGAGTCTCTGCACCTATC	56.99	0	D	TROM_V_48865 assembled
BXA-CJM-27_a	atccgtgttttgagaaaacaagggggttctcgaactagaatacaaaggaaaag	15371	species	Poaceae	4479	Bromus	4501	Bromus inermis	15371	8780	GGGCAATCCTGAGCCAA	NA	0	CCATTGAGTCTCTGCACCTATC	52.09	0	R	TROM_V_135718 assembled
CDM-AUN-1_a	atccatgttttgagaaaaaaaaagggggggttctcgaactagaatacaaaggaaaag	55764	species	Poaceae	4479	Bromus	4501	Bromus arvensis	55764	50812	GGGCAATCCTGAGCCAA	NA	0	CCATTGAGTCTCTGCACCTATC	52.09	0	R	TROM_V_48897 assembled
BXA-AQS-1_a	atccgtgttttgagaaaaaaaaaggggggggttctcgaactagaatacaaaggaaaag	15371	species	Poaceae	4479	Bromus	4501	Bromus inermis	15371	4046	GGGCAATCCTGAGCCAA	NA	0	CCATTGAGTCTCTGCACCTATC	52.09	0	R	TROM_V_54058 assembled
CDM-AUL-1_a	atccatgttttgagaaaaaaaaaggggggggttctcgaactagaatacaaaggaaaag	55767	species	Poaceae	4479	Bromus	4501	Bromus racemosus	55767	137102	GGGCAATCCTGAGCCAA	56.66	0	CCATTGAGTCTCTGCACCTATC	56.99	0	D	TROM_V_49036 assembled
BXA-CAE-1_a	atcctgttttacgagaataaaacaaagcaaacaagggttcagaaagcgagaaaagg	4026	species	Sapindaceae	23672	Acer	4022	Acer pseudoplatanus	4026	155933	GGGCAATCCTGAGCCAA	56.66	0	CCGTTGAGTCTCTGCACCTATC	53.99	1	D	TROM_V_966006 assembled
CDM-AUK-1_a	atccatgttttgagaaaaaaaggggggggttctcgaactagaatacaaaggaaaag	4502	species	Poaceae	4479	Bromus	4501	Bromus secalinus	4502	137103	GGGCAATCCTGAGCCAA	56.66	0	CCATTGAGTCTCTGCACCTATC	56.99	0	D	TROM_V_49048 assembled
CDM-AVO-1_a	atccatgttttgagaaaaaaaaagggggggttctcgaactagaatacaaaggaaaag	29667	species	Poaceae	4479	Bromus	4501	Bromus tectorum	29667	136811	GGGCAATCCTGAGCCAA	56.66	0	CCATTGAGTCTCTGCACCTATC	56.99	0	D	TROM_V_49066 assembled
CDM-AKX-6_a	atccggttttccgaaaacaaacaaaagttgaaaaagaaaaaag	181181	species	Boraginaceae	21571	Buglossoides	181180	Buglossoides arvensis	181181	45073	GGGCAATCCTGAGCCAA	56.66	0	CCATTGAGTCTCTGCACCTATC	56.99	0	D	TROM_V_143485 assembled
BXA-CFU-12_a	atcctttatttaatatttaatttacaaaaacaaacaaaggcccagaaggtgaaaaag	1301349	species	Apiaceae	4037	Bupleurum	46366	Bupleurum arcticum	1301349	42292	GGGCAATCCTGAGCCAA	NA	0	CCATTGAGTCTCTGCACCTATC	52.09	0	R	TROM_V_300960 assembled
BXA-BTF-1_a	atcctgggttacgcgaacaaaccagagtttagaaagcgg	220483	species	Brassicaceae	3700	Cakile	220482	Cakile maritima	220483	153736	GGGCAATCCTGAGCCAA	56.66	0	CCATTGAGTCTCTGCACCTATC	56.99	0	D	TROM_V_149210 assembled
BXA-CBS-22_a	atcctatttttcgaaaacaaacaaaggttcataaagacagaataagaatacaaaag	669809	species	Salicaceae	3688	Salix	40685	Salix myrtilloides	669809	17796	GGGCAATCCTGAGCCAA	NA	0	CCATTGAGTCTCTGCACCTATC	52.09	0	R	TROM_V_960387 assembled
BXA-BLE-1_a	atccgtgttttgagaaaacaaaggggttctcgaatcgaactagaatacaaaggaaaag	395285	species	Poaceae	4479	Calamagrostis	15376	Calamagrostis lapponica	395285	136812	GGGCAATCCTGAGCCAA	56.66	0	CCATTGAGTCTCTGCACCTATC	56.99	0	D	TROM_V_14521 old_id 1891463 used_id Calamagrostis lapponica Deyeuxia lapponica assembled
BXA-BLC-1_a	atccgtgttttgagaaaacaaaggggttctcgaatcgaactagaatacaaaggaaaag	395286	species	Poaceae	4479	Calamagrostis	15376	Calamagrostis neglecta	395286	136637	GGGCAATCCTGAGCCAA	56.66	0	CCATTGAGTCTCTGCACCTATC	56.99	0	D	TROM_V_965230 assembled
BXA-BLD-1_a	atccgtgttttgagaaaacaaaggggttctcgaatcgaactagaatacaaaggaaaag	395286	species	Poaceae	4479	Calamagrostis	15376	Calamagrostis neglecta	395286	136640	GGGCAATCCTGAGCCAA	56.66	0	CCATTGAGTCTCTGCACCTATC	56.99	0	D	TROM_V_162257 old_id 1891464 used_id Calamagrostis neglecta Calamagrostis stricta subsp. stricta Calamagrostis stricta Deyeuxia neglecta assembled
BXA-AQV-1_a	atccgtgttttgagaaaacaaaggggttctcgaatcgaactagaatacaaaggaaaag	395286	species	Poaceae	4479	Calamagrostis	15376	Calamagrostis neglecta	395286	136638	GGGCAATCCTGAGCCAA	56.66	0	CCATTGAGTCTCTGCACCTATC	56.99	0	D	TROM_V_56484 old_id 1891465 used_id Calamagrostis neglecta Calamagrostis stricta subsp. stricta Calamagrostis stricta Deyeuxia neglecta assembled
BXA-ASM-16_a	atccgtgttttgagaaaacaaaggggttctcgaatcgaactagaatacaaaggaaaag	545883	species	Poaceae	4479	Calamagrostis	15376	Calamagrostis purpurascens	545883	9649	GGGCAATCCTGAGCCAA	56.66	0	CCATTGAGTCTCTGCACCTATC	56.99	0	D	TROM_V_351047 assembled
CDM-ATJ-1_a	atccatgttttgagaaaacaaaggggttctcgaatcgaactagaatacaaaggaaaag	1000416	species	Poaceae	4479	Calamagrostis	15376	Calamagrostis varia	1000416	136794	GGGCAATCCTGAGCCAA	56.66	0	CCATTGAGTCTCTGCACCTATC	56.99	0	D	TROM_V_51015 assembled
BXA-AVM-1_a	atcacgttttccgaaaataaagaaagcgaaaataaaaaag	41496	species	Asteraceae	4210	Calendula	41495	Calendula officinalis	41496	150465	GGGCAATCCTGAGCCAA	56.66	0	CCATCGAGTCTCTGCACCTATC	49.86	1	D	TROM_V_148936 assembled
BXA-BTD-103_a	atcctgtcttttcaaaacaaaggttctaaaaacgaaattaagg	119585	species	Plantaginaceae	156152	Callitriche	13380	Callitriche cophocarpa	119585	11337	GGGCAATCCTGAGCCAA	56.66	0	CCATTGAGTCTCTGCACCTATC	56.99	0	D	TROM_V_64793 assembled
BXA-CDR-3_a	atccggttttcagaaaacaaaaaaagggattcagaaagcaagaatcaaaaag	669642	species	Ranunculaceae	3440	Caltha	3448	Caltha arctica	669642	48806	GGGCAATCCTGAGCCAA	NA	0	CCATTGAGTCTCTGCACCTATC	52.09	0	R	TROM_V_90267 assembled
CDM-ALH-1_a	atccggttttcagaaaacaaaaaaaaggggttcagaaaacaagaatcaaaaag	253622	species	Ranunculaceae	3440	Caltha	3448	Caltha leptosepala	253622	155967	GGGCAATCCTGAGCCAA	56.66	0	CCATTGAGTCTCTGCACCTATC	56.99	0	D	TROM_V_135752 assembled
CDM-AEC-1_a	atccggttttcagaaaacaaaaaaagggattcagaaagcaagaatcaaaaag	3449	species	Ranunculaceae	3440	Caltha	3448	Caltha palustris	3449	155370	GGGCAATCCTGAGCCAA	56.66	0	CCATTGAGTCTCTGCACCTATC	56.99	0	D	TROM_V_135754 assembled
BXA-BHP-1_a	atccggttttcagaaaacaaaaaaagggattcagaaagcaagaatcaaaaag	3449	species	Ranunculaceae	3440	Caltha	3448	Caltha palustris	3449	155290	GGGCAATCCTGAGCCAA	56.66	0	CCATTGAGTCTCTGCACCTATC	56.99	0	D	TROM_V_148425 assembled
BMB-B-1_a	atccggttttcagaaaacaaaaaaagggattcagaaagcaagaatcaaaaag	3449	species	Ranunculaceae	3440	Caltha	3448	Caltha palustris	3449	155320	GGGCAATCCTGAGCCAA	56.66	0	CCATTGAGTCTCTGCACCTATC	56.99	0	D	TROM_V_650615 assembled
BXA-BHN-1_a	atcctgttttccgaaaacaaacaaaagttcagaaaaaag	47519	species	Convolvulaceae	4118	Calystegia	47518	Calystegia sepium	47519	152067	GGGCAATCCTGAGCCAA	56.66	0	CCATTGAGTCTCTGCACCTATC	56.99	0	D	TROM_V_990755 assembled
CDM-AOK-1_a	atcctgttttccgaaaacaaacaaaagttcagaaaaaag	136204	species	Convolvulaceae	4118	Calystegia	47518	Calystegia soldanella	136204	152321	GGGCAATCCTGAGCCAA	56.66	0	CCATTGAGTCTCTGCACCTATC	56.99	0	D	TROM_V_170856 assembled
CDM-AJA-26_a	atccggttttctgacaataacaaaaggttcagaaagcgaaaatcaaaaag	669643	species	Campanulaceae	4381	Campanula	40568	Campanula alaskana	669643	5148	GGGCAATCCTGAGCCAA	56.66	0	CCATTGAGTCTCTGCACCTATC	56.99	0	D	TROM_V_135751 assembled
CDM-AOJ-18_a	atccggttttctgccaataacaaaaggttcagaaagcgaaaatcaaaaag	239399	species	Campanulaceae	4381	Campanula	40568	Campanula barbata	239399	6995	GGGCAATCCTGAGCCAA	56.66	0	CCATTGAGTCTCTGCACCTATC	56.99	0	D	TROM_V_36908 assembled
BXA-BHT-27_a	atccggttttctgccaataacaaaaggttcagaaagcgaaaatcaaaaag	82281	species	Campanulaceae	4381	Campanula	40568	Campanula glomerata	82281	5232	GGGCAATCCTGAGCCAA	NA	0	CCATTGAGTCTCTGCACCTATC	52.09	0	R	TROM_V_126635 assembled
BXA-BHV-93_a	atccggttttctgccaataacaaaaggttcagaaagcgaaaatcaaaaag	82281	species	Campanulaceae	4381	Campanula	40568	Campanula glomerata	82281	5220	GGGCAATCCTGAGCCAA	56.66	0	CCATTGAGTCTCTGCACCTATC	56.99	0	D	TROM_V_126765 assembled
BXA-CCE-5_a	atccggttttctgccaataacaaaaggttcagaaagcgaaaatcaaaaag	239410	species	Campanulaceae	4381	Campanula	40568	Campanula latifolia	239410	5842	GGGCAATCCTGAGCCAA	56.66	0	CCATTGAGTCTCTGCACCTATC	56.99	0	D	TROM_V_968319 assembled
BXA-BHR-21_a	atccggttttctgacaataacaaaaggttcagaaagcgaaaagcaaaaag	239416	species	Campanulaceae	4381	Campanula	40568	Campanula persicifolia	239416	5451	GGGCAATCCTGAGCCAA	56.66	0	CCATTGAGTCTCTGCACCTATC	56.99	0	D	TROM_V_56439 assembled
BXA-BHQ-11_a	atccggttttctgccaataacaaaaggttcagaaagtgaaaatcaaaaag	209536	species	Campanulaceae	4381	Campanula	40568	Campanula rapunculoides	209536	6819	GGGCAATCCTGAGCCAA	56.66	0	CCATTGAGTCTCTGCACCTATC	56.99	0	D	TROM_V_966190 assembled
BMB-GG-1_a	atccggttttctgacaataacaaaaggttcagaaagcgaaaatcaaaaag	239422	species	Campanulaceae	4381	Campanula	40568	Campanula rotundifolia	239422	5132	GGGCAATCCTGAGCCAA	56.66	0	CCATTGAGTCTCTGCACCTATC	56.99	0	D	TROM_V_146425 assembled
CDM-AOI-132_a	atccggttttctgccaataacaaaaggttcagaaagcgaaaatcaaaaag	85178	species	Campanulaceae	4381	Campanula	40568	Campanula trachelium	85178	4787	GGGCAATCCTGAGCCAA	56.66	0	CCATTGAGTCTCTGCACCTATC	56.99	0	D	TROM_V_59429 assembled
BXA-BTE-22_a	atccggttttctgacaataacaaaaggttcagaaagcgaaaaag	361405	species	Campanulaceae	4381	Campanula	40568	Campanula uniflora	361405	15722	GGGCAATCCTGAGCCAA	56.66	0	CCATTGAGTCTCTGCACCTATC	56.99	0	D	TROM_V_7140 assembled
BXA-AGM-1_a	atccggttttctgaaaacaaacaaggattcagaaagcaataataaaaaagaatag	3483	species	Cannabaceae	3481	Cannabis	3482	Cannabis sativa	3483	153895	GGGCAATCCTGAGCCAA	56.66	0	CCATTGAGTCTCTGCACCTATC	56.99	0	D	TROM_V_962807 assembled
BXA-AGL-1_a	atcctggtttacgcgaacaaaccggagtttacaaagcgagaaaaaagg	3719	species	Brassicaceae	3700	Capsella	3718	Capsella bursa-pastoris	3719	154529	GGGCAATCCTGAGCCAA	56.66	0	CCATTGAGTCTCTGCACCTATC	56.99	0	D	TROM_V_961918 assembled
BXA-AGK-1_a	atcctgctttccgaaaacaaacaaataaaagttcagaaagtgaaaatcaaaaaag	20484	species	Fabaceae	3803	Caragana	20483	Caragana arborescens	20484	128922	GGGCAATCCTGAGCCAA	56.66	0	CCATTGAGTCTCTGCACCTATC	56.99	0	D	TROM_V_70277 assembled
BXA-BVD-1_a	atcctggtttacgcgaataaacctgagtttagaaagcgagaaaaagg	234458	species	Brassicaceae	3700	Braya	97987	Braya linearis	234458	153673	GGGCAATCCTGAGCCAA	56.66	0	CCATTGAGTCTCTGCACCTATC	56.99	0	D	TROM_V_25208 assembled
BXA-BVP-1_a	atccttgtttacgcgaacaaaccagagtttagaaagcgagaaaaaagg	82356	species	Brassicaceae	3700	Cardamine	50460	Cardamine bulbifera	82356	155036	GGGCAATCCTGAGCCAA	56.66	0	CCATTGAGTCTCTGCACCTATC	56.99	0	D	TROM_V_89863 assembled
CDM-AKB-1_a	atccttgtttacgcgaacaaaccggaggttagaaagcgagaaaaaagg	558113	species	Brassicaceae	3700	Cardamine	50460	Cardamine digitata	558113	155552	GGGCAATCCTGAGCCAA	56.66	0	CCATTGAGTCTCTGCACCTATC	56.99	0	D	TROM_V_90311 assembled
CDM-AID-12_a	atccttgtttacgcgaacaaaccagagtttagaaagcgagaaaaaagg	82286	species	Brassicaceae	3700	Cardamine	50460	Cardamine impatiens	82286	6924	GGGCAATCCTGAGCCAA	NA	0	CCATTGAGTCTCTGCACCTATC	52.09	0	R	TROM_V_114495 assembled
BXA-BVN-1_a	atccttgtttacgcgaacaaacctgagtttagaaagcgagaaaaaggg	50465	species	Brassicaceae	3700	Cardamine	50460	Cardamine pratensis	50465	154640	GGGCAATCCTGAGCCAA	56.66	0	CCATTGAGTCTCTGCACCTATC	56.99	0	D	TROM_V_91375 assembled
BXA-CDQ-1_a	atccttgtttacgcgaacaaacctgagtttagaaagcgagaaaaaggg	82354	species	Brassicaceae	3700	Cardamine	50460	Cardamine nymanii	82354	154552	GGGCAATCCTGAGCCAA	56.66	0	CCATTGAGTCTCTGCACCTATC	56.99	0	D	TROM_V_63342 assembled
BXA-CFS-1_a	atccttgtttacgcgaacaaaccggaggttagaaagcgagaaaaaagg	558137	species	Brassicaceae	3700	Cardamine	50460	Cardamine purpurea	558137	155570	GGGCAATCCTGAGCCAA	56.66	0	CCATTGAGTCTCTGCACCTATC	56.99	0	D	TROM_V_301128 assembled
BMB-CD-1_a	atcacgttttccgaaaacaaaggttcagaaagcgaaaatcaaaaag	324586	species	Asteraceae	4210	Carduus	92905	Carduus crispus	324586	152465	GGGCAATCCTGAGCCAA	56.66	0	CCATCGAGTCTCTGCACCTATC	49.86	1	D	TROM_V_966426 assembled
CDM-AVR-37_a	atcttctttttgagaaaaagaaatatataaaatatttcttatttcagataagaaataatattttttcttatctaatattaaa	140783	species	Cyperaceae	4609	Carex	13398	Carex acutiformis	140783	1351	GGGCAATCCTGAGCCAA	56.66	0	CCATCGAGTCTCTGCACCTATC	49.86	1	D	TROM_V_12114 assembled
CDM-AUG-31_a	atcttctttttgagaaaaagaaatatataaaatatttcttatttcagataagaaataatattttttcttatctaatattaaa	912374	species	Cyperaceae	4609	Carex	13398	Carex adelostoma	912374	10335	GGGCAATCCTGAGCCAA	NA	0	CCATCGAGTCTCTGCACCTATC	41.63	1	R	TROM_V_90850 assembled
CDM-AOW-28_a	atcttctttttgagaaaaagaaatatataaaatatttcttatttcagataagaaagaataatatcttttatctaatattaaa	240679	species	Cyperaceae	4609	Carex	13398	Carex appropinquata	240679	10873	GGGCAATCCTGAGCCAA	56.66	0	CCATCGAGTCTCTGCACCTATC	49.86	1	D	TROM_V_80982 assembled
BXA-BTN-4_a	atcttctttttgagaaaaagaaatatataaaatatttcttatttcagataagaaataatattttttcttaatctaatattaaa	140788	species	Cyperaceae	4609	Carex	13398	Carex aquatilis	140788	10008	GGGCAATCCTGAGCCAA	NA	0	CCATCGAGTCTCTGCACCTATC	41.63	1	R	TROM_V_165293 old_id 1891466 used_id Carex aquatilis assembled
BXA-ARA-10_a	atcttctttttgagaaaaagaaatatagaaaatatttcttatttcagataagaaagaataatatttcttatctaatattaaa	234466	species	Cyperaceae	4609	Carex	13398	Carex arenaria	234466	10828	GGGCAATCCTGAGCCAA	NA	0	CCATTGAGTCTCTGCACCTATC	52.09	0	R	TROM_V_650529 assembled
BMB-HH-20_a	atcttctttttgagaaaaagaaatatataaaatatttcttatttcagataagaaataatattttttcttatctaatattaaa	241196	species	Cyperaceae	4609	Carex	13398	Carex atrata	241196	9940	GGGCAATCCTGAGCCAA	NA	0	CCATTGAGTCTCTGCACCTATC	52.09	0	R	TROM_V_85223 assembled
CDM-ASI-16_a	atcttctttttgagaaaaagaaatatataaaatatttcttatttcagataagaaataatattttttcttatctaatattaaa	395287	subspecies	Cyperaceae	4609	Carex	13398	Carex bigelowii	241200	9694	GGGCAATCCTGAGCCAA	NA	0	CCATCGAGTCTCTGCACCTATC	41.63	1	R	TROM_V_89680 assembled
CDM-APN-8_a	atcttctttttgagaaaaagaaatatagaaaatatttcttatttcagataagaaagaataatatttcttatctaatattaaa	240691	species	Cyperaceae	4609	Carex	13398	Carex brunnescens	240691	5670	GGGCAATCCTGAGCCAA	56.66	0	CCATCGAGTCTCTGCACCTATC	49.86	1	D	TROM_V_60149 assembled
BXA-BFB-20_a	atcttctttttgagaaaaagaaatatataaaatatttcttatttcagataagaaataatattttttcttatctaatattaaa	1301351	subspecies	Cyperaceae	4609	Carex	13398	Carex capillaris	241203	9710	GGGCAATCCTGAGCCAA	56.66	0	CCATCGAGTCTCTGCACCTATC	49.86	1	D	TROM_V_202287 assembled
CDM-ATG-6_a	atcttctttttgagaaaaagaaatatataaaatatttcttatttccgataagaaatatcttatttcttatccaatattaaa	140797	species	Cyperaceae	4609	Carex	13398	Carex capitata	140797	12289	GGGCAATCCTGAGCCAA	NA	0	CCATCGAGTCTCTGCACCTATC	41.63	1	R	TROM_V_136082 assembled
CDM-AUF-11_a	atcttctttttgagaaaaagaaatatataaaatatttcttatttcagataagaaataatattttttcttatctaatattaaa	910631	species	Cyperaceae	4609	Carex	13398	Carex cespitosa	910631	9752	GGGCAATCCTGAGCCAA	NA	0	CCATCGAGTCTCTGCACCTATC	41.63	1	R	TROM_V_38367 assembled
BXA-BQP-1_a	atcctgttttaagaaagcaaaacacaagagttcagaaaaagtgaataaaaaaaaaagaag	23265	species	Saxifragaceae	3792	Saxifraga	3798	Saxifraga rotundifolia	23265	152260	GGGCAATCCTGAGCCAA	56.66	0	CCATTGAGTCTCTGCACCTATC	56.99	0	D	TROM_V_149772 assembled
CDM-ATR-37_a	atcttctttttgagaaaaagaaatatataaaatatttcttatttcagataagaaataatatttcttattatctaatattaaa	241204	species	Cyperaceae	4609	Carex	13398	Carex demissa	241204	9686	GGGCAATCCTGAGCCAA	56.66	0	CCATCGAGTCTCTGCACCTATC	49.86	1	D	TROM_V_82194 assembled
BMB-NH-9_a	atcttctttttgagaaaaagaaatatataaaaatatataaaatatttcttatttcagataagaaagaataatatttcttatctaatattaaa	140803	species	Cyperaceae	4609	Carex	13398	Carex diandra	140803	10833	GGGCAATCCTGAGCCAA	NA	0	CCATCGAGTCTCTGCACCTATC	41.63	1	R	TROM_V_960472 assembled
CDM-AOH-15_a	atcttctttttgagaaaaagaaatatataaaatatttcttatttaagataagaaataatattttttcttatctaatattaaa	140805	species	Cyperaceae	4609	Carex	13398	Carex digitata	140805	10981	GGGCAATCCTGAGCCAA	NA	0	CCATCGAGTCTCTGCACCTATC	41.63	1	R	TROM_V_162479 assembled
BMB-NG-28_a	atcttctttttgagaaaaagaaatatagaaaatatttcttatttcagataagaaagaataatatttcttatctaatattaaa	111420	species	Cyperaceae	4609	Carex	13398	Carex dioica	111420	5621	GGGCAATCCTGAGCCAA	NA	0	CCATCGAGTCTCTGCACCTATC	41.63	1	R	TROM_V_90346 assembled
CDM-APM-12_a	atcttctttttgagaaaaagaaatatataaaatatttcttatttcagataagaaagaataatatttcttatctaatattaaa	312740	species	Cyperaceae	4609	Carex	13398	Carex disperma	312740	20716	GGGCAATCCTGAGCCAA	NA	0	CCATCGAGTCTCTGCACCTATC	41.63	1	R	TROM_V_74211 assembled
CDM-AHC-16_a	atcttctttttgagaaaaagaaatatataaaatatttcttatttcagataagaaataatattttttcttatctaatattaaa	241206	species	Cyperaceae	4609	Carex	13398	Carex elata	241206	11297	GGGCAATCCTGAGCCAA	NA	0	CCATCGAGTCTCTGCACCTATC	41.63	1	R	TROM_V_167146 assembled
CDM-AUE-2_a	atcttctttttgagaaaaagaaatatataaaatatttcttatttcagataagaaagaatattatttcttatctaatattaaa	240685	species	Cyperaceae	4609	Carex	13398	Carex elongata	240685	11688	GGGCAATCCTGAGCCAA	NA	0	CCATCGAGTCTCTGCACCTATC	41.63	1	R	TROM_V_100852 assembled
BXA-AQK-44_a	atcttctttttgagaaaaagaaataaaagaaatatataaaatatttcttatttcagataagaaataatattttttcttatcttatctaatattaaa	140814	species	Cyperaceae	4609	Carex	13398	Carex flacca	140814	11162	GGGCAATCCTGAGCCAA	56.66	0	CCATCGAGTCTCTGCACCTATC	49.86	1	D	TROM_V_134662 assembled
CDM-ASJ-21_a	atcttctttttgagaaaaagaaatatataaaatatttcttatttcagataagaaataatattttttcttatctaatattaaa	140819	species	Cyperaceae	4609	Carex	13398	Carex globularis	140819	9636	GGGCAATCCTGAGCCAA	56.66	0	CCATCGAGTCTCTGCACCTATC	49.86	1	D	TROM_V_200723 assembled
CDM-AEU-1_a	atcttctttttgagaaaaagaaatatataaaatatttcttatttcagataagaaataatattttttcttatctaatattaaa	912436	species	Cyperaceae	4609	Carex	13398	Carex gmelinii	912436	9942	GGGCAATCCTGAGCCAA	NA	0	CCATTGAGTCTCTGCACCTATC	52.09	0	R	TROM_V_135714 assembled
CDM-AUC-103_a	atcttctttttgagaaaaagaaatatagaaaatatttcttatttcagataagaaacaataagattttttatctaatattaaa	240690	species	Cyperaceae	4609	Carex	13398	Carex heleonastes	240690	14912	GGGCAATCCTGAGCCAA	NA	0	CCATCGAGTCTCTGCACCTATC	41.63	1	R	TROM_V_135197 assembled
BMB-NE-23_a	atcttcttttttagaaaaagaaatatagaaaatatttcttatttcagataagaaagaataatattttttatctaatattaaa	240688	species	Cyperaceae	4609	Carex	13398	Carex lachenalii	240688	7331	GGGCAATCCTGAGCCAA	56.66	0	CCATCGAGTCTCTGCACCTATC	49.86	1	D	TROM_V_148602 assembled
CDM-ATW-1_a	atcttctttttgataaaaagaaatatatcaaatatttcttatttcagataagaaataatattttttcttatctaatattaaa	418171	species	Cyperaceae	4609	Carex	13398	Carex laxa	418171	4027	GGGCAATCCTGAGCCAA	NA	0	CCATCGAGTCTCTGCACCTATC	41.63	1	R	TROM_V_960397 assembled
BMB-ND-9_a	atcttctttttgagaaaaagaaatatataaaatatttcttatttcagataagaaataatatttcttattatctaatattaaa	241214	species	Cyperaceae	4609	Carex	13398	Carex lepidocarpa	241214	9681	GGGCAATCCTGAGCCAA	56.66	0	CCATCGAGTCTCTGCACCTATC	49.86	1	D	TROM_V_965017 assembled
CDM-AST-6_a	atcttctttttgagaaaaagaaatatataaaatatttcttatttcagataagaaagaataatatttcttatctaatattaaa	372273	species	Cyperaceae	4609	Carex	13398	Carex leporina	372273	20669	GGGCAATCCTGAGCCAA	NA	0	CCATCGAGTCTCTGCACCTATC	41.63	1	R	TROM_V_961822 assembled
CDM-ATV-12_a	atcttctttttgagaaaaagaaatatagaaaatatttcttatttcagataagaaagaataatatttcttatctaatattaaa	240664	species	Cyperaceae	4609	Carex	13398	Carex ligerica	240664	932	GGGCAATCCTGAGCCAA	56.66	0	CCATTGAGTCTCTGCACCTATC	56.99	0	D	TROM_V_75595 assembled
CDM-ATV-13_a	atcttctttttgataaaaagaaatatatcaaatatttcttatttcagataagaaataatattttttcttatctaatattaaa	240664	species	Cyperaceae	4609	Carex	13398	Carex ligerica	240664	933	GGGCAATCCTGAGCCAA	56.66	0	CCATCGAGTCTCTGCACCTATC	49.86	1	D	TROM_V_75595 assembled
CDM-ATU-29_a	atcttctttttgagaaaaagaaatatagaaaatatttcttatttcagataagaaagaataatattttttatctaatattaaa	240689	species	Cyperaceae	4609	Carex	13398	Carex loliacea	240689	5645	GGGCAATCCTGAGCCAA	NA	0	CCATCGAGTCTCTGCACCTATC	41.63	1	R	TROM_V_90669 assembled
CDM-ATT-1_a	atcttctttttgagaaaaagaaatatataaaatatttcttatttcagataagaaataatattttttcttatctaatattaaa	657479	species	Cyperaceae	4609	Carex	13398	Carex lyngbyei	657479	9869	GGGCAATCCTGAGCCAA	56.66	0	CCATCGAGTCTCTGCACCTATC	49.86	1	D	TROM_V_73765 assembled
CDM-AKG-39_a	atcttctttttgagaaaaagaaatatagaaaatatttcttatttcagataagaaagaataatattttttatctaatattaaa	741073	subspecies	Cyperaceae	4609	Carex	13398	Carex marina	661416	5646	GGGCAATCCTGAGCCAA	56.66	0	CCATCGAGTCTCTGCACCTATC	49.86	1	D	TROM_V_135712 assembled
CDM-AOQ-3_a	atcttctttttgagaaaaagaaatatagaaaatatttcttatttcagataagaaagaataatattttttatctaatattaaa	741073	subspecies	Cyperaceae	4609	Carex	13398	Carex marina	661416	5647	GGGCAATCCTGAGCCAA	NA	0	CCATCGAGTCTCTGCACCTATC	41.63	1	R	TROM_V_90293 assembled
CDM-AET-11_a	atcttctttttgagaaaaagaaatatataaaatatttcttatttcagataagaaataatattttttcttatctaatattaaa	661417	species	Cyperaceae	4609	Carex	13398	Carex membranacea	661417	9736	GGGCAATCCTGAGCCAA	56.66	0	CCATCGAGTCTCTGCACCTATC	49.86	1	D	TROM_V_135711 assembled
CDM-ATS-30_a	atcttctttttgagaaaaagaaatatataaaatatttcttatttcagataagaaataaaatatttcttatctaatattaaa	234725	species	Cyperaceae	4609	Carex	13398	Carex microglochin	234725	33950	GGGCAATCCTGAGCCAA	NA	0	CCATCGAGTCTCTGCACCTATC	41.63	1	R	TROM_V_965728 assembled
CDM-AOV-13_a	atcttctttttgagaaaaagaaatatataaaatatttcttatttcagataagaaagaataatattttcttatctaatattaaa	140838	species	Cyperaceae	4609	Carex	13398	Carex muricata	140838	20689	GGGCAATCCTGAGCCAA	56.66	0	CCATCGAGTCTCTGCACCTATC	49.86	1	D	TROM_V_89846 assembled
CDM-ASY-6_a	atcttctttttgagaaaaagaaatatataaaatatttcttatttcagataagaaatattttatttcttatctaatattaaa	234460	species	Cyperaceae	4609	Carex	13398	Carex nardina	234460	12548	GGGCAATCCTGAGCCAA	NA	0	CCATCGAGTCTCTGCACCTATC	41.63	1	R	TROM_V_965771 assembled
BXA-CAF-28_a	atcccgttttatgaaaacaaaggtttcagaaagcgagaataaataagg	32218	species	Rosaceae	3745	Alchemilla	23138	Alchemilla mollis	32218	2093	GGGCAATCCTGAGCCAA	56.66	0	CCATTGAGTCTCTGCACCTATC	56.99	0	D	TROM_V_149851 assembled
CDM-ASX-1_a	atcttctttttgagaaaaagaaatatataaaatatttcttatttcagataagaaataatattttttcttatctaatattaaa	301496	subspecies	Cyperaceae	4609	Carex	13398	Carex nigra	234464	9911	GGGCAATCCTGAGCCAA	56.66	0	CCATCGAGTCTCTGCACCTATC	49.86	1	D	TROM_V_162372 assembled
BMB-BT-27_a	atcttctttttgagaaaaagaaatatataaaatatttcttatttcagataagaaataatattttttcttatctaatattaaa	1500773	subspecies	Cyperaceae	4609	Carex	13398	Carex norvegica	241220	9809	GGGCAATCCTGAGCCAA	NA	0	CCATTGAGTCTCTGCACCTATC	52.09	0	R	TROM_V_162292 assembled
CDM-ARG-1_a	atcttctttttgagaaaaagaaatatataaaatatttcttatttcagataagaaataatattttttcttatctaatattaaa	1500773	subspecies	Cyperaceae	4609	Carex	13398	Carex norvegica	241220	3037	GGGCAATCCTGAGCCAA	NA	0	CCATTGAGTCTCTGCACCTATC	52.09	0	R	TROM_V_200466 assembled
CDM-ARF-4_a	atcttctttttgagaaaaagaaatatataaaatatttcttatttcagataagaaatattttatttcttatctaatattaaa	100284	species	Cyperaceae	4609	Carex	13398	Carex obtusata	100284	12181	GGGCAATCCTGAGCCAA	NA	0	CCATCGAGTCTCTGCACCTATC	41.63	1	R	TROM_V_136183 assembled
CDM-ASU-35_a	atcttctttttgagaaaaagaaatatataaaatatttcttatttaagataagaaataatattttttcttatctaatattaaa	241222	species	Cyperaceae	4609	Carex	13398	Carex ornithopoda	241222	9741	GGGCAATCCTGAGCCAA	NA	0	CCATCGAGTCTCTGCACCTATC	41.63	1	R	TROM_V_135598 assembled
CDM-ASS-41_a	atcttctttttgagaaaaagaaatatataaaaatataaaatatttcttatttcagataagaaataatattttttcttatctaatattaaa	644193	species	Cyperaceae	4609	Carex	13398	Carex paleacea	644193	10015	GGGCAATCCTGAGCCAA	NA	0	CCATCGAGTCTCTGCACCTATC	41.63	1	R	TROM_V_966488 assembled
BMB-H-20_a	atcttctttttgataaaaagaaatatatcaaatatttcttatttcagataagaaataatattttttcttatctaatattaaa	241224	species	Cyperaceae	4609	Carex	13398	Carex panicea	241224	11409	GGGCAATCCTGAGCCAA	NA	0	CCATCGAGTCTCTGCACCTATC	41.63	1	R	TROM_V_124143 assembled
CDM-ASR-13_a	atcttctttttgagaaaaagaaatatagaaaatatttcttatttcagataagaaagaataatatttcttatctaatattaaa	240676	species	Cyperaceae	4609	Carex	13398	Carex parallela	240676	14646	GGGCAATCCTGAGCCAA	56.66	0	CCATCGAGTCTCTGCACCTATC	49.86	1	D	TROM_V_162302 assembled
BMB-NI-35_a	atcttctttttgagaaaaagaaatatataaaatatttcttatttcagataagaaatattttatttcttatctaatattaaa	140843	species	Cyperaceae	4609	Carex	13398	Carex pauciflora	140843	12217	GGGCAATCCTGAGCCAA	NA	0	CCATCGAGTCTCTGCACCTATC	41.63	1	R	TROM_V_960463 assembled
BMB-NC-3_a	atcttctttttgataaaaaaaaaatatataaaatatttcttatttcaaataagaaataatattttttcttatctaatattaaa	140845	subspecies	Cyperaceae	4609	Carex	13398	Carex magellanica	241217	10169	GGGCAATCCTGAGCCAA	NA	0	CCATCGAGTCTCTGCACCTATC	41.63	1	R	TROM_V_64714 assembled
CDM-ASV-5_a	atcttctttttgagaaaaagaaatatataagatatttcttatttcagataagaaataatattttttcttatctaatattaaa	1220818	species	Cyperaceae	4609	Carex	13398	Carex pediformis	1220818	9533	GGGCAATCCTGAGCCAA	NA	0	CCATCGAGTCTCTGCACCTATC	41.63	1	R	TROM_V_45430 assembled
CDM-AOT-14_a	atcttctttttgagaaaaagaaatatataaaatatttcttatttcagataagaaataatattttttcttatctaatattaaa	140848	species	Cyperaceae	4609	Carex	13398	Carex pilulifera	140848	11848	GGGCAATCCTGAGCCAA	NA	0	CCATCGAGTCTCTGCACCTATC	41.63	1	R	TROM_V_103356 assembled
CDM-ARE-28_a	atcttctttttgagaaaaagaaatatataaaatatttcttatttcagataagaaataatattttttcttatctaatattaaa	140850	species	Cyperaceae	4609	Carex	13398	Carex podocarpa	140850	9770	GGGCAATCCTGAGCCAA	56.66	0	CCATCGAGTCTCTGCACCTATC	49.86	1	D	TROM_V_136184 assembled
BXA-CJK-19_a	atcttctttttgagaaaaagaaatatataaaatatttcttatttcagataagaaagaataatatttcttatctaatattaaa	314457	species	Cyperaceae	4609	Carex	13398	Carex praticola	314457	20794	GGGCAATCCTGAGCCAA	56.66	0	CCATCGAGTCTCTGCACCTATC	49.86	1	D	TROM_V_135707 assembled
CDM-AOS-13_a	atcttctttttgagaaaaagaaatatataaaatatttcttatttcagataagaaatattttatttcttatctaatattaaa	234471	species	Cyperaceae	4609	Carex	13398	Carex pulicaris	234471	11989	GGGCAATCCTGAGCCAA	NA	0	CCATCGAGTCTCTGCACCTATC	41.63	1	R	TROM_V_162628 assembled
BXA-BTR-15_a	atcttctttttgagaaaaagaaatatataaaatatttcttatttcagataagaaataatattttttcttatctaatattaaa	241228	species	Cyperaceae	4609	Carex	13398	Carex rariflora	241228	11090	GGGCAATCCTGAGCCAA	NA	0	CCATCGAGTCTCTGCACCTATC	41.63	1	R	TROM_V_30772 assembled
BXA-AMB-1_a	atcctgttttctcaaaacaaagattcaaaaaacgaaaaaagg	1532252	species	Lamiaceae	4136	Ajuga	38595	Ajuga pyramidalis	1532252	150112	GGGCAATCCTGAGCCAA	56.66	0	CCATTGAGTCTCTGCACCTATC	56.99	0	D	TROM_V_66795 assembled
CDM-ASM-17_a	atcttctttttgagaaaaagaaatatatatataaaatatttcttatttcagataagaaataatattttttcttatctaatattaaa	241230	species	Cyperaceae	4609	Carex	13398	Carex rostrata	241230	9936	GGGCAATCCTGAGCCAA	56.66	0	CCATCGAGTCTCTGCACCTATC	49.86	1	D	TROM_V_962020 assembled
CDM-ATE-9_a	atcttctttttgagaaaaagaaatatatatataaaatatttcttatttcagataagaaataatattttttcttatctaatattaaa	669651	species	Cyperaceae	4609	Carex	13398	Carex rotundata	669651	9718	GGGCAATCCTGAGCCAA	56.66	0	CCATTGAGTCTCTGCACCTATC	56.99	0	D	TROM_V_136132 assembled
BXA-CBV-4_a	atccagtattacttgaataaatttaaatgaatttaaggcgatgagacga	169379	species	Aspleniaceae	41972	Asplenium	32071	Asplenium ruta-muraria	169379	20683	AGGCAATCCTGAGCCAA	50.77	1	CCGTCGAGTCTCTGTACCTATC	37.7	3	D	TROM_V_84407 assembled
CDM-ASL-12_a	atcttctttttgagaaaaagaaatatataaaatatttcttatttcagataagaaataatattttttcttatctaatattaaa	1200292	subspecies	Cyperaceae	4609	Carex	13398	Carex saxatilis	241231	10225	GGGCAATCCTGAGCCAA	NA	0	CCATCGAGTCTCTGCACCTATC	41.63	1	R	TROM_V_140903 assembled
CDM-ARD-37_a	atcttctttttgagaaaaagaaatatataaaatatttcttatttcagataagaaataatattttttcttatctaatattaaa	69867	species	Cyperaceae	4609	Carex	13398	Carex scirpoidea	69867	10774	GGGCAATCCTGAGCCAA	56.66	0	CCATCGAGTCTCTGCACCTATC	49.86	1	D	TROM_V_200693 assembled
BXA-BAB-1_a	atcctgttttttcaaaacaaaggttcaaaaaatgaaataaag	53164	species	Lamiaceae	4136	Lamium	53158	Lamium purpureum	53164	150405	GGGCGATCCTGATCCAA	38.98	2	CCATTGAGTCTCTGCACCTATC	56.99	0	D	TROM_V_149767 assembled
CDM-ASD-24_a	atcttctttttgagaaaaagaaatatataaaatatttcttatttcagataagaaataatatttcttattatctaatattaaa	483235	subspecies	Cyperaceae	4609	Carex	13398	Carex viridula	241237	9669	GGGCAATCCTGAGCCAA	NA	0	CCATCGAGTCTCTGCACCTATC	41.63	1	R	TROM_V_134616 assembled
BXA-BVG-1_a	atcctgttttctcaaaacaaaggttcagaaagcaaaaaagg	43171	species	Plantaginaceae	156152	Linaria	43170	Linaria vulgaris	43171	150702	GGGCAATCCTGAGCCAA	56.66	0	CCGTTGAGTCTCTGCACCTATC	53.99	1	D	TROM_V_962832 assembled
CDM-ASA-16_a	atcttctttttgagaaaaagaaatatataaaaatataaaatatttcttatttcagataagaaataatattttttcttatctaatattaaa	657491	species	Cyperaceae	4609	Carex	13398	Carex subspathacea	657491	9776	GGGCAATCCTGAGCCAA	NA	0	CCATCGAGTCTCTGCACCTATC	41.63	1	R	TROM_V_967971 assembled
CDM-ARY-25_a	atcttctttttgagaaaaagaaatatagaaaatatttcttatttcagataagaaagaataatattttttatctaatattaaa	312774	species	Cyperaceae	4609	Carex	13398	Carex tenuiflora	312774	14853	GGGCAATCCTGAGCCAA	NA	0	CCATCGAGTCTCTGCACCTATC	41.63	1	R	TROM_V_135193 assembled
CDM-AKR-130_a	atcttctttttgagaaaaagaaatatagaaaatatttcttatttcagataagaaagaataatattttttatctaatattaaa	312777	species	Cyperaceae	4609	Carex	13398	Carex trisperma	312777	7282	GGGCAATCCTGAGCCAA	56.66	0	CCATCGAGTCTCTGCACCTATC	49.86	1	D	TROM_V_135697 assembled
CDM-ASO-21_a	atcttctttttgagaaaaagaaatatagaaaatatttcttatttcagataagaaagaataatattttttatctaatattaaa	661418	species	Cyperaceae	4609	Carex	13398	Carex ursina	661418	5639	GGGCAATCCTGAGCCAA	NA	0	CCATCGAGTCTCTGCACCTATC	41.63	1	R	TROM_V_135061 assembled
BXA-BLF-4_a	atcttctttttgagaaaaagaaatatataaaatatttcttatttcagataagaaataatattttttcttatctaatattaaa	912524	species	Cyperaceae	4609	Carex	13398	Carex vacillans	912524	9937	GGGCAATCCTGAGCCAA	NA	0	CCATCGAGTCTCTGCACCTATC	41.63	1	R	TROM_V_202746 assembled
CDM-ASP-5_a	atcttctttttgagaaaaagaaatatataaaatatttcttatttcagataagaaataatattttttcttatctaatattaaa	241236	species	Cyperaceae	4609	Carex	13398	Carex vesicaria	241236	9769	GGGCAATCCTGAGCCAA	NA	0	CCATCGAGTCTCTGCACCTATC	41.63	1	R	TROM_V_990704 assembled
CDM-ATF-18_a	atcttctttttgagaaaaagaaatatataaaatatttcttatttcagataagaaataatatttcttattatctaatattaaa	483235	subspecies	Cyperaceae	4609	Carex	13398	Carex viridula	241237	9685	GGGCAATCCTGAGCCAA	NA	0	CCATCGAGTCTCTGCACCTATC	41.63	1	R	TROM_V_136105 assembled
CDM-ASC-41_a	atcttctttttgagaaaaagaaatatataaaatatttcttatttcagataagaaataatatttcttattatctaatattaaa	241237	species	Cyperaceae	4609	Carex	13398	Carex viridula	241237	9646	GGGCAATCCTGAGCCAA	NA	0	CCATCGAGTCTCTGCACCTATC	41.63	1	R	TROM_V_967830 assembled
BMB-NB-10_a	atcttctttttgagaaaaagaaatatataaaaatataaaatatttcttatttcagataagaaataatattttttcttatctaatattaaa	912502	species	Cyperaceae	4609	Carex	13398	Carex salina	912502	9772	GGGCAATCCTGAGCCAA	NA	0	CCATCGAGTCTCTGCACCTATC	41.63	1	R	TROM_V_54667 assembled
CDM-ASB-13_a	atcttctttttgagaaaaagaaatatataaaatatttcttatttcagataagaaataatattttttcttatctaatattaaa	1457398	species	Cyperaceae	4609	Carex	13398	Carex x stenolepis	1457398	10011	GGGCAATCCTGAGCCAA	NA	0	CCATCGAGTCTCTGCACCTATC	41.63	1	R	TROM_V_965649 assembled
CDM-AOG-1_a	atcacgttttccgaaaacaaacaaaggttcagaaagcgaaaataaaaaag	41500	species	Asteraceae	4210	Carlina	41499	Carlina vulgaris	41500	153350	GGGCAATCCTGAGCCAA	56.66	0	CCATCGAGTCTCTGCACCTATC	49.86	1	D	TROM_V_38293 assembled
BXA-AGN-1_a	atcctattttttccaaaaacaaacaaaggcccagaaggtgaaaaaag	48032	species	Apiaceae	4037	Carum	48031	Carum carvi	48032	154992	GGGCAATCCTGAGCCAA	56.66	0	CCATTGAGTCTCTGCACCTATC	56.99	0	D	TROM_V_962127 assembled
BXA-CLE-1_a	atcctgttttctcaaaacaaaggttcagaaaacgaaaaaaaaag	395289	species	Orobanchaceae	91896	Castilleja	46036	Castilleja hyperborea	395289	153131	GGGCAATCCTGAGCCAA	56.66	0	CCATTGAGTCTCTGCACCTATC	56.99	0	D	TROM_V_135764 assembled
CDM-AFU-1_a	atcctgttttctcaaaacaaaggttcagaaaacgaaaaaaaaag	526696	species	Orobanchaceae	91896	Castilleja	46036	Castilleja unalaschcensis	526696	153082	GGGCAATCCTGAGCCAA	56.66	0	CCATTGAGTCTCTGCACCTATC	56.99	0	D	TROM_V_135766 assembled
BXA-BAV-1_a	atccgtgttttgagaaaaccagggggttctcgaactagaatacaaaggaaaag	368338	species	Poaceae	4479	Catabrosa	368337	Catabrosa aquatica	368338	135668	GGGCAATCCTGAGCCAA	56.66	0	CCATTGAGTCTCTGCACCTATC	56.99	0	D	TROM_V_135696 assembled
BMB-DR-1_a	atccgtgttttgagaaaaccagggggttctcgaactagaatacaaaggaaaag	368338	species	Poaceae	4479	Catabrosa	368337	Catabrosa aquatica	368338	135674	GGGCAATCCTGAGCCAA	56.66	0	CCATTGAGTCTCTGCACCTATC	56.99	0	D	TROM_V_961279 assembled
CDM-ARB-1_a	atccatgttttgagaaaacaagggggttctcgaactagaatacaaaggaaaag	368338	species	Poaceae	4479	Catabrosa	368337	Catabrosa aquatica	368338	135696	GGGCAATCCTGAGCCAA	56.66	0	CCATTGAGTCTCTGCACCTATC	56.99	0	D	TROM_V_962679 assembled
BXA-AGQ-1_a	atcacgttttccgaaaacaaacaaaggttcagaaagcgaaaatcaaaaag	351340	species	Asteraceae	4210	Centaurea	41503	Centaurea jacea	351340	152856	GGGCAATCCTGAGCCAA	56.66	0	CCATCGAGTCTCTGCACCTATC	49.86	1	D	TROM_V_964171 assembled
BXA-AGP-1_a	atcacgttttccgaaaacaaacaaaggttcagaaagcgaaaatcaaaaag	41537	species	Asteraceae	4210	Centaurea	41503	Centaurea montana	41537	152488	GGGCAATCCTGAGCCAA	56.66	0	CCATCGAGTCTCTGCACCTATC	49.86	1	D	TROM_V_53981 assembled
CDM-AOF-1_a	atcacgttttccgaaaacaaacaaaggttcagaaagcgaaaatcaaaaag	75633	species	Asteraceae	4210	Centaurea	41503	Centaurea nigra	75633	152645	GGGCAATCCTGAGCCAA	56.66	0	CCATCGAGTCTCTGCACCTATC	49.86	1	D	TROM_V_64124 assembled
BXA-AGH-1_a	atcacgttttccgaaaacaaacaaaggttcagaaagcgaaaatcaaaaag	1436118	subspecies	Asteraceae	4210	Centaurea	41503	Centaurea phrygia	910632	152739	GGGCAATCCTGAGCCAA	56.66	0	CCATCGAGTCTCTGCACCTATC	49.86	1	D	TROM_V_964170 assembled
BXA-AGG-1_a	atcacgttttccgaaaacaaacaaaggttcagaaagcgaaaatcaaaaag	145517	species	Asteraceae	4210	Centaurea	41503	Centaurea scabiosa	145517	152724	GGGCAATCCTGAGCCAA	56.66	0	CCATCGAGTCTCTGCACCTATC	49.86	1	D	TROM_V_56503 assembled
BXA-AGF-1_a	atcacgttttccgaaaacaaaaaaaggttcagaaagcgaaaatcaaaaag	629255	species	Asteraceae	4210	Centaurea	41503	Centaurea triumfettii	629255	152481	GGGCAATCCTGAGCCAA	56.66	0	CCATCGAGTCTCTGCACCTATC	49.86	1	D	TROM_V_19678 assembled
CDM-BCY-1_a	ctccttaattgtctcctaaaaaaaacggattcaaaaagaaagaataaaaaag	271554	species	Caryophyllaceae	3568	Cerastium	3579	Cerastium arcticum	271554	147940	GGGCAATCCTGAGCCAA	56.66	0	CCTTTGAGTCTCTGCACCTATC	51.87	1	D	TROM_V_147327 assembled
CDM-BCZ-1_a	ctccttaattgtctcctaaaaaaaacggattcaaaaagaaagaataaaaaag	271558	species	Caryophyllaceae	3568	Cerastium	3579	Cerastium arvense	271558	147944	GGGCAATCCTGAGCCAA	56.66	0	CCTTTGAGTCTCTGCACCTATC	51.87	1	D	TROM_V_38372 assembled
BXA-CDP-1_a	ctccttaattgtctcctaaaaaaaacggattcaaaaagaaagaataaaaaag	271549	species	Caryophyllaceae	3568	Cerastium	3579	Cerastium beeringianum	271549	147947	GGGCAATCCTGAGCCAA	56.66	0	CCTTTGAGTCTCTGCACCTATC	51.87	1	D	TROM_V_90269 assembled
BMB-DE-1_a	ctccttaatagtctcctaaaaaaaacggattcaaaaagaataaaaaag	271580	species	Caryophyllaceae	3568	Cerastium	3579	Cerastium cerastoides	271580	148197	GGGCAATCCTGAGCCAA	56.66	0	CCTTTGAGTCTCTGCACCTATC	51.87	1	D	TROM_V_147324 assembled
CDM-BDA-1_a	ctccttaattgtctcctaaaaaaaacggattcaaaaagaataaaaaag	271567	species	Caryophyllaceae	3568	Cerastium	3579	Cerastium diffusum	271567	148734	GGGCAATCCTGAGCCAA	56.66	0	CCTTTGAGTCTCTGCACCTATC	51.87	1	D	TROM_V_9017 assembled
CDM-AGT-1_a	ctccttaattgtctcctaaaaaaaacggattcaaaaagaataaaaaag	230722	species	Caryophyllaceae	3568	Cerastium	3579	Cerastium fontanum	230722	148734	GGGCAATCCTGAGCCAA	56.66	0	CCTTTGAGTCTCTGCACCTATC	51.87	1	D	TROM_V_135767 assembled
BMB-DG-1_a	ctccttaattgtctcctaaaaaaaacggattcaaaaagaataaaaaag	230722	species	Caryophyllaceae	3568	Cerastium	3579	Cerastium fontanum	230722	148733	GGGCAATCCTGAGCCAA	56.66	0	CCTTTGAGTCTCTGCACCTATC	51.87	1	D	TROM_V_147334 old_id 1623467 used_id Cerastium fontanum assembled
CDM-BDB-1_a	ctccttaattgtctcctaaaaaaaacggattcaaaaagcaagaataaaaaag	3580	species	Caryophyllaceae	3568	Cerastium	3579	Cerastium glomeratum	3580	148627	GGGCAATCCTGAGCCAA	NA	0	CCTTTGAGTCTCTGCACCTATC	45.29	1	R	TROM_V_969124 assembled
BXA-CDN-1_a	ctccttaattgtctcctaaaaaaaacggattcaaaaagaaagaataaaaaag	358137	species	Caryophyllaceae	3568	Cerastium	3579	Cerastium gorodkovianum	358137	147934	GGGCAATCCTGAGCCAA	56.66	0	CCTTTGAGTCTCTGCACCTATC	51.87	1	D	TROM_V_201228 assembled
BXA-AGI-1_a	ctccttaattgtctcctaaaaaaaacggattcaaaaagaaagaataaaaaag	271557	species	Caryophyllaceae	3568	Cerastium	3579	Cerastium nigrescens	271557	147940	GGGCAATCCTGAGCCAA	56.66	0	CCTTTGAGTCTCTGCACCTATC	51.87	1	D	TROM_V_963741 assembled
BXA-CDO-1_a	ctccttaattgtctcctaaaaaaaacggattcaaaaagaaagaataaaaaag	271559	species	Caryophyllaceae	3568	Cerastium	3579	Cerastium regelii	271559	147955	GGGCAATCCTGAGCCAA	56.66	0	CCTTTGAGTCTCTGCACCTATC	51.87	1	D	TROM_V_202269 assembled
BXA-CJR-1_a	ctccttaattgtctcctaaaaaaaacggattcaaaaagaaagaataaaaaag	271559	species	Caryophyllaceae	3568	Cerastium	3579	Cerastium regelii	271559	147948	GGGCAATCCTGAGCCAA	56.66	0	CCTTTGAGTCTCTGCACCTATC	51.87	1	D	TROM_V_351084 assembled
CDM-AGD-1_a	ctccttaattgtctcctaaaaaaaacggattcaaaaagaaagaataaaaaag	271564	species	Caryophyllaceae	3568	Cerastium	3579	Cerastium semidecandrum	271564	148655	GGGCAATCCTGAGCCAA	56.66	0	CCTTTGAGTCTCTGCACCTATC	51.87	1	D	TROM_V_112459 assembled
BXA-BAA-1_a	ctccttaattgtctcctaaaaaaaacggattcaaaaagaaagaataaaaaag	271552	species	Caryophyllaceae	3568	Cerastium	3579	Cerastium tomentosum	271552	148640	GGGCAATCCTGAGCCAA	56.66	0	CCTTTGAGTCTCTGCACCTATC	51.87	1	D	TROM_V_149788 assembled
CDM-BDC-1_a	ctccttaattgtctcctaaaaaaaacggattcaaaaagaaagaataaaaaag	271552	species	Caryophyllaceae	3568	Cerastium	3579	Cerastium tomentosum	271552	148640	GGGCAATCCTGAGCCAA	NA	0	CCTTTGAGTCTCTGCACCTATC	45.29	1	R	TROM_V_962185 assembled
CDM-BDD-1_a	atcctgttttcagaaaaaaaaagggggggttcgaaaacaagaattcaaaaag	1095360	species	Papaveraceae	3465	Ceratocapnos	1095358	Ceratocapnos claviculata	1095360	184660	GGGCAATCCTGAGCCAA	58.73	0	CCGTTGAGTCTCTGCACCTATC	47.92	1	R	TROM_V_157690 assembled
CDM-BDE-1_a	atccttgatttgagaaaacaaggattccgaaatcgggaatccaaaaaagag	4428	species	Ceratophyllaceae	32203	Ceratophyllum	4427	Ceratophyllum demersum	4428	156184	GGGCAATCCTGAGCCAA	56.66	0	CCATTGAGTCTCTGCACCTATC	56.99	0	D	TROM_V_967457 assembled
CDM-AOE-1_a	atccttgatttgagaaaacaagggttccgaaatcgagaatcaaaaaatag	108412	species	Ceratophyllaceae	32203	Ceratophyllum	4427	Ceratophyllum submersum	108412	156553	GGGCAATCCTGAGCCAA	56.66	0	CCATTGAGTCTCTGCACCTATC	56.99	0	D	TROM_V_86534 assembled
CDM-BDF-1_a	atccttgatttgagaaaacaagggttccgaaatcgagaatcaaaaaatag	108412	species	Ceratophyllaceae	32203	Ceratophyllum	4427	Ceratophyllum submersum	108412	156541	GGGCAATCCTGAGCCAA	56.66	0	CCATTGAGTCTCTGCACCTATC	56.99	0	D	TROM_V_86538 assembled
BXA-BVL-1_a	atcctgtcttctcaaaacaaaggttcagaaagcgaaaaaagg	105913	species	Plantaginaceae	156152	Chaenorhinum	105912	Chaenorhinum minus	105913	151457	GGGCAATCCTGAGCCAA	56.66	0	CCATTGAGTCTCTGCACCTATC	56.99	0	D	TROM_V_84676 assembled
CDM-BDI-1_a	atcctttttttccaaaaacaaaaaaggccccagaaggtgaaaaag	642892	species	Apiaceae	4037	Chaerophyllum	54707	Chaerophyllum prescottii	642892	153922	GGGCAATCCTGAGCCAA	56.66	0	CCATTGAGTCTCTGCACCTATC	56.99	0	D	TROM_V_54236 assembled
CDM-BDJ-1_a	atcctattttttccaaaaacaaaaaaaaggcccagaaggtgaaaaag	105274	species	Apiaceae	4037	Chaerophyllum	54707	Chaerophyllum temulum	105274	153542	GGGCAATCCTGAGCCAA	56.66	0	CCATTGAGTCTCTGCACCTATC	56.99	0	D	TROM_V_143436 assembled
CDM-AOD-30_a	atccttttttttggcaaacaaacaaagattccgaaagaaaaaag	13417	species	Ericaceae	4345	Chamaedaphne	13416	Chamaedaphne calyculata	13417	22449	GGGCAATCCTGAGCCAA	NA	0	CCATTGAGTCTCTGCACCTATC	52.09	0	R	TROM_V_145855 assembled
BMB-F-1_a	atcctgttttccgaaaacaaacaaaggttcagaaagctaaaaaaaaaaag	164435	species	Cornaceae	42219	Cornus	4281	Cornus suecica	164435	157110	GGGCAATCCTGAGCCAA	56.66	0	CCATTGAGTCTCTGCACCTATC	56.99	0	D	TROM_V_96948 assembled
CDM-AIZ-1_a	atcctattttacgaaaaccaacaccggggggttagaaagcgataaaaaaaaaag	13055	species	Onagraceae	3934	Chamaenerion	238243	Chamaenerion angustifolium	13055	160176	GGGCAATCCTGAGCCAA	56.66	0	CCATTGAGTCTCTGCACCTATC	56.99	0	D	TROM_V_135771 assembled
BMB-EE-2_a	atcctattttacgaaaaccaacaccggggggttagaaagcgataaaaaaaaaag	13055	species	Onagraceae	3934	Chamaenerion	238243	Chamaenerion angustifolium	13055	34685	GGGCAATCCTGAGCCAA	NA	0	CCATTGAGTCTCTGCACCTATC	52.09	0	R	TROM_V_149591 assembled
BXA-CDM-3_a	atcctattttacgaaaaccaacaccgggggggttagaaagcgagaaaaaagaag	33138	species	Onagraceae	3934	Chamaenerion	238243	Chamaenerion latifolium	33138	34783	GGGCAATCCTGAGCCAA	56.66	0	CCATTGAGTCTCTGCACCTATC	56.99	0	D	TROM_V_92927 assembled
CDM-ANM-3_a	atctttttttttttttttttaatggaaaatgagaataaaaaga	413032	species	Orchidaceae	4747	Chamorchis	413031	Chamorchis alpina	413032	17124	GGGCAATCCTGAGCCAA	56.66	0	CCATTGAGTCTCTGCACCTATC	56.99	0	D	TROM_V_968204 assembled
CDM-AOC-1_a	atcctgttttctgaaaacaaaaaaagtttctgaaagcgagaataaaataaaaaagg	71251	species	Papaveraceae	3465	Chelidonium	71250	Chelidonium majus	71251	159703	GGGCAATCCTGAGCCAA	56.66	0	CCATTGAGTCTCTGCACCTATC	56.99	0	D	TROM_V_147259 assembled
CDM-BDK-1_a	ctccttttgtcaaaagcaaaaaataaagattcagaaagcaacaataaaaaaag	3559	species	Chenopodiaceae	1804623	Chenopodium	3558	Chenopodium album	3559	152061	GGGCAATCCTGAGCCAA	56.66	0	CCTTTGAGTCTCTGCACCTATC	51.87	1	D	TROM_V_966711 assembled
CDM-BDM-3_a	ctccttttgtcaaaagcaaaaaagaaagattcagaaagcaacaataaaaaaag	887860	species	Chenopodiaceae	1804623	Chenopodium	3558	Chenopodium ficifolium	887860	83765	GGGCAATCCTGAGCCAA	56.66	0	CCTTTGAGTCTCTGCACCTATC	51.87	1	D	TROM_V_112157 assembled
CDM-BDO-11_a	ctccttttgtcaaaagcaaaaaataaagattcagaaagcaacaataaaaaaag	240048	species	Chenopodiaceae	1804623	Blitum	1307778	Blitum virgatum	240048	17874	GGGCAATCCTGAGCCAA	56.66	0	CCTTTGAGTCTCTGCACCTATC	51.87	1	D	TROM_V_85132 assembled
CDM-BDP-1_a	ctccttttgtcaaaagcaaaaaagaaagattcagaaagcaacaataaaaaaag	244509	species	Chenopodiaceae	1804623	Oxybasis	1307780	Oxybasis glauca	244509	151865	GGGCAATCCTGAGCCAA	56.66	0	CCTTTGAGTCTCTGCACCTATC	51.87	1	D	TROM_V_161500 assembled
CDM-BDQ-1_a	ctccttttgtcaaaaacaaaaaataaagattcataaagcaagaataaaaaaaaaaggaaag	434243	species	Chenopodiaceae	1804623	Chenopodiastrum	1307779	Chenopodiastrum hybridum	434243	152938	GGGCAATCCTGAGCCAA	56.66	0	CCTTTGAGTCTCTGCACCTATC	51.87	1	D	TROM_V_161542 assembled
CDM-BDR-16_a	ctccttttgtcaaaagcaaaaaataaagattcagaaagtaacaataaaaaaag	1856630	species	Chenopodiaceae	1804623	Chenopodium	3558	Chenopodium karoi	1856630	13235	GGGCAATCCTGAGCCAA	NA	0	CCTTTGAGTCTCTGCACCTATC	45.29	1	R	TROM_V_161552 assembled
CDM-BDS-1_a	ctccttttgtcaaaagcaaaaaatactcaaaagaaaaaaataataaaaaagcaagaaaaaaaaag	46091	species	Chenopodiaceae	1804623	Chenopodiastrum	1307779	Chenopodiastrum murale	46091	152051	GGGCAATCCTGAGCCAA	56.66	0	CCTTTGAGTCTCTGCACCTATC	51.87	1	D	TROM_V_161533 assembled
CDM-BDT-1_a	ctccttttgtcaaaagcaaaaaataaagattcagaaagcaacaataaaaaaag	1072226	species	Chenopodiaceae	1804623	Chenopodium	3558	Chenopodium opulifolium	1072226	152089	GGGCAATCCTGAGCCAA	56.66	0	CCTTTGAGTCTCTGCACCTATC	51.87	1	D	TROM_V_161526 assembled
BXA-AGC-1_a	ctccttttttcaaaagcaaaaaataaggattcagaaagcaagaataaaaaaaag	434244	species	Chenopodiaceae	1804623	Lipandra	1307781	Lipandra polysperma	434244	153474	GGGCAATCCTGAGCCAA	56.66	0	CCTTTGAGTCTCTGCACCTATC	51.87	1	D	TROM_V_72246 assembled
CDM-BDV-1_a	ctccttttgtcaaaagcaaaaaataaagattcagaaagcaacaataaaaaaag	1856634	species	Chenopodiaceae	1804623	Chenopodium	3558	Chenopodium probstii	1856634	152169	GGGCAATCCTGAGCCAA	56.66	0	CCTTTGAGTCTCTGCACCTATC	51.87	1	D	TROM_V_161505 assembled
CDM-BDX-1_a	ctccttttgtcaaaagcaaaaaataaagattcagaaagcaacaataaaaaaag	581245	species	Chenopodiaceae	1804623	Chenopodium	3558	Chenopodium strictum	581245	152198	GGGCAATCCTGAGCCAA	56.66	0	CCTTTGAGTCTCTGCACCTATC	51.87	1	D	TROM_V_112068 assembled
BXA-AGB-5_a	ctccttttgtcaaaagcaaaaaagaaagattcagaaagcaacaataaaaaaag	434248	species	Chenopodiaceae	1804623	Chenopodium	3558	Chenopodium suecicum	434248	67336	GGGCAATCCTGAGCCAA	NA	0	CCTTTGAGTCTCTGCACCTATC	45.29	1	R	TROM_V_149796 assembled
CDM-AGC-42_a	atcctttttttcactttcgaaatctttctttgttttcgaaaaaaaaag	93815	species	Ericaceae	4345	Chimaphila	93812	Chimaphila umbellata	93815	9097	GGGCAATCCTGAGCCAA	NA	0	CCATTGAGTCTCTGCACCTATC	52.09	0	R	TROM_V_158375 assembled
CDM-BDY-1_a	atcctttttttcactttcgaaatctttctttgttttcgaaaaaaaaag	93815	species	Ericaceae	4345	Chimaphila	93812	Chimaphila umbellata	93815	111375	GGGCAATCCTGAGCCAA	56.66	0	CCATTGAGTCTCTGCACCTATC	56.99	0	D	TROM_V_158377 assembled
BXA-BVK-1_a	atcctgttttacgaaaacaaaacacaaaggttcagaaaaagagaataaaaaaaagg	40784	species	Saxifragaceae	3792	Chrysosplenium	23242	Chrysosplenium tetrandrum	40784	152933	GGGCAATCCTGAGCCAA	56.66	0	CCATTGAGTCTCTGCACCTATC	56.99	0	D	TROM_V_963618 assembled
BXA-CLD-1_a	atcctgttttacgaaaacaaaacacaaaggttcagaaaaagagaataaaaaaaagg	669657	species	Saxifragaceae	3792	Chrysosplenium	23242	Chrysosplenium wrightii	669657	153139	GGGCAATCCTGAGCCAA	56.66	0	CCATTGAGTCTCTGCACCTATC	56.99	0	D	TROM_V_135772 assembled
BXA-AGE-1_a	atcacgttttccgaaaacaaacaaaggttcagaaagcgaaaataaaaaag	75961	species	Asteraceae	4210	Cicerbita	75954	Cicerbita alpina	75961	152767	GGGCAATCCTGAGCCAA	56.66	0	CCATCGAGTCTCTGCACCTATC	49.86	1	D	TROM_V_148263 assembled
BXA-AGD-7_a	atcacgttttccgaaaacaaacaaaggttcagaaagcgaaaatcaaaaag	268009	species	Asteraceae	4210	Cicerbita	75954	Cicerbita macrophylla	268009	28623	GGGCAATCCTGAGCCAA	56.66	0	CCATCGAGTCTCTGCACCTATC	49.86	1	D	TROM_V_965038 assembled
CDM-AOB-1_a	atcacgttttccgaaaacaaacaaaggttcagaaagcgaaaatcaaaaag	13427	species	Asteraceae	4210	Cichorium	13426	Cichorium intybus	13427	153131	GGGCAATCCTGAGCCAA	56.66	0	CCATCGAGTCTCTGCACCTATC	49.86	1	D	TROM_V_86562 assembled
CDM-AOA-2_a	atcctgttttcaaaaaacaaacaaaggggcagaaggtgaaaaaag	48109	species	Apiaceae	4037	Cicuta	48035	Cicuta virosa	48109	56310	GGGCAATCCTGAGCCAA	56.66	0	CCATTGAGTCTCTGCACCTATC	56.99	0	D	TROM_V_15259 assembled
CDM-BEA-1_a	atcacgttttccgaaaacaaaggttcagaaagcgaaaatcaaaaag	192477	species	Asteraceae	4210	Cirsium	41549	Cirsium acaule	192477	152539	GGGCAATCCTGAGCCAA	56.66	0	CCATCGAGTCTCTGCACCTATC	49.86	1	D	TROM_V_1342 assembled
BXA-AGA-1_a	atcacgttttccgaaaacaaaggttcagaaagcgaaaatcaaaaag	41550	species	Asteraceae	4210	Cirsium	41549	Cirsium arvense	41550	152222	GGGCAATCCTGAGCCAA	56.66	0	CCATCGAGTCTCTGCACCTATC	49.86	1	D	TROM_V_966429 assembled
BMB-DC-21_a	atcacgttttccgaaaacaaaggttcagaaagcgaaaatcaaaaag	675739	species	Asteraceae	4210	Cirsium	41549	Cirsium heterophyllum	675739	44779	GGGCAATCCTGAGCCAA	NA	0	CCATCGAGTCTCTGCACCTATC	41.63	1	R	TROM_V_963843 assembled
CDM-ANZ-1_a	atcacgttttccgaaaacaaaggttcagaaagcgaaaatcaaaaag	297476	species	Asteraceae	4210	Cirsium	41549	Cirsium oleraceum	297476	152562	GGGCAATCCTGAGCCAA	56.66	0	CCATCGAGTCTCTGCACCTATC	49.86	1	D	TROM_V_172416 assembled
CDM-BEB-1_a	atcacgttttccgaaaacaaaggttcagaaagcgaaaatcaaaaag	92907	species	Asteraceae	4210	Cirsium	41549	Cirsium vulgare	92907	152489	GGGCAATCCTGAGCCAA	56.66	0	CCATCGAGTCTCTGCACCTATC	49.86	1	D	TROM_V_3035 assembled
CDM-AHA-35_a	atctttagtttgagaaaactatatatatataaactcgaataaaaaaa	241641	species	Cyperaceae	4609	Cladium	58221	Cladium mariscus	241641	12331	GGGCAATCCTGAGCCAA	NA	0	CCGTTGAGTCTCTGCACCTATC	47.92	1	R	TROM_V_51853 assembled
CDM-AFT-1_a	ctcctaaaaaaaaag	675741	species	Montiaceae	703407	Claytonia	46145	Claytonia eschscholtzii	675741	153651	GGGCAATCCTGAGCCAA	56.66	0	CCTTTGAGTCTCTGCACCTTTC	46.86	2	D	TROM_V_135773 assembled
CDM-BED-1_a	ctcctaaaaaaaaag	46146	species	Montiaceae	703407	Claytonia	46145	Claytonia perfoliata	46146	152192	GGGCAATCCTGAGCCAA	56.66	0	CCTTTGAGTCTCTGCACCTTTC	46.86	2	D	TROM_V_112324 assembled
BXA-CLB-1_a	ctcctaaaaaaaag	313212	species	Montiaceae	703407	Claytonia	46145	Claytonia scammaniana	313212	152714	GGGCAATCCTGAGCCAA	56.66	0	CCTTTGAGTCTCTGCACCTTTC	46.86	2	D	TROM_V_135776 assembled
BXA-CDL-1_a	atccttttttcagaaaacaaaagggcttcagaaagcaagaaaaaaaaaaag	669659	species	Ranunculaceae	3440	Clematis	3452	Clematis sibirica	669659	159583	GGGCAATCCTGAGCCAA	56.66	0	CCATTTAGTCTCTGCACCTATC	49.27	1	D	TROM_V_200747 assembled
CDM-AAQ-1_a	atcctgttttctcaaaacaaaggtttcaaaaaacgaaaaaaaag	306377	species	Lamiaceae	4136	Clinopodium	182371	Clinopodium acinos	306377	151968	GGGCAATCCTGAGCCAA	56.66	0	CCATTGAGTCTCTGCACCTATC	56.99	0	D	TROM_V_86600 assembled
CDM-BEE-1_a	atcctgttttctcaaaatcaaaacaaaagtttcaaaaaacgaaaaaag	204222	species	Lamiaceae	4136	Clinopodium	182371	Clinopodium vulgare	204222	152009	GGGCAATCCTGAGCCAA	56.66	0	CCATTGAGTCTCTGCACCTATC	56.99	0	D	TROM_V_89861 assembled
CDM-BEF-7_a	atcctattttacaaaaacaaacaaaggcccagaaggtgaaaaaag	910420	species	Apiaceae	4037	Cnidium	48110	Cnidium dubium	910420	57785	GGGCAATCCTGAGCCAA	56.66	0	CCGTTGAGTCTCTGCACCTATC	53.99	1	D	TROM_V_143468 assembled
CDM-ANY-1_a	atcctggtttacgcgaacaaaccggagtttagaagccgagaaaaaagg	126279	species	Brassicaceae	3700	Cochlearia	97854	Cochlearia danica	126279	154606	GGGCAATCCTGAGCCAA	56.66	0	CCATTGAGTCTCTGCACCTATC	56.99	0	D	TROM_V_114360 assembled
CDM-ANU-1_a	atcctggtttacgcgaacaaaccggagtttagaagccgagaaaaaagg	270110	species	Brassicaceae	3700	Cochlearia	97854	Cochlearia officinalis	270110	154616	GGGCAATCCTGAGCCAA	56.66	0	CCATTGAGTCTCTGCACCTATC	56.99	0	D	TROM_V_962153 assembled
BMB-CR-1_a	atcctggtttacgcgaacaaaccggagtttagaagccgagaaaaaagg	270110	species	Brassicaceae	3700	Cochlearia	97854	Cochlearia officinalis	270110	154675	GGGCAATCCTGAGCCAA	56.66	0	CCATTGAGTCTCTGCACCTATC	56.99	0	D	TROM_V_963742 old_id 1623468 used_id Cochlearia officinalis assembled
BMB-GE-1_a	atcctggtttacgcgaacaaaccggagtttagaagccgagaaaaaagg	270110	species	Brassicaceae	3700	Cochlearia	97854	Cochlearia officinalis	270110	47949	GGGCAATCCTGAGCCAA	56.66	0	CCATTGAGTCTCTGCACCTATC	56.99	0	D	TROM_V_147396 old_id 1734421 used_id Cochlearia officinalis assembled
BMB-MC-1_a	atcttaaaaaaaaaaatggaaaatgagaataaaaaga	230577	species	Orchidaceae	4747	Dactylorhiza	59319	Dactylorhiza viridis	230577	153623	GGGCAATCCTGAGCCAA	56.66	0	CCATCGAGTCTCTGCACCTATC	49.86	1	D	TROM_V_162360 assembled
BMB-AL-8_a	atcccgttttatgaaaacaaacaagggtttcagaaagcgagaataaataagg	57932	species	Rosaceae	3745	Comarum	395100	Comarum palustre	57932	33525	GGGCAATCCTGAGCCAA	56.66	0	CCATTGAGTCTCTGCACCTATC	56.99	0	D	TROM_V_148066 assembled
CDM-BEG-1_a	atcctagaaaaaagcaaaaagaaaggctcagaaagaaaaaaag	149054	species	Gentianaceae	21472	Comastoma	50752	Comastoma tenellum	149054	150052	GGGCAATCCTGAGCCAA	56.66	0	CCGTTGAGTCTCTGCACCTATC	53.99	1	D	TROM_V_961287 assembled
BXA-AFV-1_a	atcctattttccaaaaacaaacaaaggcccagaaggtgaaaaaag	63002	species	Apiaceae	4037	Conioselinum	52459	Conioselinum tataricum	63002	148866	GGGCAATCCTGAGCCAA	56.66	0	CCATTGAGTCTCTGCACCTATC	56.99	0	D	TROM_V_965741 assembled
CDM-BEH-1_a	atcctattttccaaaaacaaacaaaggcccagaaggtgaaaaag	13447	species	Apiaceae	4037	Conium	13446	Conium maculatum	13447	153185	GGGCAATCCTGAGCCAA	56.66	0	CCATTGAGTCTCTGCACCTATC	56.99	0	D	TROM_V_114854 assembled
CDM-ANX-1_a	atcctattttttccaaaaacaaacaaaggcccagaagttgaaaaaag	173702	species	Apiaceae	4037	Conopodium	109112	Conopodium majus	173702	170915	GGGCAATCCTGAGCCAA	56.66	0	CCATTGAGTCTCTGCACCTATC	56.99	0	D	TROM_V_380003 assembled
BXA-AFT-1_a	atcctgtttttagaaaacaaatcaaaatcaaataaagggttcagaaagcaagaataaaaaag	565971	species	Ranunculaceae	3440	Consolida	37493	Consolida orientalis	565971	155719	GGGCAATCCTGAGCCAA	56.66	0	CCATTGAGTCTCTGCACCTATC	56.99	0	D	TROM_V_70281 assembled
CDM-BEI-1_a	atcctgtttttagaaaacaaatcaaaatcaaataaagggttcagaaagcaagaataaaaaag	984867	species	Ranunculaceae	3440	Consolida	37493	Consolida regalis	984867	156053	GGGCAATCCTGAGCCAA	56.66	0	CCATTGAGTCTCTGCACCTATC	56.99	0	D	TROM_V_156738 assembled
BXA-AQI-1_a	atctttatttttagaaaaacaagggttttcttttaaaaactagaataaaaagg	32189	species	Asparagaceae	40552	Convallaria	16053	Convallaria majalis	32189	38452	GGGCAATCCTGAGCCAA	56.66	0	CCATTGAGTCTCTGCACCTATC	56.99	0	D	TROM_V_201005 assembled
CDM-ANW-1_a	atcctgttttccgaaaacaaacaaaagttcagaaaaaag	4123	species	Convolvulaceae	4118	Convolvulus	4122	Convolvulus arvensis	4123	153361	GGGCAATCCTGAGCCAA	56.66	0	CCATTGAGTCTCTGCACCTATC	56.99	0	D	TROM_V_965189 assembled
CDM-BEJ-1_a	atcacgttttccgaaaacaagcaaaggttcagaaagcgaaaataaaaaag	72917	species	Asteraceae	4210	Erigeron	41574	Erigeron canadensis	72917	152721	GGGCAATCCTGAGCCAA	56.66	0	CCATCGAGTCTCTGCACCTATC	49.86	1	D	TROM_V_84244 assembled
CDM-BEK-1_a	atcacgttttccgaaaacaagcaaaggttcagaaagcgaaaataaaaaag	459757	species	Asteraceae	4210	Coreopsis	13448	Coreopsis verticillata	459757	152721	GGGCAATCCTGAGCCAA	56.66	0	CCATCGAGTCTCTGCACCTATC	49.86	1	D	TROM_V_149518 assembled
CDM-BEL-1_a	atcctattttccaaaaacaaacaaaggcccagaaggtgaaaaagg	4047	species	Apiaceae	4037	Coriandrum	4046	Coriandrum sativum	4047	72159	GGGCAATCCTGAGCCAA	56.66	0	CCATTGAGTCTCTGCACCTATC	56.99	0	D	TROM_V_114840 assembled
CDM-BAR-1_a	atcctgttttccgaaaacaaacaaaagttcagaaagcgaaaataaaaaaag	367337	species	Cornaceae	42219	Cornus	4281	Cornus alba	367337	158242	GGGCAATCCTGAGCCAA	56.66	0	CCATTGAGTCTCTGCACCTATC	56.99	0	D	TROM_V_47350 assembled
CDM-ADS-1_a	atcctgttttccgaaaacaaacaaaggttcagaaagctaaaaaaaaaaag	4282	species	Cornaceae	42219	Cornus	4281	Cornus canadensis	4282	157113	GGGCAATCCTGAGCCAA	56.66	0	CCATTGAGTCTCTGCACCTATC	56.99	0	D	TROM_V_135770 assembled
CDM-AKH-1_a	atcctgttttccgaaaacaaacaaaggttcagaaagctaaaaaaaaaaag	164434	species	Cornaceae	42219	Cornus	4281	Cornus unalaschkensis	164434	157112	GGGCAATCCTGAGCCAA	56.66	0	CCATTGAGTCTCTGCACCTATC	56.99	0	D	TROM_V_135770 assembled
CDM-BAS-1_a	atcctgttttccgaaaacaaacaaaagttcagaaagcgaaaataaaaaaag	367354	species	Cornaceae	42219	Cornus	4281	Cornus sanguinea	367354	158548	GGGCAATCCTGAGCCAA	56.66	0	CCATTGAGTCTCTGCACCTATC	56.99	0	D	TROM_V_962118 assembled
CDM-BEN-1_a	ctcctaaaaaaaaaaataataaggattcagaaagcaagaatcaaaaaaag	46118	species	Caryophyllaceae	3568	Corrigiola	46117	Corrigiola litoralis	46118	153428	GGGCAATCCTGAGCCAA	56.66	0	CCTTTGAGTCTCTGCACCTATC	51.87	1	D	TROM_V_47821 assembled
CDM-BEO-1_a	atcctgttttcagaaatgcaaggggaggttccgaaaacaagaatccaaaaag	38909	species	Papaveraceae	3465	Corydalis	3463	Corydalis nobilis	38909	185819	GGGCAATCCTGAGCCAA	56.66	0	CCGTTGAGTCTCTGCACCTATC	53.99	1	D	TROM_V_967749 assembled
CDM-ACN-14_a	atcctgttttcagaaaattaaaggggggttccgaaaacaagaatccaaaaag	2005302	species	Papaveraceae	3465	Corydalis	3463	Corydalis pumila	2005302	21935	GGGCAATCCTGAGCCAA	NA	0	CCGTTGAGTCTCTGCACCTATC	47.92	1	R	TROM_V_36939 assembled
CDM-AGB-1_a	atccatgttttgagaaaacaagggggttctcgaactagaatccaaaggaaaag	388701	species	Poaceae	4479	Corynephorus	388700	Corynephorus canescens	388701	136001	GGGCAATCCTGAGCCAA	NA	0	CCATTGAGTCTCTGCACCTATC	52.09	0	R	TROM_V_48196 assembled
BXA-ALM-1_a	atcacgttttccgaaaacaaacaaaggttcagaaagcgaaaagaaaaaaaa	99028	species	Asteraceae	4210	Cota	282214	Cota tinctoria	99028	149655	GGGCAATCCTGAGCCAA	56.66	0	CCATCGAGTCTCTGCACCTATC	49.86	1	D	TROM_V_964479 assembled
BXA-ATM-1_a	atcacgttttccgaaaacaaacaaaggttcagaaagcgaaaagaaaaaaaa	99028	species	Asteraceae	4210	Cota	282214	Cota tinctoria	99028	149649	GGGCAATCCTGAGCCAA	56.66	0	CCATCGAGTCTCTGCACCTATC	49.86	1	D	TROM_V_968078 assembled
CDM-BEP-1_a	atcacgttttccgaaaacaaacaaaggttcagaaagcgaaaagaaaaaaaa	99028	species	Asteraceae	4210	Cota	282214	Cota tinctoria	99028	149650	GGGCAATCCTGAGCCAA	56.66	0	CCATCGAGTCTCTGCACCTATC	49.86	1	D	TROM_V_968105 assembled
CDM-BES-1_a	atcctgttttatgaaaataaacaagggtttcataaaccgaaaataaaaaag	690315	species	Rosaceae	3745	Cotoneaster	36607	Cotoneaster dammeri	690315	159395	GGGCAATCCTGAGCCAA	56.66	0	CCATTGAGTCTCTGCACCTATC	56.99	0	D	TROM_V_962110 assembled
CDM-BET-1_a	atcctgttttatgaaaataaacaagggtttcataaaccgaaaataaaaaag	690316	species	Rosaceae	3745	Cotoneaster	36607	Cotoneaster dielsianus	690316	160185	GGGCAATCCTGAGCCAA	56.66	0	CCATTGAGTCTCTGCACCTATC	56.99	0	D	TROM_V_965185 assembled
CDM-BEU-9_a	atcctgttttatgaaaataaacaagggtttcataaaccgaaaataaaaaag	1143217	species	Rosaceae	3745	Cotoneaster	36607	Cotoneaster divaricatus	1143217	20657	GGGCAATCCTGAGCCAA	NA	0	CCATTGAGTCTCTGCACCTATC	52.09	0	R	TROM_V_965312 assembled
CDM-BEV-1_a	atcctgttttatgaaaataaacaagggtttcataaaccgaaaataaaaaag	690320	species	Rosaceae	3745	Cotoneaster	36607	Cotoneaster horizontalis	690320	159894	GGGCAATCCTGAGCCAA	56.66	0	CCATTGAGTCTCTGCACCTATC	56.99	0	D	TROM_V_965180 assembled
CDM-BEW-1_a	atcctgttttatgaaaataaacaagggtttcataaaccgaaaataaaaaag	690321	species	Rosaceae	3745	Cotoneaster	36607	Cotoneaster integerrimus	690321	160097	GGGCAATCCTGAGCCAA	56.66	0	CCATTGAGTCTCTGCACCTATC	56.99	0	D	TROM_V_965329 assembled
BXA-AVT-1_a	atcctgttttatgaaaataaacaagggtttcataaaccgaaaataaaaaag	1143221	varietas	Rosaceae	3745	Cotoneaster	36607	Cotoneaster acutifolius	690308	160457	GGGCAATCCTGAGCCAA	56.66	0	CCATTGAGTCTCTGCACCTATC	56.99	0	D	TROM_V_965862 assembled
CDM-BEX-1_a	atcctgttttatgaaaataaacaagggtttcataaaccgaaaataaaaaag	1143221	varietas	Rosaceae	3745	Cotoneaster	36607	Cotoneaster acutifolius	690308	160046	GGGCAATCCTGAGCCAA	56.66	0	CCATTGAGTCTCTGCACCTATC	56.99	0	D	TROM_V_968742 assembled
CDM-BEY-3_a	atcctgttttatgaaaataaacaagggtttcataaaccgaaaataaaaaag	2071428	species	Rosaceae	3745	Cotoneaster	36607	Cotoneaster symondsii	2071428	82005	GGGCAATCCTGAGCCAA	56.66	0	CCATTGAGTCTCTGCACCTATC	56.99	0	D	TROM_V_965299 assembled
CDM-ANV-1_a	atcctgggttacgcgaacaaaccagagtttagaaagcgg	71339	species	Brassicaceae	3700	Crambe	3720	Crambe maritima	71339	153652	GGGCAATCCTGAGCCAA	56.66	0	CCATTGAGTCTCTGCACCTATC	56.99	0	D	TROM_V_114436 assembled
CDM-BFA-1_a	atcttcttttcccaaaccaaaccccactccaggggttaacaaagcgaaaagaag	1844633	species	Crassulaceae	3781	Crassula	3782	Crassula aquatica	1844633	144512	GGGTAATCCTGAGCCAA	48.78	1	CCGTTTAGTCTCTGCACCTATC	45.56	2	D	TROM_V_113387 assembled
CDM-AHI-1_a	atcctgttttatgaaaataaacaagggtttcataaaccgaaaataaaaaag	140997	species	Rosaceae	3745	Crataegus	23159	Crataegus monogyna	140997	159785	GGGCAATCCTGAGCCAA	56.66	0	CCATTGAGTCTCTGCACCTATC	56.99	0	D	TROM_V_157312 assembled
CDM-AHN-9_a	atcctgttttatgaaaataaacaagggtttcataaaccgaaaataaaaaag	510738	species	Rosaceae	3745	Crataegus	23159	Crataegus rhipidophylla	510738	15432	GGGCAATCCTGAGCCAA	NA	0	CCATTGAGTCTCTGCACCTATC	52.09	0	R	TROM_V_59643 assembled
BXA-AVS-1_a	atcctgttttatgaaaataaacaagggtttcataaaccgaaaataaaaaag	416296	species	Rosaceae	3745	Crataegus	23159	Crataegus sanguinea	416296	159996	GGGCAATCCTGAGCCAA	56.66	0	CCATTGAGTCTCTGCACCTATC	56.99	0	D	TROM_V_148854 assembled
CDM-BFC-1_a	atcacgttttccgaaaataaacaaagattcagaaagcgaaaatcaaaaag	122532	species	Asteraceae	4210	Crepis	13464	Crepis biennis	122532	147960	GGGCAATCCTGAGCCAA	56.66	0	CCATCGAGTCTCTGCACCTATC	49.86	1	D	TROM_V_145102 assembled
CDM-BFD-1_a	atcacgttttccgaaaacaaacaaagattcagaaagcgaaaatcaaaaag	13465	species	Asteraceae	4210	Crepis	13464	Crepis capillaris	13465	150647	GGGCAATCCTGAGCCAA	56.66	0	CCATCGAGTCTCTGCACCTATC	49.86	1	D	TROM_V_145093 assembled
BMB-ME-2_a	atcacgttttccgaaaacaaaaaaagattcagaaagcgaaaatcaaaaag	310247	species	Asteraceae	4210	Crepis	13464	Crepis paludosa	310247	59279	GGGCAATCCTGAGCCAA	56.66	0	CCATCGAGTCTCTGCACCTATC	49.86	1	D	TROM_V_126860 assembled
CDM-ANK-2_a	atcacgttttccgaaaacaaacaaagattcagaaagcgaaaatcaaaaag	310246	species	Asteraceae	4210	Crepis	13464	Crepis praemorsa	310246	34128	GGGCAATCCTGAGCCAA	NA	0	CCATCGAGTCTCTGCACCTATC	41.63	1	R	TROM_V_172359 assembled
BXA-AFI-1_a	atcacgttttccgaaaacaaacaaagattcagaaagcgaaaatcaaaaag	55615	species	Asteraceae	4210	Crepis	13464	Crepis tectorum	55615	148728	GGGCAATCCTGAGCCAA	56.66	0	CCATCGAGTCTCTGCACCTATC	49.86	1	D	TROM_V_966308 assembled
BXA-AQH-1_a	atctttattttgagaaaacaaaaactagaataaaaaaag	481050	species	Iridaceae	26339	Crocus	58949	Crocus chrysanthus	481050	151019	GGGCAATCCTGAGCCAA	56.66	0	CCATTGAGTCTCTGCACCTATC	56.99	0	D	TROM_V_960141 assembled
CDM-ARA-1_a	atctttattttgagaaaacaaaaactagaataaaaaaag	87752	species	Iridaceae	26339	Crocus	58949	Crocus vernus	87752	151226	GGGCAATCCTGAGCCAA	56.66	0	CCATTGAGTCTCTGCACCTATC	56.99	0	D	TROM_V_968124 assembled
CDM-BFE-1_a	atcctatttttcgaaaacaaaggtttagaaagtgaaaaagg	29786	species	Rubiaceae	24966	Cruciata	25104	Cruciata laevipes	29786	153247	GGGTAATCCTGAGCCAA	48.78	1	CCATTGAGTCTCTGCACCTATC	56.99	0	D	TROM_V_142964 assembled
BMB-LD-1_a	atctcgcaccacctcacggacttttggttgggtcaatagggcga	306132	species	Pteridaceae	13819	Cryptogramma	238821	Cryptogramma crispa	306132	150252	AGGTAATCCTGAGCCAA	NA	2	CCTTCGAGTCTCTGTACCTATC	20.03	3	R	TROM_V_133597 assembled
BXA-BVE-1_a	atcctgtcttcttaaaacaaagcttcagaaagcgaaaaaaag	4166	species	Plantaginaceae	156152	Cymbalaria	4165	Cymbalaria muralis	4166	152421	GGGCAATCCTGAGCCAA	56.66	0	CCATTGAGTCTCTGCACCTATC	56.99	0	D	TROM_V_964399 assembled
CDM-AQZ-1_a	atccgtgttttgagaaaaggggttctcaaactagaatacaaaggaaaag	211939	species	Poaceae	4479	Cynosurus	211938	Cynosurus cristatus	211939	134807	GGGCAATCCTGAGCCAA	56.66	0	CCATTGAGTCTCTGCACCTATC	56.99	0	D	TROM_V_965024 assembled
BMB-LC-34_a	atcttgtattactcaaatgaattttgggcgataaggcaa	32112	species	Cystopteridaceae	1203500	Cystopteris	32111	Cystopteris fragilis	32112	12094	GGGCAATCCTGAGCCAA	56.66	0	CCGTCGAGTCTCTGTACCTATC	37.7	3	D	TROM_V_80420 assembled
BXA-ARB-1_a	atcttgtattactcaaatgaattttgggcgataaggcaa	32112	species	Cystopteridaceae	1203500	Cystopteris	32111	Cystopteris fragilis	32112	151614	GGGCAATCCTGAGCCAA	56.66	0	CCGTCGAGTCTCTGTACCTATC	37.7	3	D	TROM_V_202105 old_id 1851347 used_id Cystopteris fragilis assembled
BXA-ARI-42_a	atcttgtattactcaaatgaatttcgggcgatgaggcaa	32112	species	Cystopteridaceae	1203500	Cystopteris	32111	Cystopteris fragilis	32112	21589	GGGCAATCCTGAGCCAA	NA	0	CCGTCGAGTCTCTGTACCTATC	23.02	3	R	TROM_V_200862 old_id 1891472 used_id Cystopteris fragilis assembled
BXA-ASF-1_a	atcttttattactcaaatgaatttcgggcgataagacaa	1133549	species	Cystopteridaceae	1203500	Cystopteris	32111	Cystopteris montana	1133549	151895	GGGCAATCCTGAGCCAA	56.66	0	CCGTCGAGTCTCTGTACCTATC	37.7	3	D	TROM_V_961303 assembled
CDM-AUU-6_a	atcttgtattactcaaatgaatttcgggcgataaggcaa	872508	species	Cystopteridaceae	1203500	Cystopteris	32111	Cystopteris sudetica	872508	7238	GGGCAATCCTGAGCCAA	NA	0	CCGTCGAGTCTCTGTACCTATC	23.02	3	R	TROM_V_16573 assembled
BXA-BLK-1_a	atcttaaaaaaaaaaatggaaaatgagaataaaaaga	230571	species	Orchidaceae	4747	Dactylorhiza	59319	Dactylorhiza fuchsii	230571	154221	GGGCAATCCTGAGCCAA	56.66	0	CCATTGAGTCTCTGCACCTATC	56.99	0	D	TROM_V_961983 assembled
BMB-MF-1_a	atcttaaaaaaaaaaatggaaaatgagaataaaaaga	1572676	species	Orchidaceae	4747	Dactylorhiza	59319	Dactylorhiza lapponica	1572676	154207	GGGCAATCCTGAGCCAA	56.66	0	CCATTGAGTCTCTGCACCTATC	56.99	0	D	TROM_V_961363 assembled
BXA-AVQ-1_a	atcttaaaaaaaaaaatggaaaatgagaataaaaaga	230572	species	Orchidaceae	4747	Dactylorhiza	59319	Dactylorhiza maculata	230572	154002	GGGCAATCCTGAGCCAA	56.66	0	CCATTGAGTCTCTGCACCTATC	56.99	0	D	TROM_V_133950 assembled
CDM-ASH-1_a	atcccttttttgaaaaaacaagtggtcctcaaactagaacccaaaggaaaag	500232	species	Poaceae	4479	Danthonia	42047	Danthonia decumbens	500232	133902	GGGCAATCCTGAGCCAA	56.66	0	CCATTGAGTCTCTGCACCTATC	56.99	0	D	TROM_V_174952 assembled
BXA-AFH-20_a	atcctgttttacgaaaataaataagagttcgtaaagaaagaatttaaataaaaaagg	66680	species	Thymelaeaceae	39987	Daphne	66679	Daphne mezereum	66680	41093	GGGCAATCCTGAGCCAA	56.66	0	CCATTGAGTCTCTGCACCTATC	56.99	0	D	TROM_V_650252 assembled
CDM-BFH-1_a	atcctgttttctgaaaacaaacaaaggttcagaaaaaaag	4076	species	Solanaceae	4070	Datura	4074	Datura stramonium	4076	155895	GGGCAATCCTGAGCCAA	56.66	0	CCATTGAGTCTCTGCACCTATC	56.99	0	D	TROM_V_961638 assembled
BXA-CEI-8_a	atcctattttccaaaaacaaacaaaggcccagaaggtgaaaaaag	4039	species	Apiaceae	4037	Daucus	4038	Daucus carota	4039	84401	GGGCAATCCTGAGCCAA	56.66	0	CCATTGAGTCTCTGCACCTATC	56.99	0	D	TROM_V_164237 assembled
BXA-CLA-1_a	atcctgtttttagaaaacaaatgaaaatcaaataaagggttcagagaaagcaagaataaaag	157977	species	Ranunculaceae	3440	Delphinium	46246	Delphinium brachycentrum	157977	154084	GGGCAATCCTGAGCCAA	56.66	0	CCATTGAGTCTCTGCACCTATC	56.99	0	D	TROM_V_135780 assembled
BXA-AFL-2_a	atcctgtttttagaaaacaaatgaaaataaaataaagggttcagagaaagcaagaataaaag	46247	species	Ranunculaceae	3440	Delphinium	46246	Delphinium elatum	46247	67016	GGGCAATCCTGAGCCAA	56.66	0	CCATTGAGTCTCTGCACCTATC	56.99	0	D	TROM_V_964532 assembled
CDM-AEQ-1_a	atccatgttttgagaaaacaagggggttctcgaactagaatgcaaaggaaaag	368347	species	Poaceae	4479	Deschampsia	15452	Deschampsia brevifolia	368347	135331	GGGCAATCCTGAGCCAA	56.66	0	CCATTGAGTCTCTGCACCTATC	56.99	0	D	TROM_V_135695 assembled
CDM-ATH-1_a	atccatgttttgagaaaacaagggggttctcgaactagaatgcaaaggaaaag	227223	subspecies	Poaceae	4479	Deschampsia	15452	Deschampsia cespitosa	37723	135286	GGGCAATCCTGAGCCAA	56.66	0	CCATTGAGTCTCTGCACCTATC	56.99	0	D	TROM_V_135069 assembled
CDM-ATI-1_a	atccatgttttgagaaaacaagggggttctcgaactagaatgcaaaggaaaag	227224	varietas	Poaceae	4479	Deschampsia	15452	Deschampsia cespitosa	37723	135333	GGGCAATCCTGAGCCAA	56.66	0	CCATTGAGTCTCTGCACCTATC	56.99	0	D	TROM_V_351125 assembled
CDM-ANF-1_a	atccatgttttgagaaaacaagggggttctcgaactagaatgcaaaggaaaag	227224	varietas	Poaceae	4479	Deschampsia	15452	Deschampsia cespitosa	37723	135333	GGGCAATCCTGAGCCAA	56.66	0	CCATTGAGTCTCTGCACCTATC	56.99	0	D	TROM_V_SB051 assembled
BXA-CCQ-1_a	atccatgttttgagaaaacaagggggttctcgaactagaatgcaaaggaaaag	232322	species	Poaceae	4479	Deschampsia	15452	Deschampsia sukatschewii	232322	135332	GGGCAATCCTGAGCCAA	56.66	0	CCATTGAGTCTCTGCACCTATC	56.99	0	D	TROM_V_135312 assembled
BXA-AFM-1_a	atcctgggttacgcgaacaaaccggagtttagaaagcgagaaaaaaagg	89411	species	Brassicaceae	3700	Descurainia	89410	Descurainia sophia	89411	153919	GGGCAATCCTGAGCCAA	56.66	0	CCATTGAGTCTCTGCACCTATC	56.99	0	D	TROM_V_651039 assembled
CDM-BFJ-1_a	ctccttttgtttccttttttcaaaagaaaaaaag	278075	species	Caryophyllaceae	3568	Dianthus	3569	Dianthus barbatus	278075	149660	GGGTAATCCTGAGCCAA	48.78	1	CCTTTGAGTCTCTGCACCTATC	51.87	1	D	TROM_V_960858 assembled
CDM-BFK-1_a	ctccttttgtttccttttttcaaaagaaaaaaag	202448	species	Caryophyllaceae	3568	Dianthus	3569	Dianthus deltoides	202448	150038	GGGTAATCCTGAGCCAA	48.78	1	CCTTTGAGTCTCTGCACCTATC	51.87	1	D	TROM_V_966923 assembled
CDM-BFL-1_a	ctccttttgtttccttttttcaaaagaaaaaaag	288950	species	Caryophyllaceae	3568	Dianthus	3569	Dianthus superbus	288950	149645	GGGTAATCCTGAGCCAA	48.78	1	CCTTTGAGTCTCTGCACCTATC	51.87	1	D	TROM_V_966579 assembled
BXA-AFD-78_a	atcctgtttttcgaaaacaaagaaagattcagaaagcgaaaaaaaag	13487	species	Diapensiaceae	16673	Diapensia	13486	Diapensia lapponica	13487	26359	GGGCAATCCTGAGCCAA	56.66	0	CCATTGAGTCTCTGCACCTATC	56.99	0	D	TROM_V_134131 assembled
BXA-AFQ-7_a	atcctgttttcagaaaaaaagggggggttccgaaaacaagaatacaaaaag	332430	species	Papaveraceae	3465	Dicentra	22680	Dicentra formosa	332430	6224	GGGCAATCCTGAGCCAA	56.66	0	CCGTTGAGTCTCTGCACCTATC	53.99	1	D	TROM_V_149285 assembled
CDM-AZL-42_a	atcctgttttcaaaaaataaattaaagggttccgaaaacgagaatccaaaaaggaaaaag	54415	species	Papaveraceae	3465	Lamprocapnos	54414	Lamprocapnos spectabilis	54415	54223	GGGCAATCCTGAGCCAA	56.66	0	CCGTTGAGTCTCTGCACCTATC	53.99	1	D	TROM_V_148775 assembled
CDM-APJ-1_a	atcccttttttgaaaaaacaagcggttttcaaactagaacccaaaggaaaag	121769	species	Poaceae	4479	Digitaria	66017	Digitaria sanguinalis	121769	138963	GGGCAATCCTGAGCCAA	56.66	0	CCATTGAGTCTCTGCACCTATC	56.99	0	D	TROM_V_108171 assembled
CDM-APQ-45_a	atcctgtttagcaaatggcgg	34168	species	Lycopodiaceae	3250	Diphasiastrum	455304	Diphasiastrum complanatum	34168	40413	AGGCGATCCTGAGCCAA	45.23	2	CCATCGAGTCTCTGCACCTATC	49.86	1	D	TROM_V_85570 assembled
CDM-AUT-1_a	atcctgtttagcaaatggcgg	455306	species	Lycopodiaceae	3250	Diphasiastrum	455304	Diphasiastrum montellii	455306	51652	AGGCGATCCTGAGCCAA	45.23	2	CCATCGAGTCTCTGCACCTATC	49.86	1	D	TROM_V_91456 assembled
CDM-BFM-1_a	atcctgggttacgcgaacaaaccggagtttagaaagcgg	360583	species	Brassicaceae	3700	Diplotaxis	3731	Diplotaxis muralis	360583	153307	GGGCAATCCTGAGCCAA	56.66	0	CCATTGAGTCTCTGCACCTATC	56.99	0	D	TROM_V_170182 assembled
CDM-BFN-1_a	atcctgggttacgcgaacaaaccggagtttagaaagcgg	264416	species	Brassicaceae	3700	Diplotaxis	3731	Diplotaxis tenuifolia	264416	153307	GGGCAATCCTGAGCCAA	56.66	0	CCATTGAGTCTCTGCACCTATC	56.99	0	D	TROM_V_163819 assembled
CDM-BFO-1_a	atccagttttccgaaaacaaacaagggttcagaaagctaaaatcaaaaaaaag	183561	species	Caprifoliaceae	4200	Dipsacus	40573	Dipsacus fullonum	183561	19274	GGGCAATCCTGAGCCAA	56.66	0	CCATTGAGTCTCTGCACCTATC	56.99	0	D	TROM_V_159792 assembled
CDM-BFP-1_a	atccagttttccgaaaacaaacaagggttcagaaagctaaaatcaaaaaaaag	398308	species	Caprifoliaceae	4200	Dipsacus	40573	Dipsacus strigosus	398308	131709	GGGCAATCCTGAGCCAA	56.66	0	CCATTGAGTCTCTGCACCTATC	56.99	0	D	TROM_V_159787 assembled
BXA-CGH-1_a	atcctctttttcgaaaacaaaggttaaaggaaaataaaaaaaggggg	272082	species	Primulaceae	4335	Primula	49647	Primula frigida	272082	154241	GGGTAATCCTGAGCCAA	48.78	1	CCATTGAGTCTCTGCACCTATC	56.99	0	D	TROM_V_135782 assembled
BXA-AFP-1_a	atcacgttttccgaaaacaaacaaaggttcagaaagcgaaaaaaaaag	118758	species	Asteraceae	4210	Doronicum	98683	Doronicum columnae	118758	152773	GGGCAATCCTGAGCCAA	56.66	0	CCATCGAGTCTCTGCACCTATC	49.86	1	D	TROM_V_965897 assembled
BXA-AFK-3_a	atcacgttttccgaaaacaaacaaaggttcagaaagcgaaaaaaaaag	118766	species	Asteraceae	4210	Doronicum	98683	Doronicum macrophyllum	118766	54164	GGGCAATCCTGAGCCAA	NA	0	CCATCGAGTCTCTGCACCTATC	41.63	1	R	TROM_V_967127 assembled
BXA-AVV-1_a	atcacgttttccgaaaacaaacaaaggttcagaaagcgaaaaaaaaag	118769	species	Asteraceae	4210	Doronicum	98683	Doronicum orientale	118769	152720	GGGCAATCCTGAGCCAA	56.66	0	CCATCGAGTCTCTGCACCTATC	49.86	1	D	TROM_V_70512 assembled
BXA-AFN-5_a	atcacgttttccgaaaacaaacaaaggttcagaaagcgaaaaaaaag	118770	species	Asteraceae	4210	Doronicum	98683	Doronicum pardalianches	118770	8803	GGGCAATCCTGAGCCAA	56.66	0	CCATCGAGTCTCTGCACCTATC	49.86	1	D	TROM_V_964266 assembled
BXA-CDH-1_a	atcctggtttacgcgaacaaaccaaagtgtagaaagcgagaaagaagg	208904	species	Brassicaceae	3700	Draba	87301	Draba alpina	208904	153778	GGGCAATCCTGAGCCAA	56.66	0	CCATTGAGTCTCTGCACCTATC	56.99	0	D	TROM_V_202300 assembled
BXA-CDG-1_a	atcctggtttacgcgaacaaaccaaccaaagtgtagaaagcgagaaagaagg	381143	species	Brassicaceae	3700	Draba	87301	Draba arctica	381143	153705	GGGCAATCCTGAGCCAA	56.66	0	CCATTGAGTCTCTGCACCTATC	56.99	0	D	TROM_V_351118 assembled
BXA-BLP-1_a	atcctggtttacgcgaacaaaccaaagtgtagaaagcgagaaagaagg	381144	species	Brassicaceae	3700	Draba	87301	Draba arctogena	381144	75449	GGGCAATCCTGAGCCAA	56.66	0	CCATTGAGTCTCTGCACCTATC	56.99	0	D	TROM_V_87555 assembled
CDM-ACE-1_a	atcctggtttacgcgaacaaaccaaagtgtagaaagcgagaaagaagg	2005303	species	Brassicaceae	3700	Draba	87301	Draba cacuminum	2005303	153629	GGGCAATCCTGAGCCAA	56.66	0	CCATTGAGTCTCTGCACCTATC	56.99	0	D	TROM_V_17416 assembled
BXA-CDF-1_a	atcctggtttacgcgaacaaaccaaagtgtagaaagcgagaaagaagg	171814	species	Brassicaceae	3700	Draba	87301	Draba cana	171814	153554	GGGCAATCCTGAGCCAA	56.66	0	CCATTGAGTCTCTGCACCTATC	56.99	0	D	TROM_V_201154 assembled
BXA-CDD-1_a	atcctggtttacgcgaacaaaccaaagtgtagaaagcgagaaagaagg	311929	species	Brassicaceae	3700	Draba	87301	Draba glacialis	311929	153929	GGGCAATCCTGAGCCAA	56.66	0	CCATTGAGTCTCTGCACCTATC	56.99	0	D	TROM_V_202299 assembled
CDM-ANJ-1_a	atcctggtttacgcgaacaaaccaaccaaagtgtagaaagcgagaaagaagg	311925	species	Brassicaceae	3700	Draba	87301	Draba cinerea	311925	76005	GGGCAATCCTGAGCCAA	56.66	0	CCATTGAGTCTCTGCACCTATC	56.99	0	D	TROM_V_136118 assembled
BXA-CDE-1_a	atcctggtttacgcgaacaaaccaaagtgtagaaagcgagaaagaagg	381151	species	Brassicaceae	3700	Draba	87301	Draba corymbosa	381151	153713	GGGCAATCCTGAGCCAA	56.66	0	CCATTGAGTCTCTGCACCTATC	56.99	0	D	TROM_V_65034 assembled
BXA-BVF-1_a	atcctggtttacgcgaacaaaccaaagtgtagaaagcgagaaagaagg	95392	species	Brassicaceae	3700	Draba	87301	Draba fladnizensis	95392	153827	GGGCAATCCTGAGCCAA	56.66	0	CCATTGAGTCTCTGCACCTATC	56.99	0	D	TROM_V_26304 assembled
CDM-BFQ-1_a	atcctggtttacgcgaacaaaccaaagtgtagaaagcgagaaagaagg	95396	species	Brassicaceae	3700	Draba	87301	Draba glabella	95396	153648	GGGCAATCCTGAGCCAA	56.66	0	CCATTGAGTCTCTGCACCTATC	56.99	0	D	TROM_V_965518 assembled
BXA-CJP-1_a	atcctggtttacgcgaacaaaccaaagtgtagaaagcgagaaagaagg	311943	species	Brassicaceae	3700	Draba	87301	Draba juvenilis	311943	153759	GGGCAATCCTGAGCCAA	56.66	0	CCATTGAGTCTCTGCACCTATC	56.99	0	D	TROM_V_201537 assembled
BXA-BKQ-1_a	atcctattttccaaaaacaaacaaaggcccataaggtgaaaaaag	54703	species	Apiaceae	4037	Angelica	40948	Angelica sylvestris	54703	147109	GGGCAATCCTGAGCCAA	56.66	0	CCATTGAGTCTCTGCACCTATC	56.99	0	D	TROM_V_650592 assembled
BXA-CKZ-1_a	atcctggtttacgcgaacaaaccaaagtgtagaaagcgagaaagaagg	171818	species	Brassicaceae	3700	Draba	87301	Draba lonchocarpa	171818	153671	GGGCAATCCTGAGCCAA	56.66	0	CCATTGAGTCTCTGCACCTATC	56.99	0	D	TROM_V_135786 assembled
BXA-CDC-1_a	atcctggtttacgcgaacaaaccaaagtgtagaaagcgagaaagaagg	311954	species	Brassicaceae	3700	Draba	87301	Draba micropetala	311954	153681	GGGCAATCCTGAGCCAA	56.66	0	CCATTGAGTCTCTGCACCTATC	56.99	0	D	TROM_V_82817 assembled
BXA-CDB-1_a	atcctggtttacgcgaacaaaccaaagtgtagaaagcgagaaagaagg	171823	species	Brassicaceae	3700	Draba	87301	Draba nivalis	171823	153662	GGGCAATCCTGAGCCAA	56.66	0	CCATTGAGTCTCTGCACCTATC	56.99	0	D	TROM_V_135014 assembled
BMB-GC-13_a	atcctggtttacgcgaacaaaccaaagtgtagaaagcgagaaagaagg	311957	species	Brassicaceae	3700	Draba	87301	Draba norvegica	311957	56185	GGGCAATCCTGAGCCAA	NA	0	CCATTGAGTCTCTGCACCTATC	52.09	0	R	TROM_V_962176 assembled
BXA-CCZ-1_a	atcctggtttacgcgaacaaaccaaagtgtagaaagcgagaaagaagg	381184	species	Brassicaceae	3700	Draba	87301	Draba rupestris	381184	153572	GGGCAATCCTGAGCCAA	56.66	0	CCATTGAGTCTCTGCACCTATC	56.99	0	D	TROM_V_202494 assembled
BXA-CDA-1_a	atcctggtttacgcgaacaaaccaaccaaagtgtagaaagcgagaaagaagg	311958	species	Brassicaceae	3700	Draba	87301	Draba oblongata	311958	153648	GGGCAATCCTGAGCCAA	56.66	0	CCATTGAGTCTCTGCACCTATC	56.99	0	D	TROM_V_90988 assembled
CDM-BFR-1_a	atcctggtttacgcgaacaaaccaaagtgtagaaagcgagaaagaagg	381173	species	Brassicaceae	3700	Draba	87301	Draba oxycarpa	381173	153890	GGGCAATCCTGAGCCAA	56.66	0	CCATTGAGTCTCTGCACCTATC	56.99	0	D	TROM_V_134261 assembled
BXA-CKY-1_a	atcctggtttacgcgaacaaaccaaagtgtagaaagcgagaaagaagg	282782	species	Brassicaceae	3700	Draba	87301	Draba palanderiana	282782	153874	GGGCAATCCTGAGCCAA	56.66	0	CCATTGAGTCTCTGCACCTATC	56.99	0	D	TROM_V_135787 assembled
CDM-ANI-1_a	atcctggtttacgcgaaccaaccagagtgtagaaagcgagaaagaagg	311962	species	Brassicaceae	3700	Draba	87301	Draba pauciflora	311962	153671	GGGCAATCCTGAGCCAA	56.66	0	CCATTGAGTCTCTGCACCTATC	56.99	0	D	TROM_V_64171 assembled
BXA-CKX-1_a	atcctggtttacgcgaataaaccagagtgtagaaagcgagaaagaagg	282781	species	Brassicaceae	3700	Draba	87301	Draba sibirica	282781	153478	GGGCAATCCTGAGCCAA	56.66	0	CCATTGAGTCTCTGCACCTATC	56.99	0	D	TROM_V_135788 assembled
BXA-CCY-1_a	atcctggtttacgcgaacaaaccaaagtgtagaaagcgagaaagaagg	282783	species	Brassicaceae	3700	Draba	87301	Draba subcapitata	282783	153569	GGGCAATCCTGAGCCAA	56.66	0	CCATTGAGTCTCTGCACCTATC	56.99	0	D	TROM_V_202226 assembled
CDM-AIA-1_a	atcctagtttacgcgaacaaaccagagtttagaaagcgagaaaggagg	208932	species	Brassicaceae	3700	Drabella	1394159	Drabella muralis	208932	154099	GGGCAATCCTGAGCCAA	56.66	0	CCATTGAGTCTCTGCACCTATC	56.99	0	D	TROM_V_170117 assembled
CDM-AKV-42_a	atcctagtttacgcgaacaaaccagagtttagaaagcgagaaaggagg	208932	species	Brassicaceae	3700	Drabella	1394159	Drabella muralis	208932	39707	GGGCAATCCTGAGCCAA	56.66	0	CCATTGAGTCTCTGCACCTATC	56.99	0	D	TROM_V_170117 assembled
CDM-BFU-1_a	atcctgttttctcaaaacaaaggttcaaaaaacgacaaaaaag	39297	species	Lamiaceae	4136	Dracocephalum	39166	Dracocephalum ruyschiana	39297	150949	GGGCAATCCTGAGCCAA	56.66	0	CCATTGAGTCTCTGCACCTATC	56.99	0	D	TROM_V_18816 assembled
BXA-BAR-20_a	ctcctattttttacgaaagcaaaaaaagaaaggttcaaaaaacgggaatcaacatgaaaaaacaaag	173389	species	Droseraceae	4360	Drosera	4363	Drosera anglica	173389	8690	GGGTCATCCTGAGCCAA	44.74	2	CCATTGAGTCTCTGCACCTATC	56.99	0	D	TROM_V_968045 assembled
CDM-AIQ-1_a	atcctgttttatgaaaacaaacaagggtttcagaaagcgcgaataaaaagg	395290	species	Rosaceae	3745	Dryas	48230	Dryas integrifolia	395290	158331	GGGCAATCCTGAGCCAA	56.66	0	CCATTGAGTCTCTGCACCTATC	56.99	0	D	TROM_V_201494 assembled
BXA-CCX-3_a	atcctgttttatgaaaacaaacaagggtttcagaaagcgcgaataaaaagg	395290	species	Rosaceae	3745	Dryas	48230	Dryas integrifolia	395290	87256	GGGCAATCCTGAGCCAA	56.66	0	CCATTGAGTCTCTGCACCTATC	56.99	0	D	TROM_V_200518 assembled
BXA-BVB-1_a	atcctgttttatgaaaacaaacaagggtttcagaaagcgcgaataaaaagg	57948	species	Rosaceae	3745	Dryas	48230	Dryas octopetala	57948	158202	GGGCAATCCTGAGCCAA	56.66	0	CCATTGAGTCTCTGCACCTATC	56.99	0	D	TROM_V_963983 assembled
BMB-CB-10_a	atcttgtcttactcaaatgaatttcgggcgatgaggcga	239563	species	Dryopteridaceae	29607	Dryopteris	3287	Dryopteris expansa	239563	46681	GGGCAATCCTGAGCCAA	NA	0	CCGTCGAGTCTCTGTACCTATC	23.02	3	R	TROM_V_96774 assembled
BMB-LR-8_a	atcttgtcttactcaaatgaatttcgggcgatgaggcga	3289	species	Dryopteridaceae	29607	Dryopteris	3287	Dryopteris filix-mas	3289	13984	GGGCAATCCTGAGCCAA	NA	0	CCGTCGAGTCTCTGTACCTATC	23.02	3	R	TROM_V_97054 assembled
BXA-CLZ-1_a	atccgtgttttgagaaaacaagggggttctcgaactagaatacaaaagaaaag	227222	species	Poaceae	4479	Dupontia	227221	Dupontia fisheri	227222	136525	GGGCAATCCTGAGCCAA	56.66	0	CCATTGAGTCTCTGCACCTATC	56.99	0	D	TROM_V_61077 assembled
CDM-ALE-1_a	atccgtgttttgagaaaacaagggggttctcgaactagaatacaaaagaaaag	376119	subspecies	Poaceae	4479	Dupontia	227221	Dupontia fisheri	227222	136504	GGGCAATCCTGAGCCAA	56.66	0	CCATTGAGTCTCTGCACCTATC	56.99	0	D	TROM_V_61105 assembled
CDM-API-10_a	atcccttttttgaaaaaacaagtggttctcaaactagaacccaaaagaaaag	90397	species	Poaceae	4479	Echinochloa	45618	Echinochloa crus-galli	90397	58120	GGGCAATCCTGAGCCAA	NA	0	CCATTGAGTCTCTGCACCTATC	52.09	0	R	TROM_V_108162 assembled
BXA-BLQ-1_a	atcacgttttccgaaaacaaacaaaggttcagaaagcgaaaatcaaaaag	9372	species	Asteraceae	4210	Echinops	32194	Echinops exaltatus	9372	153155	GGGCAATCCTGAGCCAA	56.66	0	CCATCGAGTCTCTGCACCTATC	49.86	1	D	TROM_V_79869 assembled
CDM-ANT-1_a	atcctggttttcaaaaacaaataaaggttcataaagacagaaaaaaaag	125027	species	Elatinaceae	125023	Elatine	125026	Elatine hydropiper	125027	155343	GGGCAATCCTGAGCCAA	56.66	0	CCATTGAGTCTCTGCACCTATC	56.99	0	D	TROM_V_962801 assembled
CDM-BFY-1_a	atcctgtttttcaaaaacaaataaaggttcataaagacagaaaaaaaaag	1922202	species	Elatinaceae	125023	Elatine	125026	Elatine orthosperma	1922202	155432	GGGCAATCCTGAGCCAA	56.66	0	CCATTGAGTCTCTGCACCTATC	56.99	0	D	TROM_V_164313 assembled
CDM-ARV-1_a	atcatttttttttgaaaaaaaaaatatctagatagaaaaaatagatatctagatagatctatataatctattatatatctagatatagatagatatagaattatctataataaaaag	280053	species	Cyperaceae	4609	Eleocharis	46324	Eleocharis acicularis	280053	173625	GGGCAATCCTGAGCCAA	56.66	0	CCATCGAGTCTCTGCACCTATC	49.86	1	D	TROM_V_963118 assembled
BXA-CBM-10_a	atcttctttttgagaaaaagaaatatataaaatatttcttatttcagataagaaataatattttttcttatctaatattaaa	301497	species	Cyperaceae	4609	Carex	13398	Carex rufina	301497	9753	GGGCAATCCTGAGCCAA	NA	0	CCATTGAGTCTCTGCACCTATC	52.09	0	R	TROM_V_14533 assembled
CDM-ARU-180_a	atcattttttttttttttaatatctagatagaaaaaatagatatctagatagatagatagatctagataatctattatctatctataattctatagatatagaattatctataataaaaag	280064	species	Cyperaceae	4609	Eleocharis	46324	Eleocharis mamillata	280064	19990	GGGCAATCCTGAGCCAA	NA	0	CCATCGAGTCTCTGCACCTATC	41.63	1	R	TROM_V_651572 assembled
CDM-AOP-25_a	atcatttttttttttttaatatctatctagaaaaaatatatctagatatatatatatatatatataatattctatatatatagatatagaattatctataataaaaag	46325	species	Cyperaceae	4609	Eleocharis	46324	Eleocharis quinqueflora	46325	11862	GGGCAATCCTGAGCCAA	56.66	0	CCATCGAGTCTCTGCACCTATC	49.86	1	D	TROM_V_81259 assembled
CDM-ARS-64_a	atcattttttttttttttaatatctagatagaaaaaatagatatctagatagatagatagatctagataatctattatctatctataattctatagatatagaattatctataataaaaag	669671	species	Cyperaceae	4609	Eleocharis	46324	Eleocharis uniglumis	669671	2951	GGGCAATCCTGAGCCAA	NA	0	CCATCGAGTCTCTGCACCTATC	41.63	1	R	TROM_V_92676 assembled
CDM-ARS-65_a	atcttctttttgagaaaaagaaatatagaaaatatttcttatttcagataagaaagaataatattttttatctaatattaaa	669671	species	Cyperaceae	4609	Eleocharis	46324	Eleocharis uniglumis	669671	2863	GGGCAATCCTGAGCCAA	NA	0	CCATCGAGTCTCTGCACCTATC	41.63	1	R	TROM_V_92676 assembled
CDM-ARP-1_a	atccgtgttttgagaaaacaaggggttctcgaactagaatacaaaggaaaag	430623	species	Poaceae	4479	Elymus	15492	Elymus alaskanus	430623	135180	GGGCAATCCTGAGCCAA	56.66	0	CCATTGAGTCTCTGCACCTATC	56.99	0	D	TROM_V_350905 assembled
CDM-ARQ-1_a	atccgtgttttgagaaaacaaggggttctcgaactagaatacaaaggaaaag	430623	species	Poaceae	4479	Elymus	15492	Elymus alaskanus	430623	135175	GGGCAATCCTGAGCCAA	56.66	0	CCATTGAGTCTCTGCACCTATC	56.99	0	D	TROM_V_50792 assembled
CDM-ADC-5_a	atccgtgttttgagaaggggttctcgaactagaatacaaaggaaaag	129741	species	Poaceae	4479	Elymus	15492	Elymus caninus	129741	21759	GGGCAATCCTGAGCCAA	NA	0	CCATTGAGTCTCTGCACCTATC	52.09	0	R	TROM_V_201180 assembled
BXA-BLI-1_a	atccgtgttttgagaaaacaaggggttctcgaactagaatacaaaggaaaag	129741	species	Poaceae	4479	Elymus	15492	Elymus caninus	129741	135197	GGGCAATCCTGAGCCAA	56.66	0	CCATTGAGTCTCTGCACCTATC	56.99	0	D	TROM_V_650465 assembled
BXA-APV-6_a	atccgtgttttgagaaaacaaggggttctcgaactagaatacaaaggaaaag	129741	species	Poaceae	4479	Elymus	15492	Elymus caninus	129741	12114	GGGCAATCCTGAGCCAA	56.66	0	CCATTGAGTCTCTGCACCTATC	56.99	0	D	TROM_V_962251 old_id 1891477 used_id Agropyron caninum Elymus caninus Roegneria canina assembled
BXA-BAK-2_a	atccgtgttttgagaaaacaaggggttctcgaactagaatacaaaggaaaag	430624	species	Poaceae	4479	Elymus	15492	Elymus fibrosus	430624	12967	GGGCAATCCTGAGCCAA	NA	0	CCATTGAGTCTCTGCACCTATC	52.09	0	R	TROM_V_350563 assembled
BXA-CLY-1_a	atccgtgttttgagaaaacaaggggttctcgaactagaatacaaaggaaaag	1301356	subspecies	Poaceae	4479	Elymus	15492	Elymus alaskanus	430623	135063	GGGCAATCCTGAGCCAA	56.66	0	CCATTGAGTCTCTGCACCTATC	56.99	0	D	TROM_V_201917 assembled
BMB-KQ-9_a	atccgtgttttgagaaaacaaagaaaggggttctcgaactagaatacaaaggaaaag	52152	species	Poaceae	4479	Elymus	15492	Elymus repens	52152	10779	GGGCAATCCTGAGCCAA	NA	0	CCATTGAGTCTCTGCACCTATC	52.09	0	R	TROM_V_966376 assembled
BXA-CKW-21_a	atcctttatttggcaaacaaacaaagattccgaaagctaaaaaaag	191066	species	Ericaceae	4345	Empetrum	45918	Empetrum nigrum	191066	11253	GGGCAATCCTGAGCCAA	NA	0	CCATTGAGTCTCTGCACCTATC	52.09	0	R	TROM_V_135794 assembled
CDM-BGA-1_a	atcctattttacgaaaaccagcaccgggggtttagaaagcgataaaaaaaaag	669676	species	Onagraceae	3934	Epilobium	13054	Epilobium alsinifolium	669676	161066	GGGCAATCCTGAGCCAA	56.66	0	CCATTGAGTCTCTGCACCTATC	56.99	0	D	TROM_V_969015 assembled
CDM-BGB-1_a	atcctattttacgaaaaccagcaccgggggtttagaaagcgatcaaaaaaaag	669677	species	Onagraceae	3934	Epilobium	13054	Epilobium anagallidifolium	669677	160189	GGGCAATCCTGAGCCAA	56.66	0	CCATTGAGTCTCTGCACCTATC	56.99	0	D	TROM_V_39577 assembled
BXA-BVA-1_a	atcctattttacgaaaaccagcaccgggggtttagaaagcgatcaaaaaaaag	33132	species	Onagraceae	3934	Epilobium	13054	Epilobium ciliatum	33132	160633	GGGCAATCCTGAGCCAA	56.66	0	CCATTGAGTCTCTGCACCTATC	56.99	0	D	TROM_V_964413 assembled
CDM-BGD-1_a	atcctattttacgaaaaccagcaccgggggtttagaaagcgatcaaaaaaaag	669679	species	Onagraceae	3934	Epilobium	13054	Epilobium davuricum	669679	160766	GGGCAATCCTGAGCCAA	56.66	0	CCATTGAGTCTCTGCACCTATC	56.99	0	D	TROM_V_113931 assembled
CDM-BGE-10_a	atcctattttacgaaaaccagcaccgggggtttagaaagcgatcaaaaaaaag	210355	species	Onagraceae	3934	Epilobium	13054	Epilobium hirsutum	210355	21321	GGGCAATCCTGAGCCAA	NA	0	CCATTGAGTCTCTGCACCTATC	52.09	0	R	TROM_V_59188 assembled
BMB-KA-1_a	atcctattttacgaaaaccagcaccgggggtttagaaagcgatcaaaaaaaag	669680	species	Onagraceae	3934	Epilobium	13054	Epilobium hornemannii	669680	160284	GGGCAATCCTGAGCCAA	56.66	0	CCATTGAGTCTCTGCACCTATC	56.99	0	D	TROM_V_149355 assembled
CDM-AFK-1_a	atcctattttacgaaaaccagcaccgggggtttagaaagcgatcaaaaaaaag	2005304	species	Onagraceae	3934	Epilobium	13054	Epilobium leptocarpum	2005304	160084	GGGCAATCCTGAGCCAA	56.66	0	CCATTGAGTCTCTGCACCTATC	56.99	0	D	TROM_V_135796 assembled
CDM-BGG-1_a	atcctattttacgaaaaccagcaccgggggtttagaaagcgatcaaaaaaaag	470570	species	Onagraceae	3934	Epilobium	13054	Epilobium montanum	470570	160922	GGGCAATCCTGAGCCAA	56.66	0	CCATTGAGTCTCTGCACCTATC	56.99	0	D	TROM_V_968706 assembled
CDM-BGH-1_a	atcctattttacgaaaaccagcaccgggggtttagaaagcgataaaaaaaaag	426284	species	Onagraceae	3934	Epilobium	13054	Epilobium obscurum	426284	161584	GGGCAATCCTGAGCCAA	56.66	0	CCATTGAGTCTCTGCACCTATC	56.99	0	D	TROM_V_81871 assembled
BMB-EF-1_a	atcctattttacgaaaaccagcaccgggggtttagaaagcgatcaaaaaaaag	669682	species	Onagraceae	3934	Epilobium	13054	Epilobium palustre	669682	160964	GGGCAATCCTGAGCCAA	56.66	0	CCATTGAGTCTCTGCACCTATC	56.99	0	D	TROM_V_962480 assembled
CDM-AKD-6_a	atcctattttacgaaaaccagcaccgggggtttagaaagcgataaaaaaaaag	644182	species	Onagraceae	3934	Epilobium	13054	Epilobium parviflorum	644182	50661	GGGCAATCCTGAGCCAA	56.66	0	CCATTGAGTCTCTGCACCTATC	56.99	0	D	TROM_V_81913 assembled
BMB-LT-1_a	atctttgttttgagaaaaaaaaatggaaaatgagaataaaaagg	492483	species	Orchidaceae	4747	Epipactis	14457	Epipactis atrorubens	492483	159785	GGGCAATCCTGAGCCAA	56.66	0	CCATTGAGTCTCTGCACCTATC	56.99	0	D	TROM_V_990595 assembled
BXA-CHM-1_a	atctttgttttgagaaaaaaaaatggaaaatgagaataaaaagg	210730	species	Orchidaceae	4747	Epipactis	14457	Epipactis palustris	210730	56992	GGGCAATCCTGAGCCAA	56.66	0	CCATTGAGTCTCTGCACCTATC	56.99	0	D	TROM_V_128128 assembled
CDM-BGI-1_a	atcctattttacgaaaaccagcaccgggggtttagaaagcgatcaaaaaaaag	1155264	species	Onagraceae	3934	Epilobium	13054	Epilobium roseum	1155264	160982	GGGCAATCCTGAGCCAA	56.66	0	CCATTGAGTCTCTGCACCTATC	56.99	0	D	TROM_V_91252 assembled
CDM-AUR-1_a	attctacctag	1303115	subspecies	Equisetaceae	3256	Equisetum	3257	Equisetum arvense	3258	133191	AGACAATCCTGAGCCAA	36.66	2	CCATTGAGTCTCTGCACCTATT	54.34	1	D	TROM_V_963744 assembled
BMB-A-15_a	attctacctag	231680	species	Equisetaceae	3256	Equisetum	3257	Equisetum fluviatile	231680	33631	AGACAATCCTGAGCCAA	36.66	2	CCATTGAGTCTCTGCACCTATT	54.34	1	D	TROM_V_147417 assembled
BXA-ARH-10_a	attcgatttag	3262	species	Equisetaceae	3256	Equisetum	3257	Equisetum hyemale	3262	40353	AGACAATCCTGAGCCAA	NA	2	CCATTGAGTCTCTGCACCTATT	52.09	1	R	TROM_V_91561 assembled
BXA-ASE-10_a	attctatttag	113538	species	Equisetaceae	3256	Equisetum	3257	Equisetum palustre	113538	27783	AGACAATCCTGAGCCAA	36.66	2	CCATTGAGTCTCTGCACCTATT	54.34	1	D	TROM_V_97000 assembled
BXA-BLA-1_a	attctatttag	231681	species	Equisetaceae	3256	Equisetum	3257	Equisetum pratense	231681	130371	AGACAATCCTGAGCCAA	36.66	2	CCATTGAGTCTCTGCACCTATT	54.34	1	D	TROM_V_380161 assembled
BXA-BKV-1_a	attcgatttag	3261	species	Equisetaceae	3256	Equisetum	3257	Equisetum scirpoides	3261	132348	AGACAATCCTGAGCCAA	36.66	2	CCATTGAGTCTCTGCACCTATT	54.34	1	D	TROM_V_53322 assembled
BXA-BKT-1_a	attctacctag	231679	species	Equisetaceae	3256	Equisetum	3257	Equisetum sylvaticum	231679	133439	AGACAATCCTGAGCCAA	36.66	2	CCATTGAGTCTCTGCACCTATT	54.34	1	D	TROM_V_962503 assembled
CDM-AVL-1_a	attctatttag	3260	species	Equisetaceae	3256	Equisetum	3257	Equisetum telmateia	3260	132634	AGACAATCCTGAGCCAA	36.66	2	CCATTGAGTCTCTGCACCTCTT	48.82	2	D	TROM_V_145582 assembled
BMB-G-1_a	attcgatttag	231678	species	Equisetaceae	3256	Equisetum	3257	Equisetum variegatum	231678	130148	AGACAATCCTGAGCCAA	36.66	2	CCATTGAGTCTCTGCACCTATT	54.34	1	D	TROM_V_162312 assembled
BXA-CJG-1_a	atcacgttttccgaaaacaagcaaaggttcagaaagcgaaaataaaaaag	91246	species	Asteraceae	4210	Erigeron	41574	Erigeron acris	91246	152423	GGGCAATCCTGAGCCAA	56.66	0	CCATCGAGTCTCTGCACCTATC	49.86	1	D	TROM_V_94023 assembled
CDM-ANB-1_a	atcacgttttccgaaaacaagcaaaggttcagaaagcgaaaataaaaaag	91246	species	Asteraceae	4210	Erigeron	41574	Erigeron acris	91246	152428	GGGCAATCCTGAGCCAA	56.66	0	CCATCGAGTCTCTGCACCTATC	49.86	1	D	TROM_V_200484 assembled
CDM-BGK-1_a	atcacgttttccgaaaacaagcaaaggttcagaaagcgaaaataaaaaag	91248	species	Asteraceae	4210	Erigeron	41574	Erigeron annuus	91248	153192	GGGCAATCCTGAGCCAA	56.66	0	CCATCGAGTCTCTGCACCTATC	49.86	1	D	TROM_V_101337 assembled
CDM-ABV-8_a	atcacgttttccgaaaacaagcaaaggttcagaaagcgaaaataaaaaag	2042662	species	Asteraceae	4210	Erigeron	41574	Erigeron alpiniformis	2042662	27926	GGGCAATCCTGAGCCAA	NA	0	CCATCGAGTCTCTGCACCTATC	41.63	1	R	TROM_V_201508 assembled
BMB-IV-7_a	atcacgttttccgaaaacaagcaaaggttcagaaagcgaaaataaaaaag	91254	species	Asteraceae	4210	Erigeron	41574	Erigeron borealis	91254	12286	GGGCAATCCTGAGCCAA	NA	0	CCATCGAGTCTCTGCACCTATC	41.63	1	R	TROM_V_651531 assembled
CDM-AFJ-1_a	atcacgttttccgaaaacaagcaaaggttcagaaagcgaaaataaaaaag	91257	species	Asteraceae	4210	Erigeron	41574	Erigeron compositus	91257	152420	GGGCAATCCTGAGCCAA	56.66	0	CCATCGAGTCTCTGCACCTATC	49.86	1	D	TROM_V_135797 assembled
BXA-CFO-1_a	atcacgttttccgaaaacaagcaaaggttcagaaagcgaaaataaaaaag	1233961	species	Asteraceae	4210	Erigeron	41574	Erigeron elatus	1233961	152108	GGGCAATCCTGAGCCAA	56.66	0	CCATCGAGTCTCTGCACCTATC	49.86	1	D	TROM_V_135799 assembled
CDM-AJT-1_a	atcacgttttccgaaaacaagcaaaggttcagaaagcgaaaataaaaaag	1591266	species	Asteraceae	4210	Erigeron	41574	Erigeron elongatus	1591266	152457	GGGCAATCCTGAGCCAA	56.66	0	CCATCGAGTCTCTGCACCTATC	49.86	1	D	TROM_V_20129 assembled
BXA-BAE-1_a	atcacgttttccgaaaacaagcaaaggttcagaaagcgaaaataaaaaag	91272	species	Asteraceae	4210	Erigeron	41574	Erigeron humilis	91272	152416	GGGCAATCCTGAGCCAA	56.66	0	CCATCGAGTCTCTGCACCTATC	49.86	1	D	TROM_V_350073 assembled
CDM-ALD-1_a	atcacgttttccgaaaacaagcaaaggttcagaaagcgaaaataaaaaag	669684	species	Asteraceae	4210	Erigeron	41574	Erigeron hyperboreus	669684	152788	GGGCAATCCTGAGCCAA	56.66	0	CCATCGAGTCTCTGCACCTATC	49.86	1	D	TROM_V_135800 assembled
CDM-ADK-14_a	atcacgttttccgaaaacaagcaaaggttcagaaagcgaaaataaaaaag	2042664	species	Asteraceae	4210	Erigeron	41574	Erigeron muirii	2042664	26192	GGGCAATCCTGAGCCAA	56.66	0	CCATCGAGTCTCTGCACCTATC	49.86	1	D	TROM_V_135882 assembled
BXA-CHG-1_a	atcacgttttccgaaaacaagcaaaggttcagaaagcgaaaataaaaaag	1981220	species	Asteraceae	4210	Erigeron	41574	Erigeron peregrinus	1981220	152629	GGGCAATCCTGAGCCAA	56.66	0	CCATCGAGTCTCTGCACCTATC	49.86	1	D	TROM_V_201826 assembled
CDM-ADB-1_a	atcacgttttccgaaaacaagcaaaggttcagaaagcgaaaataaaaaag	2042663	species	Asteraceae	4210	Erigeron	41574	Erigeron denalii	2042663	152271	GGGCAATCCTGAGCCAA	56.66	0	CCATCGAGTCTCTGCACCTATC	49.86	1	D	TROM_V_135798 assembled
CDM-ACI-1_a	atcacgttttccgaaaacaagcaaaggttcagaaagcgaaaataaaaaag	2005305	species	Asteraceae	4210	Erigeron	41574	Erigeron silenifolius	2005305	152419	GGGCAATCCTGAGCCAA	56.66	0	CCATCGAGTCTCTGCACCTATC	49.86	1	D	TROM_V_200436 assembled
BMB-IT-5_a	atcacgttttccgaaaacaagcaaaggttcagaaagcgaaaataaaaaag	72932	species	Asteraceae	4210	Erigeron	41574	Erigeron uniflorus	72932	12336	GGGCAATCCTGAGCCAA	56.66	0	CCATCGAGTCTCTGCACCTATC	49.86	1	D	TROM_V_964987 old_id 1734422 used_id Erigeron uniflorus assembled
CDM-ANA-1_a	atcacgttttccgaaaacaagcaaaggttcagaaagcgaaaataaaaaag	669683	varietas	Asteraceae	4210	Erigeron	41574	Erigeron uniflorus	72932	152342	GGGCAATCCTGAGCCAA	56.66	0	CCATCGAGTCTCTGCACCTATC	49.86	1	D	TROM_V_135086 assembled
BMB-DA-10_a	atctttcattttgagaaaatgagagatataaaatatctcttatttattataagaaataaaatatttcttatctaatattaaa	1540200	subspecies	Cyperaceae	4609	Eriophorum	46326	Eriophorum angustifolium	100292	12341	GGGCAATCCTGAGCCAA	NA	0	CCATCGAGTCTCTGCACCTATC	41.63	1	R	TROM_V_92880 assembled
BXA-CEQ-22_a	atctttcattttgagaaaatgagagatataaaatatctcttatttattataagaaataaaatatttcttatctaatattaaa	1301360	species	Cyperaceae	4609	Eriophorum	46326	Eriophorum triste	1301360	12420	GGGCAATCCTGAGCCAA	56.66	0	CCATCGAGTCTCTGCACCTATC	49.86	1	D	TROM_V_135869 assembled
CDM-AJK-19_a	atctttcattttgagaaaatgagagatataaaatatctcttatttattataagaaataaaatatttcttatctaatattaaa	669688	species	Cyperaceae	4609	Eriophorum	46326	Eriophorum callitrix	669688	12995	GGGCAATCCTGAGCCAA	NA	0	CCATCGAGTCTCTGCACCTATC	41.63	1	R	TROM_V_135868 assembled
BMB-GR-15_a	atctttcattttgaaaaaatgagagatataaaatatctcttatttattataagaaataaaatatttcttatctaatattaaa	395292	species	Cyperaceae	4609	Eriophorum	46326	Eriophorum scheuchzeri	395292	11182	GGGCAATCCTGAGCCAA	56.66	0	CCATCGAGTCTCTGCACCTATC	49.86	1	D	TROM_V_147255 assembled
BMB-GS-17_a	atctttcattttgagaaaatgagagatataaaatatctcttatttattataagaaataaaatatttcttatctaatattaaa	76438	species	Cyperaceae	4609	Eriophorum	46326	Eriophorum vaginatum	76438	12332	GGGCAATCCTGAGCCAA	NA	0	CCATCGAGTCTCTGCACCTATC	41.63	1	R	TROM_V_91221 assembled
BXA-CAC-1_a	atcctgttttacgaaaatgaagagggcctcagaaagcgagaataataaaaaaaag	301481	species	Geraniaceae	4027	Erodium	21555	Erodium cicutarium	301481	117400	GGGCAATCCTGAGCCAA	56.66	0	CCATCGAGTCTCTGCACCTCTC	43.26	2	D	TROM_V_162669 assembled
CDM-BFS-2_a	atcctggtttacgcgaataaacctgaatttagaaagcgaaaaaggagg	161951	species	Brassicaceae	3700	Draba	87301	Draba verna	161951	45392	GGGCAATCCTGAGCCAA	NA	0	CCATTGAGTCTCTGCACCTATC	52.09	0	R	TROM_V_71144 assembled
CDM-BGL-1_a	atcctgggttacgcgaacaaaccagagtttagaaagcgg	180536	species	Brassicaceae	3700	Eruca	19151	Eruca vesicaria	180536	153546	GGGCAATCCTGAGCCAA	56.66	0	CCATTGAGTCTCTGCACCTATC	56.99	0	D	TROM_V_114452 assembled
CDM-AGI-1_a	atcctgttttccaaaaaaaaacaaaggttcagaaggtgaaaagg	455077	species	Apiaceae	4037	Eryngium	43070	Eryngium maritimum	455077	155172	GGGCAATCCTGAGCCAA	56.66	0	CCATTGAGTCTCTGCACCTATC	56.99	0	D	TROM_V_48199 assembled
CDM-ALK-1_a	atcctggtttacgcgaacaaatcggagtttagaaagcgagaaaaaagg	910636	species	Brassicaceae	3700	Erysimum	65352	Erysimum inconspicuum	910636	154633	GGGCAATCCTGAGCCAA	56.66	0	CCATTGAGTCTCTGCACCTATC	56.99	0	D	TROM_V_135802 assembled
BXA-CHC-1_a	atcctggtttacgcgaacaaatcggagtttagaaagcgagaaaaaagg	669694	species	Brassicaceae	3700	Erysimum	65352	Erysimum pallasii	669694	154722	GGGCAATCCTGAGCCAA	56.66	0	CCATTGAGTCTCTGCACCTATC	56.99	0	D	TROM_V_90232 assembled
CDM-ACM-1_a	atcctggtttacgcgaacaaatcggagtttagaaagcgagaaaaaagg	155756	species	Brassicaceae	3700	Erysimum	65352	Erysimum hieraciifolium	155756	154638	GGGCAATCCTGAGCCAA	56.66	0	CCATTGAGTCTCTGCACCTATC	56.99	0	D	TROM_V_968215 assembled
BXA-AKV-1_a	atcctgttttcagaaaacaaagaaggtttctgaaagtgagaataaaaaaag	3467	species	Papaveraceae	3465	Eschscholzia	3466	Eschscholzia californica	3467	159925	GGGCAATCCTGAGCCAA	56.66	0	CCATTGAGTCTCTGCACCTATC	56.99	0	D	TROM_V_964397 assembled
CDM-BGM-1_a	atcacgttttccgaaaacaaacaaaggttcagaaagcgaaaataaaaaaa	102770	species	Asteraceae	4210	Eupatorium	13516	Eupatorium cannabinum	102770	151357	GGGCAATCCTGAGCCAA	56.66	0	CCATCGAGTCTCTGCACCTATC	49.86	1	D	TROM_V_167282 assembled
BXA-AKT-10_a	atcctagtttccgaaaacaaaaaaagttccataaagacagaaaaaaag	38844	species	Euphorbiaceae	3977	Euphorbia	3990	Euphorbia cyparissias	38844	17609	GGGCAATCCTGAGCCAA	56.66	0	CCATTGAGTCTCTGCACCTATC	56.99	0	D	TROM_V_148646 assembled
CDM-BGN-1_a	atcctagtttccgaaaacaaaaaaagttccataaagacagaaaaaaag	3993	species	Euphorbiaceae	3977	Euphorbia	3990	Euphorbia esula	3993	161438	GGGCAATCCTGAGCCAA	56.66	0	CCATTGAGTCTCTGCACCTATC	56.99	0	D	TROM_V_962376 assembled
CDM-BGO-1_a	atcctattttttttccgaaaacaaaaaaagttccataaagacagaaaaaaaag	756618	species	Euphorbiaceae	3977	Euphorbia	3990	Euphorbia exigua	756618	158938	GGGCAATCCTGAGCCAA	56.66	0	CCATTGAGTCTCTGCACCTATC	56.99	0	D	TROM_V_164063 assembled
BXA-CHK-19_a	atcctgttttccgaaaacaaaaataagttttctaaagacagaaaaaaag	154990	species	Euphorbiaceae	3977	Euphorbia	3990	Euphorbia helioscopia	154990	73546	GGGCAATCCTGAGCCAA	56.66	0	CCATTGAGTCTCTGCACCTATC	56.99	0	D	TROM_V_13489 assembled
CDM-BGP-1_a	atcctgttttccgaaaacaaaaataagttttataaagacagaaaaaaag	38846	species	Euphorbiaceae	3977	Euphorbia	3990	Euphorbia peplus	38846	161183	GGGCAATCCTGAGCCAA	56.66	0	CCATTGAGTCTCTGCACCTATC	56.99	0	D	TROM_V_962384 assembled
BXA-AKS-1_a	atcctgttttttccaaacaaagattcagaaaacgaaaaaaag	474999	species	Orobanchaceae	91896	Euphrasia	46053	Euphrasia arctica	474999	144978	GGGCAATCCTGAGCCAA	56.66	0	CCATAGAGTCTCTGCACCTATC	51.57	1	D	TROM_V_134325 old_id 1891483 used_id Euphrasia arctica assembled
BMB-IS-1_a	atcctgttttttccaaacaaagattcagaaaacgaaaaaaag	762980	species	Orobanchaceae	91896	Euphrasia	46053	Euphrasia frigida	762980	144980	GGGCAATCCTGAGCCAA	56.66	0	CCATAGAGTCTCTGCACCTATC	51.57	1	D	TROM_V_140908 assembled
BXA-CKM-1_a	atcctgttttttccaaacaaagattcagaaaacgaaaaaaag	243709	species	Orobanchaceae	91896	Euphrasia	46053	Euphrasia nemorosa	243709	144977	GGGCAATCCTGAGCCAA	56.66	0	CCATAGAGTCTCTGCACCTATC	51.57	1	D	TROM_V_135962 assembled
BXA-CAB-1_a	atcctgttttttccaaacaaagattcagaaaacgaaaaaaag	475020	species	Orobanchaceae	91896	Euphrasia	46053	Euphrasia salisburgensis	475020	144847	GGGCAATCCTGAGCCAA	56.66	0	CCATAGAGTCTCTGCACCTATC	51.57	1	D	TROM_V_960749 assembled
BXA-BVQ-1_a	atcctgttttttccaaacaaagattcagaaaacgaaaaaaag	374709	species	Orobanchaceae	91896	Euphrasia	46053	Euphrasia stricta	374709	145009	GGGCAATCCTGAGCCAA	56.66	0	CCATAGAGTCTCTGCACCTATC	51.57	1	D	TROM_V_650483 old_id 1891484 used_id Euphrasia stricta assembled
BXA-AKR-1_a	atcctgttttttccaaacaaagattcagaaaacgaaaaaaag	475024	species	Orobanchaceae	91896	Euphrasia	46053	Euphrasia wettsteinii	475024	144989	GGGCAATCCTGAGCCAA	56.66	0	CCATAGAGTCTCTGCACCTATC	51.57	1	D	TROM_V_966049 assembled
BXA-CGK-3_a	atcacgttttccgaaaacaagcaaaggttcagaaagcgaaaatcaaaaag	300140	species	Asteraceae	4210	Eurybia	300138	Eurybia sibirica	300140	53511	GGGCAATCCTGAGCCAA	NA	0	CCATCGAGTCTCTGCACCTATC	41.63	1	R	TROM_V_135760 assembled
BXA-CHB-1_a	atcctagtttacgcgaacaaaccagagtttagaaagcgagaaaaaagg	347888	species	Brassicaceae	3700	Eutrema	98005	Eutrema edwardsii	347888	154119	GGGCAATCCTGAGCCAA	56.66	0	CCATTGAGTCTCTGCACCTATC	56.99	0	D	TROM_V_64627 assembled
CDM-BGS-1_a	ctcctgttttccaaaagaaagaataaatacag	3617	species	Polygonaceae	3615	Fagopyrum	3616	Fagopyrum esculentum	3617	159578	GGGTAATCCTGAGCCAA	48.78	1	CCATTGAGTCTCTGCACCTATC	56.99	0	D	TROM_V_148871 assembled
BXA-AKQ-1_a	ctcctgttttccaaaagaaagaataaatacag	3617	species	Polygonaceae	3615	Fagopyrum	3616	Fagopyrum esculentum	3617	159577	GGGTAATCCTGAGCCAA	48.78	1	CCATTGAGTCTCTGCACCTATC	56.99	0	D	TROM_V_148910 assembled
CDM-BGV-1_a	atcctattttcaaaaaaaaaaaacaaatgcccaaaaggtgaaaaag	52469	species	Apiaceae	4037	Falcaria	52468	Falcaria vulgaris	52469	155823	GGGCAATCCTGAGCCAA	56.66	0	CCATTGAGTCTCTGCACCTATC	56.99	0	D	TROM_V_167118 assembled
BXA-AKP-1_a	ctcctgttttccaaaagaaagaataaatacag	76029	species	Polygonaceae	3615	Fallopia	76024	Fallopia convolvulus	76029	159576	GGGTAATCCTGAGCCAA	48.78	1	CCATTGAGTCTCTGCACCTATC	56.99	0	D	TROM_V_964279 assembled
CDM-BGW-1_a	ctccttctttccaaaaggaagacaaaag	76031	species	Polygonaceae	3615	Fallopia	76024	Fallopia dumetorum	76031	162770	GGGCAATCCTGAGCCAA	56.66	0	CCATTGAGTCTCTGCACCTATC	56.99	0	D	TROM_V_83301 assembled
BXA-AKN-13_a	ctccttctttccaaaaggaagaaaaagg	488216	species	Polygonaceae	3615	Reynoutria	655516	Reynoutria japonica	488216	15770	GGGCAATCCTGAGCCAA	56.66	0	CCATTGAGTCTCTGCACCTATC	56.99	0	D	TROM_V_131602 assembled
BXA-APR-3_a	atccgtgttttgagaaaacaaggaggttctcgaactagaatacaaaggaaaag	145835	species	Poaceae	4479	Festuca	4605	Festuca altissima	145835	48468	GGGCAATCCTGAGCCAA	NA	0	CCATTGAGTCTCTGCACCTATC	52.09	0	R	TROM_V_147957 assembled
BXA-CLW-1_a	atccgtgttttgagaaaacaaggaggttctcgaactagaatacaaaggaaaag	368352	species	Poaceae	4479	Festuca	4605	Festuca baffinensis	368352	134055	GGGCAATCCTGAGCCAA	56.66	0	CCATTGAGTCTCTGCACCTATC	56.99	0	D	TROM_V_135094 assembled
BXA-CLV-1_a	atccgtgttttgagaaaacaaggaggttctcgaactagaatacaaaggaaaag	395293	species	Poaceae	4479	Festuca	4605	Festuca brachyphylla	395293	133593	GGGCAATCCTGAGCCAA	56.66	0	CCATTGAGTCTCTGCACCTATC	56.99	0	D	TROM_V_202201 assembled
BXA-CLU-1_a	atccgtgttttgagaaaacaaggaggttctcgaactagaatacaaaggaaaag	464048	species	Poaceae	4479	Festuca	4605	Festuca edlundiae	464048	133676	GGGCAATCCTGAGCCAA	56.66	0	CCATTGAGTCTCTGCACCTATC	56.99	0	D	TROM_V_57323 assembled
CDM-ANL-1_a	atccgtgttttgagaaaacaaggaggttctcgaactagaatacaaaggaaaag	464048	species	Poaceae	4479	Festuca	4605	Festuca edlundiae	464048	133669	GGGCAATCCTGAGCCAA	56.66	0	CCATTGAGTCTCTGCACCTATC	56.99	0	D	TROM_V_SB144 assembled
CDM-ADN-1_a	atccgtgttttgagaaaacaaggaggttctcgaactagaatacaaaggaaaag	464057	species	Poaceae	4479	Festuca	4605	Festuca hyperborea	464057	133798	GGGCAATCCTGAGCCAA	56.66	0	CCATTGAGTCTCTGCACCTATC	56.99	0	D	TROM_V_136121 assembled
BXA-ATN-1_a	atccgtgttttgagaaaacaaggaggttctcgaactagaatacaaaggaaaag	4608	species	Poaceae	4479	Festuca	4605	Festuca pratensis	4608	135332	GGGCAATCCTGAGCCAA	56.66	0	CCATCGAGTCTCTGCACCTATC	49.86	1	D	TROM_V_967852 assembled
BXA-CLT-1_a	atccgtgttttgagaaaacaaggaggttctcgaactagaatacaaaggaaaag	2527786	species	Poaceae	4479	Festuca	4605	Festuca diffusa	2527786	133356	GGGCAATCCTGAGCCAA	56.66	0	CCATTGAGTCTCTGCACCTATC	56.99	0	D	TROM_V_350938 assembled
BMB-HE-2_a	atccgtgttttgagaaaacaaggaggttctcgaactagaatacaaaggaaaag	464075	species	Poaceae	4479	Festuca	4605	Festuca richardsonii	464075	33958	GGGCAATCCTGAGCCAA	NA	0	CCATTGAGTCTCTGCACCTATC	52.09	0	R	TROM_V_134213 assembled
BXA-CEO-11_a	atccgtgttttgagaaaacaaggaggttctcgaactagaatacaaaggaaaag	464078	species	Poaceae	4479	Festuca	4605	Festuca saximontana	464078	14236	GGGCAATCCTGAGCCAA	NA	0	CCATTGAGTCTCTGCACCTATC	52.09	0	R	TROM_V_135871 assembled
CDM-AAL-1_a	atccgtgttttgagaaaacaaggaggttctcgaactagaatacaaaggaaaag	464086	species	Poaceae	4479	Festuca	4605	Festuca viviparoidea	464086	133659	GGGCAATCCTGAGCCAA	56.66	0	CCATTGAGTCTCTGCACCTATC	56.99	0	D	TROM_V_SB163 assembled
BXA-BDG-1_a	atcccgctttcagaaaacaaaaaaaaagggggattcagaaagcgaaaatagg	79245	species	Ranunculaceae	3440	Ficaria	168009	Ficaria verna	79245	155990	GGGCAATCCTGAGCCAA	56.66	0	CCATTGAGTCTCTGCACCTATC	56.99	0	D	TROM_V_964078 assembled
CDM-BCC-1_a	atcctgctttcagaaaacaaaaaggggggtccggaaagcaagaatagg	79245	species	Ranunculaceae	3440	Ficaria	168009	Ficaria verna	79245	156473	GGGCAATCCTGAGCCAA	56.66	0	CCATTGAGTCTCTGCACCTATC	56.99	0	D	TROM_V_964078 assembled
CDM-ALT-1_a	atcacgttttccgaaaacaaacaaaggttcagaaagcgaaaataaaaag	702219	species	Asteraceae	4210	Filago	261771	Filago arvensis	702219	151358	GGGCAATCCTGAGCCAA	56.66	0	CCATCGAGTCTCTGCACCTATC	49.86	1	D	TROM_V_85761 assembled
BXA-CHH-1_a	atcccgttttatgaaaacaaacacgggttttagaaatccagaataaataaag	32228	species	Rosaceae	3745	Filipendula	23170	Filipendula vulgaris	32228	130964	GGGCAATCCTGAGCCAA	NA	0	CCATTGAGTCTCTGCACCTATC	52.09	0	R	TROM_V_965314 assembled
BXA-CHH-1_a.1	atcccgttttctgaaaacaaacacgggtttcagaaatacaaaataaataaag	32228	species	Rosaceae	3745	Filipendula	23170	Filipendula vulgaris	32228	130964	GGGCAATCCTGAGCCAA	NA	0	CCATTGAGTCTCTGCACCTATC	52.09	0	R	TROM_V_965314 assembled
CDM-BGX-1_a	atcccgttttatgaaaacaaacacgggttttagaaatccagaataaataaag	32228	species	Rosaceae	3745	Filipendula	23170	Filipendula vulgaris	32228	131040	GGGCAATCCTGAGCCAA	NA	0	CCATTGAGTCTCTGCACCTATC	52.09	0	R	TROM_V_990751 assembled
CDM-BGX-1_a.1	atcccgttttctgaaaacaaacacgggtttcagaaatacaaaataaataaag	32228	species	Rosaceae	3745	Filipendula	23170	Filipendula vulgaris	32228	131040	GGGCAATCCTGAGCCAA	NA	0	CCATTGAGTCTCTGCACCTATC	52.09	0	R	TROM_V_990751 assembled
CDM-BHZ-2_a	atcccgttttatgaaaagaaacaagggtttcagaacgcgagaataaataaag	64942	species	Rosaceae	3745	Fragaria	3746	Fragaria viridis	64942	22785	GGGCAATCCTGAGCCAA	56.66	0	CCATTGAGTCTCTGCACCTATC	56.99	0	D	TROM_V_157133 assembled
CDM-ABS-19_a	atcccgttttatgaaaacaaacaagggtttcagaaagcgagaataaataaag	64942	species	Rosaceae	3745	Fragaria	3746	Fragaria viridis	64942	12569	GGGCAATCCTGAGCCAA	56.66	0	CCATTGAGTCTCTGCACCTATC	56.99	0	D	TROM_V_965154 assembled
CDM-BHA-1_a	atcctgttttctgaaaacaaacaaaggaaaggttcagaaagcgataataaaaaaggatagagagg	106677	species	Rhamnaceae	3608	Frangula	106676	Frangula alnus	106677	161255	GGGCAATCCTGAGCCAA	56.66	0	CCATTGAGTCTCTGCACCTATC	56.99	0	D	TROM_V_145916 assembled
BXA-AKK-1_a	atcctgttttcccaaaacaaaggttcagaaagaaaaaag	38873	species	Oleaceae	4144	Fraxinus	38871	Fraxinus excelsior	38873	40502	GGGCAATCCTGAGCCAA	56.66	0	CCATTGAGTCTCTGCACCTATC	56.99	0	D	TROM_V_70509 assembled
CDM-ADA-1_a	atctttattttgagaaaatagggtttaatttatagtttttataatataaaactacaataaaaaa	61236	species	Liliaceae	4677	Fritillaria	59070	Fritillaria camschatcensis	61236	152286	GGGCAATCCTGAGCCAA	56.66	0	CCATTGAGTCTCTGCACCTATC	56.99	0	D	TROM_V_135803 assembled
CDM-ABR-1_a	atcctgttttcagaaaattaagggggggtttcgaaaacaagaatccaaaaag	1053350	species	Papaveraceae	3465	Fumaria	200992	Fumaria muralis	1053350	190722	GGGCAATCCTGAGCCAA	56.66	0	CCGTTGAGTCTCTGCACCTATC	53.99	1	D	TROM_V_46630 assembled
BXA-CAA-1_a	atcctgttttcagaaaattaagggggggtttcgaaaacaagaatccaaaaag	200993	species	Papaveraceae	3465	Fumaria	200992	Fumaria officinalis	200993	189287	GGGCAATCCTGAGCCAA	NA	0	CCGTTGAGTCTCTGCACCTATC	47.92	1	R	TROM_V_965999 assembled
BXA-APN-9_a	atcctttttttgagaaaaaggtttaattttaattaaattatagttttttaatatataaaactaaaataaaaaaaaaaaag	82209	species	Liliaceae	4677	Gagea	82208	Gagea lutea	82209	39783	GGGCAATCCTGAGCCAA	NA	0	CCATTGAGTCTCTGCACCTATC	52.09	0	R	TROM_V_20791 assembled
BXA-APM-2_a	atctttatttttagaaaaacaagggtttgaaaaactagaaagg	4670	species	Amaryllidaceae	4668	Galanthus	4669	Galanthus nivalis	4670	56670	GGGCAATCCTGAGCCAA	NA	0	CCATTGAGTCTCTGCACCTATC	52.09	0	R	TROM_V_148661 assembled
CDM-BHB-1_a	atcctgttttttcaaaacaaaggttcaaaaaacgaaataaag	457138	species	Lamiaceae	4136	Galeopsis	457137	Galeopsis angustifolia	457138	2565	GGGCGATCCTGATCCAA	NA	2	CCATTGAGTCTCTGCACCTATC	52.09	0	R	TROM_V_158680 assembled
BXA-AKI-1_a	atcctgttttttcaaaacaaaggttcaaaaaccgaaataaag	572113	species	Lamiaceae	4136	Galeopsis	457137	Galeopsis bifida	572113	151804	GGGCGATCCTGATCCAA	38.98	2	CCATTGAGTCTCTGCACCTATC	56.99	0	D	TROM_V_45907 assembled
CDM-BHC-1_a	atcctgttttttcaaaacaaaggttcaaaaaacgaaataaag	1030043	species	Lamiaceae	4136	Galeopsis	457137	Galeopsis ladanum	1030043	151051	GGGCGATCCTGATCCAA	38.98	2	CCATTGAGTCTCTGCACCTATC	56.99	0	D	TROM_V_158693 assembled
CDM-BHD-1_a	atcctgttttttcaaaacaaaggttcaaaaaacgaaataaag	1081552	species	Lamiaceae	4136	Galeopsis	457137	Galeopsis segetum	1081552	151125	GGGCGATCCTGATCCAA	38.98	2	CCATTGAGTCTCTGCACCTATC	56.99	0	D	TROM_V_158688 assembled
BXA-AKH-1_a	atcctgttttttcaaaacaaaggtttaaaaaacgaaataaag	457140	species	Lamiaceae	4136	Galeopsis	457137	Galeopsis speciosa	457140	151702	GGGCGATCCTGATCCAA	38.98	2	CCATTGAGTCTCTGCACCTATC	56.99	0	D	TROM_V_966014 assembled
BMB-FM-3_a	atcctgttttttcaaaacaaaggttcaaaaaacgaaataaag	1000418	species	Lamiaceae	4136	Galeopsis	457137	Galeopsis tetrahit	1000418	40470	GGGCGATCCTGATCCAA	NA	2	CCATTGAGTCTCTGCACCTATC	52.09	0	R	TROM_V_133839 assembled
BXA-AKG-1_a	atcacgttttccgaaaacaaacaaaggttcagaaagcgaaaagaaaaaag	176602	species	Asteraceae	4210	Galinsoga	176601	Galinsoga parviflora	176602	152342	GGGCAATCCTGAGCCAA	56.66	0	CCATAGAGTCTCTGCACCTATC	51.57	1	D	TROM_V_962915 assembled
CDM-BHE-1_a	atcacgttttccgaaaacaaacaaaggttcagaaagcgaaaagaaaaaag	183030	species	Asteraceae	4210	Galinsoga	176601	Galinsoga quadriradiata	183030	152301	GGGCAATCCTGAGCCAA	56.66	0	CCATAGAGTCTCTGCACCTATC	51.57	1	D	TROM_V_172063 assembled
BMB-DQ-1_a	atcctattttccgaaaacaaagtgaaaggggg	29788	species	Rubiaceae	24966	Galium	25168	Galium aparine	29788	152742	GGGCAATCCTGAGCCAA	56.66	0	CCATTGAGTCTCTGCACCTATC	56.99	0	D	TROM_V_966025 assembled
BMB-DV-1_a	atcctatttttcgaaaacaaaggtttagaaagtgaaaaaggg	35896	species	Rubiaceae	24966	Galium	25168	Galium boreale	35896	154416	GGGCAATCCTGAGCCAA	56.66	0	CCATTGAGTCTCTGCACCTATC	56.99	0	D	TROM_V_961553 assembled
CDM-BHF-7_a	atcctattttccgaaaacaaaggtttagaaagtgaaaaaggg	29791	species	Rubiaceae	24966	Galium	25168	Galium elongatum	29791	39723	GGGCAATCCTGAGCCAA	56.66	0	CCATTGAGTCTCTGCACCTATC	56.99	0	D	TROM_V_91520 assembled
CDM-BHG-2_a	atcctattttccgaaaacaaagtgaaaagggg	254777	species	Rubiaceae	24966	Galium	25168	Galium mollugo	254777	77956	GGGCAATCCTGAGCCAA	NA	0	CCATTGAGTCTCTGCACCTATC	52.09	0	R	TROM_V_968172 assembled
BMB-DS-1_a	atcctattttccgaaaacaaagtgaaaagggg	254777	species	Rubiaceae	24966	Galium	25168	Galium mollugo	254777	153740	GGGCAATCCTGAGCCAA	56.66	0	CCATTGAGTCTCTGCACCTATC	56.99	0	D	TROM_V_133949 old_id 1623469 used_id Galium mollugo assembled
BXA-BVS-1_a	atcctattttccgaaaacaaagtgaaaagggg	35899	species	Rubiaceae	24966	Galium	25168	Galium odoratum	35899	152697	GGGCAATCCTGAGCCAA	56.66	0	CCATTGAGTCTCTGCACCTATC	56.99	0	D	TROM_V_133935 assembled
BMB-DP-10_a	atcctattttccgaaaacaaaggtttagaaagtgaaaaaggg	29793	species	Rubiaceae	24966	Galium	25168	Galium palustre	29793	24651	GGGCAATCCTGAGCCAA	NA	0	CCATTGAGTCTCTGCACCTATC	52.09	0	R	TROM_V_133544 assembled
CDM-BHJ-1_a	atcctatttttcgaaaacaaaggtttagaaagtgaaaaaggg	715713	species	Rubiaceae	24966	Galium	25168	Galium rotundifolium	715713	154449	GGGCAATCCTGAGCCAA	56.66	0	CCATTGAGTCTCTGCACCTATC	56.99	0	D	TROM_V_100997 assembled
CDM-AHS-1_a	atcctattttccgaaaacaaagtgaaaagggg	715714	species	Rubiaceae	24966	Galium	25168	Galium saxatile	715714	109847	GGGCAATCCTGAGCCAA	56.66	0	CCATTGAGTCTCTGCACCTATC	56.99	0	D	TROM_V_90044 assembled
CDM-BHK-1_a	atcctattttccgaaaacaaagtgaaaggggg	1117032	species	Rubiaceae	24966	Galium	25168	Galium spurium	1117032	152774	GGGCAATCCTGAGCCAA	56.66	0	CCATTGAGTCTCTGCACCTATC	56.99	0	D	TROM_V_101014 assembled
BXA-BVT-1_a	atcctattttccgaaaacaaagtgaaaggggg	1117032	species	Rubiaceae	24966	Galium	25168	Galium spurium	1117032	152770	GGGCAATCCTGAGCCAA	56.66	0	CCATTGAGTCTCTGCACCTATC	56.99	0	D	TROM_V_85430 assembled
BXA-BVV-1_a	atcctattttacgaaaacaaaggtttagaaagtgaaaaaggg	669698	species	Rubiaceae	24966	Galium	25168	Galium trifidum	669698	154711	GGGCAATCCTGAGCCAA	56.66	0	CCATTGAGTCTCTGCACCTATC	56.99	0	D	TROM_V_162181 assembled
CDM-BHM-4_a	atcctattttccgaaaacaaaggtttagaaagtgaaaagggg	715723	species	Rubiaceae	24966	Galium	25168	Galium triflorum	715723	30963	GGGCAATCCTGAGCCAA	56.66	0	CCATTGAGTCTCTGCACCTATC	56.99	0	D	TROM_V_150099 assembled
BMB-DM-1_a	atcctattttccgaaaacaaagtgaaaagggg	715724	species	Rubiaceae	24966	Galium	25168	Galium uliginosum	715724	153428	GGGCAATCCTGAGCCAA	56.66	0	CCATTGAGTCTCTGCACCTATC	56.99	0	D	TROM_V_963473 assembled
CDM-BHI-10_a	atcctattttccgaaaacaaagtgaaaagggg	715726	species	Rubiaceae	24966	Galium	25168	Galium valdepilosum	715726	13679	GGGCAATCCTGAGCCAA	NA	0	CCATTGAGTCTCTGCACCTATC	52.09	0	R	TROM_V_87342 assembled
BXA-BVH-1_a	atcctattttccgaaaacaaagtgaaaagggg	462873	species	Rubiaceae	24966	Galium	25168	Galium verum	462873	153541	GGGCAATCCTGAGCCAA	56.66	0	CCATTGAGTCTCTGCACCTATC	56.99	0	D	TROM_V_962847 assembled
CDM-BHN-4_a	atcccgtttttccccaaaacaaagaaaagttcagaaagcgaaaataaaaag	176347	species	Fabaceae	3803	Genista	49818	Genista anglica	176347	82152	GGGCAATCCTGAGCCAA	56.66	0	CCATTGAGTCTCTGCACCTATC	56.99	0	D	TROM_V_113700 assembled
CDM-BHP-8_a	atcccgtttttcccaaaaacaaagaaaagttcagaaaccaaaaaaaaaaaag	49825	species	Fabaceae	3803	Genista	49818	Genista tinctoria	49825	82523	GGGCAATCCTGAGCCAA	NA	0	CCATTGAGTCTCTGCACCTATC	52.09	0	R	TROM_V_113693 assembled
BXA-AKF-1_a	atcctatttttcgaaaaagcaaaaagaaaggcttagaaagaaataaag	49950	species	Gentianaceae	21472	Gentiana	21496	Gentiana pneumonanthe	49950	149350	GGGCAATCCTGAGCCAA	56.66	0	CCGTTGAGTCTCTGCACCTATC	53.99	1	D	TROM_V_70774 assembled
BMB-GN-31_a	atcctattcaatataaatcttaaaatcaaaaaaagcaaaaagaaaggctcagaaagaaaaaag	84892	species	Gentianaceae	21472	Gentianella	49959	Gentianella aurea	84892	43428	GGGCAATCCTGAGCCAA	56.66	0	CCGTTGAGTCTCTGCACCTATC	53.99	1	D	TROM_V_650812 assembled
BMB-GP-100_a	atcctattaaaatcaaaaaaagcaaaaagaaaggctcagaaagaaaaaaag	49940	species	Gentianaceae	21472	Gentianella	49959	Gentianella campestris	49940	17247	GGGCAATCCTGAGCCAA	NA	0	CCGTTGAGTCTCTGCACCTATC	47.92	1	R	TROM_V_960761 assembled
CDM-ABQ-7_a	atcctattaaatattaaaatcaaaaaaagcaaaaagaaaggctcagaaagaaaaaaag	1155338	species	Gentianaceae	21472	Gentianella	49959	Gentianella uliginosa	1155338	16168	GGGCAATCCTGAGCCAA	56.66	0	CCGTTGAGTCTCTGCACCTATC	53.99	1	D	TROM_V_115001 assembled
BXA-AKD-1_a	atcctaaaaaaaaaagcaaaaagaaaagaaaggctcacaaagaaaaaaag	669700	species	Gentianaceae	21472	Gentianopsis	50798	Gentianopsis detonsa	669700	150979	GGGCAACCCTGAGCCAA	49.48	1	CCATTGAGTCTCTGCACCTATC	56.99	0	D	TROM_V_962238 assembled
CDM-ABP-12_a	atccttttttacgaaaataaagaggggctcagaaagcgagaatagaaaaaaaag	314568	species	Geraniaceae	4027	Geranium	4028	Geranium bohemicum	314568	15145	GGGCAATCCTGAGCCAA	56.66	0	CCATTGAGTCTCTGCACCTGTC	54.23	1	D	TROM_V_16639 assembled
CDM-ABO-30_a	atccttttttacgaaaataaagagggtctcagaaagcgagaatagaaaaaaaag	379943	species	Geraniaceae	4027	Geranium	4028	Geranium columbinum	379943	5490	GGGCAATCCTGAGCCAA	56.66	0	CCATTGAGTCTCTGCACCTGTC	54.23	1	D	TROM_V_85562 assembled
CDM-AGG-1_a	atccttttttacgaaaataaagaggggctccgaaagcgagaatagaaaaaaag	379949	species	Geraniaceae	4027	Geranium	4028	Geranium lucidum	379949	161565	GGGCAATCCTGAGCCAA	NA	0	CCATTGAGTCTCTGCACCTGTC	52.09	1	R	TROM_V_962375 assembled
CDM-ABM-24_a	atccttttttacgaaaataaaaaggggctcagaaagcaagaatagaaaaaaaag	581251	species	Geraniaceae	4027	Geranium	4028	Geranium molle	581251	15122	GGGCAATCCTGAGCCAA	NA	0	CCATTGAGTCTCTGCACCTATC	52.09	0	R	TROM_V_86554 assembled
CDM-BHU-15_a	atccttttttacgaaaataaaaaggggatgagaaagcaagaatagaaaaaaaaag	379952	species	Geraniaceae	4027	Geranium	4028	Geranium phaeum	379952	15966	GGGCAATCCTGAGCCAA	NA	0	CCATTGAGTCTCTGCACCTGTC	52.09	1	R	TROM_V_158034 assembled
CDM-BHW-13_a	atcctttttgacgaaaataaaaaggggctcagaaagcaagaatagacaaaaaag	122182	species	Geraniaceae	4027	Geranium	4028	Geranium pusillum	122182	15525	GGGCAATCCTGAGCCAA	NA	0	CCATTGAGTCTCTGCACCTGTC	52.09	1	R	TROM_V_82253 assembled
CDM-BHX-23_a	atcctttttgacttgacgaaaatcaaaaggggctcagaaagcaagaatagacaaaaaag	379953	species	Geraniaceae	4027	Geranium	4028	Geranium pyrenaicum	379953	18004	GGGCAATCCTGAGCCAA	56.66	0	CCATTGAGTCTCTGCACCTGTC	54.23	1	D	TROM_V_134274 assembled
BXA-BKC-46_a	atccttttttacgaaaataaagaggggctcacaaagcgagaatagaaaaaaag	122183	species	Geraniaceae	4027	Geranium	4028	Geranium robertianum	122183	23796	GGGCAATCCTGAGCCAA	NA	0	CCATTGAGTCTCTGCACCTGTC	52.09	1	R	TROM_V_966477 assembled
CDM-BHY-4_a	atcccgttttatgaaaagaaacaagggtttcagaacgcgagaataaataaag	714473	species	Rosaceae	3745	Geum	3761	Geum aleppicum	714473	15024	GGGCAATCCTGAGCCAA	56.66	0	CCATTGAGTCTCTGCACCTATC	56.99	0	D	TROM_V_113551 assembled
CDM-AJG-12_a	atcccgttttatgaaaagaaacaagggtttcagaacgcgagaataaataaag	61283	species	Rosaceae	3745	Geum	3761	Geum calthifolium	61283	14952	GGGCAATCCTGAGCCAA	56.66	0	CCATTGAGTCTCTGCACCTATC	56.99	0	D	TROM_V_135810 assembled
CDM-AMY-4_a	atcccgttttatgaaaagaaacaagggtttcagaacgcgagaataaataaag	148902	species	Rosaceae	3745	Geum	3761	Geum glaciale	148902	22941	GGGCAATCCTGAGCCAA	56.66	0	CCATTGAGTCTCTGCACCTATC	56.99	0	D	TROM_V_200734 assembled
BXA-AKC-8_a	atcccgttttatgaaaagaaacaagggtttcagaacgcgagaataaataaag	1799579	species	Rosaceae	3745	Geum	3761	Geum quellyon	1799579	24687	GGGCAATCCTGAGCCAA	56.66	0	CCATTGAGTCTCTGCACCTATC	56.99	0	D	TROM_V_965990 assembled
BMB-FK-8_a	atcccgttttatgaaaagaaacaagggtttcagaacgcgagaataaataaag	148897	species	Rosaceae	3745	Geum	3761	Geum rivale	148897	49006	GGGCAATCCTGAGCCAA	56.66	0	CCATTGAGTCTCTGCACCTATC	56.99	0	D	TROM_V_134142 assembled
BXA-CFL-1_a	atcccgttttatgaaaagaaacaagggtttcagaacgcgagaataaataaag	148884	species	Rosaceae	3745	Geum	3761	Geum rossii	148884	156698	GGGCAATCCTGAGCCAA	56.66	0	CCATTGAGTCTCTGCACCTATC	56.99	0	D	TROM_V_135812 assembled
BXA-AHF-4_a	atcccgttttatgaaaagaaacaagggtttcagaacgcgagaataaataaag	57919	species	Rosaceae	3745	Geum	3761	Geum urbanum	57919	23128	GGGCAATCCTGAGCCAA	NA	0	CCATTGAGTCTCTGCACCTATC	52.09	0	R	TROM_V_92604 assembled
CDM-BIA-1_a	atcctattttcacaaatcctattttcagaaaccttttttcttttctgaaggcaagaatcaaagaaaaaag	56853	species	Papaveraceae	3465	Glaucium	56852	Glaucium flavum	56853	179382	GGGCAATCCTGAGCCAA	56.66	0	CCATTGAGTCTCTGCACCTATC	56.99	0	D	TROM_V_97424 assembled
BMB-GL-1_a	atcctctttttcgaaaacaaagatttaaaggaaaaataaaaagag	110753	species	Primulaceae	4335	Glaux	110752	Glaux maritima	110753	155009	GGGCAATCCTGAGCCAA	56.66	0	CCATTGAGTCTCTGCACCTATC	56.99	0	D	TROM_V_964697 assembled
BXA-CCD-1_a	atcgcgttttccgaaaacaaacaaaggttcagaaagcgaaaagaaaaaaaa	99038	species	Asteraceae	4210	Glebionis	1478145	Glebionis coronaria	99038	149812	GGGCAATCCTGAGCCAA	56.66	0	CCATCGAGTCTCTGCACCTATC	49.86	1	D	TROM_V_968370 assembled
BXA-AKB-1_a	atcgcgttttccgaaaacaaacaaatgttcagaaagcgaaaagaaaaaaaa	118509	species	Asteraceae	4210	Glebionis	1478145	Glebionis segetum	118509	149716	GGGCAATCCTGAGCCAA	56.66	0	CCATCGAGTCTCTGCACCTATC	49.86	1	D	TROM_V_964481 assembled
BXA-AKA-1_a	atcctgttttctcaaaaccaaggttcaaaaaacgaaaaaaaaaag	28509	species	Lamiaceae	4136	Glechoma	21766	Glechoma hederacea	28509	151478	GGGCAATCCTGAGCCAA	56.66	0	CCATTGAGTCTCTGCACCTATC	56.99	0	D	TROM_V_960670 assembled
CDM-BIB-1_a	atcctgttttctcagaacaaagattcagaaagcgaaaaagg	1533089	species	Plantaginaceae	156152	Globularia	69062	Globularia vulgaris	1533089	152471	GGGCAATCCTGAGCCAA	56.66	0	CCATTGAGTCTCTGCACCTATC	56.99	0	D	TROM_V_142097 assembled
BXA-APL-4_a	atccgtgttttgagaaaacaagtggttctcgagctagaatccaaaggaaaag	254778	species	Poaceae	4479	Glyceria	37871	Glyceria fluitans	254778	81201	GGGCAATCCTGAGCCAA	56.66	0	CCATTGAGTCTCTGCACCTATC	56.99	0	D	TROM_V_84238 assembled
BXA-AIV-3_a	atcacgttttccgaaaacaaaaaaaggttcagaaagcgaaaataaaaag	702247	species	Asteraceae	4210	Gnaphalium	59428	Gnaphalium uliginosum	702247	53453	GGGCAATCCTGAGCCAA	NA	0	CCATCGAGTCTCTGCACCTATC	41.63	1	R	TROM_V_651574 assembled
BXA-BTV-1_a	atcttattttgagaaaaaataaaaaaggagaataaaaagg	164261	species	Orchidaceae	4747	Goodyera	78779	Goodyera repens	164261	151927	GGGCAATCCTGAGCCAA	56.66	0	CCATTGAGTCTCTGCACCTATC	56.99	0	D	TROM_V_77105 assembled
CDM-ARL-1_a	atcttaaaaaaaaaaaaatggaaaatgagaataaaaaga	59324	species	Orchidaceae	4747	Gymnadenia	59323	Gymnadenia conopsea	59324	153924	GGGCAATCCTGAGCCAA	56.66	0	CCATTGAGTCTCTGCACCTATC	56.99	0	D	TROM_V_967646 assembled
CDM-AVK-33_a	atcttgtattactcaaatgaatttcgggcaatgaggcaa	1885256	species	Cystopteridaceae	1203500	Gymnocarpium	32115	Gymnocarpium continentale	1885256	22079	GGGCAATCCTGAGCCAA	56.66	0	CCGTCGAGTCTCTGTACCTATC	37.7	3	D	TROM_V_964380 assembled
BXA-BRB-1_a	atcttcttttccgaaaccaaacctaaatacaagggttcaaaaagcgagaataaaaaag	1155363	species	Crassulaceae	3781	Sedum	3784	Sedum forsterianum	1155363	151156	GGGCAATCCTGAGCCAA	56.66	0	CCGTTGAGTCTCTGCACCTATC	53.99	1	D	TROM_V_148926 assembled
CDM-BIC-1_a	ctccttttgtttctttttttccaaagaaacaaaag	146095	species	Caryophyllaceae	3568	Gypsophila	146094	Gypsophila elegans	146095	150669	GGGTAATCCTGAGCCAA	48.78	1	CCTTTGAGTCTCTGCACCTATC	51.87	1	D	TROM_V_84346 assembled
CDM-BID-3_a	ctccttttgtcaaaagaaaaaaagaaagattcagaaagcaaaaataaaaaaag	376799	species	Chenopodiaceae	1804623	Halimione	240062	Halimione portulacoides	376799	79005	GGGCAATCCTGAGCCAA	56.66	0	CCTTTGAGTCTCTGCACCTATC	51.87	1	D	TROM_V_167070 assembled
CDM-ARK-1_a	atctttgttttgtttgttttgataaaaaaacgatggaaaatcagaataaaaagagggaagagg	1155243	species	Orchidaceae	4747	Hammarbya	1155242	Hammarbya paludosa	1155243	138004	GGGCAATCCTGAGCCAA	56.66	0	CCATTGAGTCTCTGCACCTATC	56.99	0	D	TROM_V_135414 assembled
CDM-ABL-1_a	atcctgttttccgaaaacaaacaaaggttcagaaggcgaaaaaagg	4052	species	Araliaceae	4050	Hedera	4051	Hedera helix	4052	156690	GGGCAATCCTGAGCCAA	56.66	0	CCATTGAGTCTCTGCACCTATC	56.99	0	D	TROM_V_114905 assembled
CDM-AMW-1_a	atcctgctttccaaaaacaaacaaataaaagttcagaaagtcaaaataaaaaaag	759843	varietas	Fabaceae	3803	Hedysarum	47034	Hedysarum boreale	47035	121626	GGGCAATCCTGAGCCAA	56.66	0	CCGTTGAGTCTCTGCACCTATC	53.99	1	D	TROM_V_89636 assembled
BXA-ATI-50_a	atcctgctttccgaaaacaaacaaataaaagttcagcaaagtaaaaataaaaaaaag	1641274	subspecies	Fabaceae	3803	Hedysarum	47034	Hedysarum hedysaroides	669703	55619	GGGCAATCCTGAGCCAA	56.66	0	CCGTTGAGTCTCTGCACCTATC	53.99	1	D	TROM_V_135642 assembled
CDM-ABK-20_a	atcctgttttacgagcaattcaaaaaggaatcaaaaatag	478958	species	Cistaceae	69450	Helianthemum	69453	Helianthemum nummularium	478958	7922	GGGCAATCCTGAGCCAA	56.66	0	CCATCGAGTCTCTGCACCTATC	49.86	1	D	TROM_V_164301 assembled
BXA-BKB-1_a	atcacgttttccgaaaacaaacaaaggttcagaaagcgaaaataaaaaag	4232	species	Asteraceae	4210	Helianthus	4231	Helianthus annuus	4232	151810	GGGCAATCCTGAGCCAA	56.66	0	CCATCGAGTCTCTGCACCTATC	49.86	1	D	TROM_V_962829 assembled
CDM-BIG-1_a	atcacgttttccgaaaacaaacaaaggttcagaaagcgaaaatcaaaag	261776	species	Asteraceae	4210	Helichrysum	59430	Helichrysum arenarium	261776	152511	GGGCAATCCTGAGCCAA	56.66	0	CCATCGAGTCTCTGCACCTATC	49.86	1	D	TROM_V_167060 assembled
CDM-AUQ-44_a	atccgtgttttgagaaaacaaggaggttctcgaactagaatacaaaggaaaag	49770	species	Poaceae	4479	Helictochloa	1155210	Helictochloa pratensis	49770	3964	GGGCAATCCTGAGCCAA	56.66	0	CCATTGAGTCTCTGCACCTATC	56.99	0	D	TROM_V_91207 assembled
BMB-DT-29_a	atcctattttccaaaaacaaacaaaggcccagaaggtgaaaaaag	360621	species	Apiaceae	4037	Heracleum	40917	Heracleum persicum	360621	92403	GGGCAATCCTGAGCCAA	NA	0	CCATTGAGTCTCTGCACCTATC	52.09	0	R	TROM_V_149149 assembled
BMB-CP-1_a	atcctattttccaaaaacaaacaaaggcccagaaggtgaaaaaag	360621	species	Apiaceae	4037	Heracleum	40917	Heracleum persicum	360621	70952	GGGCAATCCTGAGCCAA	NA	0	CCATTGAGTCTCTGCACCTATC	52.09	0	R	TROM_V_966290 assembled
BMB-DL-1_a	atcctattttccaaaaacaaacaaaggcccagaaggtgaaaaaag	360621	species	Apiaceae	4037	Heracleum	40917	Heracleum persicum	360621	149467	GGGCAATCCTGAGCCAA	56.66	0	CCATTGAGTCTCTGCACCTATC	56.99	0	D	TROM_V_16951 old_id 1623456 used_id Heracleum persicum assembled
BMB-DI-1_a	atcctattttccaaaaacaaacaaaggcccagaaggtgaaaaaag	360621	species	Apiaceae	4037	Heracleum	40917	Heracleum persicum	360621	149455	GGGCAATCCTGAGCCAA	56.66	0	CCATTGAGTCTCTGCACCTATC	56.99	0	D	TROM_V_962289 old_id 1623457 used_id Heracleum persicum assembled
BMB-CE-1_a	atcctattttccaaaaacaaacaaaggcccagaaggtgaaaaaag	40919	species	Apiaceae	4037	Heracleum	40917	Heracleum sphondylium	40919	149399	GGGCAATCCTGAGCCAA	56.66	0	CCATTGAGTCTCTGCACCTATC	56.99	0	D	TROM_V_966296 old_id 542666 used_id Heracleum sphondylium assembled
BMB-DF-1_a	atcctattttccaaaaacaaacaaaggcccagaaggtgaaaaaag	489414	subspecies	Apiaceae	4037	Heracleum	40917	Heracleum sphondylium	40919	148935	GGGCAATCCTGAGCCAA	56.66	0	CCATTGAGTCTCTGCACCTATC	56.99	0	D	TROM_V_114793 assembled
CDM-BII-1_a	ctccttttgttaaaagaaaaaaaaaaaagaaggattcaaaaagtaataataaaaaaag	115624	species	Caryophyllaceae	3568	Herniaria	115623	Herniaria glabra	115624	152999	GGGCAATCCTGAGCCAA	56.66	0	CCTTTGAGTCTCTGCACCTATC	51.87	1	D	TROM_V_47805 assembled
BMB-MB-4_a	atcctggtttacgcgaacaaacctgagtttagaaggcgagaaaaaagg	264418	species	Brassicaceae	3700	Hesperis	264417	Hesperis matronalis	264418	8652	GGGCAATCCTGAGCCAA	56.66	0	CCATTGAGTCTCTGCACCTATC	56.99	0	D	TROM_V_940048 assembled
BXA-AHE-1_a	atcctggtttacgcgaacaaacctgagtttagaaggcgagaaaaaagg	264418	species	Brassicaceae	3700	Hesperis	264417	Hesperis matronalis	264418	154296	GGGCAATCCTGAGCCAA	56.66	0	CCATTGAGTCTCTGCACCTATC	56.99	0	D	TROM_V_962961 assembled
BXA-CFK-1_a	atcctgttttacgaaaacaaaacacaagggttcagaaagagagaataaaaaaaaag	370362	species	Saxifragaceae	3792	Heuchera	3794	Heuchera glabra	370362	155411	GGGCAATCCTGAGCCAA	56.66	0	CCATTGAGTCTCTGCACCTATC	56.99	0	D	TROM_V_135814 assembled
BXA-AIT-1_a	atcctgttttacgaaaacaaaacacaagggttcagaaagagagaataaaaaaaaag	43368	species	Saxifragaceae	3792	Heuchera	3794	Heuchera sanguinea	43368	155480	GGGCAATCCTGAGCCAA	56.66	0	CCATTGAGTCTCTGCACCTATC	56.99	0	D	TROM_V_964095 assembled
BMB-MA-1_a	atcctgttttacgaaaacaaaacacaagggttcagaaagagagaataaaaaaaaag	43368	species	Saxifragaceae	3792	Heuchera	3794	Heuchera sanguinea	43368	155434	GGGCAATCCTGAGCCAA	56.66	0	CCATTGAGTCTCTGCACCTATC	56.99	0	D	TROM_V_966161 assembled
BMB-IQ-1_a	atcacgttttccgaaaacaaacaaaggttcagaaagcgaaaatcaaaaag	261240	species	Asteraceae	4210	Hieracium	102745	Hieracium alpinum	261240	153078	GGGCAATCCTGAGCCAA	56.66	0	CCATCGAGTCTCTGCACCTATC	49.86	1	D	TROM_V_87248 assembled
BXA-AIS-1_a	atcacgttttccgaaaacaaacaaaggttcagaaagcgaaaatcaaaaag	378942	species	Asteraceae	4210	Hieracium	102745	Hieracium atratum	378942	152987	GGGCAATCCTGAGCCAA	56.66	0	CCATCGAGTCTCTGCACCTATC	49.86	1	D	TROM_V_133931 assembled
BXA-AHI-1_a	atcacgttttccgaaaacaaacaaaggttcagaaagcgaaaatcaaaaag	212670	species	Asteraceae	4210	Hieracium	102745	Hieracium bifidum	212670	152645	GGGCAATCCTGAGCCAA	56.66	0	CCATCGAGTCTCTGCACCTATC	49.86	1	D	TROM_V_202735 assembled
BXA-AIR-1_a	atcacgttttccgaaaacaaaaaaggttcagaaagcgaaaataaaaaag	1405028	species	Asteraceae	4210	Hieracium	102745	Hieracium blyttianum	1405028	152696	GGGCAATCCTGAGCCAA	56.66	0	CCATCGAGTCTCTGCACCTATC	49.86	1	D	TROM_V_89827 assembled
BXA-AIQ-1_a	atcacgttttccgaaaacaaacaaaggttcagaaagcgaaaatcaaaaag	546187	species	Asteraceae	4210	Hieracium	102745	Hieracium caesium	546187	59152	GGGCAATCCTGAGCCAA	NA	0	CCATCGAGTCTCTGCACCTATC	41.63	1	R	TROM_V_133883 assembled
BXA-AHK-1_a	atcacgttttccgaaaacaaaaaaaggttcagaaagcgaaaataaaaaag	221193	species	Asteraceae	4210	Pilosella	122543	Pilosella cymosa	221193	153172	GGGCAATCCTGAGCCAA	56.66	0	CCATCGAGTCTCTGCACCTATC	49.86	1	D	TROM_V_962496 assembled
BXA-AHL-6_a	atcacgttttccgaaaacaaacaaaggttcagaaagcgaaaatcaaaaag	310818	species	Asteraceae	4210	Hieracium	102745	Hieracium laevigatum	310818	27442	GGGCAATCCTGAGCCAA	56.66	0	CCATCGAGTCTCTGCACCTATC	49.86	1	D	TROM_V_133882 assembled
BMB-IF-1_a	atcacgttttccgaaaacaaacaaaggttcagaaagcgaaaatcaaaaag	310818	species	Asteraceae	4210	Hieracium	102745	Hieracium laevigatum	310818	18938	GGGCAATCCTGAGCCAA	56.66	0	CCATCGAGTCTCTGCACCTATC	49.86	1	D	TROM_V_134369 assembled
CDM-AZU-1_a	atcacgttttccgaaaacaaaaaaaggttcagaaagcgaaaataaaaaag	221203	species	Asteraceae	4210	Hieracium	102745	Hieracium macranthum	221203	153251	GGGCAATCCTGAGCCAA	56.66	0	CCATCGAGTCTCTGCACCTATC	49.86	1	D	TROM_V_33654 assembled
CDM-ALP-1_a	atcacgttttccgaaaacaaacaaaggttcagaaagcgaaaatcaaaaag	212671	species	Asteraceae	4210	Hieracium	102745	Hieracium murorum	212671	152713	GGGCAATCCTGAGCCAA	56.66	0	CCATCGAGTCTCTGCACCTATC	49.86	1	D	TROM_V_135884 assembled
BXA-AIP-1_a	atcacgttttccgaaaacaaacaaaggttcagaaagcgaaaatcaaaaag	212671	species	Asteraceae	4210	Hieracium	102745	Hieracium murorum	212671	153169	GGGCAATCCTGAGCCAA	56.66	0	CCATCGAGTCTCTGCACCTATC	49.86	1	D	TROM_V_67643 assembled
CDM-AZT-1_a	atcacgttttccgaaaacaaacaaaggttcagaaagcgaaaatcaaaaag	269355	species	Asteraceae	4210	Hieracium	102745	Hieracium nigrescens	269355	152636	GGGCAATCCTGAGCCAA	56.66	0	CCATCGAGTCTCTGCACCTATC	49.86	1	D	TROM_V_990930 assembled
CDM-AZQ-3_a	atcacgttttccgaaaacaaaaaaaggttcagaaagcgaaaataaaaaag	268057	species	Asteraceae	4210	Hieracium	102745	Hieracium peleterianum	268057	77656	GGGCAATCCTGAGCCAA	56.66	0	CCATCGAGTCTCTGCACCTATC	49.86	1	D	TROM_V_39316 assembled
BXA-BIT-8_a	atcacgttttccgaaaacaaaaaaaggttcagaaagcgaaaataaaaaag	268057	species	Asteraceae	4210	Hieracium	102745	Hieracium peleterianum	268057	46533	GGGCAATCCTGAGCCAA	56.66	0	CCATCGAGTCTCTGCACCTATC	49.86	1	D	TROM_V_33675 assembled
BXA-CCG-1_a	atcacgttttccgaaaacaaaaaaaggttcagaaagcgaaaataaaaaag	268057	species	Asteraceae	4210	Hieracium	102745	Hieracium peleterianum	268057	153107	GGGCAATCCTGAGCCAA	56.66	0	CCATCGAGTCTCTGCACCTATC	49.86	1	D	TROM_V_968202 assembled
CDM-AZR-1_a	atcacgttttccgaaaacaaaaaaaggttcagaaagcgaaaataaaaaag	221204	species	Asteraceae	4210	Pilosella	122543	Pilosella officinarum	221204	153260	GGGCAATCCTGAGCCAA	56.66	0	CCATCGAGTCTCTGCACCTATC	49.86	1	D	TROM_V_34543 assembled
BXA-AFR-4_a	atcacgttttccgaaaacaaaaaaaggttcagaaagcgaaaataaaaaag	221204	species	Asteraceae	4210	Pilosella	122543	Pilosella officinarum	221204	100692	GGGCAATCCTGAGCCAA	56.66	0	CCATCGAGTCTCTGCACCTATC	49.86	1	D	TROM_V_7339 assembled
BMB-IE-5_a	atcacgttttccgaaaacaaacaaaggttcagaaagcgaaaatcaaaaag	268058	species	Asteraceae	4210	Hieracium	102745	Hieracium prenanthoides	268058	59577	GGGCAATCCTGAGCCAA	56.66	0	CCATCGAGTCTCTGCACCTATC	49.86	1	D	TROM_V_91387 assembled
BXA-AHP-1_a	atcacgttttccgaaaacaaacaaaggttcagaaagcgaaaatcaaaaag	268065	species	Asteraceae	4210	Hieracium	102745	Hieracium umbellatum	268065	153306	GGGCAATCCTGAGCCAA	56.66	0	CCATCGAGTCTCTGCACCTATC	49.86	1	D	TROM_V_89059 assembled
BXA-BLH-7_a	atccgtgttttgagaaaacaagggggttctcgaactagaatacaaaggaaaag	368343	species	Poaceae	4479	Anthoxanthum	15324	Anthoxanthum monticola	368343	12686	GGGCAATCCTGAGCCAA	56.66	0	CCATTGAGTCTCTGCACCTATC	56.99	0	D	TROM_V_53877 assembled
BXA-CLS-1_a	atccgtgttttgagaaaacaagggggttctcgaactagaatacaaaggaaaag	368343	species	Poaceae	4479	Anthoxanthum	15324	Anthoxanthum monticola	368343	136669	GGGCAATCCTGAGCCAA	56.66	0	CCATTGAGTCTCTGCACCTATC	56.99	0	D	TROM_V_61992 assembled
BMB-IP-1_a	atccgtgttttgagaaaaccagggggttctcgaactagaatacaaaggaaaag	286619	species	Poaceae	4479	Anthoxanthum	15324	Anthoxanthum nitens	286619	136713	GGGCAATCCTGAGCCAA	56.66	0	CCATTGAGTCTCTGCACCTATC	56.99	0	D	TROM_V_148469 assembled
BXA-APP-1_a	atccgtgttttgagaaaaccagggggttctcgaactagaatacaaaggaaaag	1426240	subspecies	Poaceae	4479	Anthoxanthum	15324	Anthoxanthum hirtum	1301377	136689	GGGCAATCCTGAGCCAA	56.66	0	CCATTGAGTCTCTGCACCTATC	56.99	0	D	TROM_V_962260 assembled
CDM-ARJ-1_a	atccgtgttttgagaaaaccagggggttctcgaactagaatacaaaggaaaag	1426240	subspecies	Poaceae	4479	Anthoxanthum	15324	Anthoxanthum hirtum	1301377	136654	GGGCAATCCTGAGCCAA	56.66	0	CCATTGAGTCTCTGCACCTATC	56.99	0	D	TROM_V_962267 assembled
CDM-ABI-1_a	atcctgctttacgaaaacaagggaaaattttgttcattcagaaagcgagaaaaaaaag	72429	species	Fabaceae	3803	Hippocrepis	118900	Hippocrepis emerus	72429	151130	GGGCAATCCTGAGCCAA	56.66	0	CCATTGAGTCTCTGCACCTATC	56.99	0	D	TROM_V_163566 assembled
BXA-AHR-1_a	atccagttttctgattcttaaaacaaacaagggttcagaaagcaatacaaag	193516	species	Elaeagnaceae	25996	Hippophae	48233	Hippophae rhamnoides	193516	156070	GGGCAATCCTGAGCCAA	56.66	0	CCATTGAGTCTCTGCACCTATC	56.99	0	D	TROM_V_162430 assembled
CDM-BIK-1_a	atcctgtcttctcaaaacaaaggttcagaaagcgaaacaagg	119601	species	Plantaginaceae	156152	Hippuris	39200	Hippuris x lanceolata	119601	152685	GGGCAATCCTGAGCCAA	56.66	0	CCATTGAGTCTCTGCACCTATC	56.99	0	D	TROM_V_158089 assembled
CDM-AZP-1_a	atcctgtcttctcaaaacaaaggttcagaaagcgaaacaagg	669706	species	Plantaginaceae	156152	Hippuris	39200	Hippuris tetraphylla	669706	152669	GGGCAATCCTGAGCCAA	56.66	0	CCATTGAGTCTCTGCACCTATC	56.99	0	D	TROM_V_960346 assembled
CDM-AKW-1_a	atcctgtcttctcaaaacaaaggttcagaaagcgaaacaagg	39321	species	Plantaginaceae	156152	Hippuris	39200	Hippuris vulgaris	39321	152866	GGGCAATCCTGAGCCAA	56.66	0	CCATTGAGTCTCTGCACCTATC	56.99	0	D	TROM_V_200615 assembled
CDM-AMV-1_a	atcctgtcttctcaaaacaaaggttcagaaagcgaaacaagg	119601	species	Plantaginaceae	156152	Hippuris	39200	Hippuris x lanceolata	119601	152777	GGGCAATCCTGAGCCAA	56.66	0	CCATTGAGTCTCTGCACCTATC	56.99	0	D	TROM_V_200615 assembled
CDM-BIL-1_a	atcctgtcttctcaaaacaaaggttcagaaagcgaaacaagg	669706	species	Plantaginaceae	156152	Hippuris	39200	Hippuris tetraphylla	669706	152712	GGGCAATCCTGAGCCAA	56.66	0	CCATTGAGTCTCTGCACCTATC	56.99	0	D	TROM_V_964382 assembled
BMB-FH-3_a	ctccttttgtctccctaaaaaaaaaagggggggattcagaaagcaagaagaaaaaag	169223	species	Caryophyllaceae	3568	Honckenya	169222	Honckenya peploides	169223	44733	GGGCAATCCTGAGCTAA	NA	1	CCTTTGAGTCTCTGCACCTATC	45.29	1	R	TROM_V_92179 old_id 308172 used_id Honckenya peploides assembled
BXA-CMB-1_a	ctccttttgtctccctaaaaaaaaaagggggggattcagaaagcaagaagaaaaaag	169223	species	Caryophyllaceae	3568	Honckenya	169222	Honckenya peploides	169223	141018	GGGCAATCCTGAGCTAA	49.15	1	CCTTTGAGTCTCTGCACCTATC	51.87	1	D	TROM_V_64751 assembled
BXA-CES-7_a	atccgtgttttgagaaaacaaggggttctcgaactagaatacaaaggaaaag	376113	species	Poaceae	4479	Hordelymus	376112	Hordelymus europaeus	376113	11783	GGGCAATCCTGAGCCAA	56.66	0	CCATTGAGTCTCTGCACCTATC	56.99	0	D	TROM_V_135864 assembled
BXA-CMD-1_a	atccgtgttttgagaagggattctcgaactagaatacaaaggaaaag	1288821	varietas	Poaceae	4479	Hordeum	4512	Hordeum vulgare	4513	136533	GGGCAATCCTGAGCCAA	56.66	0	CCATTGAGTCTCTGCACCTATC	56.99	0	D	TROM_V_201113 assembled
BXA-APH-1_a	atccgtgttttgagaagggattctcgaactagaatacaaaggaaaag	4513	species	Poaceae	4479	Hordeum	4512	Hordeum vulgare	4513	136457	GGGCAATCCTGAGCCAA	56.66	0	CCATTGAGTCTCTGCACCTATC	56.99	0	D	TROM_V_147722 assembled
CDM-BIM-1_a	atcctctttttcgaaaacaaaggttaaagtaaaataaaaagaggg	175037	species	Primulaceae	4335	Hottonia	175036	Hottonia palustris	175037	152669	GGGCAATCCTGAGCCAA	56.66	0	CCATTGAGTCTCTGCACCTATC	56.99	0	D	TROM_V_145592 assembled
CDM-AMU-16_a	atcacgttttccgaaaacaaacaaaggttcagaaagcgaaaagaaaaaaa	669707	species	Asteraceae	4210	Hulteniella	669515	Hulteniella integrifolia	669707	30064	GGGCAATCCTGAGCCAA	NA	0	CCATCGAGTCTCTGCACCTATC	41.63	1	R	TROM_V_90239 assembled
BXA-AHS-1_a	atccggttttctgaaaacaaacaaggattcagaaagcaataataaaggg	3486	species	Cannabaceae	3481	Humulus	3484	Humulus lupulus	3486	153769	GGGCAATCCTGAGCCAA	56.66	0	CCATTGAGTCTCTGCACCTATC	56.99	0	D	TROM_V_966274 assembled
BXA-ASS-1_a	atcctgtttagcaaatggcgggg	380485	species	Lycopodiaceae	3250	Huperzia	37428	Huperzia appressa	380485	159780	AGGCGATCCTGAGCCAA	45.23	2	CCATCGAGTCTCTGCACCTATC	49.86	1	D	TROM_V_200754 assembled
BXA-ARE-1_a	atcctgtttagcaaatggcgggg	669708	species	Lycopodiaceae	3250	Huperzia	37428	Huperzia arctica	669708	158151	AGGCGATCCTGAGCCAA	45.23	2	CCATCGAGTCTCTGCACCTATC	49.86	1	D	TROM_V_87043 assembled
BMB-T-1_a	atcctgtttagcaaatggcgggg	70001	species	Lycopodiaceae	3250	Huperzia	37428	Huperzia selago	70001	158421	AGGCGATCCTGAGCCAA	45.23	2	CCATCGAGTCTCTGCACCTATC	49.86	1	D	TROM_V_963980 assembled
CDM-ABH-1_a	atcctgttttccgaaaacaaataacggtgcagaaggcgaaaaggg	82091	species	Araliaceae	4050	Hydrocotyle	4048	Hydrocotyle vulgaris	82091	153026	GGGCAATCCTGAGCCAA	56.66	0	CCATCGAGTCTCTGCACCTATC	49.86	1	D	TROM_V_114814 assembled
CDM-ABG-1_a	atcctgttttctgaaaacaaagaaaggttcagaaaaaaag	4079	species	Solanaceae	4070	Hyoscyamus	4078	Hyoscyamus niger	4079	156141	GGGCAATCCTGAGCCAA	56.66	0	CCATTGAGTCTCTGCACCTATC	56.99	0	D	TROM_V_650490 assembled
BXA-AII-1_a	atccggctttccgaaaacaaagaaagattcataaacagaaaaaaaaag	673928	species	Hypericaceae	629714	Hypericum	55962	Hypericum hirsutum	673928	138261	GGGCAATCCTGAGCCAA	NA	0	CCATTGAGTCTCTGCACCTATC	52.09	0	R	TROM_V_990807 assembled
BXA-CMC-1_a	atccggctttccgaaaacaaagaaagattcataaacagaaaaaaaaag	269006	species	Hypericaceae	629714	Hypericum	55962	Hypericum maculatum	269006	139785	GGGTAATCCTGAGCCAA	NA	1	CCATTGAGTCTCTGCACCTATC	52.09	0	R	TROM_V_964579 assembled
CDM-ACW-1_a	atccggctttccgaaaacaaagaaagattcataaacagaaaaaaaaag	269006	species	Hypericaceae	629714	Hypericum	55962	Hypericum maculatum	269006	141127	GGGTAATCCTGAGCCAA	NA	1	CCATTGAGTCTCTGCACCTATC	52.09	0	R	TROM_V_964579 assembled
CDM-AHR-22_a	atccggctttccgaaaacaaagaaagattcataaacagaaaaaaaag	673929	species	Hypericaceae	629714	Hypericum	55962	Hypericum montanum	673929	26226	GGGCAATCCTGAGCCAA	56.66	0	CCATTGAGTCTCTGCACCTATC	56.99	0	D	TROM_V_82458 assembled
CDM-ABE-11_a	atccggctttccgaaaacaaagaaagattcataaacagaaaaaaaaag	65561	species	Hypericaceae	629714	Hypericum	55962	Hypericum perforatum	65561	23700	GGGTAATCCTGAACCAA	NA	2	CCATTGAGTCTCTGCACCTATC	52.09	0	R	TROM_V_7055 assembled
CDM-AGF-42_a	atccggctttccgaaaacaaagaaagattcataaacagaaaaaaaaag	626748	species	Hypericaceae	629714	Hypericum	55962	Hypericum pulchrum	626748	21091	GGGCAATCCTGAGCCAA	56.66	0	CCATTGAGTCTCTGCACCTATC	56.99	0	D	TROM_V_59411 assembled
CDM-BJQ-16_a	atccggctttccgaaaacaaagaaagattcataaacagaaaaaaaaag	626749	species	Hypericaceae	629714	Hypericum	55962	Hypericum tetrapterum	626749	26730	GGGTAATCCTGAGCCAA	48.78	1	CCATTGAGTCTCTGCACCTATC	56.99	0	D	TROM_V_82466 assembled
CDM-BJR-1_a	atcacgttttccgaaaacaaacaaaggttcagaaagcgaaaatcaaaaag	58650	species	Asteraceae	4210	Hypochaeris	58643	Hypochaeris maculata	58650	152133	GGGCAATCCTGAGCCAA	56.66	0	CCATCGAGTCTCTGCACCTATC	49.86	1	D	TROM_V_73197 assembled
CDM-ABD-1_a	atcctgttttctcaaaacaaaggttcaaaaaacgacaaataaag	39324	species	Lamiaceae	4136	Hyssopus	39168	Hyssopus officinalis	39324	149816	GGGCAATCCTGAGCCAA	56.66	0	CCATTGAGTCTCTGCACCTATC	56.99	0	D	TROM_V_965173 assembled
BXA-CCJ-1_a	atcctggtttacgcgaacaaaccagagtttagaaagcgagaaaaaagg	190884	species	Brassicaceae	3700	Iberis	190883	Iberis amara	190884	153528	GGGCAATCCTGAGCCAA	56.66	0	CCATTGAGTCTCTGCACCTATC	56.99	0	D	TROM_V_968353 assembled
CDM-AHQ-1_a	atcctattttccgaaaacaaagcgaaaatcaaaag	4298	species	Aquifoliaceae	4294	Ilex	4295	Ilex aquifolium	4298	157665	GGGCAATCCTGAGCCAA	56.66	0	CCGTTGAGTCTCTGCACCTATC	53.99	1	D	TROM_V_114556 assembled
CDM-BJT-4_a	ctccttttttcaaaagaaaaaaaaataaggattcagaaagcaagactaaaataaag	157639	species	Caryophyllaceae	3568	Illecebrum	157638	Illecebrum verticillatum	157639	2139	GGGCAATCCTGAGCCAA	56.66	0	CCTTTGAGTCTCTGCACCTATC	51.87	1	D	TROM_V_47824 assembled
CDM-AZO-1_a	atcctgtttttggaaaacaaatccaaataaagatttcgaaaaatagaaaaag	191132	species	Balsaminaceae	25692	Impatiens	35939	Impatiens parviflora	191132	152467	GGGCAATCCTGAGCCAA	56.66	0	CCATTGAGTCTCTGCACCTATC	56.99	0	D	TROM_V_89843 assembled
BXA-AIH-1_a	atcctgtttttggaaaacaaatctaaataaagattccgaaaccaaaaatagaaaaag	253017	species	Balsaminaceae	25692	Impatiens	35939	Impatiens glandulifera	253017	152215	GGGCAATCCTGAGCCAA	56.66	0	CCATTGAGTCTCTGCACCTATC	56.99	0	D	TROM_V_964524 assembled
BXA-AHT-1_a	atcctgtttttggaaaacaaatccaaataaagattccgaaacccaaaatagaaaaag	127129	species	Balsaminaceae	25692	Impatiens	35939	Impatiens noli-tangere	127129	152094	GGGTAATCCTGAGCCAA	48.78	1	CCATTGAGTCTCTGCACCTATC	56.99	0	D	TROM_V_650260 assembled
CDM-BJU-1_a	atcgcgttttccgaaaacaaacaaaggttcagaaagcgaaaataaaaaag	119176	species	Asteraceae	4210	Pentanema	313936	Pentanema britannicum	119176	150853	GGGCAATCCTGAGCCAA	56.66	0	CCATCGAGTCTCTGCACCTATC	49.86	1	D	TROM_V_142387 assembled
CDM-BJV-1_a	atcgcgttttccgaaaacaaacaaaggttcagaaagcgaaaataaaaaag	1522193	species	Asteraceae	4210	Inula	41589	Inula ensifolia	1522193	151096	GGGCAATCCTGAGCCAA	56.66	0	CCATCGAGTCTCTGCACCTATC	49.86	1	D	TROM_V_142384 assembled
CDM-BJW-1_a	atcacgttttccgaaaacaaacaaaggttcagaaagcgaaaataaaaaag	55635	species	Asteraceae	4210	Inula	41589	Inula helenium	55635	150670	GGGCAATCCTGAGCCAA	56.66	0	CCATCGAGTCTCTGCACCTATC	49.86	1	D	TROM_V_142380 assembled
CDM-ABC-1_a	atcgcgttttccgaaaacaaacaaaggttcagaaagcgaaaataaaaaag	56531	species	Asteraceae	4210	Inula	41589	Inula salicina	56531	151124	GGGCAATCCTGAGCCAA	56.66	0	CCATCGAGTCTCTGCACCTATC	49.86	1	D	TROM_V_142368 assembled
CDM-AGX-12_a	attccgttgtttcatttcatgaacgaacgg	264943	species	Isoetaceae	13837	Isoetes	13838	Isoetes setacea	264943	11022	AGGCAATCCTGAGCCAA	NA	1	CCATCGAGTCTCTGCACCTATC	41.63	1	R	TROM_V_135874 assembled
CDM-AHE-6_a	atctttattttgagataattggtttttatataaaaacgaaaatcaaaaaa	1155239	species	Juncaceae	14101	Juncus	13578	Juncus acutiflorus	1155239	4166	GGGCAATCCTGAGCCAA	56.66	0	CCGTTGAGTCTCTGCACCTATC	53.99	1	D	TROM_V_106866 assembled
CDM-ARI-14_a	atctttattttgagataattggtttttatataaaaacgaaaatcaaaaaa	253143	species	Juncaceae	14101	Juncus	13578	Juncus alpinoarticulatus	253143	10477	GGGCAATCCTGAGCCAA	NA	0	CCGTTGAGTCTCTGCACCTATC	47.92	1	R	TROM_V_134557 assembled
BXA-BTK-1_a	ctcctttttatttttaaaagaaaaaag	940194	species	Caryophyllaceae	3568	Arenaria	3577	Arenaria norvegica	940194	147403	GGGCAATCCTGAGCCAA	56.66	0	CCTTTGAGTCTCTGCACCTATC	51.87	1	D	TROM_V_71535 assembled
CDM-ARH-1_a	atctttattttgagataattggtttttatataaaaacgaaaatcaaaaaa	253143	species	Juncaceae	14101	Juncus	13578	Juncus alpinoarticulatus	253143	6614	GGGCAATCCTGAGCCAA	NA	0	CCGTTGAGTCTCTGCACCTATC	47.92	1	R	TROM_V_88475 assembled
CDM-ALB-6_a	atctttattttgagaaaattggtttttatagaaaaactcaaatcaaaaaa	253145	species	Juncaceae	14101	Juncus	13578	Juncus arcticus	253145	20488	GGGCAATCCTGAGCCAA	NA	0	CCGTTGAGTCTCTGCACCTATC	47.92	1	R	TROM_V_135875 assembled
CDM-AOM-96_a	atctttattttgagaaaattggtttttatagaaaaactcaaatcaaaaaa	223655	species	Juncaceae	14101	Juncus	13578	Juncus balticus	223655	20504	GGGCAATCCTGAGCCAA	56.66	0	CCGTTGAGTCTCTGCACCTATC	53.99	1	D	TROM_V_134637 assembled
BXA-BTS-23_a	atctttattttgagaaaattggtttttatagaaaaactcaaatcaaaaaa	223655	species	Juncaceae	14101	Juncus	13578	Juncus balticus	223655	22420	GGGCAATCCTGAGCCAA	NA	0	CCGTTGAGTCTCTGCACCTATC	47.92	1	R	TROM_V_651015 assembled
BXA-BAT-118_a	atctttattttgagaaaattggtttttatagaaaaactcaaatcaaaaaa	223655	species	Juncaceae	14101	Juncus	13578	Juncus balticus	223655	22229	GGGCAATCCTGAGCCAA	NA	0	CCGTTGAGTCTCTGCACCTATC	47.92	1	R	TROM_V_967826 assembled
CDM-AJL-7_a	atctttattttgagataattggtttttatataaaaacgaaaatcaaaaaa	308410	species	Juncaceae	14101	Juncus	13578	Juncus brevicaudatus	308410	10557	GGGCAATCCTGAGCCAA	NA	0	CCGTTGAGTCTCTGCACCTATC	47.92	1	R	TROM_V_135876 assembled
CDM-ANN-51_a	atctttattttgatcaaattagtttttataaaaaaagtgaaatcaaaaaa	223656	species	Juncaceae	14101	Juncus	13578	Juncus bufonius	223656	18826	GGGCAATCCTGAGCCAA	NA	0	CCGTTGAGTCTCTGCACCTATC	47.92	1	R	TROM_V_968139 assembled
BXA-ANV-6_a	atctttattttgagataattggtttttatataaaaacgaaaatcaaaaaa	223657	species	Juncaceae	14101	Juncus	13578	Juncus bulbosus	223657	4197	GGGCAATCCTGAGCCAA	56.66	0	CCGTTGAGTCTCTGCACCTATC	53.99	1	D	TROM_V_350034 old_id 1891496 used_id Juncus bulbosus assembled
CDM-APH-6_a	atctttattttgataaaatttgtttttatagaaaaattcaaatcaaaaaa	13579	species	Juncaceae	14101	Juncus	13578	Juncus effusus	13579	22690	GGGCAATCCTGAGCCAA	56.66	0	CCGTTGAGTCTCTGCACCTATC	53.99	1	D	TROM_V_162674 assembled
BXA-BAH-14_a	atcttgattttgagaaaatttttttttatagaaaaactcaaatcaaaaaa	223665	species	Juncaceae	14101	Juncus	13578	Juncus gerardii	223665	20996	GGGCAATCCTGAGCCAA	56.66	0	CCGTTGAGTCTCTGCACCTATC	53.99	1	D	TROM_V_962239 old_id 1891497 used_id Juncus gerardii assembled
CDM-ARW-1_a	atctttattttgatcaaattagtttttataaaaaaagtgaaatcaaaaaa	669712	species	Juncaceae	14101	Juncus	13578	Juncus ranarius	669712	162303	GGGCAATCCTGAGCCAA	NA	0	CCGTTGAGTCTCTGCACCTATC	47.92	1	R	TROM_V_92864 assembled
BXA-CLR-1_a	atctttattttgagataattggtttttatataaaaactaaaatcaaaaaa	308399	varietas	Juncaceae	14101	Juncus	13578	Juncus triglumis	223682	3896	GGGCAATCCTGAGCCAA	56.66	0	CCGTTGAGTCTCTGCACCTATC	53.99	1	D	TROM_V_61867 assembled
BXA-ARF-9_a	atccgatttctagagacaatagtttcctttccgagaacgg	244309	varietas	Cupressaceae	3367	Juniperus	13100	Juniperus communis	58039	14807	GGGCAATCCTGAGCCAA	56.66	0	CCGTTGAGTCTCTGCACCTATC	53.99	1	D	TROM_V_651025 assembled
CDM-AVD-8_a	atccgatttctagagacaatagtttcctttccgagaacgg	244309	varietas	Cupressaceae	3367	Juniperus	13100	Juniperus communis	58039	9631	GGGCAATCCTGAGCCAA	56.66	0	CCGTTGAGTCTCTGCACCTATC	53.99	1	D	TROM_V_202347 assembled
CDM-AVH-33_a	atccgatttctagagacaatagtttcctttccgagaacgg	244309	varietas	Cupressaceae	3367	Juniperus	13100	Juniperus communis	58039	4347	GGGCAATCCTGAGCCAA	NA	0	CCGTTGAGTCTCTGCACCTATC	47.92	1	R	TROM_V_561025 assembled
CDM-AJF-129_a	atcctttttttcgcaaacaaacaaagattccgaaagctaaaaaaag	45899	species	Ericaceae	4345	Kalmia	45894	Kalmia polifolia	45899	9387	GGGCAATCCTGAGCCAA	NA	0	CCATTGAGTCTCTGCACCTATC	52.09	0	R	TROM_V_301404 assembled
CDM-BJY-1_a	atcccatcttctcaaaacaaaggttcagaaagcgaaaaaagg	105588	species	Plantaginaceae	156152	Kickxia	105587	Kickxia elatine	105588	151710	GGGCAATCCTGAGCCAA	56.66	0	CCATTGAGTCTCTGCACCTATC	56.99	0	D	TROM_V_81666 assembled
BMB-CG-16_a	atcttctttttgagaaaaagaaatatataaaatatttcttatttcatataagaaatattttatttcttatctaatattaaa	140873	species	Cyperaceae	4609	Carex	13398	Carex myosuroides	140873	11924	GGGCAATCCTGAGCCAA	NA	0	CCATCGAGTCTCTGCACCTATC	41.63	1	R	TROM_V_90687 assembled
BXA-CEA-1_a	atccgtgttttgagaaaaccagggggttctcgaactagaatacaaaggaaaag	376131	subspecies	Poaceae	4479	Phippsia	368331	Phippsia algida	368332	135530	GGGCAATCCTGAGCCAA	NA	0	CCATTGAGTCTCTGCACCTATC	52.09	0	R	TROM_V_55017 assembled
BXA-AIF-2_a	atcccgtttttcgcaaaaacaaagaaaagttcagaaagcgaaaataaaaag	3852	species	Fabaceae	3803	Laburnum	3851	Laburnum alpinum	3852	65566	GGGCAATCCTGAGCCAA	NA	0	CCATTGAGTCTCTGCACCTATC	52.09	0	R	TROM_V_96583 assembled
CDM-AZM-1_a	atcccgtttttcgcaaaaacaaagaaaagttcagaaagcgaaaataaaaag	49828	species	Fabaceae	3803	Laburnum	3851	Laburnum anagyroides	49828	153012	GGGCAATCCTGAGCCAA	NA	0	CCATTGAGTCTCTGCACCTATC	52.09	0	R	TROM_V_650687 assembled
CDM-AJI-1_a	atcccgtcttctaaaaacaaaggttcagaaagcgaaagg	669716	species	Plantaginaceae	156152	Lagotis	165307	Lagotis glauca	669716	152713	GGGCAATCCTGAGCCAA	56.66	0	CCATTGAGTCTCTGCACCTATC	56.99	0	D	TROM_V_135815 assembled
CDM-AMT-1_a	atcccgtcttctaaaaacaaaggttcagaaagcgaaagg	669716	species	Plantaginaceae	156152	Lagotis	165307	Lagotis glauca	669716	152719	GGGCAATCCTGAGCCAA	56.66	0	CCATTGAGTCTCTGCACCTATC	56.99	0	D	TROM_V_200457 assembled
CDM-AAZ-1_a	atcctgttttttcaaaacaaag	53159	species	Lamiaceae	4136	Lamium	53158	Lamium album	53159	150632	GGGCGATCCTGATCCAA	38.98	2	CCATTGAGTCTCTGCACCTATC	56.99	0	D	TROM_V_89889 assembled
CDM-AAY-1_a	atcctgttttttcaaaacaaaggttcaaaaaacgaaataaag	53160	species	Lamiaceae	4136	Lamium	53158	Lamium amplexicaule	53160	150644	GGGCGATCCTGATCCAA	38.98	2	CCATTGAGTCTCTGCACCTATC	56.99	0	D	TROM_V_115260 assembled
CDM-ABA-1_a	atcctgttttttcaaaacaaaggttcaaaaaacgaaataaag	53161	species	Lamiaceae	4136	Lamium	53158	Lamium galeobdolon	53161	151291	GGGCGATCCTGATCCAA	38.98	2	CCATTGAGTCTCTGCACCTATC	56.99	0	D	TROM_V_165106 assembled
BXA-BPG-1_a	atcctgtcttctaaaaacaaaggttcaggaagtgaaaaaggg	207273	species	Plantaginaceae	156152	Veronica	4173	Veronica fruticans	207273	151022	GGGCAATCCTGAGCCAA	56.66	0	CCATCGAGTCTCTGCACCTATC	49.86	1	D	TROM_V_134420 assembled
BXA-BLM-1_a	atcctggtttacgcgaacaaaccaaagtgtagaaagcgagaaagaagg	208922	species	Brassicaceae	3700	Draba	87301	Draba lactea	208922	153598	GGGCAATCCTGAGCCAA	56.66	0	CCATTGAGTCTCTGCACCTATC	56.99	0	D	TROM_V_380090 assembled
CDM-AAX-1_a	atcctgttttttcaaaacaaaggttcaaaaaacgaaataaag	1080054	varietas	Lamiaceae	4136	Lamium	53158	Lamium purpureum	53164	150465	GGGCGATCCTGATCCAA	38.98	2	CCATTGAGTCTCTGCACCTATC	56.99	0	D	TROM_V_149431 assembled
CDM-AAW-1_a	atcacgttttccgaaaacaaacaaagattcagaaagcgaaaatcaaaaag	268080	species	Asteraceae	4210	Lapsana	268079	Lapsana communis	268080	151768	GGGCAATCCTGAGCCAA	56.66	0	CCATCGAGTCTCTGCACCTATC	49.86	1	D	TROM_V_963323 assembled
CDM-AAV-5_a	atcctattttccaaaaacaaacaaaggcccagaaggtgaaaaaag	48039	species	Apiaceae	4037	Laserpitium	40867	Laserpitium latifolium	48039	56124	GGGCAATCCTGAGCCAA	NA	0	CCATTGAGTCTCTGCACCTATC	52.09	0	R	TROM_V_164217 assembled
BXA-AIE-25_a	atccttctttccgaaaacaaacaaataaaagttcagaaagtgaaaatcaaaaaag	154493	species	Fabaceae	3803	Lathyrus	3853	Lathyrus japonicus	154493	12430	GGGCAATCCTGAGCCAA	NA	0	CCATTGAGTCTCTGCACCTATC	52.09	0	R	TROM_V_963340 assembled
CDM-AAT-18_a	atccttctttccgaaaacaaacaaataaaagttcagaaagtgaaaatcaaaaaag	313121	species	Fabaceae	3803	Lathyrus	3853	Lathyrus niger	313121	12388	GGGCAATCCTGAGCCAA	56.66	0	CCATTGAGTCTCTGCACCTATC	56.99	0	D	TROM_V_89848 assembled
CDM-AZJ-1_a	atccttctttccgaaaacaaacaaataaaagttcagaaagtgaaaatcaaaaaag	313104	species	Fabaceae	3803	Lathyrus	3853	Lathyrus palustris	313104	124534	GGGCAATCCTGAGCCAA	NA	0	CCATTGAGTCTCTGCACCTATC	52.09	0	R	TROM_V_159212 assembled
BXA-AID-1_a	atccttctttccgaaaacaaacaaataaaagttcagaaagtgaaaatcaaaaaag	313104	species	Fabaceae	3803	Lathyrus	3853	Lathyrus palustris	313104	124672	GGGCAATCCTGAGCCAA	NA	0	CCATTGAGTCTCTGCACCTATC	52.09	0	R	TROM_V_965498 assembled
CDM-AZI-14_a	atccttctttccgaaaacaaataaaagttcagaaagtgaaaataaaaaaaaaaag	313117	species	Fabaceae	3803	Lathyrus	3853	Lathyrus sylvestris	313117	9474	GGGCAATCCTGAGCCAA	NA	0	CCATTGAGTCTCTGCACCTATC	52.09	0	R	TROM_V_85764 assembled
BXA-AIC-6_a	atccttctttccgaaaacaaacaaagaaaagttcagaaagtgaaaatccaaaaag	313120	species	Fabaceae	3803	Lathyrus	3853	Lathyrus vernus	313120	13533	GGGCAATCCTGAGCCAA	56.66	0	CCATTGAGTCTCTGCACCTATC	56.99	0	D	TROM_V_89334 assembled
BXA-APA-1_a	atccttgttttgagaaaaaag	4472	species	Araceae	4454	Lemna	4469	Lemna minor	4472	166511	GGGCAATCCTGAGCCAA	56.66	0	CCATTGAGTCTCTGCACCTATC	56.99	0	D	TROM_V_2846 assembled
BXA-BGI-1_a	atccttgttttgaaaaaaaaaag	161105	species	Araceae	4454	Lemna	4469	Lemna trisulca	161105	166556	GGGCAATCCTGAGCCAA	56.66	0	CCATTGAGTCTCTGCACCTATC	56.99	0	D	TROM_V_45674 assembled
CDM-AAS-1_a	atcacgttttccgaaaacaaacgaaggttcagaaagcgaaaataaaaaag	58660	species	Asteraceae	4210	Leontodon	58659	Leontodon hispidus	58660	152035	GGGCAATCCTGAGCCAA	56.66	0	CCATCGAGTCTCTGCACCTATC	49.86	1	D	TROM_V_163583 assembled
CDM-ALR-1_a	atcctgttttttcaaaacaaaggttcaaaaaacgaaataaag	587664	species	Lamiaceae	4136	Leonurus	4137	Leonurus cardiaca	587664	151775	GGGCGATCCTGATCCAA	38.98	2	CCATTGAGTCTCTGCACCTATC	56.99	0	D	TROM_V_115614 assembled
CDM-BEM-1_a	atcctggtttacgcgaacaaaccggagtttagaaaacgagaaaaaagg	1108809	species	Brassicaceae	3700	Lepidium	19205	Lepidium coronopus	1108809	154854	GGGCAATCCTGAGCCAA	56.66	0	CCATTGAGTCTCTGCACCTATC	56.99	0	D	TROM_V_59343 assembled
CDM-AZH-3_a	atcctggtttacgcgaacaaaccggagtttaaaaacgagaaaaaagg	153343	species	Brassicaceae	3700	Lepidium	19205	Lepidium latifolium	153343	76040	GGGCAATCCTGAGCCAA	NA	0	CCATTGAGTCTCTGCACCTATC	52.09	0	R	TROM_V_86571 assembled
BXA-CCB-1_a	atcacgttttccgaaaacaaacaaaggttcagaaagcgaaaagaaaaaaaaa	883867	species	Asteraceae	4210	Matricaria	56016	Matricaria discoidea	883867	149889	GGGCAATCCTGAGCCAA	56.66	0	CCATCGAGTCTCTGCACCTATC	49.86	1	D	TROM_V_94020 assembled
BMB-DD-1_a	atcacgttttccgaaaacaaacaaaggttcagaaagcgaaaagaaaaaaaaa	883867	species	Asteraceae	4210	Matricaria	56016	Matricaria discoidea	883867	149847	GGGCAATCCTGAGCCAA	56.66	0	CCATCGAGTCTCTGCACCTATC	49.86	1	D	TROM_V_963026 assembled
CDM-AYZ-1_a	atcacgttttccgaaaacaaacaaaggttcagaaagcgaaaagaaaaaaaa	13423	species	Asteraceae	4210	Leucanthemum	99071	Leucanthemum maximum	13423	12437	GGGCAATCCTGAGCCAA	56.66	0	CCATCGAGTCTCTGCACCTATC	49.86	1	D	TROM_V_960842 assembled
BXA-ATQ-1_a	atcacgttttccgaaaacaaacaaaggttcagaaagcgaaaagaaaaaaaa	99072	species	Asteraceae	4210	Leucanthemum	99071	Leucanthemum vulgare	99072	150055	GGGCAATCCTGAGCCAA	56.66	0	CCATCGAGTCTCTGCACCTATC	49.86	1	D	TROM_V_967821 assembled
BXA-CCI-1_a	atcctattttacaaaaacaaacaaaggcccagaaggtgaaaaaag	48042	species	Apiaceae	4037	Levisticum	48041	Levisticum officinale	48042	148773	GGGCAATCCTGAGCCAA	56.66	0	CCATTGAGTCTCTGCACCTATC	56.99	0	D	TROM_V_968325 assembled
BMB-FT-3_a	atccgtgttttgagaaaacaaggggttctcgaactagaatacaaaggaaaag	220462	species	Poaceae	4479	Leymus	52713	Leymus arenarius	220462	48204	GGGCAATCCTGAGCCAA	56.66	0	CCATTGAGTCTCTGCACCTATC	56.99	0	D	TROM_V_148767 assembled
BXA-CLL-1_a	atccgtgttttgagaaaacaaggggttctcgaactagaatacaaaggaaaag	435792	species	Poaceae	4479	Leymus	52713	Leymus innovatus	435792	136877	GGGCAATCCTGAGCCAA	56.66	0	CCATTGAGTCTCTGCACCTATC	56.99	0	D	TROM_V_135727 assembled
BXA-CLK-6_a	atccgtgttttgagaaaacaaggggttctcgaactagaatacaaaggaaaag	183794	species	Poaceae	4479	Leymus	52713	Leymus mollis	183794	35791	GGGCAATCCTGAGCCAA	56.66	0	CCATTGAGTCTCTGCACCTATC	56.99	0	D	TROM_V_135728 assembled
BXA-AHV-1_a	atcacgttttccgaaaacaaacaaaggttcagaaagcgaaaataaaaaag	217501	species	Asteraceae	4210	Ligularia	4239	Ligularia dentata	217501	151299	GGGTAATCCTGAGCCAA	48.78	1	CCATCGAGTCTCTGCACCTATC	49.86	1	D	TROM_V_962798 assembled
CDM-AYX-1_a	atcacgttttccgaaaacaaacaaaggttcagaaagcgaaaataaaaaag	118776	species	Asteraceae	4210	Ligularia	4239	Ligularia sibirica	118776	151145	GGGTAATCCTGAGCCAA	48.78	1	CCATCGAGTCTCTGCACCTATC	49.86	1	D	TROM_V_967156 assembled
BMB-FF-2_a	atcctatgtttccaaaaacaaacaaaggcccagaaggtgaaaaaag	49554	species	Apiaceae	4037	Ligusticum	49551	Ligusticum scoticum	49554	64972	GGGCAATCCTGAGCCAA	56.66	0	CCATTGAGTCTCTGCACCTATC	56.99	0	D	TROM_V_966100 assembled
CDM-AYW-1_a	atcctgttttcccaaaataaaggttcagaaagaaaaaag	13597	species	Oleaceae	4144	Ligustrum	13596	Ligustrum vulgare	13597	161821	GGGCAATCCTGAGCCAA	56.66	0	CCATTGAGTCTCTGCACCTATC	56.99	0	D	TROM_V_965151 assembled
BXA-APD-1_a	atctttattttgagaaaaagggtttaatttatagtttttttaatataaaactacaataaaaaaa	84044	species	Liliaceae	4677	Lilium	4688	Lilium bulbiferum	84044	152686	GGGCAATCCTGAGCCAA	56.66	0	CCATTGAGTCTCTGCACCTATC	56.99	0	D	TROM_V_966157 assembled
BXA-BTT-5_a	atctttattttgagataattggtttttatataaaaacgaaaatcaaaaaa	253143	species	Juncaceae	14101	Juncus	13578	Juncus alpinoarticulatus	253143	10461	GGGCAATCCTGAGCCAA	56.66	0	CCGTTGAGTCTCTGCACCTATC	53.99	1	D	TROM_V_650950 assembled
BMB-ED-1_a	atccagttttacgaaaacaaacaagggttcagaaagctaaaatcaaaaag	77623	species	Caprifoliaceae	4200	Linnaea	77622	Linnaea borealis	77623	161512	GGGCAATCCTGAGCCAA	56.66	0	CCATTGAGTCTCTGCACCTATC	56.99	0	D	TROM_V_162298 assembled
CDM-ALS-1_a	atcctgttttccgaaaaaaattcctaaagacagaataaaacag	524254	species	Linaceae	4004	Linum	4005	Linum catharticum	524254	152117	GGGCAATCCTGAGCCAA	56.66	0	CCATCGAGTCTCTGCACCTATC	49.86	1	D	TROM_V_964824 assembled
BXA-CFI-1_a	atcctgttttccgaaaaaaaagattcagaaagacagactaaaacag	586382	species	Linaceae	4004	Linum	4005	Linum lewisii	586382	170532	GGGCAATCCTGAGCCAA	56.66	0	CCGTCGAGTCTCTGCACCTATC	45.99	2	D	TROM_V_135817 assembled
CDM-AEI-7_a	atctttgttttggtttttttgagaaaaaatgatggaaaatcagaataaaaagg	226209	species	Orchidaceae	4747	Liparis	78793	Liparis loeselii	226209	41293	GGGCAATCCTGAGCCAA	56.66	0	CCATTGAGTCTCTGCACCTATC	56.99	0	D	TROM_V_167169 assembled
BMB-IN-1_a	atctttttttttaagaaaaaaatggaaaatgagaataaaagg	669720	species	Orchidaceae	4747	Neottia	48533	Neottia cordata	669720	147038	GGGCAATCCTGAGCCAA	56.66	0	CCATTGAGTCTCTGCACCTATC	56.99	0	D	TROM_V_162561 assembled
BXA-BAC-1_a	atccggttttccgaaaacaaacaaaagttgaaaaagaaaaag	475907	species	Boraginaceae	21571	Lithospermum	21634	Lithospermum officinale	475907	150618	GGGCAATCCTGAGCCAA	56.66	0	CCATTGAGTCTCTGCACCTATC	56.99	0	D	TROM_V_990809 assembled
BXA-CBC-1_a	atccgtgttttgagaaaacaaggaggttctcgaactagaatacaaaggaaaag	4521	species	Poaceae	4479	Lolium	4520	Lolium multiflorum	4521	135349	GGGCAATCCTGAGCCAA	56.66	0	CCATCGAGTCTCTGCACCTATC	49.86	1	D	TROM_V_62785 assembled
BXA-CBB-1_a	atccgtgttttgagaaaacaaggaggttctcgaactagaatacaaaggaaaag	34176	species	Poaceae	4479	Lolium	4520	Lolium temulentum	34176	135231	GGGCAATCCTGAGCCAA	56.66	0	CCATCGAGTCTCTGCACCTATC	49.86	1	D	TROM_V_129958 assembled
BXA-AIB-1_a	atccagttttccgaaaacaagggtttagaaagcaaaaatcaaaaag	134520	species	Caprifoliaceae	4200	Lonicera	49606	Lonicera caerulea	134520	163934	GGGCAATCCTGAGCCAA	56.66	0	CCATTGAGTCTCTGCACCTATC	56.99	0	D	TROM_V_161372 assembled
BXA-BVR-1_a	atccagttttccgaaaacaagggtttagatagaaagcaaaaatcaaaaag	134521	species	Caprifoliaceae	4200	Lonicera	49606	Lonicera involucrata	134521	153986	GGGCAATCCTGAGCCAA	56.66	0	CCATTGAGTCTCTGCACCTATC	56.99	0	D	TROM_V_965878 assembled
CDM-AEJ-1_a	atccagttttccgaaaacaagggtttagaaagcaaaaatcaaaaag	439142	species	Caprifoliaceae	4200	Lonicera	49606	Lonicera xylosteum	439142	154828	GGGCAATCCTGAGCCAA	56.66	0	CCATTGAGTCTCTGCACCTATC	56.99	0	D	TROM_V_37121 assembled
BXA-AIA-1_a	atccagttttccgaaaacaagggtttagaaagcaaaaatcaaaaag	447676	species	Caprifoliaceae	4200	Lonicera	49606	Lonicera tatarica	447676	154574	GGGCAATCCTGAGCCAA	56.66	0	CCATTGAGTCTCTGCACCTATC	56.99	0	D	TROM_V_148874 assembled
CDM-ALU-1_a	atccagttttccgaaaacaagggtttagaaagcaaaaatcaaaaag	439142	species	Caprifoliaceae	4200	Lonicera	49606	Lonicera xylosteum	439142	154830	GGGCAATCCTGAGCCAA	56.66	0	CCATTGAGTCTCTGCACCTATC	56.99	0	D	TROM_V_159750 assembled
BMB-KK-6_a	atcctgctttacgaaaacaagggaaagttcagttaagaaagcgacgagaaaaatg	47247	species	Fabaceae	3803	Lotus	3867	Lotus corniculatus	47247	14823	GGGCAATCCTGAGCCAA	56.66	0	CCATTGAGTCTCTGCACCTATC	56.99	0	D	TROM_V_960249 assembled
BXA-BGR-1_a	atcctgctttacgaaaacaagggaaagttcagttaagaaagcgacgagaaaaatg	47247	species	Fabaceae	3803	Lotus	3867	Lotus corniculatus	47247	150928	GGGCAATCCTGAGCCAA	56.66	0	CCATTGAGTCTCTGCACCTATC	56.99	0	D	TROM_V_963998 assembled
BXA-CFH-21_a	atcccgttttttcgcaaaaacaaagaaaagttcagaaagcgaaaataaaaag	53215	species	Fabaceae	3803	Lupinus	3869	Lupinus arcticus	53215	7812	GGGCAATCCTGAGCCAA	56.66	0	CCATTGAGTCTCTGCACCTATC	56.99	0	D	TROM_V_135819 assembled
BXA-BGS-1_a	atcccgttttttcgcaaaaacaaagaaaagttcagaaagcgaaaataaaaag	53234	species	Fabaceae	3803	Lupinus	3869	Lupinus nootkatensis	53234	150641	GGGCAATCCTGAGCCAA	NA	0	CCATTGAGTCTCTGCACCTATC	52.09	0	R	TROM_V_962706 assembled
BXA-BGT-1_a	atcccgttttttcgcaaaaacaaagaaaagttcagaaagcgaaaataaaaag	3874	species	Fabaceae	3803	Lupinus	3869	Lupinus polyphyllus	3874	150642	GGGCAATCCTGAGCCAA	NA	0	CCATTGAGTCTCTGCACCTATC	52.09	0	R	TROM_V_964475 assembled
CDM-AQV-1_a	atcttaatctggagaaaatgtgtttctctataaaaactagaatcaaaaag	223686	species	Juncaceae	14101	Luzula	46322	Luzula arcuata	223686	10971	GGGCAATCCTGAGCCAA	56.66	0	CCGTTGAGTCTCTGCACCTATC	53.99	1	D	TROM_V_89524 assembled
CDM-AJO-116_a	atcttaatctggagaaaacttgtttctctataaaaactagaatcaaaaaggataaag	218141	species	Juncaceae	14101	Luzula	46322	Luzula campestris	218141	13763	GGGCAATCCTGAGCCAA	NA	0	CCGTTGAGTCTCTGCACCTATC	47.92	1	R	TROM_V_66732 assembled
BXA-BAI-22_a	atcttaatctggagaaaatgtgtttctctataaaaactagaatcaaaaag	630096	species	Juncaceae	14101	Luzula	46322	Luzula confusa	630096	14310	GGGCAATCCTGAGCCAA	NA	0	CCGTTGAGTCTCTGCACCTATC	47.92	1	R	TROM_V_38388 assembled
CDM-AQS-32_a	atcttaatctggagaaaacttgtttctctataaaaactagaatcaaaaaggataaag	1303110	subspecies	Juncaceae	14101	Luzula	46322	Luzula multiflora	178423	13714	GGGCAATCCTGAGCCAA	NA	0	CCGTTGAGTCTCTGCACCTATC	47.92	1	R	TROM_V_968048 assembled
BXA-BGK-6_a	atcttaatctggagaaaatgtgtttctctataaaaactagaatccaaaag	630109	species	Juncaceae	14101	Luzula	46322	Luzula nivalis	630109	14482	GGGCAATCCTGAGCCAA	NA	0	CCGTTGAGTCTCTGCACCTATC	47.92	1	R	TROM_V_56647 assembled
BXA-CBA-115_a	atcttgattttgagaaaatttttttttatagaaaaactcaaatcaaaaaa	630109	species	Juncaceae	14101	Luzula	46322	Luzula nivalis	630109	20992	GGGCAATCCTGAGCCAA	56.66	0	CCGTTGAGTCTCTGCACCTATC	53.99	1	D	TROM_V_56647 assembled
CDM-APG-113_a	atcttaatctggagaaaacttgtttctctataaaaactagaatcaaaaaggataaag	223705	species	Juncaceae	14101	Luzula	46322	Luzula sudetica	223705	11438	GGGCAATCCTGAGCCAA	56.66	0	CCGTTGAGTCTCTGCACCTATC	53.99	1	D	TROM_V_89470 assembled
CDM-ASF-9_a	atcttaatctggagaaaatgtgtttctctataaaaactagaatcaaaaag	223707	species	Juncaceae	14101	Luzula	46322	Luzula wahlenbergii	223707	13840	GGGCAATCCTGAGCCAA	NA	0	CCGTTGAGTCTCTGCACCTATC	47.92	1	R	TROM_V_960590 assembled
BXA-BTB-1_a	ctccttttattttttttttttcaaaagaaaaaag	42036	species	Caryophyllaceae	3568	Silene	3573	Silene flos-cuculi	42036	147400	GGGCAATCCTGAGCCAA	56.66	0	CCTTTGAGTCTCTGCACCTATC	51.87	1	D	TROM_V_149092 assembled
BMB-EC-1_a	ctccttttattttttttttttcaaaagaaaaaag	42036	species	Caryophyllaceae	3568	Silene	3573	Silene flos-cuculi	42036	147507	GGGCAATCCTGAGCCAA	56.66	0	CCTTTGAGTCTCTGCACCTATC	51.87	1	D	TROM_V_91226 assembled
CDM-AZX-1_a	ctccttttattttttttttttgcttttttcaaaagcaaaaaaaaagattaagaaagcaagaataaaaaag	42042	species	Caryophyllaceae	3568	Viscaria	692066	Viscaria vulgaris	42042	153245	GGGCAATCCTGAGCCAA	56.66	0	CCTTTGAGTCTCTGCACCTATC	51.87	1	D	TROM_V_965286 assembled
BXA-BGV-1_a	atcctgttttctgaaaacaaaccaaggttcagaaaaaaag	4081	species	Solanaceae	4070	Solanum	4107	Solanum lycopersicum	4081	155435	GGGCAATCCTGAGCCAA	56.66	0	CCATTGAGTCTCTGCACCTATC	56.99	0	D	TROM_V_964365 assembled
BXA-BRI-1_a	atcctgtttagcaaatggcgg	13840	species	Lycopodiaceae	3250	Spinulum	1965351	Spinulum annotinum	13840	74881	AGGCGATCCTGAGCCAA	45.23	2	CCATCGAGTCTCTGCACCTATC	49.86	1	D	TROM_V_148601 old_id 1891500 used_id Lycopodium annotinum Spinulum annotinum assembled
BXA-BTL-92_a	atcctgtttagcaaatggcgg	13840	species	Lycopodiaceae	3250	Spinulum	1965351	Spinulum annotinum	13840	51631	AGGCGATCCTGAGCCAA	45.23	2	CCATCGAGTCTCTGCACCTATC	49.86	1	D	TROM_V_650282 old_id 1891501 used_id Lycopodium annotinum Spinulum annotinum assembled
BXA-BRK-75_a	atcctgtttagcaaatggcgg	3252	species	Lycopodiaceae	3250	Lycopodium	3251	Lycopodium clavatum	3252	75714	AGGCGATCCTGAGCCAA	45.23	2	CCATCGAGTCTCTGCACCTATC	49.86	1	D	TROM_V_91306 old_id 1891502 used_id Lycopodium clavatum assembled
CDM-ALV-7_a	atcctgttttctcaaaacaaaggttcaaaaaacgaaaaaaaag	260603	species	Lamiaceae	4136	Lycopus	260602	Lycopus europaeus	260603	21758	GGGCAATCCTGAGCCAA	56.66	0	CCATTGAGTCTCTGCACCTATC	56.99	0	D	TROM_V_89860 assembled
CDM-AEL-1_a	atcctctttttcgaaaacaaagagttaaaggaaaataaaaaagggg	110756	species	Primulaceae	4335	Lysimachia	59977	Lysimachia nemorum	110756	153843	GGGCAATCCTGAGCCAA	56.66	0	CCATTGAGTCTCTGCACCTATC	56.99	0	D	TROM_V_115446 assembled
BXA-BHA-1_a	atcctctttttcgaaaacaaagatttaaaggaaaataaaaaagggg	213289	species	Primulaceae	4335	Lysimachia	59977	Lysimachia punctata	213289	155372	GGGCAATCCTGAGCCAA	56.66	0	CCATTGAGTCTCTGCACCTATC	56.99	0	D	TROM_V_962232 assembled
BMB-KI-1_a	atcctctttttcgaaaacaaagatttaaaggaaaataaaaaggg	174664	species	Primulaceae	4335	Lysimachia	59977	Lysimachia thyrsiflora	174664	155174	GGGCAATCCTGAGCCAA	56.66	0	CCATTGAGTCTCTGCACCTATC	56.99	0	D	TROM_V_700160 assembled
BXA-BHB-1_a	atcctctttttcgaaaacaaagatttaaaggaaaataaaaaggg	174664	species	Primulaceae	4335	Lysimachia	59977	Lysimachia thyrsiflora	174664	155175	GGGCAATCCTGAGCCAA	56.66	0	CCATTGAGTCTCTGCACCTATC	56.99	0	D	TROM_V_990720 assembled
BXA-AVI-1_a	atcctctttttcgaaaacaaagatttaaaggaaaataaaaaagggg	191068	species	Primulaceae	4335	Lysimachia	59977	Lysimachia vulgaris	191068	155351	GGGCAATCCTGAGCCAA	56.66	0	CCATTGAGTCTCTGCACCTATC	56.99	0	D	TROM_V_148911 assembled
CDM-AJP-1_a	atcctatttttttacgaaaaccaacaacaagggtttagaaagcgagaataaaaaaaag	13129	species	Lythraceae	3928	Lythrum	13128	Lythrum salicaria	13129	158465	GGGCAATCCTGAGCCAA	56.66	0	CCGTTGAGTCTCTGCACCTATC	53.99	1	D	TROM_V_158192 assembled
BXA-APF-1_a	atctttatttttagaaaaacaaggattttcttttaaaaactagaaaaaaagg	191662	species	Asparagaceae	40552	Maianthemum	16150	Maianthemum bifolium	191662	156972	GGGCAATCCTGAGCCAA	56.66	0	CCATTGAGTCTCTGCACCTATC	56.99	0	D	TROM_V_83851 assembled
CDM-AJM-6_a	atcctgttttatgaaaataaacaagggtttcataaaccgaaaataaaaaag	106553	species	Rosaceae	3745	Malus	3749	Malus fusca	106553	15066	GGGCAATCCTGAGCCAA	NA	0	CCATTGAGTCTCTGCACCTATC	52.09	0	R	TROM_V_135885 assembled
BXA-BTC-15_a	atcctgttttatgaaaataaacaagggtttcataaaccgaaaataaaaaag	3752	species	Rosaceae	3745	Malus	3749	Malus sylvestris	3752	58302	GGGCAATCCTGAGCCAA	56.66	0	CCATTGAGTCTCTGCACCTATC	56.99	0	D	TROM_V_92767 assembled
CDM-AEH-1_a	atcctattattttacgaaaataaacataaacaaaggttcagcaagcgagaataataaaaaaggaaag	96480	species	Malvaceae	3629	Malva	96479	Malva pusilla	96480	158477	GGGCAATCCTGAGCCAA	56.66	0	CCATTGAGTCTCTGCACCTATC	56.99	0	D	TROM_V_37445 assembled
BXA-BHC-1_a	atcacgttttccgaaaacaaacaaaggttcagaaagcgaaaagaaaaaaaaaaa	127986	varietas	Asteraceae	4210	Matricaria	56016	Matricaria chamomilla	98504	149799	GGGCAATCCTGAGCCAA	56.66	0	CCATCGAGTCTCTGCACCTATC	49.86	1	D	TROM_V_82767 assembled
BXA-ASC-5_a	atcttgtatcactcaaatgaattttgggcgacgaggcga	3277	species	Onocleaceae	693794	Matteuccia	3276	Matteuccia struthiopteris	3277	6307	GGGTAATCCTGAGCCAA	NA	1	CCGTCGAGTCTCTGCACCTATC	35.78	2	R	TROM_V_147250 assembled
CDM-AYS-1_a	atcctgttttcagaaaaaaaattaagggatttctgaaagcgagaataaaaaaag	248829	species	Papaveraceae	3465	Meconopsis	72195	Meconopsis cambrica	248829	153451	GGGCAATCCTGAGCCAA	56.66	0	CCATTGAGTCTCTGCACCTATC	56.99	0	D	TROM_V_133168 assembled
BXA-BHD-1_a	atccttctttccgaaaacaaaaaaataaaagttcagaaagttaaaatcaaaaaag	47085	species	Fabaceae	3803	Medicago	3877	Medicago lupulina	47085	126752	GGGCAATCCTGAGCCAA	56.66	0	CCATTGAGTCTCTGCACCTATC	56.99	0	D	TROM_V_965172 assembled
BXA-BHE-3_a	atccttctttccgaaaacaaataaataaaagttcagaaagttaaaatcaaaaaag	3879	species	Fabaceae	3803	Medicago	3877	Medicago sativa	3879	40734	GGGCAATCCTGAGCCAA	56.66	0	CCATTGAGTCTCTGCACCTATC	56.99	0	D	TROM_V_96498 assembled
CDM-AGR-1_a	ctcctgttttctcaaaacaaagattcagaaaacaaaaaaag	439140	species	Orobanchaceae	91896	Melampyrum	52724	Melampyrum cristatum	439140	143976	GGGCAATCCTGAGCCAA	56.66	0	CCATAGAGTCTCTGCACCTATC	51.57	1	D	TROM_V_165368 assembled
BMB-L-1_a	ctcctgttttctcaaaataaagattcagaaaacaaaaaaag	52725	species	Orobanchaceae	91896	Melampyrum	52724	Melampyrum pratense	52725	143869	GGGCAATCCTGAGCCAA	56.66	0	CCATAGAGTCTCTGCACCTATC	51.57	1	D	TROM_V_960647 assembled
BXA-CJF-1_a	ctcctgttttctcaaaataaagattcagaaaacaaaaaaag	86092	species	Orobanchaceae	91896	Melampyrum	52724	Melampyrum sylvaticum	86092	143623	GGGCAATCCTGAGCCAA	56.66	0	CCATAGAGTCTCTGCACCTATC	51.57	1	D	TROM_V_94019 assembled
BMB-K-1_a	ctcctgttttctcaaaataaagattcagaaaacaaaaaaag	86092	species	Orobanchaceae	91896	Melampyrum	52724	Melampyrum sylvaticum	86092	143863	GGGCAATCCTGAGCCAA	56.66	0	CCATAGAGTCTCTGCACCTATC	51.57	1	D	TROM_V_96653 assembled
BMB-IB-1_a	atccttgttttgagaaaacaagtggttctggaactagaatccaaaggaaaag	860324	species	Poaceae	4479	Melica	15644	Melica nutans	860324	134620	GGGCAATCCTGAGCCAA	56.66	0	CCATTGAGTCTCTGCACCTATC	56.99	0	D	TROM_V_962043 assembled
BXA-CIY-3_a	atccttgttttgagaaaacaagtggttctcgaactagaatccaaaggaaaag	29686	species	Poaceae	4479	Melica	15644	Melica uniflora	29686	54853	GGGCAATCCTGAGCCAA	56.66	0	CCATTGAGTCTCTGCACCTATC	56.99	0	D	TROM_V_108776 assembled
BXA-AVK-1_a	atccttctttccgaaaacaaaaaaataaaagttcagaaaaaaaaag	47082	species	Fabaceae	3803	Melilotus	47081	Melilotus albus	47082	126651	GGGCAATCCTGAGCCAA	56.66	0	CCATTGAGTCTCTGCACCTATC	56.99	0	D	TROM_V_86574 assembled
CDM-AYQ-36_a	atccttctttccgaaaacaaaaaaataaaagttcagaaagttaaaatcaaaaaag	47083	species	Fabaceae	3803	Melilotus	47081	Melilotus officinalis	47083	36052	GGGCAATCCTGAGCCAA	NA	0	CCATTGAGTCTCTGCACCTATC	52.09	0	R	TROM_V_86575 assembled
CDM-AHD-13_a	atcctgttttcccaaaacaaaggtttcaaaaaacgaaaaaaag	190902	species	Lamiaceae	4136	Mentha	21819	Mentha aquatica	190902	37453	GGGCAATCCTGAGCCAA	56.66	0	CCATTGAGTCTCTGCACCTATC	56.99	0	D	TROM_V_116005 assembled
BXA-BHF-1_a	atcctgttttcccaaaacaaaggtttcaaaaaacgaaaaaaag	292239	species	Lamiaceae	4136	Mentha	21819	Mentha arvensis	292239	152076	GGGCAATCCTGAGCCAA	56.66	0	CCATTGAGTCTCTGCACCTATC	56.99	0	D	TROM_V_91518 assembled
BXA-BHH-1_a	atcccgttttccgaaaacaaacaaaggttcagaaagcgaaaataaaaaag	28525	species	Menyanthaceae	24579	Menyanthes	24581	Menyanthes trifoliata	28525	154305	GGGCAATCCTGAGCCAA	56.66	0	CCATCGAGTCTCTGCACCTATC	49.86	1	D	TROM_V_126492 assembled
BMB-EB-32_a	atcctctttttcgaaaacaaagatttaaaggaaaataaaaaggg	174664	species	Primulaceae	4335	Lysimachia	59977	Lysimachia thyrsiflora	174664	3247	GGGCAATCCTGAGCCAA	56.66	0	CCATTGAGTCTCTGCACCTATC	56.99	0	D	TROM_V_700160 assembled
BXA-BHI-2_a	atcctgttttccgaaaacaaacaaaggttcataaagacagaataaaaaaag	3985	species	Euphorbiaceae	3977	Mercurialis	3984	Mercurialis perennis	3985	45594	GGGCAATCCTGAGCCAA	NA	0	CCATTGAGTCTCTGCACCTATC	52.09	0	R	TROM_V_71372 assembled
CDM-AAK-1_a	atcctgttttctaaaaaaaaag	90600	species	Saxifragaceae	3792	Micranthes	759618	Micranthes foliolosa	90600	146208	GGGCAATCCTGAGCCAA	56.66	0	CCATTGAGTCTCTGCACCTCTC	51.87	1	D	TROM_V_SB119 assembled
BXA-CBZ-1_a	atcctgttttatgaaaaaaaaag	90602	species	Saxifragaceae	3792	Micranthes	759618	Micranthes hieraciifolia	90602	150012	GGGCAATCCTGAGCCAA	56.66	0	CCATTGAGTCTCTGCACCTATC	56.99	0	D	TROM_V_94032 assembled
CDM-ANH-1_a	atcctgttttatgaaaaaaaaag	90602	species	Saxifragaceae	3792	Micranthes	759618	Micranthes hieraciifolia	90602	150003	GGGCAATCCTGAGCCAA	56.66	0	CCATTGAGTCTCTGCACCTATC	56.99	0	D	TROM_V_SB064 assembled
BXA-CFF-1_a	atcctgttttacgaaaaaagg	90604	species	Saxifragaceae	3792	Micranthes	759618	Micranthes lyallii	90604	148568	GGGCAATCCTGAGCCAA	56.66	0	CCATTGAGTCTCTGCACCTATC	56.99	0	D	TROM_V_135823 assembled
BXA-BHG-1_a	atcctgttttatgaaaaaaaaag	90606	species	Saxifragaceae	3792	Micranthes	759618	Micranthes nivalis	90606	149785	GGGCAATCCTGAGCCAA	56.66	0	CCATTGAGTCTCTGCACCTATC	56.99	0	D	TROM_V_960984 assembled
BXA-CFE-4_a	atcctgttttatgaaaaaaaaaaag	90610	species	Saxifragaceae	3792	Micranthes	759618	Micranthes reflexa	90610	76176	GGGCAATCCTGAGCCAA	NA	0	CCATTGAGTCTCTGCACCTATC	52.09	0	R	TROM_V_135825 assembled
BMB-EQ-1_a	atcctgttttctaaaaaaaagg	90614	species	Saxifragaceae	3792	Micranthes	759618	Micranthes stellaris	90614	145842	GGGCAATCCTGAGCCAA	56.66	0	CCATTGAGTCTCTGCACCTCTC	51.87	1	D	TROM_V_148080 assembled
BXA-BGE-1_a	atcctgttttatgaaaaaaaaag	1301395	species	Saxifragaceae	3792	Micranthes	759618	Micranthes tenuis	1301395	149798	GGGCAATCCTGAGCCAA	56.66	0	CCATTGAGTCTCTGCACCTATC	56.99	0	D	TROM_V_96282 assembled
BMB-FR-10_a	atccgtgttttgagaaaacaagggggttctcgaactagaatacaaaggaaaag	376129	species	Poaceae	4479	Milium	368340	Milium effusum	376129	1047	GGGCAATCCTGAGCCAA	56.66	0	CCGTTGAGTCTCTGCACCTATC	53.99	1	D	TROM_V_964113 assembled
CDM-ANO-1_a	atccgtgttttgagaaaacaagggggttctcgaactagaatacaaaggaaaag	376129	species	Poaceae	4479	Milium	368340	Milium effusum	376129	136041	GGGCAATCCTGAGCCAA	56.66	0	CCGTTGAGTCTCTGCACCTATC	53.99	1	D	TROM_V_967965 assembled
CDM-ANR-7_a	ctccttttgtctccctaaaaaaaaaaaggatgcagaaagcaagaataagaaag	335953	species	Caryophyllaceae	3568	Cherleria	1707114	Cherleria arctica	335953	18744	GGGCAATCCTGAGCTAA	49.15	1	CCTTTGAGTCTCTGCACCTATC	51.87	1	D	TROM_V_200476 assembled
CDM-AMR-1_a	ctccttttgtctcccttaaaaaataaaggatgcagaaagcaagaataagaaag	345293	species	Caryophyllaceae	3568	Cherleria	1707114	Cherleria biflora	345293	141086	GGGCAATCCTGAGCTAA	49.15	1	CCTTTGAGTCTCTGCACCTATC	51.87	1	D	TROM_V_351208 assembled
BXA-CFD-1_a	ctccttttgtctcccttaaaaaaaaggaggggattcagaaagcaagaaaaaag	669724	species	Caryophyllaceae	3568	Mononeuria	1479251	Mononeuria groenlandica	669724	139106	GGGCAATCCTGAGCTAA	49.15	1	CCTTTGAGTCTCTGCACCTATC	51.87	1	D	TROM_V_135827 assembled
BXA-CFC-1_a	ctccttttgtctccctaaaaaaaaaaaggatgcagaaagcaagaataagaaag	669725	species	Caryophyllaceae	3568	Pseudocherleria	1479249	Pseudocherleria macrocarpa	669725	43792	GGGCAATCCTGAGCTAA	NA	1	CCTTTGAGTCTCTGCACCTATC	45.29	1	R	TROM_V_135828 assembled
BXA-BGG-1_a	ctccttttgtctcccttaaaaaataaaggatgcagaaagcaagaataagaaag	645205	species	Caryophyllaceae	3568	Sabulina	1479252	Sabulina rubella	645205	141087	GGGCAATCCTGAGCTAA	49.15	1	CCTTTGAGTCTCTGCACCTATC	51.87	1	D	TROM_V_202899 assembled
CDM-AJY-1_a	ctcctctttttttctccctttttcaaaagaaaaaaggattcagaaagcaagactaaaaaag	669726	species	Caryophyllaceae	3568	Minuartia	258339	Minuartia stricta	669726	154050	GGGCAATCCTGAGCCAA	56.66	0	CCTTTGAGTCTCTGCACCTATC	51.87	1	D	TROM_V_135829 assembled
CDM-ALC-1_a	ctcctctttttttctccctttttcaaaagaaaaaaggattcagaaagcaagactaaaaaag	669726	species	Caryophyllaceae	3568	Minuartia	258339	Minuartia stricta	669726	154130	GGGCAATCCTGAGCCAA	56.66	0	CCTTTGAGTCTCTGCACCTATC	51.87	1	D	TROM_V_135829 assembled
BXA-BGH-1_a	ctccttttgtctcctttttcaaaagaaaaaaag	410645	species	Caryophyllaceae	3568	Moehringia	169226	Moehringia lateriflora	410645	150362	GGGCAATCCTGAGCCAA	56.66	0	CCTTTGAGTCTCTGCACCTATC	51.87	1	D	TROM_V_964376 assembled
BXA-CCA-5_a	atcctttttttcgctttctaaatctttctttgttttcgaaaaaaaaaag	93817	species	Ericaceae	4345	Moneses	93816	Moneses uniflora	93817	19248	GGGCAATCCTGAGCCAA	56.66	0	CCATTGAGTCTCTGCACCTATC	56.99	0	D	TROM_V_94028 assembled
BXA-BGF-1_a	atcacgttttccgaaaacaaacaaaggttcagaaagcgaaaatccaaaag	75950	species	Asteraceae	4210	Lactuca	4235	Lactuca sibirica	75950	152522	GGGCAATCCTGAGCCAA	56.66	0	CCATCGAGTCTCTGCACCTATC	49.86	1	D	TROM_V_960337 assembled
BXA-CIX-1_a	atcacgttttccgaaaacaaacaaaggttcagaaagcgaaaataaaaaag	75960	species	Asteraceae	4210	Cicerbita	75954	Cicerbita muralis	75960	152746	GGGCAATCCTGAGCCAA	56.66	0	CCATCGAGTCTCTGCACCTATC	49.86	1	D	TROM_V_88644 assembled
BMB-KG-1_a	atccggtttccgaaaacaaacaaaagttgaaaaagaaaaaaggaag	192338	species	Boraginaceae	21571	Myosotis	192333	Myosotis arvensis	192338	148246	GGGCAATCCTGAGCCAA	56.66	0	CCATTGAGTCTCTGCACCTATC	56.99	0	D	TROM_V_966445 assembled
BXA-CGU-1_a	atccggttttccgaaaacaaacaaaagttgaaaaagaaaaaaggaag	519064	subspecies	Boraginaceae	21571	Myosotis	192333	Myosotis laxa	192342	149189	GGGCAATCCTGAGCCAA	56.66	0	CCATTGAGTCTCTGCACCTATC	56.99	0	D	TROM_V_961796 assembled
CDM-AHB-1_a	atcccgctttcagaaaaaaagggggggtttaagaaagcaagaatagg	59993	species	Ranunculaceae	3440	Myosurus	59992	Myosurus minimus	59993	150436	GGGCAATCCTGAGCCAA	NA	0	CCATTGAGTCTCTGCACCTATC	52.09	0	R	TROM_V_156729 assembled
BXA-AVH-1_a	atccggttttctgaaaacaaataagggttcataaagcgagaatcaaaaag	29739	species	Myricaceae	26766	Myrica	3509	Myrica gale	29739	160132	GGGCAATCCTGAGCCAA	56.66	0	CCATTGAGTCTCTGCACCTATC	56.99	0	D	TROM_V_202315 assembled
BXA-BTA-4_a	atcccgttttccgaaataaaaatcaaacacaagggttcaaaaaacgaaaataaaataaagaag	434553	species	Haloragaceae	24945	Myriophyllum	24952	Myriophyllum alterniflorum	434553	40697	GGGCAATCCTGAGCCAA	NA	0	CCATTGAGTCTCTGCACCTATC	52.09	0	R	TROM_V_140986 assembled
BMB-M-1_a	atcccgttttccgaaataaaaatcaaacacaagggttcaaaaaacgaaaataaaataaagaag	434553	species	Haloragaceae	24945	Myriophyllum	24952	Myriophyllum alterniflorum	434553	158641	GGGCAATCCTGAGCCAA	56.66	0	CCATTGAGTCTCTGCACCTATC	56.99	0	D	TROM_V_174276 assembled
BXA-BHK-9_a	atcccgttttctgaaataaaaatcaaacacaagggttcaaaaaacgaaaataaaaaaagaag	24953	species	Haloragaceae	24945	Myriophyllum	24952	Myriophyllum sibiricum	24953	40718	GGGCAATCCTGAGCCAA	NA	0	CCATTGAGTCTCTGCACCTATC	52.09	0	R	TROM_V_650212 assembled
BXA-BHL-31_a	atcccgttttctgaaataaaaatcaaacacaagggttcaaaaaacgaaaataaaaaaagaag	208873	species	Haloragaceae	24945	Myriophyllum	24952	Myriophyllum spicatum	208873	14679	GGGCAATCCTGAGCCAA	NA	0	CCATTGAGTCTCTGCACCTATC	52.09	0	R	TROM_V_966521 assembled
BMB-MD-1_a	atccgtgttttgagaaaacaagtggttctcgaactagaatccaaaggaaaag	29687	species	Poaceae	4479	Nardus	15679	Nardus stricta	29687	135619	GGGCAATCCTGAGCCAA	56.66	0	CCGTTGAGTCTCTGCACCTATC	53.99	1	D	TROM_V_148607 assembled
BMB-FQ-1_a	atctttattgtagaaaacaagagtttataaaactagaataaaaaaaaaaaa	114204	species	Nartheciaceae	114201	Narthecium	114203	Narthecium ossifragum	114204	155312	GGGCAATCCTGAGCCAA	56.66	0	CCATTGAGTCTCTGCACCTATC	56.99	0	D	TROM_V_89052 assembled
BXA-BGL-1_a	atccagttttccgaaaacaaagaaaggttaagaaagcaaaaaacg	79376	species	Hydrophyllaceae	4130	Nemophila	79375	Nemophila menziesii	79376	153162	GGGCAATCCTGAGCCAA	56.66	0	CCATTGAGTCTCTGCACCTATC	56.99	0	D	TROM_V_967187 assembled
BXA-CJS-1_a	atcctggtttacgcgaataaacctgagtttagaaagcgagaaaaagg	98020	species	Brassicaceae	3700	Braya	97987	Braya humilis	98020	153801	GGGCAATCCTGAGCCAA	56.66	0	CCATTGAGTCTCTGCACCTATC	56.99	0	D	TROM_V_87582 assembled
BXA-APB-1_a	atcttttttttttagaaaaaaaagg	29712	species	Orchidaceae	4747	Neottia	48533	Neottia ovata	29712	157703	GGGCAATCCTGAGCCAA	56.66	0	CCATTGAGTCTCTGCACCTATC	56.99	0	D	TROM_V_33515 assembled
CDM-AQX-1_a	atcttttttttttagaaaaaaaagg	29712	species	Orchidaceae	4747	Neottia	48533	Neottia ovata	29712	157563	GGGCAATCCTGAGCCAA	56.66	0	CCATTGAGTCTCTGCACCTATC	56.99	0	D	TROM_V_966134 assembled
BXA-BHM-1_a	atcctggtttacgcgcacaaaccggagtttaaaaagcgagaaaaagg	107243	species	Brassicaceae	3700	Noccaea	290573	Noccaea caerulescens	107243	153001	GGGCAATCCTGAGCCAA	56.66	0	CCATTGAGTCTCTGCACCTATC	56.99	0	D	TROM_V_964097 assembled
BXA-BGM-1_a	atcctgtttacagaaaacaagggttcctttcctagaaagcgagaatcaaaaaag	77113	species	Nymphaeaceae	4410	Nuphar	4415	Nuphar lutea	77113	160696	GGGCAATCCTGAGCCAA	56.66	0	CCATTGAGTCTCTGCACCTATC	56.99	0	D	TROM_V_91243 assembled
BXA-BGN-17_a	atcctgtttacagaaaacaagggttcctttcctagaaagcgagaatcaaaaaag	38861	species	Nymphaeaceae	4410	Nuphar	4415	Nuphar pumila	38861	85255	GGGCAATCCTGAGCCAA	NA	0	CCATTGAGTCTCTGCACCTATC	52.09	0	R	TROM_V_86921 assembled
BXA-BGP-1_a	atcctgtttacagaaaacaagggttcctttcctagaaagcgagaatcaaaaaag	34301	species	Nymphaeaceae	4410	Nymphaea	4418	Nymphaea alba	34301	160017	GGGCAATCCTGAGCCAA	56.66	0	CCATTGAGTCTCTGCACCTATC	56.99	0	D	TROM_V_91587 old_id 1891505 used_id Nymphaea alba assembled
BXA-AGS-9_a	atcacgttttccgaaaacaaacaaaggttcagaaagcgaaaaaaaaag	595332	species	Asteraceae	4210	Gnaphalium	59428	Gnaphalium norvegicum	595332	193	GGGCAATCCTGAGCCAA	NA	0	CCATCGAGTCTCTGCACCTATC	41.63	1	R	TROM_V_148330 assembled
BXA-AGS-10_a	atcacgttttccgaaaacaaacaaaggttcagaaagcgaaaaaaaaaag	595332	species	Asteraceae	4210	Gnaphalium	59428	Gnaphalium norvegicum	595332	194	GGGCAATCCTGAGCCAA	NA	0	CCATCGAGTCTCTGCACCTATC	41.63	1	R	TROM_V_148330 assembled
BMB-FC-1_a	atcacgttttccgaaaacaaacaaaggttcagaaagcgaaaataaaaag	261773	species	Asteraceae	4210	Gnaphalium	59428	Gnaphalium supinum	261773	28597	GGGCAATCCTGAGCCAA	56.66	0	CCATCGAGTCTCTGCACCTATC	49.86	1	D	TROM_V_147359 assembled
BXA-AHA-4_a	atcacgttttccgaaaacaaacaaaggttcagaaagcgaaaaaaaaaag	1754164	species	Asteraceae	4210	Omalotheca	1754163	Omalotheca sylvatica	1754164	28556	GGGCAATCCTGAGCCAA	NA	0	CCATCGAGTCTCTGCACCTATC	41.63	1	R	TROM_V_92713 assembled
BXA-CIR-1_a	atccttctttccgaaaacaaacaaataaaagttcagaaagttcaaataaaaaaag	200952	species	Fabaceae	3803	Ononis	58889	Ononis arvensis	200952	124820	GGGCAATCCTGAGCCAA	56.66	0	CCATTGAGTCTCTGCACCTATC	56.99	0	D	TROM_V_37453 assembled
CDM-ALQ-1_a	atccttctttccgaaaacaaacaaataaaagttcagaaagttcaaataaaaaaag	58890	species	Fabaceae	3803	Ononis	58889	Ononis spinosa	58890	124944	GGGCAATCCTGAGCCAA	56.66	0	CCATTGAGTCTCTGCACCTATC	56.99	0	D	TROM_V_37481 assembled
BXA-BML-1_a	atcttgttcttaggatga	49227	species	Ophioglossaceae	13828	Ophioglossum	13833	Ophioglossum vulgatum	49227	139753	AGGCAATCCTGAGCCAA	50.77	1	CCATCGAGTCTCTGCACCTATC	49.86	1	D	TROM_V_86686 assembled
BXA-AHB-1_a	atcctgttttctcaaaacaaag	39352	species	Lamiaceae	4136	Origanum	39174	Origanum vulgare	39352	151806	GGGCAATCCTGAGCCAA	56.66	0	CCATTGAGTCTCTGCACCTATC	56.99	0	D	TROM_V_133478 assembled
BXA-AHC-1_a	atcctgctttacgaaaacaagggagagttctgttcagaaagcaacgagaaaaaaag	181291	species	Fabaceae	3803	Ornithopus	100159	Ornithopus perpusillus	181291	12614	GGGCAATCCTGAGCCAA	NA	0	CCATTGAGTCTCTGCACCTATC	52.09	0	R	TROM_V_163633 assembled
BXA-AND-1_a	atctttctttttagaaaaacaagggtttaaaaactagactagaataaaaagg	4702	species	Hyacinthaceae	44985	Scilla	4701	Scilla siberica	4702	154942	GGGCAATCCTGAGCCAA	56.66	0	CCATTGAGTCTCTGCACCTATC	56.99	0	D	TROM_V_962628 assembled
BMB-N-1_a	atcctcttttccgaaaacaaacaaagttttcgaaagcgagaataaaaaag	341461	species	Oxalidaceae	4033	Oxalis	4034	Oxalis acetosella	341461	153705	GGGCAATCCTGAGCCAA	56.66	0	CCGTTGAGTCTCTGCACCTATC	53.99	1	D	TROM_V_962584 assembled
CDM-AYR-1_a	atcctgttttccgaaaacaaacaaagtttgcgaaagcgagaataaaaaaaag	213833	species	Oxalidaceae	4033	Oxalis	4034	Oxalis stricta	213833	151725	GGGCAATCCTGAGCCAA	56.66	0	CCGTTGAGTCTCTGCACCTATC	53.99	1	D	TROM_V_170328 assembled
CDM-BDW-1_a	ctccttttttcaaaagcaaaaataaggattcagaaagcaagaataaaaaaaag	3560	species	Chenopodiaceae	1804623	Oxybasis	1307780	Oxybasis rubra	3560	151815	GGGCAATCCTGAGCCAA	56.66	0	CCTTTGAGTCTCTGCACCTATC	51.87	1	D	TROM_V_112065 assembled
BMB-HN-19_a	atccttttttttggcaaaccaataaagattccgaaagaaataagg	516948	species	Ericaceae	4345	Vaccinium	13749	Vaccinium oxycoccos	516948	18010	GGGCAATCCTGAGCCAA	NA	0	CCATTGAGTCTCTGCACCTATC	52.09	0	R	TROM_V_856 assembled
CDM-AFZ-48_a	atcctgctttccgaaaacaaaaaaataaaagttcagaaagttaaaatgaaacaaataaag	747378	species	Fabaceae	3803	Oxytropis	20802	Oxytropis arctobia	747378	30228	GGGCAATCCTGAGCCAA	56.66	0	CCATTGAGTCTCTGCACCTATC	56.99	0	D	TROM_V_89707 assembled
CDM-AMN-1_a	atcctgctttccgaaaacaaaaaaataaaagttcagaaagttaaaatgaaacaaataaag	180084	species	Fabaceae	3803	Oxytropis	20802	Oxytropis bryophila	180084	123340	GGGCAATCCTGAGCCAA	56.66	0	CCATTGAGTCTCTGCACCTATC	56.99	0	D	TROM_V_201898 assembled
CDM-AYO-1_a	atcctgctttccgaaaacaaaaaaataaaagttcagaaagttaaaatgaaacaaataaag	20803	species	Fabaceae	3803	Oxytropis	20802	Oxytropis campestris	20803	30995	GGGCAATCCTGAGCCAA	56.66	0	CCATTGAGTCTCTGCACCTATC	56.99	0	D	TROM_V_202456 assembled
BXA-ASV-1_a	atcctgctttccgaaaacaaaaaaataaaagttcagaaagttaaaatgaaacaaataaag	20803	species	Fabaceae	3803	Oxytropis	20802	Oxytropis campestris	20803	123304	GGGCAATCCTGAGCCAA	56.66	0	CCATTGAGTCTCTGCACCTATC	56.99	0	D	TROM_V_61770 old_id 1891508 used_id Oxytropis campestris assembled
BXA-AGV-3_a	atcctgctttccgaaaacaaaaaaataaaagttcagaaagttaaaatgaaacaaataaag	20803	species	Fabaceae	3803	Oxytropis	20802	Oxytropis campestris	20803	46202	GGGCAATCCTGAGCCAA	NA	0	CCATTGAGTCTCTGCACCTATC	52.09	0	R	TROM_V_964714 old_id 1891508 used_id Oxytropis campestris assembled
CDM-AFY-41_a	atcctgctttccgaaaacaaaaaaataaaagttcagaaagttaaaatgaaacaaataaag	2005307	species	Fabaceae	3803	Oxytropis	20802	Oxytropis huddelsonii	2005307	22024	GGGCAATCCTGAGCCAA	NA	0	CCATTGAGTCTCTGCACCTATC	52.09	0	R	TROM_V_201899 assembled
BXA-AGT-1_a	atcctgctttccgaaaacaaaaaaataaaagttcagaaagttaaaattaaacaaataaag	1533246	species	Fabaceae	3803	Oxytropis	20802	Oxytropis lapponica	1533246	122416	GGGCAATCCTGAGCCAA	56.66	0	CCGTTGAGTCTCTGCACCTATC	53.99	1	D	TROM_V_97080 assembled
BXA-CFB-1_a	atcctgctttccgaaaacaaaaaaataaaagttcagaaagttaaaatgaaacaaataaag	395295	species	Fabaceae	3803	Oxytropis	20802	Oxytropis maydelliana	395295	18360	GGGCAATCCTGAGCCAA	NA	0	CCATTGAGTCTCTGCACCTATC	52.09	0	R	TROM_V_135831 assembled
BXA-CFA-1_a	atcacgttttccgaaaacaaacaaaggttcagaaagcgaaaagaaaaaag	395296	species	Asteraceae	4210	Packera	98687	Packera heterophylla	395296	150907	GGGTAATCCTGAGCCAA	48.78	1	CCATCGAGTCTCTGCACCTATC	49.86	1	D	TROM_V_135832 assembled
BXA-CEZ-1_a	atcctgttttcagaaaacaaattaagggatttctgaaagcgagaataaaaaaag	626332	species	Papaveraceae	3465	Papaver	3468	Papaver alboroseum	626332	153703	GGGCAATCCTGAGCCAA	56.66	0	CCATTGAGTCTCTGCACCTATC	56.99	0	D	TROM_V_135833 assembled
BXA-CIQ-1_a	atcctgttttcagaaaaaaattaagggatttctgaaagcgagaataaaaaaag	357469	species	Papaveraceae	3465	Papaver	3468	Papaver dubium	357469	152909	GGGCAATCCTGAGCCAA	56.66	0	CCATTGAGTCTCTGCACCTATC	56.99	0	D	TROM_V_100672 assembled
BXA-CJY-1_a	atcctgttttcagaaaacaaattaagggatttctgaaagcgagaataaaaaaag	1301400	species	Papaveraceae	3465	Papaver	3468	Papaver hultenii	1301400	153812	GGGCAATCCTGAGCCAA	56.66	0	CCATTGAGTCTCTGCACCTATC	56.99	0	D	TROM_V_135835 assembled
BXA-CEY-1_a	atcctgttttcagaaaacaaattaagggatttctgaaagcgagaataaaaaaag	1301400	species	Papaveraceae	3465	Papaver	3468	Papaver hultenii	1301400	153668	GGGCAATCCTGAGCCAA	56.66	0	CCATTGAGTCTCTGCACCTATC	56.99	0	D	TROM_V_135836 assembled
CDM-AMJ-1_a	atcctgttttcagaaaacaaattaagggatttctgaaagcgagaataaaaaaag	669753	species	Papaveraceae	3465	Papaver	3468	Papaver lapponicum	669753	153820	GGGCAATCCTGAGCCAA	56.66	0	CCATTGAGTCTCTGCACCTATC	56.99	0	D	TROM_V_200749 assembled
BXA-BBC-1_a	atcctgttttcagaaaacaaattaagggatttctgaaagcgagaataaaaaaag	669753	species	Papaveraceae	3465	Papaver	3468	Papaver lapponicum	669753	153784	GGGCAATCCTGAGCCAA	56.66	0	CCATTGAGTCTCTGCACCTATC	56.99	0	D	TROM_V_960727 assembled
BXA-CEX-1_a	atcctgttttcagaaaacaaattaagggatttctgaaagcgagaataaaaaaag	1301401	subspecies	Papaveraceae	3465	Papaver	3468	Papaver lapponicum	669753	153814	GGGCAATCCTGAGCCAA	56.66	0	CCATTGAGTCTCTGCACCTATC	56.99	0	D	TROM_V_135837 assembled
CDM-AMK-1_a	atcctgttttcagaaaacaaattaagggatttctgaaagcgagaataaaaaaag	2042668	species	Papaveraceae	3465	Papaver	3468	Papaver keelei	2042668	153845	GGGCAATCCTGAGCCAA	56.66	0	CCATTGAGTCTCTGCACCTATC	56.99	0	D	TROM_V_201888 assembled
CDM-AMI-1_a	atcctgttttcagaaaacaaattaagggatttctgaaagcgagaataaaaaaag	669754	species	Papaveraceae	3465	Papaver	3468	Papaver mcconnellii	669754	153687	GGGCAATCCTGAGCCAA	56.66	0	CCATTGAGTCTCTGCACCTATC	56.99	0	D	TROM_V_201872 assembled
BXA-BBA-1_a	atcctgttttcagaaaacaaattaagggatttctgaaagcgagaataaaaaaag	74823	species	Papaveraceae	3465	Papaver	3468	Papaver nudicaule	74823	153914	GGGCAATCCTGAGCCAA	56.66	0	CCATTGAGTCTCTGCACCTATC	56.99	0	D	TROM_V_148735 assembled
CDM-ACV-1_a	atcctgttttcagaaaacaaattaagggatttctgaaagcgagaataaaaaaag	74823	species	Papaveraceae	3465	Papaver	3468	Papaver nudicaule	74823	153803	GGGCAATCCTGAGCCAA	56.66	0	CCATTGAGTCTCTGCACCTATC	56.99	0	D	TROM_V_968691 assembled
CDM-ANQ-1_a	atcctgttttcagaaaacaaattaagggatttctgaaagcgagaataaaaaaag	74823	species	Papaveraceae	3465	Papaver	3468	Papaver nudicaule	74823	153804	GGGCAATCCTGAGCCAA	56.66	0	CCATTGAGTCTCTGCACCTATC	56.99	0	D	TROM_V_968691 assembled
CDM-AYN-1_a	atcctgttttcagaaaaaaatgaagggatttctgaaagtgagaataaaaaaag	22694	species	Papaveraceae	3465	Papaver	3468	Papaver orientale	22694	152760	GGGCAATCCTGAGCCAA	56.66	0	CCATTGAGTCTCTGCACCTATC	56.99	0	D	TROM_V_163137 assembled
BXA-BBB-1_a	atcctgttttcagaaaaaaatgaagggatttctgaaagtgagaataaaaaaag	215228	species	Papaveraceae	3465	Papaver	3468	Papaver pseudo-orientale	215228	152954	GGGCAATCCTGAGCCAA	56.66	0	CCATTGAGTCTCTGCACCTATC	56.99	0	D	TROM_V_960242 assembled
CDM-AYM-1_a	atcctgttttcagaaaacaaattaagggatttctgaaagcgagaataaaaaaag	357475	species	Papaveraceae	3465	Papaver	3468	Papaver radicatum	357475	153810	GGGCAATCCTGAGCCAA	56.66	0	CCATTGAGTCTCTGCACCTATC	56.99	0	D	TROM_V_72070 assembled
CDM-BCX-3_a	atcctgttttcagaaaacaaattaagggatttctgaaagcgagaataaaaaaag	357475	species	Papaveraceae	3465	Papaver	3468	Papaver radicatum	357475	83811	GGGCAATCCTGAGCCAA	NA	0	CCATTGAGTCTCTGCACCTATC	52.09	0	R	TROM_V_78421 assembled
CDM-AYL-1_a	atcctgttttcagaaaacaaattaagggatttctgaaagcgagaataaaaaaag	357475	species	Papaveraceae	3465	Papaver	3468	Papaver radicatum	357475	153810	GGGCAATCCTGAGCCAA	56.66	0	CCATTGAGTCTCTGCACCTATC	56.99	0	D	TROM_V_73204 assembled
CDM-ACX-1_a	atcctgttttcagaaaacaaattaagggatttctgaaagcgagaataaaaaaag	669750	subspecies	Papaveraceae	3465	Papaver	3468	Papaver radicatum	357475	153747	GGGCAATCCTGAGCCAA	56.66	0	CCATTGAGTCTCTGCACCTATC	56.99	0	D	TROM_V_65366 assembled
CDM-AML-1_a	atcctgttttcagaaaacaaattaagggatttctgaaagcgagaataaaaaaag	669750	subspecies	Papaveraceae	3465	Papaver	3468	Papaver radicatum	357475	153747	GGGCAATCCTGAGCCAA	56.66	0	CCATTGAGTCTCTGCACCTATC	56.99	0	D	TROM_V_65366 assembled
BXA-BBE-1_a	atcctgttttcagaaaacaaattaagggatttctgaaagcgagaataaaaaaag	357475	species	Papaveraceae	3465	Papaver	3468	Papaver radicatum	357475	153766	GGGCAATCCTGAGCCAA	56.66	0	CCATTGAGTCTCTGCACCTATC	56.99	0	D	TROM_V_650196 old_id 1891512 used_id Papaver radicatum assembled
CDM-BCW-1_a	atcctgttttcagaaaaaaattaagggatttctgaaagcgagaataaaaaaag	33128	species	Papaveraceae	3465	Papaver	3468	Papaver rhoeas	33128	152974	GGGCAATCCTGAGCCAA	56.66	0	CCATTGAGTCTCTGCACCTATC	56.99	0	D	TROM_V_968382 assembled
BXA-BBF-1_a	atcctgttttcagaaaaaaattaaggtatttctgaaagcgagaataaaaaaag	3469	species	Papaveraceae	3465	Papaver	3468	Papaver somniferum	3469	152884	GGGCAATCCTGAGCCAA	56.66	0	CCATTGAGTCTCTGCACCTATC	56.99	0	D	TROM_V_149727 assembled
BXA-BKF-1_a	atctttcttttgagaaataaagtgtttagtttctaaactaaaactaaaaaaaag	231488	species	Melanthiaceae	50362	Paris	49669	Paris quadrifolia	231488	157306	GGGCAATCCTGAGCCAA	56.66	0	CCATTGAGTCTCTGCACCTATC	56.99	0	D	TROM_V_148164 assembled
CDM-AHJ-1_a	atcctggtttacgcgaactaaccagagtttataaagcgagaaaaagg	281480	species	Brassicaceae	3700	Parrya	281479	Parrya arctica	281480	151883	GGGCAATCCTGAGCCAA	56.66	0	CCGTTGAGTCTCTGCACCTATC	53.99	1	D	TROM_V_135839 assembled
CDM-AFF-29_a	atcctggtttacgcgaactaaccagagtttataaagggagaaaaagg	345538	species	Brassicaceae	3700	Parrya	281479	Parrya nudicaulis	345538	56368	GGGCAATCCTGAGCCAA	NA	0	CCGTTGAGTCTCTGCACCTATC	47.92	1	R	TROM_V_135840 assembled
BXA-CIP-1_a	atcctattttccaaaaacaaacaaaggcccagaaggtgaaaaaag	4041	species	Apiaceae	4037	Pastinaca	4040	Pastinaca sativa	4041	149494	GGGCAATCCTGAGCCAA	56.66	0	CCATTGAGTCTCTGCACCTATC	56.99	0	D	TROM_V_89892 assembled
CDM-AJZ-1_a	atcctctttttttttcaaaacaaaggttcagaaaactaaaaaag	669764	species	Orobanchaceae	91896	Pedicularis	43174	Pedicularis capitata	669764	148155	GGGCAATCCTGAGCCAA	56.66	0	CCATTGAGTCTCTGCACCTATC	56.99	0	D	TROM_V_90009 assembled
CDM-ALA-1_a	atcctctttttttttcaaaacaaaggttcagaaaactaaaaaag	669764	species	Orobanchaceae	91896	Pedicularis	43174	Pedicularis capitata	669764	148155	GGGCAATCCTGAGCCAA	56.66	0	CCATTGAGTCTCTGCACCTATC	56.99	0	D	TROM_V_90009 assembled
CDM-AQA-4_a	atcctctttttttttcaaaacaaaggttcagaaaactaaaaaag	669764	species	Orobanchaceae	91896	Pedicularis	43174	Pedicularis capitata	669764	61315	GGGCAATCCTGAGCCAA	56.66	0	CCATTGAGTCTCTGCACCTATC	56.99	0	D	TROM_V_90009 assembled
BXA-CEW-1_a	atcttcttttttttttcaaaacaagagttcagaaaacgaaaaaag	669766	species	Orobanchaceae	91896	Pedicularis	43174	Pedicularis flammea	669766	153822	GGGCAATCCTGAGCCAA	56.66	0	CCATTGAGTCTCTGCACCTATC	56.99	0	D	TROM_V_135842 assembled
BXA-BBG-1_a	atcacgttttccgaaaacaaacaaaggttcagaaagcgaaaataaaaaag	56539	species	Asteraceae	4210	Telekia	56538	Telekia speciosa	56539	151322	GGGCAATCCTGAGCCAA	56.66	0	CCATCGAGTCTCTGCACCTATC	49.86	1	D	TROM_V_962216 assembled
CDM-ACZ-1_a	atcttcttttttttttcaaaacaaagggttagaaaacgaaaaaaag	669769	species	Orobanchaceae	91896	Pedicularis	43174	Pedicularis labradorica	669769	151581	GGGCAATCCTGAGCCAA	56.66	0	CCATTGAGTCTCTGCACCTATC	56.99	0	D	TROM_V_135843 assembled
CDM-AKK-38_a	atcttcttttttttttcaaaacaaagggttagaaaacgaaaaaaag	669769	species	Orobanchaceae	91896	Pedicularis	43174	Pedicularis labradorica	669769	57738	GGGCAATCCTGAGCCAA	56.66	0	CCATTGAGTCTCTGCACCTATC	56.99	0	D	TROM_V_135843 assembled
CDM-AMH-1_a	atcttctttttttttcaaaacaaaggtttagaaaacgaaaaaaag	669770	species	Orobanchaceae	91896	Pedicularis	43174	Pedicularis lanata	669770	146954	GGGCAATCCTGAGCCAA	56.66	0	CCATTGAGTCTCTGCACCTATC	56.99	0	D	TROM_V_56739 assembled
CDM-BCV-1_a	atcttctttttttttttcaaaaaaaagggttagaaaacgaaaaaaaaaaaa	669771	species	Orobanchaceae	91896	Pedicularis	43174	Pedicularis lapponica	669771	158345	GGGCAATCCTGAGCCAA	56.66	0	CCATTGAGTCTCTGCACCTATC	56.99	0	D	TROM_V_967992 assembled
BXA-BBI-1_a	atcttctttttttttttcaaaacaagggttcagaaaacgaaaaaag	326839	species	Orobanchaceae	91896	Pedicularis	43174	Pedicularis oederi	326839	153779	GGGCAATCCTGAGCCAA	56.66	0	CCATTGAGTCTCTGCACCTATC	56.99	0	D	TROM_V_201225 assembled
BMB-AK-1_a	atcttttttttttttcaaaacgaagggttagaaaacgaaaaaaaag	462877	species	Orobanchaceae	91896	Pedicularis	43174	Pedicularis palustris	462877	148728	GGGCAATCCTGAGCCAA	56.66	0	CCATTGAGTCTCTGCACCTATC	56.99	0	D	TROM_V_960932 assembled
BXA-CCF-1_a	atctttttttttttcaaaacgaagggttagaaaacgaaaaaaaag	462877	species	Orobanchaceae	91896	Pedicularis	43174	Pedicularis palustris	462877	147065	GGGCAATCCTGAGCCAA	56.66	0	CCATTGAGTCTCTGCACCTATC	56.99	0	D	TROM_V_968149 assembled
BXA-BBK-1_a	atcctcttttttttttcaaaacaaaggttcagaaaacgaaaaaag	321412	species	Orobanchaceae	91896	Pedicularis	43174	Pedicularis sceptrum-carolinum	321412	152105	GGGCAATCCTGAGCCAA	56.66	0	CCATCGAGTCTCTGCACCTATC	49.86	1	D	TROM_V_54707 assembled
BXA-CIO-1_a	atcttcttttttcaaaacaaaggtttagaaaacgaaaaaaaag	204401	species	Orobanchaceae	91896	Pedicularis	43174	Pedicularis sylvatica	204401	158750	GGGCAATCCTGAGCCAA	56.66	0	CCATTGAGTCTCTGCACCTATC	56.99	0	D	TROM_V_963449 assembled
CDM-AMG-1_a	atcttcttttttttttcaaaacaaaggttcagaaaacgaaaaaaag	65042	species	Orobanchaceae	91896	Pedicularis	43174	Pedicularis verticillata	65042	142459	GGGCAATCCTGAGCCAA	56.66	0	CCGTTGAGTCTCTGCACCTATC	53.99	1	D	TROM_V_200451 assembled
CDM-BCU-4_a	ctcctgctttcaaaaaggaaagaaaaaagg	254780	species	Polygonaceae	3615	Persicaria	61508	Persicaria amphibia	254780	84401	GGGCAATCCTGAGCCAA	56.66	0	CCATTGAGTCTCTGCACCTATC	56.99	0	D	TROM_V_111977 assembled
BXA-BBM-1_a	ctcctgctttcaaaaaggaaagaaaaaggg	1211590	subspecies	Polygonaceae	3615	Persicaria	61508	Persicaria lapathifolia	430754	159468	GGGCAATCCTGAGCCAA	56.66	0	CCATTGAGTCTCTGCACCTATC	56.99	0	D	TROM_V_960765 assembled
BXA-BBL-1_a	ctcctgctttcaaaaaggaaagaaaaaagg	430754	species	Polygonaceae	3615	Persicaria	61508	Persicaria lapathifolia	430754	159063	GGGCAATCCTGAGCCAA	56.66	0	CCATTGAGTCTCTGCACCTATC	56.99	0	D	TROM_V_990843 old_id 1891513 used_id Persicaria lapathifolia Polygonum lapathifolium assembled
BXA-CIN-1_a	atcacgttttccgaaaacaaacaaaggttcagaaagcgaaaataaaaaag	904458	species	Asteraceae	4210	Petasites	56018	Petasites albus	904458	150711	GGGTAATCCTGAGCCAA	48.78	1	CCATCGAGTCTCTGCACCTATC	49.86	1	D	TROM_V_965822 assembled
BXA-BBN-1_a	atcacgttttccgaaaacaaacaaaggttcagaaagcgaaaataaaaaag	56019	species	Asteraceae	4210	Petasites	56018	Petasites frigidus	56019	150435	GGGTAATCCTGAGCCAA	48.78	1	CCATCGAGTCTCTGCACCTATC	49.86	1	D	TROM_V_202832 assembled
BXA-BEL-1_a	atcacgttttccgaaaacaaacaaaggttcagaaagcgaaaataaaaaag	278673	species	Asteraceae	4210	Petasites	56018	Petasites hybridus	278673	150223	GGGTAATCCTGAGCCAA	48.78	1	CCATCGAGTCTCTGCACCTATC	49.86	1	D	TROM_V_651620 assembled
BXA-BEM-2_a	atcctattttccaaaaacaaacaaaggcccagaaggtgaaaaaag	52477	species	Apiaceae	4037	Peucedanum	49562	Peucedanum ostruthium	52477	32835	GGGCAATCCTGAGCCAA	NA	0	CCATTGAGTCTCTGCACCTATC	52.09	0	R	TROM_V_134270 assembled
BXA-CIM-3_a	atcctattttccaaaaacaaacaaaggcccggcaggtgaaaaaag	1572681	species	Apiaceae	4037	Peucedanum	49562	Peucedanum palustre	1572681	41486	GGGCAATCCTGAGCCAA	NA	0	CCATTGAGTCTCTGCACCTATC	52.09	0	R	TROM_V_19717 assembled
BXA-BSN-1_a	atcctgttttccgaaaacaaaacaaagaaaggttcagaaagcgaaaaaag	94424	species	Hydrophyllaceae	4130	Phacelia	79378	Phacelia tanacetifolia	94424	154030	GGGCAATCCTGAGCCAA	56.66	0	CCATTGAGTCTCTGCACCTATC	56.99	0	D	TROM_V_62723 assembled
BXA-ANS-1_a	atccgtattttgagaaaacaagggggttctcgaactagaatacaaaggaaaag	96050	species	Poaceae	4479	Phalaris	15740	Phalaris arundinacea	96050	135901	GGGCAATCCTGAGCCAA	56.66	0	CCATTGAGTCTCTGCACCTATC	56.99	0	D	TROM_V_966063 old_id 1891514 used_id Phalaris arundinacea assembled
BXA-ANR-1_a	atccgtattttgagaaaacaagggggttctcgaactagaatacaaaggaaaag	376798	species	Poaceae	4479	Phalaris	15740	Phalaris canariensis	376798	134963	GGGCAATCCTGAGCCAA	56.66	0	CCATTGAGTCTCTGCACCTATC	56.99	0	D	TROM_V_146953 assembled
BXA-CDJ-1_a	atcctgctttcagaaaacaaaaaagggggtccagaaagcaagaatagg	286926	species	Ranunculaceae	3440	Ranunculus	3445	Ranunculus lapponicus	286926	160255	GGGCAATCCTGAGCCAA	56.66	0	CCATTGAGTCTCTGCACCTATC	56.99	0	D	TROM_V_65680 assembled
CDM-ACB-1_a	atccgtgttttgagaagggggttctcgaactagaatacaaaggaaaag	204233	species	Poaceae	4479	Phleum	15956	Phleum phleoides	204233	135530	GGGCAATCCTGAGCCAA	56.66	0	CCATTGAGTCTCTGCACCTATC	56.99	0	D	TROM_V_202454 assembled
BMB-CK-1_a	atccgtgttttgagaagggggttctcgaactagaatacaaaggaaaag	15957	species	Poaceae	4479	Phleum	15956	Phleum pratense	15957	134996	GGGCAATCCTGAGCCAA	56.66	0	CCATTGAGTCTCTGCACCTATC	56.99	0	D	TROM_V_966073 assembled
CDM-AHF-1_a	atccttttttttttttttttttcgaaaacaaacaaagattcggaaagtaaaaataagaatcaaaaggaag	40755	species	Polemoniaceae	24584	Phlox	40749	Phlox hoodii	40755	153590	GGGCAATCCTGAGCCAA	56.66	0	CCGTTGAGTCTCTGCACCTATC	53.99	1	D	TROM_V_89984 assembled
CDM-AQR-1_a	atcccttttttgaaaaaacaggtggttctcaaactagaacccaaagggaaag	29695	species	Poaceae	4479	Phragmites	15745	Phragmites australis	29695	137500	GGGCAATCCTGAGCCAA	56.66	0	CCATTGAGTCTCTGCACCTATC	56.99	0	D	TROM_V_961856 assembled
BXA-CMR-1_a	atcctggtttacgcgaacaaaccggagtttagaaagcgacaaaaaggg	669743	species	Brassicaceae	3700	Physaria	98028	Physaria arctica	669743	154429	GGGCAATCCTGAGCCAA	56.66	0	CCATTGAGTCTCTGCACCTATC	56.99	0	D	TROM_V_89659 assembled
CDM-BCT-49_a	atccggttttctgacaataacaagttcagaaagcgaaaatcaaaaag	239469	species	Campanulaceae	4381	Phyteuma	239467	Phyteuma spicatum	239469	10605	GGGCAATCCTGAGCCAA	NA	0	CCATTGAGTCTCTGCACCTATC	52.09	0	R	TROM_V_127166 assembled
BMB-AF-1_a	atccggttcatggagacaatagtttcttcttttattctcctaagataggaaggg	3329	species	Pinaceae	3318	Picea	3328	Picea abies	3329	124232	GGGTAATCCTGAGCCAA	48.78	1	CCATTGAGTCTCTGCACCTATC	56.99	0	D	TROM_V_966244 assembled
CDM-AVG-1_a	atccggttcattgagacaatagtttcttcttttcttctcctaagataggaaggg	3332	species	Pinaceae	3318	Picea	3328	Picea sitchensis	3332	91917	GGGTAATCCTGAGCCAA	48.78	1	CCATTGAGTCTCTGCACCTATC	56.99	0	D	TROM_V_963598 assembled
CDM-BCS-1_a	atcctattttccaaaaacaaacaaaggcccagaaggcgaaaaaag	1000425	species	Apiaceae	4037	Pimpinella	40958	Pimpinella major	1000425	152454	GGGCAATCCTGAGCCAA	56.66	0	CCATTGAGTCTCTGCACCTATC	56.99	0	D	TROM_V_127861 assembled
BMB-FB-11_a	atcctattttccaaaaacaaacaaaggcccagaaggcgaaaaaag	40959	species	Apiaceae	4037	Pimpinella	40958	Pimpinella saxifraga	40959	36723	GGGCAATCCTGAGCCAA	56.66	0	CCATTGAGTCTCTGCACCTATC	56.99	0	D	TROM_V_162676 old_id 1734428 used_id Pimpinella saxifraga assembled
CDM-AEP-1_a	atcctgttttctcaaaagaaaggttccgaaaacgaaaaaaaaaatag	192263	species	Lentibulariaceae	4196	Pinguicula	4197	Pinguicula alpina	192263	150203	GGGCAATCCTGAGCCAA	56.66	0	CCATTGAGTCTCTGCACCTATC	56.99	0	D	TROM_V_94031 assembled
BMB-EN-6_a	atcctgttttctcaaaagaaaggttccgaaaacgaaaaaaaaaaaaaag	204362	species	Lentibulariaceae	4196	Pinguicula	4197	Pinguicula vulgaris	204362	34379	GGGCAATCCTGAGCCAA	56.66	0	CCATTGAGTCTCTGCACCTATC	56.99	0	D	TROM_V_162422 assembled
BXA-ASA-17_a	atccggttcatgaagacaatgtttcttctcctaagataggaaggg	58041	species	Pinaceae	3318	Pinus	3337	Pinus cembra	58041	1335	GGGTAATCCTGAGCCAA	NA	1	CCATTGAGTCTCTGCACCTATC	52.09	0	R	TROM_V_174679 assembled
BXA-BPA-1_a	atccggttcatgaagacaatgtttcttctcctaagataggaaggg	28528	species	Pinaceae	3318	Pinus	3337	Pinus mugo	28528	119629	GGGTAATCCTGAGCCAA	48.78	1	CCATTGAGTCTCTGCACCTATC	56.99	0	D	TROM_V_966841 assembled
BMB-P-1_a	atccggttcatgaagacaatgtttcttctcctaagataggaaggg	3349	species	Pinaceae	3318	Pinus	3337	Pinus sylvestris	3349	119860	GGGTAATCCTGAGCCAA	NA	1	CCATTGAGTCTCTGCACCTATC	52.09	0	R	TROM_V_960111 assembled
CDM-BCR-1_a	atccttctttctgaaaacaaataaaagttcagaaagtgaaaatcaaaaaag	3888	species	Fabaceae	3803	Pisum	3887	Pisum sativum	3888	122172	GGGCAATCCTGAGCCAA	56.66	0	CCATTGAGTCTCTGCACCTATC	56.99	0	D	TROM_V_960818 assembled
CDM-AFV-19_a	atcctgtcttctcaaaataaaggttcataaaacgaaaaggg	669779	species	Plantaginaceae	156152	Plantago	26867	Plantago canescens	669779	36933	GGGCAATCCTGAGCCAA	NA	0	CCATCGAGTCTCTGCACCTATC	41.63	1	R	TROM_V_89985 assembled
BXA-BEQ-1_a	atccttctttctgaaaacaaataaaagttcagaaagtgaaaatcaaaaaag	3908	species	Fabaceae	3803	Vicia	3904	Vicia sativa	3908	122085	GGGCAATCCTGAGCCAA	NA	0	CCATTGAGTCTCTGCACCTATC	52.09	0	R	TROM_V_36945 assembled
BMB-NQ-1_a	atcctgtcttctcaaaataaaggttcataaagcgaaaaggg	29818	species	Plantaginaceae	156152	Plantago	26867	Plantago major	29818	135350	GGGCAATCCTGAGCCAA	56.66	0	CCATCGAGTCTCTGCACCTATC	49.86	1	D	TROM_V_966314 assembled
BXA-BAS-1_a	atcctgtcttctccaaataaaggttcataaagcgaaaaggg	1303112	subspecies	Plantaginaceae	156152	Plantago	26867	Plantago maritima	197809	158490	GGGCAATCCTGAGCCAA	56.66	0	CCGTCGAGTCTCTGCACCTATC	45.99	2	D	TROM_V_967816 assembled
BXA-CGN-1_a	atcttaaaaaaaaaaaatggaaaatgagaataaaaaga	413038	species	Orchidaceae	4747	Platanthera	59352	Platanthera hyperborea	413038	152642	GGGCAATCCTGAGCCAA	56.66	0	CCATTGAGTCTCTGCACCTATC	56.99	0	D	TROM_V_135730 assembled
BXA-CJT-1_a	atccgtgttttgagaaaacaagtggttctcgagctagaatccaaaggaatag	669780	species	Poaceae	4479	Pleuropogon	669745	Pleuropogon sabinei	669780	134388	GGGCAATCCTGAGCCAA	56.66	0	CCATTGAGTCTCTGCACCTATC	56.99	0	D	TROM_V_61848 assembled
BXA-CDZ-1_a	atccgtgttttgagaaaacaagggggttctcgaactagaatacaaaggaaaag	227213	species	Poaceae	4479	Poa	4544	Poa abbreviata	227213	135534	GGGCAATCCTGAGCCAA	56.66	0	CCATTGAGTCTCTGCACCTATC	56.99	0	D	TROM_V_61840 assembled
BXA-BKG-1_a	atccgtgttttgagaaaacaaaggggttctcgaactagaatacaaaggaaaag	87701	species	Poaceae	4479	Poa	4544	Poa alpina	87701	135732	GGGCAATCCTGAGCCAA	56.66	0	CCATTGAGTCTCTGCACCTATC	56.99	0	D	TROM_V_174568 assembled
BMB-HM-1_a	atccgtgttttgagaaaacaaaggggttctcgaactagaatacaaaggaaaag	87703	varietas	Poaceae	4479	Poa	4544	Poa alpina	87701	135742	GGGCAATCCTGAGCCAA	56.66	0	CCATTGAGTCTCTGCACCTATC	56.99	0	D	TROM_V_201044 assembled
BXA-BKM-1_a	atccgtgttttgagaaaacaaaggggttctcgaactagaatacaaaggaaaag	87702	varietas	Poaceae	4479	Poa	4544	Poa alpina	87701	135743	GGGCAATCCTGAGCCAA	56.66	0	CCATTGAGTCTCTGCACCTATC	56.99	0	D	TROM_V_53848 assembled
BXA-BKI-1_a	atccgtgttttgagaaaacaagggggttctcgaactagaatacaaaggaaaag	93036	species	Poaceae	4479	Poa	4544	Poa annua	93036	135381	GGGCAATCCTGAGCCAA	56.66	0	CCATTGAGTCTCTGCACCTATC	56.99	0	D	TROM_V_64523 assembled
BXA-ANL-1_a	atccgtgttttgagaaaacaagggggttctcgaactagaatacaaaggaaaag	227218	species	Poaceae	4479	Poa	4544	Poa arctica	227218	135352	GGGCAATCCTGAGCCAA	56.66	0	CCATTGAGTCTCTGCACCTATC	56.99	0	D	TROM_V_40055 assembled
BXA-ANK-1_a	atccgtgttttgagaaaacaagggggttctcgaactagaatacaaaggaaaag	227218	species	Poaceae	4479	Poa	4544	Poa arctica	227218	135352	GGGCAATCCTGAGCCAA	56.66	0	CCATTGAGTCTCTGCACCTATC	56.99	0	D	TROM_V_47225 old_id 1891516 used_id Poa arctica assembled
CDM-APE-1_a	atccgtgttttgagaaaacaagggggttctcgaactagaatacaaaggaaaag	202404	species	Poaceae	4479	Poa	4544	Poa bulbosa	202404	135811	GGGCAATCCTGAGCCAA	NA	0	CCATTGAGTCTCTGCACCTATC	52.09	0	R	TROM_V_202470 assembled
BXA-CAS-1_a	atccgtgttttgagaaaacaagggggttctcgaactagaatacaaaggaaaag	269367	species	Poaceae	4479	Poa	4544	Poa chaixii	269367	135659	GGGCAATCCTGAGCCAA	56.66	0	CCATTGAGTCTCTGCACCTATC	56.99	0	D	TROM_V_130692 assembled
CDM-AQH-1_a	atccgtgttttgagaaaacaagggggttctcgaactagaatacaaaggaaaag	227214	species	Poaceae	4479	Poa	4544	Poa glauca	227214	135743	GGGCAATCCTGAGCCAA	56.66	0	CCATTGAGTCTCTGCACCTATC	56.99	0	D	TROM_V_162310 assembled
BXA-CMM-1_a	atccgtgttttgagaaaacaagggggttctcgaactagaatacaaaggaaaag	227215	species	Poaceae	4479	Poa	4544	Poa hartzii	227215	135641	GGGCAATCCTGAGCCAA	56.66	0	CCATTGAGTCTCTGCACCTATC	56.99	0	D	TROM_V_135021 assembled
BXA-CAR-1_a	atccgtgttttgagaaaacaagggggttctcgaactagaatacaaaggaaaag	741068	subspecies	Poaceae	4479	Poa	4544	Poa laxa	269370	135716	GGGCAATCCTGAGCCAA	56.66	0	CCATTGAGTCTCTGCACCTATC	56.99	0	D	TROM_V_109042 assembled
CDM-AQI-26_a	atccgtgttttgagaaaacaagggggttctcgaactagaatacaaaggaaaag	741068	subspecies	Poaceae	4479	Poa	4544	Poa laxa	269370	15755	GGGCAATCCTGAGCCAA	56.66	0	CCATTGAGTCTCTGCACCTATC	56.99	0	D	TROM_V_134592 assembled
CDM-AIN-14_a	atccgtgttttgagaaaacaagggggttctcgaactagaatacaaaggaaaag	368374	species	Poaceae	4479	Poa	4544	Poa leptocoma	368374	6251	GGGCAATCCTGAGCCAA	56.66	0	CCATTGAGTCTCTGCACCTATC	56.99	0	D	TROM_V_91022 assembled
CDM-AKP-4_a	atccgtgttttgagaaaacaagggggttctcgaactagaatacaaaggaaaag	368374	species	Poaceae	4479	Poa	4544	Poa leptocoma	368374	2783	GGGCAATCCTGAGCCAA	56.66	0	CCATTGAGTCTCTGCACCTATC	56.99	0	D	TROM_V_91022 assembled
BXA-CML-1_a	atccgtgttttgagaaaacaagggggttctcgaactagaatacaaaggaaaag	269377	species	Poaceae	4479	Poa	4544	Poa palustris	269377	135915	GGGCAATCCTGAGCCAA	56.66	0	CCATTGAGTCTCTGCACCTATC	56.99	0	D	TROM_V_350914 assembled
BXA-BKH-1_a	atccgtgttttgagaaaacaagggggttctcgaactagaatacaaaggaaaag	4545	species	Poaceae	4479	Poa	4544	Poa pratensis	4545	135609	GGGCAATCCTGAGCCAA	56.66	0	CCATTGAGTCTCTGCACCTATC	56.99	0	D	TROM_V_202912 assembled
BXA-CMK-1_a	atccgtgttttgagaaaacaagggggttctcgaactagaatacaaaggaaaag	1301409	subspecies	Poaceae	4479	Poa	4544	Poa pratensis	4545	135423	GGGCAATCCTGAGCCAA	56.66	0	CCATTGAGTCTCTGCACCTATC	56.99	0	D	TROM_V_135363 assembled
BXA-CMJ-1_a	atccgtgttttgagaaaacaagggggttctcgaactagaatacaaaggaaaag	764772	subspecies	Poaceae	4479	Poa	4544	Poa pratensis	4545	135585	GGGCAATCCTGAGCCAA	56.66	0	CCATTGAGTCTCTGCACCTATC	56.99	0	D	TROM_V_202304 assembled
BXA-ANN-1_a	atccgtgttttgagaaaacaagggggttctcgaactagaatacaaaggaaaag	227212	subspecies	Poaceae	4479	Poa	4544	Poa pratensis	4545	135428	GGGCAATCCTGAGCCAA	56.66	0	CCATTGAGTCTCTGCACCTATC	56.99	0	D	TROM_V_962021 assembled
CDM-AQG-1_a	atccgtgttttgagaaaacaagggggttctcgaactagaatacaaaggaaaag	52159	subspecies	Poaceae	4479	Poa	4544	Poa pratensis	4545	135609	GGGCAATCCTGAGCCAA	NA	0	CCATTGAGTCTCTGCACCTATC	52.09	0	R	TROM_V_174558 assembled
CDM-AQQ-1_a	atccgtgttttgagaaaacaagggggttctcgaactagaatacaaaggaaaag	764772	subspecies	Poaceae	4479	Poa	4544	Poa pratensis	4545	135619	GGGCAATCCTGAGCCAA	NA	0	CCATTGAGTCTCTGCACCTATC	52.09	0	R	TROM_V_968506 assembled
BXA-ANM-1_a	atccgtgttttgagaaaacaaaggggttctcgaactagaatacaaaggaaaag	368382	subspecies	Poaceae	4479	Poa	4544	Poa pratensis	4545	135744	GGGCAATCCTGAGCCAA	56.66	0	CCATTGAGTCTCTGCACCTATC	56.99	0	D	TROM_V_96472 assembled
BXA-ANP-7_a	atccgtgttttgagaaaacaagggggttctcgaactagaatacaaaggaaaag	764772	subspecies	Poaceae	4479	Poa	4544	Poa pratensis	4545	10121	GGGCAATCCTGAGCCAA	56.66	0	CCATTGAGTCTCTGCACCTATC	56.99	0	D	TROM_V_147499 assembled
BMB-KF-1_a	atccgtgttttgagaaaacaagggggttctcgaactagaatacaaaggaaaag	89684	species	Poaceae	4479	Poa	4544	Poa trivialis	89684	135382	GGGCAATCCTGAGCCAA	56.66	0	CCATTGAGTCTCTGCACCTATC	56.99	0	D	TROM_V_174769 assembled
CDM-AFE-1_a	atcctattttccaaaaacaaacaaaggcccagaaggtgaaaaaag	206651	species	Apiaceae	4037	Podistera	178702	Podistera macounii	206651	146370	GGGCAATCCTGAGCCAA	56.66	0	CCATTGAGTCTCTGCACCTATC	56.99	0	D	TROM_V_135846 assembled
CDM-BCQ-1_a	atccttattttcgaaaacaaacaaagattcggaaagcaaaaataagaaaaaaaaaggggg	363809	species	Polemoniaceae	24584	Polemonium	13639	Polemonium acutiflorum	363809	155247	GGGCAATCCTGAGCCAA	56.66	0	CCGTTGAGTCTCTGCACCTATC	53.99	1	D	TROM_V_54704 assembled
BXA-CMQ-1_a	atccttattttcgaaaacaaacaaagattcggaaagcaaaaataagaaaaaaaaaaggggg	363810	species	Polemoniaceae	24584	Polemonium	13639	Polemonium boreale	363810	155183	GGGCAATCCTGAGCCAA	56.66	0	CCGTTGAGTCTCTGCACCTATC	53.99	1	D	TROM_V_65472 assembled
BXA-CJE-12_a	atccttattttcgaaaacaaacaaagattcggaaagcaaaaataagaaaaaaaaaaggggg	174663	species	Polemoniaceae	24584	Polemonium	13639	Polemonium caeruleum	174663	14405	GGGCAATCCTGAGCCAA	NA	0	CCGTTGAGTCTCTGCACCTATC	47.92	1	R	TROM_V_94021 assembled
BMB-NR-1_a	atccttattttcgaaaacaaacaaagattcggaaagcaaaaataagaaaaaaaaaaggggg	174663	species	Polemoniaceae	24584	Polemonium	13639	Polemonium caeruleum	174663	155223	GGGCAATCCTGAGCCAA	56.66	0	CCGTTGAGTCTCTGCACCTATC	53.99	1	D	TROM_V_963404 assembled
BXA-CEV-1_a	atccttattttcgaaaacaaacaaagattcggaaagcacaaataagaaaaaaaaaaggggg	64435	species	Polemoniaceae	24584	Polemonium	13639	Polemonium pulcherrimum	64435	155144	GGGCAATCCTGAGCCAA	56.66	0	CCGTTGAGTCTCTGCACCTATC	53.99	1	D	TROM_V_135847 assembled
BXA-CMP-1_a	atccttattttcgaaaacaaacaaagattcggaaagcaaaaataagaaaaaaaaaagggggg	2065924	species	Polemoniaceae	24584	Polemonium	13639	Polemonium villosissimum	2065924	155234	GGGCAATCCTGAGCCAA	56.66	0	CCGTTGAGTCTCTGCACCTATC	53.99	1	D	TROM_V_201619 assembled
CDM-BCP-3_a	atccctttttccgaaaacaaaaaaacaaagaagggttcgggaagaaaaaaaaag	690759	species	Polygalaceae	4274	Polygala	4275	Polygala amarella	690759	1447	GGGCAATCCTGAGCCAA	NA	0	CCATTGAGTCTCTGCACCTATC	52.09	0	R	TROM_V_965163 assembled
BXA-BDK-1_a	atccctttttccgaaaacaaaaaaacaaagaagggttcgggaagaaaaaaaaag	174553	species	Polygalaceae	4274	Polygala	4275	Polygala vulgaris	174553	164560	GGGCAATCCTGAGCCAA	NA	0	CCATTGAGTCTCTGCACCTATC	52.09	0	R	TROM_V_134663 assembled
BXA-ANQ-1_a	atctttatttttagaaaaacaagggttttccttgaaaaactagaataaaaagg	261426	species	Asparagaceae	40552	Polygonatum	16195	Polygonatum verticillatum	261426	155500	GGGCAATCCTGAGCCAA	56.66	0	CCATTGAGTCTCTGCACCTATC	56.99	0	D	TROM_V_162496 assembled
BXA-BDL-1_a	ctccttctttccaaaaggaagaaaaag	137693	species	Polygonaceae	3615	Polygonum	46786	Polygonum aviculare	137693	163402	GGGCAATCCTGAGCCAA	56.66	0	CCATTGAGTCTCTGCACCTATC	56.99	0	D	TROM_V_964372 assembled
BXA-BDM-16_a	ctccttctttccaaaaggaagaaaaag	137693	species	Polygonaceae	3615	Polygonum	46786	Polygonum aviculare	137693	17043	GGGCAATCCTGAGCCAA	NA	0	CCATTGAGTCTCTGCACCTATC	52.09	0	R	TROM_V_92851 old_id 1891519 used_id Polygonum aviculare assembled
BMB-EP-12_a	ctccttctttccaaaaggaagaaaaag	701400	species	Polygonaceae	3615	Polygonum	46786	Polygonum norvegicum	701400	45827	GGGCAATCCTGAGCCAA	NA	0	CCATTGAGTCTCTGCACCTATC	52.09	0	R	TROM_V_133849 assembled
BMB-AG-7_a	atcttgtattacccaaacaatttgggcgatttaggtga	58048	species	Polypodiaceae	3275	Polypodium	38352	Polypodium vulgare	58048	16212	GGGCAATCCTGAGCCAA	56.66	0	CCGTCGAGTCTCTGTACCTATC	37.7	3	D	TROM_V_149533 assembled
CDM-AVJ-1_a	atctttgattaatcaaatgaatttcgggcgatgaggcga	983335	species	Dryopteridaceae	29607	Polystichum	3278	Polystichum aculeatum	983335	7629	GGGCAATCCTGAGCCAA	56.66	0	CCGTCGAGTCTCTGTACCTATC	37.7	3	D	TROM_V_38317 assembled
BXA-BMN-1_a	atcctggtttcagaaaacaaaaaaggggttcagaaagcaagaatacaaaaagaaaag	150094	species	Ranunculaceae	3440	Thalictrum	46968	Thalictrum flavum	150094	156223	GGGCAATCCTGAGCCAA	56.66	0	CCATTGAGTCTCTGCACCTATC	56.99	0	D	TROM_V_87174 assembled
BXA-BDN-1_a	atcctatttttcgaaaacaaacaaaggttcataaagacagaataagaatacaaaag	73824	species	Salicaceae	3688	Populus	3689	Populus balsamifera	73824	156970	GGGCAATCCTGAGCCAA	56.66	0	CCATTGAGTCTCTGCACCTATC	56.99	0	D	TROM_V_965846 assembled
BMB-NS-1_a	atcctatttttcgaaaacaaacaaaaaaacaaacaaaggttcataaagacagaataagaatacaaaag	113636	species	Salicaceae	3688	Populus	3689	Populus tremula	113636	15127	GGGCAATCCTGAGCCAA	56.66	0	CCATTGAGTCTCTGCACCTATC	56.99	0	D	TROM_V_962041 assembled
CDM-AQP-1_a	atccctgttttgagaaaaaagggtttattttctctatttcgaattttctattatatagaaattctaaaataagaatttaaaaaagg	108425	species	Potamogetonaceae	16362	Potamogeton	13228	Potamogeton berchtoldii	108425	156819	GGGCAATCCTGAGCCAA	56.66	0	CCATTGAGTCTCTGCACCTATC	56.99	0	D	TROM_V_962880 assembled
CDM-AQN-1_a	atccctgttttgagaaaaaagggtttattttctctatttcgaattttctattatatagaaattcgaaaataacaatttaaaaaagg	55319	species	Potamogetonaceae	16362	Potamogeton	13228	Potamogeton gramineus	55319	156497	GGGCAATCCTGAGCCAA	56.66	0	CCATTGAGTCTCTGCACCTATC	56.99	0	D	TROM_V_963810 assembled
BXA-CAQ-1_a	atccctgttttgagaaaaaagggtttattttctctatttcgaattttctattatatagaaattctaaaataagaatttaaaaaagg	189328	species	Potamogetonaceae	16362	Potamogeton	13228	Potamogeton natans	189328	156566	GGGCAATCCTGAGCCAA	56.66	0	CCATTGAGTCTCTGCACCTATC	56.99	0	D	TROM_V_151237 assembled
CDM-AQM-1_a	atccctgttttgagaaaaaagggtttattttctctatttcgaattttctattatatagaaattctaaaataagaatttaaaaaagg	246699	species	Potamogetonaceae	16362	Potamogeton	13228	Potamogeton obtusifolius	246699	156945	GGGCAATCCTGAGCCAA	56.66	0	CCATTGAGTCTCTGCACCTATC	56.99	0	D	TROM_V_140977 assembled
BXA-ANI-78_a	atccctgttttgagaaaaaagagtttattttctctatttcgaattttctattatatagaaattcgaaaataacaatttaaaaaagg	55320	species	Potamogetonaceae	16362	Potamogeton	13228	Potamogeton perfoliatus	55320	7572	GGGCAATCCTGAGCCAA	56.66	0	CCATTGAGTCTCTGCACCTATC	56.99	0	D	TROM_V_965712 assembled
BXA-ATE-1_a	atcccgttttctgaaaacaaataagggtttcgtttcagaaagcgagaa	57926	species	Rosaceae	3745	Potentilla	23204	Potentilla anserina	57926	155625	GGGCAATCCTGAGCCAA	56.66	0	CCATTGAGTCTCTGCACCTATC	56.99	0	D	TROM_V_967974 assembled
BXA-CMO-1_a	atcccgttttatgaaaacaaacaagggtttcataaagcgagaataaataaag	1301411	species	Rosaceae	3745	Potentilla	23204	Potentilla chamissonis	1301411	156588	GGGCAATCCTGAGCCAA	56.66	0	CCATTGAGTCTCTGCACCTATC	56.99	0	D	TROM_V_135105 assembled
BXA-BSD-1_a	atcccgttttatgaaaacaaacaagggtttcataaagcgagaataaataaag	669784	species	Rosaceae	3745	Potentilla	23204	Potentilla arenosa	669784	156329	GGGCAATCCTGAGCCAA	56.66	0	CCATTGAGTCTCTGCACCTATC	56.99	0	D	TROM_V_965702 old_id 1891520 used_id Potentilla arenosa assembled
BXA-BSF-1_a	atcccgttttatgaaaacaaacaagggtttcataaagcgagaataaataaag	654633	species	Rosaceae	3745	Potentilla	23204	Potentilla argentea	654633	156343	GGGCAATCCTGAGCCAA	56.66	0	CCATTGAGTCTCTGCACCTATC	56.99	0	D	TROM_V_964287 assembled
BXA-CBR-1_a	atctttatgtttagaaaaacaagggttttaatttaaaaactagaagaaaaagg	4686	species	Asparagaceae	40552	Asparagus	4685	Asparagus officinalis	4686	156740	GGGCAATCCTGAGCCAA	56.66	0	CCATTGAGTCTCTGCACCTATC	56.99	0	D	TROM_V_965179 assembled
CDM-ADY-1_a	atcccgttttatgaatcccgttttatgaaaacaaacaagggtttcagaaagcgagaataaataaag	395302	species	Rosaceae	3745	Potentilla	23204	Potentilla biflora	395302	155672	GGGCAATCCTGAGCCAA	56.66	0	CCATTGAGTCTCTGCACCTATC	56.99	0	D	TROM_V_135848 assembled
BXA-AVB-1_a	atcccgttttatgaaaacaaacaagggtttcataaagcgagaataaataaag	667241	species	Rosaceae	3745	Potentilla	23204	Potentilla crantzii	667241	156365	GGGCAATCCTGAGCCAA	56.66	0	CCATTGAGTCTCTGCACCTATC	56.99	0	D	TROM_V_96586 assembled
CDM-AGS-1_a	atcccgttttctgaaaacaaataagggtttcgtttcagaaagcgagaa	669785	species	Rosaceae	3745	Potentilla	23204	Potentilla egedei	669785	155644	GGGCAATCCTGAGCCAA	56.66	0	CCATTGAGTCTCTGCACCTATC	56.99	0	D	TROM_V_135749 assembled
BXA-CMN-1_a	atcccgttttatgaaaacaaacaagggtttcataaagcgagaataaataaag	395303	species	Rosaceae	3745	Potentilla	23204	Potentilla hyparctica	395303	156285	GGGCAATCCTGAGCCAA	56.66	0	CCATTGAGTCTCTGCACCTATC	56.99	0	D	TROM_V_135084 assembled
CDM-BCO-1_a	atcccgttttatgaaaacaaacaagggtttcataaagcgagaataaataaag	1533305	species	Rosaceae	3745	Potentilla	23204	Potentilla intermedia	1533305	156293	GGGCAATCCTGAGCCAA	56.66	0	CCATTGAGTCTCTGCACCTATC	56.99	0	D	TROM_V_96132 assembled
CDM-ACG-1_a	atcccgttttatgaaaacaaacaagggtttcataaagcgagaataaataaag	2005308	species	Rosaceae	3745	Potentilla	23204	Potentilla lyngei	2005308	156543	GGGCAATCCTGAGCCAA	56.66	0	CCATTGAGTCTCTGCACCTATC	56.99	0	D	TROM_V_65504 assembled
BXA-BCT-1_a	atcccgttttatgaaaacaaacaagggtttcataaagcgagaataaataaag	57942	species	Rosaceae	3745	Potentilla	23204	Potentilla nivea	57942	156340	GGGCAATCCTGAGCCAA	56.66	0	CCATTGAGTCTCTGCACCTATC	56.99	0	D	TROM_V_202879 assembled
CDM-BCM-1_a	atcccgttttatgaaaacaaacaagggtttcataaagcgagaataaataaag	57931	species	Rosaceae	3745	Potentilla	23204	Potentilla norvegica	57931	156305	GGGCAATCCTGAGCCAA	56.66	0	CCATTGAGTCTCTGCACCTATC	56.99	0	D	TROM_V_45008 assembled
BXA-CBN-20_a	atcttctttttgagaaaaagaaatatataaaatatttcttatttcagataagaaataatatttcttattatctaatattaaa	241237	species	Cyperaceae	4609	Carex	13398	Carex viridula	241237	9648	GGGCAATCCTGAGCCAA	NA	0	CCATCGAGTCTCTGCACCTATC	41.63	1	R	TROM_V_967606 assembled
BXA-CKC-18_a	atcccgttttatgaaaacaaacaagggtttcataaagcgagaataaatcaag	457910	species	Rosaceae	3745	Potentilla	23204	Potentilla diversifolia	457910	33971	GGGCAATCCTGAGCCAA	56.66	0	CCATTGAGTCTCTGCACCTATC	56.99	0	D	TROM_V_135886 assembled
BXA-CEH-1_a	atcccgttttatgaaaacaaacaagggtttcataaagcgagaataaataaag	654647	species	Rosaceae	3745	Potentilla	23204	Potentilla rubricaulis	654647	156529	GGGCAATCCTGAGCCAA	56.66	0	CCATTGAGTCTCTGCACCTATC	56.99	0	D	TROM_V_90881 assembled
CDM-AFC-1_a	atcccgttttatgaaaacaaacaagggtttcataaagcgagaataaataaag	654647	species	Rosaceae	3745	Potentilla	23204	Potentilla rubricaulis	654647	54326	GGGCAATCCTGAGCCAA	NA	0	CCATTGAGTCTCTGCACCTATC	52.09	0	R	TROM_V_90253 assembled
CDM-AME-1_a	atcccgttttatgaaaacaaacaagggtttcataaagcgagaataaataaag	654618	species	Rosaceae	3745	Potentilla	23204	Potentilla subvahliana	654618	156344	GGGCAATCCTGAGCCAA	56.66	0	CCATTGAGTCTCTGCACCTATC	56.99	0	D	TROM_V_200498 assembled
CDM-BCN-1_a	atcccgttttatgaaaacaaacaagggtttcataaagcgagaataaataaag	654642	species	Rosaceae	3745	Potentilla	23204	Potentilla thuringiaca	654642	156324	GGGCAATCCTGAGCCAA	56.66	0	CCATTGAGTCTCTGCACCTATC	56.99	0	D	TROM_V_89879 assembled
CDM-AFP-9_a	atcccgttttatgaaaacaaacaagggtttcataaagcgagaataaataaag	395305	species	Rosaceae	3745	Potentilla	23204	Potentilla uniflora	395305	33870	GGGCAATCCTGAGCCAA	56.66	0	CCATTGAGTCTCTGCACCTATC	56.99	0	D	TROM_V_135919 assembled
CDM-AFO-6_a	atcccgttttatgaaaacaaacaagggtttcataaagcgagaataaataaag	395306	species	Rosaceae	3745	Potentilla	23204	Potentilla villosa	395306	75543	GGGCAATCCTGAGCCAA	56.66	0	CCATTGAGTCTCTGCACCTATC	56.99	0	D	TROM_V_135921 assembled
BXA-CGC-1_a	atcacgttttccgaaaacaaacaaaggttcagaaagcgaaaataaaaaag	883016	species	Asteraceae	4210	Nabalus	882961	Nabalus alatus	883016	152612	GGGCAATCCTGAGCCAA	56.66	0	CCATCGAGTCTCTGCACCTATC	49.86	1	D	TROM_V_135922 assembled
BXA-CKU-1_a	atcctctttttagaaaacaaagatgaaaggaaaggggg	175058	species	Primulaceae	4335	Primula	49647	Primula egaliksensis	175058	154672	GGGTAATCCTGAGCCAA	48.78	1	CCATTGAGTCTCTGCACCTATC	56.99	0	D	TROM_V_135923 assembled
BXA-BSC-1_a	atcctctttttagaaaacaaaggttaaaggaaaagaaaagggg	175059	species	Primulaceae	4335	Primula	49647	Primula elatior	175059	152631	GGGTAATCCTGAGCCAA	48.78	1	CCATTGAGTCTCTGCACCTATC	56.99	0	D	TROM_V_92060 assembled
BXA-BCV-1_a	atcctctttttagaaaacaaaggttaaaggaaaagaaaagggg	175059	species	Primulaceae	4335	Primula	49647	Primula elatior	175059	152660	GGGTAATCCTGAGCCAA	48.78	1	CCATTGAGTCTCTGCACCTATC	56.99	0	D	TROM_V_964061 old_id 1891285 used_id Primula elatior assembled
CDM-BCL-1_a	atcctctttttagaaaacaaagatgaaaagaaagggg	159012	species	Primulaceae	4335	Primula	49647	Primula nutans	159012	153827	GGGTAATCCTGAGCCAA	48.78	1	CCATTGAGTCTCTGCACCTATC	56.99	0	D	TROM_V_964685 assembled
CDM-AIW-1_a	atccccattttcgaaaacaaaggttaaaggaaaataaaaaaaggggg	669787	species	Primulaceae	4335	Primula	49647	Primula pumila	669787	151003	GGGTAATCCTGAGCCAA	48.78	1	CCATTGAGTCTCTGCACCTATC	56.99	0	D	TROM_V_135924 assembled
BXA-BDA-1_a	atcctctttttagaaaacaaagatgaaaggaaaggggg	159013	species	Primulaceae	4335	Primula	49647	Primula scandinavica	159013	154637	GGGTAATCCTGAGCCAA	48.78	1	CCATTGAGTCTCTGCACCTATC	56.99	0	D	TROM_V_200991 assembled
BXA-BDB-1_a	atcctctttttagaaaacaaagatgaaaggaaaggggg	159016	species	Primulaceae	4335	Primula	49647	Primula stricta	159016	154699	GGGTAATCCTGAGCCAA	48.78	1	CCATTGAGTCTCTGCACCTATC	56.99	0	D	TROM_V_966975 assembled
BXA-BDC-1_a	atcctctttttagaaaacaaaggttaaaggaaaagaaaagggg	170927	species	Primulaceae	4335	Primula	49647	Primula veris	170927	153485	GGGTAATCCTGAGCCAA	48.78	1	CCATTGAGTCTCTGCACCTATC	56.99	0	D	TROM_V_149270 assembled
CDM-BCJ-1_a	atcctgttttctcaaaacaaaggttcaaaaaacgaaaaaaagg	39358	species	Lamiaceae	4136	Prunella	39176	Prunella vulgaris	39358	151369	GGGCAATCCTGAGCCAA	56.66	0	CCATTGAGTCTCTGCACCTATC	56.99	0	D	TROM_V_85357 assembled
CDM-BCH-1_a	atcctgttttattaaaacaaacaagggtttcataaaccgagaataaaaaag	42229	species	Rosaceae	3745	Prunus	3754	Prunus avium	42229	157809	GGGCGATCCTGAGCCAA	51.83	1	CCATTGAGTCTCTGCACCTATC	56.99	0	D	TROM_V_966112 assembled
CDM-BCI-4_a	atcctgttttattaaaacaaacaagggtttcataaaccgagaataaaaaag	114939	subspecies	Rosaceae	3745	Prunus	3754	Prunus domestica	3758	71935	GGGCGATCCTGAGCCAA	NA	1	CCATTGAGTCTCTGCACCTATC	52.09	0	R	TROM_V_97787 assembled
BMB-NT-4_a	atcctgttttattaaaacaaacaagggtttcataaaccgagaataaaaaag	97307	species	Rosaceae	3745	Prunus	3754	Prunus padus	97307	15372	GGGCGATCCTGAGCCAA	51.83	1	CCATTGAGTCTCTGCACCTATC	56.99	0	D	TROM_V_961718 assembled
CDM-ACY-1_a	atcttaaaaaaaaaaatggaaaatgagaataaaaaga	329327	subspecies	Orchidaceae	4747	Pseudorchis	329326	Pseudorchis albida	367781	154353	GGGCAATCCTGAGCCAA	56.66	0	CCATTGAGTCTCTGCACCTATC	56.99	0	D	TROM_V_135852 assembled
BXA-CEU-1_a	atcttaaaaaaaaaaatggaaaatgagaataaaaaga	329327	subspecies	Orchidaceae	4747	Pseudorchis	329326	Pseudorchis albida	367781	154352	GGGCAATCCTGAGCCAA	56.66	0	CCATTGAGTCTCTGCACCTATC	56.99	0	D	TROM_V_135852 assembled
BXA-BPQ-1_a	atcttgtattacccgaatgaatttcggtcgatggaacga	104587	subspecies	Dennstaedtiaceae	32084	Pteridium	32100	Pteridium aquilinum	32101	152762	AGGCAATCCTGAGCCAA	NA	1	CCGTCGAGTCTCTGTACCTATC	23.02	3	R	TROM_V_96742 assembled
BXA-CMI-1_a	atccgtgttttgagaaaacctgggggttctcgaactagaatacaaaggaaaag	669789	species	Poaceae	4479	Puccinellia	13648	Puccinellia angustata	669789	135791	GGGCAATCCTGAGCCAA	56.66	0	CCATTGAGTCTCTGCACCTATC	56.99	0	D	TROM_V_135282 assembled
BMB-KD-8_a	atccgtgttttgagaaaacctgggggttctcgaactagaatacaaaggaaaag	669792	species	Poaceae	4479	Puccinellia	13648	Puccinellia capillaris	669792	18000	GGGCAATCCTGAGCCAA	56.66	0	CCATTGAGTCTCTGCACCTATC	56.99	0	D	TROM_V_148840 assembled
BXA-ANB-1_a	atccgtgttttgagaaaacctgggggttctcgaactagaatacaaaggaaaag	492098	species	Poaceae	4479	Puccinellia	13648	Puccinellia maritima	492098	135898	GGGCAATCCTGAGCCAA	56.66	0	CCATTGAGTCTCTGCACCTATC	56.99	0	D	TROM_V_12470 assembled
CDM-ALL-1_a	atccgtgttttgagaaaacctgggggttctcgaactagaatacaaaggaaaag	669795	species	Poaceae	4479	Puccinellia	13648	Puccinellia nutkaensis	669795	135831	GGGCAATCCTGAGCCAA	56.66	0	CCATTGAGTCTCTGCACCTATC	56.99	0	D	TROM_V_135854 assembled
BXA-CAM-1_a	atccgtgttttgagaaaacctgggggttctcgaactagaatacaaaggaaaag	669796	species	Poaceae	4479	Puccinellia	13648	Puccinellia phryganodes	669796	135878	GGGCAATCCTGAGCCAA	NA	0	CCATTGAGTCTCTGCACCTATC	52.09	0	R	TROM_V_106771 assembled
CDM-ALN-1_a	atccgtgttttgagaaaacctgggggttctcgaactagaatacaaaggaaaag	669796	species	Poaceae	4479	Puccinellia	13648	Puccinellia phryganodes	669796	135877	GGGCAATCCTGAGCCAA	56.66	0	CCATTGAGTCTCTGCACCTATC	56.99	0	D	TROM_V_135857 assembled
CDM-ACH-1_a	atccgtgttttgagaaaacctgggggttctcgaactagaatacaaaggaaaag	2005309	species	Poaceae	4479	Puccinellia	13648	Puccinellia svalbardensis	2005309	135822	GGGCAATCCTGAGCCAA	56.66	0	CCATTGAGTCTCTGCACCTATC	56.99	0	D	TROM_V_135006 assembled
BXA-CMH-1_a	atccgtgttttgagaaaacctgggggttctcgaactagaatacaaaggaaaag	669797	species	Poaceae	4479	Puccinellia	13648	Puccinellia vaginata	669797	135808	GGGCAATCCTGAGCCAA	56.66	0	CCATTGAGTCTCTGCACCTATC	56.99	0	D	TROM_V_95121 assembled
BXA-CMG-1_a	atccgtgttttgagaaaacctgggggttctcgaactagaatacaaaggaaaag	568979	species	Poaceae	4479	Puccinellia	13648	Puccinellia vahliana	568979	183955	GGGCAATCCTGAGCCAA	NA	0	CCATTGAGTCTCTGCACCTATC	52.09	0	R	TROM_V_62450 assembled
BXA-ANA-1_a	atctttctttttagaaaaacaagggtttaaaaactagactagaataaaaagg	81792	species	Hyacinthaceae	44985	Puschkinia	81791	Puschkinia scilloides	81792	155640	GGGCAATCCTGAGCCAA	56.66	0	CCATTGAGTCTCTGCACCTATC	56.99	0	D	TROM_V_960132 assembled
BXA-CKT-10_a	atcctttttttttttgaaatttttgtttgttttcgaaaaaaagg	93823	species	Ericaceae	4345	Pyrola	13650	Pyrola asarifolia	93823	9980	GGGCAATCCTGAGCCAA	NA	0	CCATTGAGTCTCTGCACCTATC	52.09	0	R	TROM_V_135925 assembled
CDM-BCE-37_a	atcctttttttttttatttttgtttgttttagaaaaaaaaagg	93824	species	Ericaceae	4345	Pyrola	13650	Pyrola chlorantha	93824	28236	GGGCAATCCTGAGCCAA	NA	0	CCATTGAGTCTCTGCACCTATC	52.09	0	R	TROM_V_45046 assembled
BXA-CJD-14_a	atcctttttttttgaaatttttgtttgttttcgaaaaaaagg	395309	species	Ericaceae	4345	Pyrola	13650	Pyrola grandiflora	395309	10745	GGGCAATCCTGAGCCAA	NA	0	CCATTGAGTCTCTGCACCTATC	52.09	0	R	TROM_V_94029 assembled
CDM-BCD-185_a	atcctttttttttgaaatttttgtttgttttcgaaaaaaagg	13651	species	Ericaceae	4345	Pyrola	13650	Pyrola rotundifolia	13651	10744	GGGCAATCCTGAGCCAA	NA	0	CCATTGAGTCTCTGCACCTATC	52.09	0	R	TROM_V_97069 assembled
CDM-BCB-1_a	atcctgctttcagaaaaaaaaaaaggggagttcagaaagcaaaaatagg	286847	species	Ranunculaceae	3440	Ranunculus	3445	Ranunculus aconitifolius	286847	156823	GGGCAATCCTGAGCCAA	56.66	0	CCATTGAGTCTCTGCACCTATC	56.99	0	D	TROM_V_962752 assembled
BMB-ID-2_a	atcctgctttcagaaagcaaaaaaagg	3447	species	Ranunculaceae	3440	Ranunculus	3445	Ranunculus acris	3447	32397	GGGCAATCCTGAGCCAA	56.66	0	CCATTGAGTCTCTGCACCTATC	56.99	0	D	TROM_V_96518 assembled
CDM-ANE-1_a	atcctgctttcagaaaacaaaaaaaaggggggattcagaaagcgaaaatagg	286857	species	Ranunculaceae	3440	Ranunculus	3445	Ranunculus arcticus	286857	155924	GGGCAATCCTGAGCCAA	56.66	0	CCATTGAGTCTCTGCACCTATC	56.99	0	D	TROM_V_SB049 assembled
BXA-CKS-1_a	atcctgctttcagaaaacaaaaagggggggttcagaaagaaaaaaagg	1301442	species	Ranunculaceae	3440	Ranunculus	3445	Ranunculus confervoides	1301442	158150	GGGCAATCCTGAGCCAA	56.66	0	CCATTGAGTCTCTGCACCTATC	56.99	0	D	TROM_V_135926 assembled
CDM-BCA-1_a	atcctgctttcagaaaacaaaaaaaaggggggattcagaaagcgaaaatagg	568736	species	Ranunculaceae	3440	Ranunculus	3445	Ranunculus fallax	568736	156075	GGGCAATCCTGAGCCAA	56.66	0	CCATTGAGTCTCTGCACCTATC	56.99	0	D	TROM_V_80996 assembled
CDM-AYK-1_a	atcctgctttcagaaaacaaaaaggggggttcagaaagcaaaaaaaaaaaaaag	278071	species	Ranunculaceae	3440	Ranunculus	3445	Ranunculus flammula	278071	157240	GGGCAATCCTGAGCCAA	56.66	0	CCATTGAGTCTCTGCACCTATC	56.99	0	D	TROM_V_200257 assembled
BXA-BDH-1_a	atcctgctttcagaaaacaaaaaggggggtccggaaagcaagaatagg	235900	species	Ranunculaceae	3440	Ranunculus	3445	Ranunculus glacialis	235900	156447	GGGCAATCCTGAGCCAA	56.66	0	CCATTGAGTCTCTGCACCTATC	56.99	0	D	TROM_V_96280 assembled
BXA-CCK-1_a	atcctgctttcagaaaacaaaaaggggagttcagaaagcaaaaatagg	235900	species	Ranunculaceae	3440	Ranunculus	3445	Ranunculus glacialis	235900	158339	GGGCAATCCTGAGCCAA	56.66	0	CCATTGAGTCTCTGCACCTATC	56.99	0	D	TROM_V_968231 assembled
BXA-BDI-1_a	atcctgctttcagaaaacaaaaaggggagttcagaaagcaaaaatagg	286916	species	Ranunculaceae	3440	Ranunculus	3445	Ranunculus hyperboreus	286916	158494	GGGCAATCCTGAGCCAA	56.66	0	CCATTGAGTCTCTGCACCTATC	56.99	0	D	TROM_V_960307 assembled
BXA-BBP-1_a	atcctgctttcagaaaaaaaaaaaaagggattcagaaagcgaaaatagg	286950	species	Ranunculaceae	3440	Ranunculus	3445	Ranunculus nivalis	286950	156295	GGGCAATCCTGAGCCAA	56.66	0	CCATTGAGTCTCTGCACCTATC	56.99	0	D	TROM_V_96416 assembled
BXA-BRV-1_a	ctccttttttcaaaagcaagaataaaaaaaaag	3562	species	Chenopodiaceae	1804623	Spinacia	3561	Spinacia oleracea	3562	150739	GGGCAATCCTGAGCCAA	56.66	0	CCTTTGAGTCTCTGCACCTATC	51.87	1	D	TROM_V_962857 assembled
BXA-BBQ-1_a	atcctgctttcagaaaacaaaaagggggggttcagaaagaaaaaaagg	286964	species	Ranunculaceae	3440	Ranunculus	3445	Ranunculus peltatus	286964	158270	GGGCAATCCTGAGCCAA	56.66	0	CCATTGAGTCTCTGCACCTATC	56.99	0	D	TROM_V_174282 assembled
CDM-AYH-1_a	atcctgctttcagaaaaaaaaaggggagttcagaaagcaaaaatagg	286971	species	Ranunculaceae	3440	Ranunculus	3445	Ranunculus platanifolius	286971	156781	GGGCAATCCTGAGCCAA	56.66	0	CCATTGAGTCTCTGCACCTATC	56.99	0	D	TROM_V_44787 assembled
BXA-CIL-1_a	atcctgctttcagaaagcaaaaaaagg	286974	species	Ranunculaceae	3440	Ranunculus	3445	Ranunculus polyanthemos	286974	156610	GGGCAATCCTGAGCCAA	56.66	0	CCATTGAGTCTCTGCACCTATC	56.99	0	D	TROM_V_44717 assembled
BXA-CEK-1_a	atcctgctttcagaaaaaaaaaaagggattcagaaagcgaaaatagg	286984	species	Ranunculaceae	3440	Ranunculus	3445	Ranunculus pygmaeus	286984	156252	GGGCAATCCTGAGCCAA	56.66	0	CCATTGAGTCTCTGCACCTATC	56.99	0	D	TROM_V_66143 assembled
CDM-AGP-1_a	atcctgctttcagaaaacaaaaaggggggttcagaaagcaaaaaaaaaaaaaag	286986	species	Ranunculaceae	3440	Ranunculus	3445	Ranunculus reptans	286986	174359	GGGCAATCCTGAGCCAA	56.66	0	CCATTGAGTCTCTGCACCTATC	56.99	0	D	TROM_V_89624 assembled
BXA-CGA-1_a	atcctgctttcagaaaaaaaaaaaaagggattcagaaagcgaaaatagg	568571	species	Ranunculaceae	3440	Ranunculus	3445	Ranunculus sabinei	568571	156198	GGGCAATCCTGAGCCAA	56.66	0	CCATTGAGTCTCTGCACCTATC	56.99	0	D	TROM_V_135928 assembled
CDM-AYF-1_a	atcctgctttcagaaagcaaaaaaagg	669799	species	Ranunculaceae	3440	Ranunculus	3445	Ranunculus subborealis	669799	156950	GGGCAATCCTGAGCCAA	56.66	0	CCATTGAGTCTCTGCACCTATC	56.99	0	D	TROM_V_260040 assembled
CDM-AYG-1_a	atcctgctttcagaaagcaaaaaaagg	1233968	subspecies	Ranunculaceae	3440	Ranunculus	3445	Ranunculus subborealis	669799	156925	GGGCAATCCTGAGCCAA	56.66	0	CCATTGAGTCTCTGCACCTATC	56.99	0	D	TROM_V_165224 assembled
BXA-BBH-1_a	atcttcttttttttttcaaaacaaaggtttagaaaacgaaaaaaag	669767	species	Orobanchaceae	91896	Pedicularis	43174	Pedicularis hirsuta	669767	146854	GGGCAATCCTGAGCCAA	56.66	0	CCATTGAGTCTCTGCACCTATC	56.99	0	D	TROM_V_967364 assembled
BXA-CEM-1_a	atcctgctttcagaaaacaaaaaaaaaaggggattcagaaagcgaaaatagg	395310	species	Ranunculaceae	3440	Ranunculus	3445	Ranunculus sulphureus	395310	156027	GGGCAATCCTGAGCCAA	56.66	0	CCATTGAGTCTCTGCACCTATC	56.99	0	D	TROM_V_202252 assembled
CDM-AYE-7_a	atcctgctttcagaaaacaaaaagggggggttcagaaagaaaaaaagg	22903	species	Ranunculaceae	3440	Ranunculus	3445	Ranunculus trichophyllus	22903	55999	GGGCAATCCTGAGCCAA	NA	0	CCATTGAGTCTCTGCACCTATC	52.09	0	R	TROM_V_174281 assembled
CDM-ACL-1_a	atcctgctttcagaaaacaaaaaaaaaggggggattcagaaagcgaaaatagg	2005310	species	Ranunculaceae	3440	Ranunculus	3445	Ranunculus wilanderi	2005310	156084	GGGCAATCCTGAGCCAA	56.66	0	CCATTGAGTCTCTGCACCTATC	56.99	0	D	TROM_V_SB034 assembled
CDM-AYD-7_a	atcctgagttacgcgaacaaaccagagtttagaaagcgg	3726	species	Brassicaceae	3700	Raphanus	3725	Raphanus sativus	3726	75386	GGGCAATCCTGAGCCAA	56.66	0	CCATTGAGTCTCTGCACCTATC	56.99	0	D	TROM_V_149742 assembled
BXA-BBS-1_a	atcctgttttacgagaacatacaagggtttagaaaaaagggagg	202615	species	Resedaceae	26958	Reseda	26963	Reseda lutea	202615	151943	GGGCAACCCTGAGCCAA	49.48	1	CCATTGAGTCTCTGCACCTATC	56.99	0	D	TROM_V_86579 assembled
BXA-BBV-1_a	atcccgttttctgaaaacaaacaaaggttcagaaagcgataataaaaaag	3610	species	Rhamnaceae	3608	Rhamnus	3609	Rhamnus cathartica	3610	160651	GGGCAATCCTGAGCCAA	56.66	0	CCATTGAGTCTCTGCACCTATC	56.99	0	D	TROM_V_965140 assembled
BXA-BBT-1_a	ctccttctttaaaaaaggaagaataaaaaag	3621	species	Polygonaceae	3615	Rheum	3620	Rheum rhabarbarum	3621	161118	GGGCAATCCTGAGCCAA	56.66	0	CCATTGAGTCTCTGCACCTATC	56.99	0	D	TROM_V_965849 assembled
CDM-AYC-1_a	atcctgttttcttaaaacaaagattcagaaaacgaaaaaaaaagg	374724	species	Orobanchaceae	91896	Rhinanthus	46059	Rhinanthus alectorolophus	374724	145332	GGGCAATCCTGAGCCAA	56.66	0	CCATAGAGTCTCTGCACCTATC	51.57	1	D	TROM_V_135247 assembled
BXA-ATK-1_a	atcctgttttcttaaaacaaagattcagaaaacgaaaaaaaaagg	374724	species	Orobanchaceae	91896	Rhinanthus	46059	Rhinanthus alectorolophus	374724	145332	GGGCAATCCTGAGCCAA	56.66	0	CCATAGAGTCTCTGCACCTATC	51.57	1	D	TROM_V_968115 assembled
BMB-NP-1_a	atcctgttttcttaaaacaaagattcagaaaacgaaaaaaaaagg	254782	species	Orobanchaceae	91896	Rhinanthus	46059	Rhinanthus minor	254782	145320	GGGCAATCCTGAGCCAA	56.66	0	CCATAGAGTCTCTGCACCTATC	51.57	1	D	TROM_V_174247 assembled
CDM-AYA-1_a	atcctgttttcttaaaacaaagattcagaaaacgaaaaaaaaagg	254782	species	Orobanchaceae	91896	Rhinanthus	46059	Rhinanthus minor	254782	145318	GGGCAATCCTGAGCCAA	56.66	0	CCATAGAGTCTCTGCACCTATC	51.57	1	D	TROM_V_965266 assembled
CDM-AYB-1_a	atcctgttttcttaaaacaaagattcagaaaacgaaaaaaaaagg	254782	species	Orobanchaceae	91896	Rhinanthus	46059	Rhinanthus minor	254782	145314	GGGCAATCCTGAGCCAA	56.66	0	CCATAGAGTCTCTGCACCTATC	51.57	1	D	TROM_V_85584 assembled
CDM-AXZ-1_a	atcctgttttcttaaaacaaagattcagaaaacgaaaaaaaaagg	1540564	species	Orobanchaceae	91896	Rhinanthus	46059	Rhinanthus serotinus	1540564	145338	GGGCAATCCTGAGCCAA	56.66	0	CCATAGAGTCTCTGCACCTATC	51.57	1	D	TROM_V_960800 assembled
CDM-AKJ-1_a	atcttcttttccgaaaccaaacccaaataaaggggaataaaaaag	626089	species	Crassulaceae	3781	Rhodiola	202994	Rhodiola integrifolia	626089	151583	GGGCAATCCTGAGCCAA	56.66	0	CCGTTGAGTCTCTGCACCTATC	53.99	1	D	TROM_V_135929 assembled
CDM-AIV-1_a	atcttcttttccgaaaccaaacccaaatacaggggttcaaaaagcgcgaataaaaaag	487764	species	Crassulaceae	3781	Rhodiola	202994	Rhodiola quadrifida	487764	151799	GGGCAATCCTGAGCCAA	56.66	0	CCGTTGAGTCTCTGCACCTATC	53.99	1	D	TROM_V_200492 assembled
CDM-AKC-1_a	atcttcttttccgaaaccaaacccaaatacaggggttcaaaaagcgcgaataaaaaag	487764	species	Crassulaceae	3781	Rhodiola	202994	Rhodiola quadrifida	487764	151797	GGGCAATCCTGAGCCAA	56.66	0	CCGTTGAGTCTCTGCACCTATC	53.99	1	D	TROM_V_200492 assembled
BMB-AH-1_a	atcttcttttccgaaaccaaacccaaatacaggggttcaaaaagcgcgaataaaaaag	203015	species	Crassulaceae	3781	Rhodiola	202994	Rhodiola rosea	203015	151863	GGGCAATCCTGAGCCAA	56.66	0	CCGTTGAGTCTCTGCACCTATC	53.99	1	D	TROM_V_162438 assembled
BXA-BCB-17_a	atccttttttcgcaaacaaacaaagattccgaaagctaaaaaaagg	49170	species	Ericaceae	4345	Rhododendron	4346	Rhododendron tomentosum	49170	9840	GGGCAATCCTGAGCCAA	56.66	0	CCATTGAGTCTCTGCACCTATC	56.99	0	D	TROM_V_961592 assembled
BXA-BCC-1_a	atcctgctttcctaaaacaaacaaaacacaagggttcagaaagagagaatcaaataaaaaag	78511	species	Grossulariaceae	23066	Ribes	3801	Ribes nigrum	78511	157452	GGGCAATCCTGAGCCAA	56.66	0	CCATTGAGTCTCTGCACCTATC	56.99	0	D	TROM_V_964666 assembled
BXA-BCD-1_a	atcctgctttccgaaaacaaacaaaacacaagggttcagaaagagaaataaaaaag	135520	species	Grossulariaceae	23066	Ribes	3801	Ribes spicatum	135520	157812	GGGCAATCCTGAGCCAA	56.66	0	CCATTGAGTCTCTGCACCTATC	56.99	0	D	TROM_V_149946 assembled
BMB-NL-1_a	atcctgctttccgaaaacaaacaaaacacaagggttcagaaagagaaataaaaaag	135520	species	Grossulariaceae	23066	Ribes	3801	Ribes spicatum	135520	157834	GGGCAATCCTGAGCCAA	56.66	0	CCATTGAGTCTCTGCACCTATC	56.99	0	D	TROM_V_963406 assembled
CDM-AXX-1_a	atcctgctttccgaaaacaaacaaaacacaagggttcagaaagagaaataaaaaag	135520	species	Grossulariaceae	23066	Ribes	3801	Ribes spicatum	135520	37774	GGGCAATCCTGAGCCAA	NA	0	CCATTGAGTCTCTGCACCTATC	52.09	0	R	TROM_V_45916 assembled
BXA-BCE-1_a	atcctgctttccgaaaacaaacaaaacacaagggttcagaaagagaaataaaaaag	135520	species	Grossulariaceae	23066	Ribes	3801	Ribes spicatum	135520	157832	GGGCAATCCTGAGCCAA	56.66	0	CCATTGAGTCTCTGCACCTATC	56.99	0	D	TROM_V_134577 old_id 1891586 used_id Ribes spicatum assembled
BXA-BCF-1_a	atcctgctttcctaaaacaaacaaaacacaagggttcagaaagagagaatcaaataaaaaag	135518	species	Grossulariaceae	23066	Ribes	3801	Ribes uva-crispa	135518	157659	GGGCAATCCTGAGCCAA	56.66	0	CCATTGAGTCTCTGCACCTATC	56.99	0	D	TROM_V_966001 assembled
BXA-CJW-1_a	atccgtgttttgagaaaacaaggggttctcgaactagaatacaaaggaaaag	52709	species	Poaceae	4479	Elymus	15492	Elymus trachycaulus	52709	135080	GGGCAATCCTGAGCCAA	56.66	0	CCATTGAGTCTCTGCACCTATC	56.99	0	D	TROM_V_135867 assembled
CDM-AXY-1_a	atccttgtttacgcgaacaaacccgagtttagaaagcgagaaaaaagg	157082	species	Brassicaceae	3700	Rorippa	50495	Rorippa austriaca	157082	154595	GGGCAATCCTGAGCCAA	56.66	0	CCATTGAGTCTCTGCACCTATC	56.99	0	D	TROM_V_170059 assembled
BXA-BCG-1_a	atccttgtttacgcaaacaaacccgagtttagaaagcgagaaaaaagg	50498	species	Brassicaceae	3700	Rorippa	50495	Rorippa palustris	50498	154665	GGGCAATCCTGAGCCAA	56.66	0	CCATTGAGTCTCTGCACCTATC	56.99	0	D	TROM_V_967206 assembled
BXA-BCH-1_a	atccttgtttacgcaaacaaacccgagtttagaaagcgagaaaaaagg	65952	species	Brassicaceae	3700	Rorippa	50495	Rorippa sylvestris	65952	154761	GGGCAATCCTGAGCCAA	56.66	0	CCATTGAGTCTCTGCACCTATC	56.99	0	D	TROM_V_134279 assembled
BXA-BCI-1_a	atcccgttttatgaaaacaaacaagggtttcagaaagcgagaataaataaag	117260	species	Rosaceae	3745	Rosa	3764	Rosa acicularis	117260	157311	GGGCAATCCTGAGCCAA	56.66	0	CCATTGAGTCTCTGCACCTATC	56.99	0	D	TROM_V_91069 assembled
BXA-AVA-64_a	atcccgttttatgaaaacaaacaaggtttcagaaagcgagaataaataaag	291166	species	Rosaceae	3745	Rosa	3764	Rosa dumalis	291166	23351	GGGCAATCCTGAGCCAA	56.66	0	CCATTGAGTCTCTGCACCTATC	56.99	0	D	TROM_V_90449 assembled
BXA-BCL-6_a	atcccgttttatgaaaacaaacaaggtttcagaaagcgagaataaataaag	57935	species	Rosaceae	3745	Rosa	3764	Rosa majalis	57935	37444	GGGCAATCCTGAGCCAA	56.66	0	CCATTGAGTCTCTGCACCTATC	56.99	0	D	TROM_V_967278 assembled
BXA-BCM-1_a	atcccgttttatgaaaacaaacaaggtttcagaaagcgagaataaataaag	267242	species	Rosaceae	3745	Rosa	3764	Rosa mollis	267242	156577	GGGCAATCCTGAGCCAA	56.66	0	CCATTGAGTCTCTGCACCTATC	56.99	0	D	TROM_V_134525 assembled
BXA-BCR-1_a	atcccgttttatgaaaacaaacaaggtttcagaaagcgagaataaataaag	267242	species	Rosaceae	3745	Rosa	3764	Rosa mollis	267242	156527	GGGCAATCCTGAGCCAA	56.66	0	CCATTGAGTCTCTGCACCTATC	56.99	0	D	TROM_V_92570 assembled
BXA-ATP-7_a	atcccgttttatgaaaacaaacaaggtttcagaaagcgagaataaataaag	267242	species	Rosaceae	3745	Rosa	3764	Rosa mollis	267242	12265	GGGCAATCCTGAGCCAA	NA	0	CCATTGAGTCTCTGCACCTATC	52.09	0	R	TROM_V_967929 assembled
BXA-BCN-6_a	atcccgttttatgaaaacaaacaaggtttcagaaagcgagaataaataaag	74636	species	Rosaceae	3745	Rosa	3764	Rosa rubiginosa	74636	6732	GGGCAATCCTGAGCCAA	56.66	0	CCATTGAGTCTCTGCACCTATC	56.99	0	D	TROM_V_148853 assembled
BXA-BCQ-3_a	atcccgttttatgaaaacaaacaagggtttcagaaagcgagaataaataaag	74645	species	Rosaceae	3745	Rosa	3764	Rosa rugosa	74645	45148	GGGCAATCCTGAGCCAA	NA	0	CCATTGAGTCTCTGCACCTATC	52.09	0	R	TROM_V_965866 assembled
BXA-BCP-3_a	atcccgttttatgaaaacaaacaaggtttcagaaagcgagaataaataaag	267256	species	Rosaceae	3745	Rosa	3764	Rosa subcanina	267256	21353	GGGCAATCCTGAGCCAA	NA	0	CCATTGAGTCTCTGCACCTATC	52.09	0	R	TROM_V_96256 assembled
BXA-CHE-22_a	atcccgttttatgaaaacaaacaagggtttcagaaagcgagaataaataaag	267261	species	Rosaceae	3745	Rosa	3764	Rosa villosa	267261	19157	GGGCAATCCTGAGCCAA	56.66	0	CCATTGAGTCTCTGCACCTATC	56.99	0	D	TROM_V_967663 assembled
CDM-AXN-1_a	atcccgttttatgaaaacaaacaagggtttcagaaagcgagaataaataaag	75080	species	Rosaceae	3745	Rubus	23216	Rubus odoratus	75080	156881	GGGCAATCCTGAGCCAA	56.66	0	CCATTGAGTCTCTGCACCTATC	56.99	0	D	TROM_V_969021 assembled
CDM-AXS-1_a	atcacgttttccgaaaacaaacaaaggttcagaaagcgaaaataaaaaag	52310	species	Asteraceae	4210	Rudbeckia	48209	Rudbeckia laciniata	52310	24171	GGGCAATCCTGAGCCAA	56.66	0	CCATCGAGTCTCTGCACCTATC	49.86	1	D	TROM_V_172044 assembled
CDM-ADO-6_a	ctcctcctttccaaaaggaagaataaaaaag	41241	species	Polygonaceae	3615	Rumex	3618	Rumex acetosa	41241	22625	GGGCAATCCTGAGCCAA	NA	0	CCATTGAGTCTCTGCACCTATC	52.09	0	R	TROM_V_81081 assembled
BMB-DH-1_a	ctcctcctttccaaaaggaagaataaaaaag	41241	species	Polygonaceae	3615	Rumex	3618	Rumex acetosa	41241	160390	GGGCAATCCTGAGCCAA	56.66	0	CCATTGAGTCTCTGCACCTATC	56.99	0	D	TROM_V_962660 old_id 1623472 used_id Rumex acetosa assembled
CDM-ALZ-4_a	ctcctcctttccaaaaggaagaataaaaaag	61450	species	Polygonaceae	3615	Rumex	3618	Rumex acetosella	61450	52405	GGGCAATCCTGAGCCAA	56.66	0	CCATTGAGTCTCTGCACCTATC	56.99	0	D	TROM_V_90427 assembled
CDM-AEM-1_a	ctcctcctttccaaaaggaagaataaaaaag	1351827	species	Polygonaceae	3615	Rumex	3618	Rumex alpinus	1351827	158766	GGGCAATCCTGAGCCAA	56.66	0	CCATTGAGTCTCTGCACCTATC	56.99	0	D	TROM_V_146873 assembled
CDM-AMA-1_a	ctccttctttaaaaaaggaagaataaaaaag	1470351	species	Polygonaceae	3615	Rumex	3618	Rumex aquaticus	1470351	161733	GGGCAATCCTGAGCCAA	56.66	0	CCATTGAGTCTCTGCACCTATC	56.99	0	D	TROM_V_964680 assembled
CDM-ACA-1_a	ctcctcctttccaaaaggaagaataaaaaag	1470351	species	Polygonaceae	3615	Rumex	3618	Rumex aquaticus	1470351	159140	GGGCAATCCTGAGCCAA	56.66	0	CCATTGAGTCTCTGCACCTATC	56.99	0	D	TROM_V_968294 assembled
CDM-AKU-1_a	ctcctcctttccaaaaggaagaataaaaaag	395311	species	Polygonaceae	3615	Rumex	3618	Rumex arcticus	395311	159052	GGGCAATCCTGAGCCAA	56.66	0	CCATTGAGTCTCTGCACCTATC	56.99	0	D	TROM_V_135906 assembled
CDM-BBZ-1_a	ctcctcctttccaaaaggaagaataaaaaag	1215406	species	Polygonaceae	3615	Rumex	3618	Rumex confertus	1215406	159513	GGGCAATCCTGAGCCAA	56.66	0	CCATTGAGTCTCTGCACCTATC	56.99	0	D	TROM_V_964589 assembled
BXA-CEJ-1_a	ctcctcctttccaaaaggaagaataaaaaag	174649	species	Polygonaceae	3615	Rumex	3618	Rumex crispus	174649	158923	GGGCAATCCTGAGCCAA	56.66	0	CCATTGAGTCTCTGCACCTATC	56.99	0	D	TROM_V_135252 assembled
CDM-AMB-1_a	ctcctcctttccaaaaggaagaataaaaaag	291101	species	Polygonaceae	3615	Rumex	3618	Rumex graminifolius	291101	159547	GGGCAATCCTGAGCCAA	56.66	0	CCATTGAGTCTCTGCACCTATC	56.99	0	D	TROM_V_965439 assembled
BMB-LH-5_a	ctcctcctttccaaaaggaagaataaaaaag	1075208	species	Polygonaceae	3615	Rumex	3618	Rumex longifolius	1075208	25308	GGGCAATCCTGAGCCAA	56.66	0	CCATTGAGTCTCTGCACCTATC	56.99	0	D	TROM_V_966322 assembled
CDM-AGO-6_a	ctcctcctttccaaaaggaagaataaaaaag	467604	species	Polygonaceae	3615	Rumex	3618	Rumex maritimus	467604	25189	GGGCAATCCTGAGCCAA	56.66	0	CCATTGAGTCTCTGCACCTATC	56.99	0	D	TROM_V_155930 assembled
CDM-AMC-1_a	ctcctcctttccaaaaggaagaataaaaaag	3619	species	Polygonaceae	3615	Rumex	3618	Rumex obtusifolius	3619	159040	GGGCAATCCTGAGCCAA	56.66	0	CCATTGAGTCTCTGCACCTATC	56.99	0	D	TROM_V_202327 assembled
BXA-CIF-1_a	ctcctcctttccaaaaggaagaataaaaaag	3619	species	Polygonaceae	3615	Rumex	3618	Rumex obtusifolius	3619	159152	GGGCAATCCTGAGCCAA	56.66	0	CCATTGAGTCTCTGCACCTATC	56.99	0	D	TROM_V_84552 assembled
CDM-BBY-1_a	ctcctcctttccaaaaggaagaataaaaaag	2071532	species	Polygonaceae	3615	Rumex	3618	Rumex pseudonatronatus	2071532	159080	GGGCAATCCTGAGCCAA	56.66	0	CCATTGAGTCTCTGCACCTATC	56.99	0	D	TROM_V_56471 assembled
CDM-AGZ-1_a	ctcctcctttccaaaaggaagaataaaaaag	1301445	species	Polygonaceae	3615	Rumex	3618	Rumex sibiricus	1301445	157954	GGGCAATCCTGAGCCAA	56.66	0	CCATTGAGTCTCTGCACCTATC	56.99	0	D	TROM_V_135901 assembled
CDM-AGM-3_a	ctcctcctttccaaaaggaagaataaaaaag	696533	species	Polygonaceae	3615	Rumex	3618	Rumex thyrsiflorus	696533	83713	GGGCAATCCTGAGCCAA	56.66	0	CCATTGAGTCTCTGCACCTATC	56.99	0	D	TROM_V_54812 assembled
CDM-AHK-1_a	ctcctatttttttctccctttttcaaaagaaaaaaggattcagaaagcaagactaaaaaag	669723	species	Caryophyllaceae	3568	Sabulina	1479252	Sabulina elegans	669723	154065	GGGCAATCCTGAGCCAA	56.66	0	CCTTTGAGTCTCTGCACCTATC	51.87	1	D	TROM_V_201527 assembled
CDM-AMQ-1_a	ctcctatttttttctccctttttcaaaagaaaaaaggattcagaaagcaagactaaaaaag	270396	species	Caryophyllaceae	3568	Sabulina	1479252	Sabulina rossii	270396	154018	GGGCAATCCTGAGCCAA	NA	0	CCTTTGAGTCTCTGCACCTATC	45.29	1	R	TROM_V_66866 assembled
CDM-AMP-1_a	ctcctcttttttgtccccctttttcaaaaaaaaaaggattcagaaagcaagactaaaaaag	645205	species	Caryophyllaceae	3568	Sabulina	1479252	Sabulina rubella	645205	153127	GGGCAATCCTGAGCCAA	56.66	0	CCTTTGAGTCTCTGCACCTATC	51.87	1	D	TROM_V_351140 assembled
CDM-ABZ-1_a	ctcctttttttgtctccctttttcaaaagacaaaaaggattcagaaagcaagaataaaacag	669802	species	Caryophyllaceae	3568	Sagina	230723	Sagina caespitosa	669802	151529	GGGCAATCCTGAGCCAA	56.66	0	CCTTTGAGTCTCTGCACCTATC	51.87	1	D	TROM_V_1288 assembled
CDM-BBX-1_a	ctccttttttgtctccctttttcaaaaggcaaaaaggattcagaaagcaagaataaaacag	1053390	species	Caryophyllaceae	3568	Sagina	230723	Sagina maritima	1053390	150517	GGGCAATCCTGAGCCAA	56.66	0	CCTTTGAGTCTCTGCACCTATC	51.87	1	D	TROM_V_140995 assembled
BXA-CEN-1_a	ctcctttttttgtctccctttttcaaaagacaaaaaggattcagaaagcaagaataaaacag	395312	species	Caryophyllaceae	3568	Sagina	230723	Sagina nivalis	395312	151160	GGGCAATCCTGAGCCAA	56.66	0	CCTTTGAGTCTCTGCACCTATC	51.87	1	D	TROM_V_350911 assembled
BMB-PL-1_a	ctcctttttttgtctccctttttcaaaagacaaaaaggattcagaaagcaagaataaaacag	1155358	species	Caryophyllaceae	3568	Sagina	230723	Sagina nodosa	1155358	151345	GGGCAATCCTGAGCCAA	NA	0	CCTTTGAGTCTCTGCACCTATC	45.29	1	R	TROM_V_963559 assembled
CDM-ALY-1_a	ctcctttttttgtctccctttttcaaaagacaaaaaggattcagaaagcaagaataaaacag	1155358	species	Caryophyllaceae	3568	Sagina	230723	Sagina nodosa	1155358	151452	GGGCAATCCTGAGCCAA	NA	0	CCTTTGAGTCTCTGCACCTATC	45.29	1	R	TROM_V_97167 assembled
BMB-GT-1_a	ctcctttttttgtctccctttttcaaaagacaaaaaggattcagaaagcaagaataaaacag	669803	species	Caryophyllaceae	3568	Sagina	230723	Sagina saginoides	669803	151577	GGGCAATCCTGAGCCAA	56.66	0	CCTTTGAGTCTCTGCACCTATC	51.87	1	D	TROM_V_651765 assembled
CDM-AGL-1_a	ctcctttttttgtctccctttttcaaaagacaaaaaggattcagaaagcaagaataaaacag	2711273	species	Caryophyllaceae	3568	Sagina	230723	Sagina alexandrae	2711273	151481	GGGCAATCCTGAGCCAA	56.66	0	CCTTTGAGTCTCTGCACCTATC	51.87	1	D	TROM_V_161753 old_id 1155359 used_id Sagina alexandrae Sagina subulata Spergula subulata assembled
CDM-BBW-26_a	ctccttttttcaaaataaaaaaag	365477	subspecies	Chenopodiaceae	1804623	Salicornia	46104	Salicornia procumbens	267546	51600	GGGCAATCCTGAGCCAA	56.66	0	CCTTTGAGTCTCTGCACCTATC	51.87	1	D	TROM_V_964355 assembled
BXA-CCH-1_a	atcctatttttcgaaaacaaacaaaggttcataaagacagaataagaatacaaaag	426348	species	Salicaceae	3688	Salix	40685	Salix alaxensis	426348	155579	GGGCAATCCTGAGCCAA	56.66	0	CCATTGAGTCTCTGCACCTATC	56.99	0	D	TROM_V_968331 assembled
CDM-ALX-1_a	atcctatttttcgaaaacaaacaaaggttcataaagacagaataagaatacaaaag	300649	varietas	Salicaceae	3688	Salix	40685	Salix alba	75704	155541	GGGCAATCCTGAGCCAA	56.66	0	CCATTGAGTCTCTGCACCTATC	56.99	0	D	TROM_V_37393 assembled
BXA-CEF-1_a	atcctatttttcgaaaacaaacaaaggttcataaagacagaataagaatacaaaag	395313	species	Salicaceae	3688	Salix	40685	Salix arctica	395313	155546	GGGCAATCCTGAGCCAA	56.66	0	CCATTGAGTCTCTGCACCTATC	56.99	0	D	TROM_V_200517 assembled
BXA-CKV-1_a	atcctatttttcgaaaacaaacaaaggttcataaagacagaataagaatacaaaag	669805	species	Salicaceae	3688	Salix	40685	Salix arctophila	669805	155617	GGGCAATCCTGAGCCAA	56.66	0	CCATTGAGTCTCTGCACCTATC	56.99	0	D	TROM_V_135908 assembled
CDM-AFL-1_a	atcctatttttcgaaaacaaacaaaggttcataaagacagaataagaatacaaaag	1114890	species	Salicaceae	3688	Salix	40685	Salix boganidensis	1114890	155627	GGGCAATCCTGAGCCAA	56.66	0	CCATTGAGTCTCTGCACCTATC	56.99	0	D	TROM_V_135898 assembled
CDM-ALW-1_a	atcctatttttcgaaaacaaacaaaggttcataaagacagaataagaatacaaaag	172267	species	Salicaceae	3688	Salix	40685	Salix caprea	172267	155561	GGGCAATCCTGAGCCAA	56.66	0	CCATTGAGTCTCTGCACCTATC	56.99	0	D	TROM_V_134534 assembled
BMB-LG-1_a	atcctatttttcgaaaacaaacaaaggttcataaagacagaataagaatacaaaag	717483	subspecies	Salicaceae	3688	Salix	40685	Salix caprea	172267	14520	GGGCAATCCTGAGCCAA	56.66	0	CCATTGAGTCTCTGCACCTATC	56.99	0	D	TROM_V_351289 assembled
BMB-LF-4_a	atcctatttttcgaaaacaaacaaaggttcataaagacagaataagaatacaaaag	717484	varietas	Salicaceae	3688	Salix	40685	Salix caprea	172267	5735	GGGCAATCCTGAGCCAA	NA	0	CCATTGAGTCTCTGCACCTATC	52.09	0	R	TROM_V_351285 assembled
BXA-CKI-1_a	atcctatttttcgaaaacaaacaaaggttcataaagacagaataagaatacaaaag	669806	species	Salicaceae	3688	Salix	40685	Salix chamissonis	669806	155553	GGGCAATCCTGAGCCAA	56.66	0	CCATTGAGTCTCTGCACCTATC	56.99	0	D	TROM_V_135899 assembled
CDM-BBV-15_a	atcctatttttcgaaaacaaacaaaggttcataaagacagaataagaatacaaaag	470278	species	Salicaceae	3688	Salix	40685	Salix cinerea	470278	24571	GGGCAATCCTGAGCCAA	56.66	0	CCATTGAGTCTCTGCACCTATC	56.99	0	D	TROM_V_56470 assembled
CDM-AIY-1_a	atcctatttttcgaaaacaaacaaaggttcataaagacagaataagaatacaaaag	75709	species	Salicaceae	3688	Salix	40685	Salix discolor	75709	76317	GGGCAATCCTGAGCCAA	56.66	0	CCATTGAGTCTCTGCACCTATC	56.99	0	D	TROM_V_135910 assembled
CDM-AIL-1_a	atcctatttttcgaaaacaaacaaaggttcataaagacagaataagaatacaaaag	669807	species	Salicaceae	3688	Salix	40685	Salix fuscescens	669807	155548	GGGCAATCCTGAGCCAA	56.66	0	CCATTGAGTCTCTGCACCTATC	56.99	0	D	TROM_V_135911 assembled
BMB-LE-2_a	atcctatttttcgaaaacaaacaaaggttcataaagacagaataagaatacaaaag	395314	species	Salicaceae	3688	Salix	40685	Salix glauca	395314	77639	GGGCAATCCTGAGCCAA	56.66	0	CCATTGAGTCTCTGCACCTATC	56.99	0	D	TROM_V_80640 assembled
BXA-AVC-1_a	atcctatttttcgaaaacaaacaaaggttcataaagacagaataagaatacaaaag	717485	subspecies	Salicaceae	3688	Salix	40685	Salix glauca	395314	155562	GGGCAATCCTGAGCCAA	56.66	0	CCATTGAGTCTCTGCACCTATC	56.99	0	D	TROM_V_351293 assembled
BXA-BDQ-1_a	atcctatttttcgaaaacaaacaaaggttcataaagacagaataagaatacaaaag	75710	species	Salicaceae	3688	Salix	40685	Salix hastata	75710	155601	GGGCAATCCTGAGCCAA	56.66	0	CCATTGAGTCTCTGCACCTATC	56.99	0	D	TROM_V_134174 assembled
BMB-CN-1_a	atcctatttttcgaaaacaaacaaaggttcataaagacagaataagaatacaaaag	75710	species	Salicaceae	3688	Salix	40685	Salix hastata	75710	155597	GGGCAATCCTGAGCCAA	56.66	0	CCATTGAGTCTCTGCACCTATC	56.99	0	D	TROM_V_134535 old_id 1623473 used_id Salix hastata assembled
BXA-BSS-1_a	atcctatttttcgaaaacaaacaaaggttcataaagacagaataagaatacaaaag	75710	species	Salicaceae	3688	Salix	40685	Salix hastata	75710	155636	GGGCAATCCTGAGCCAA	56.66	0	CCATTGAGTCTCTGCACCTATC	56.99	0	D	TROM_V_56348 old_id 1891587 used_id Salix hastata assembled
CDM-AGV-1_a	atcctatttttcgaaaacaaacaaaggttcataaagacagaataagaatacaaaag	1114889	species	Salicaceae	3688	Salix	40685	Salix krylovii	1114889	155564	GGGCAATCCTGAGCCAA	56.66	0	CCATTGAGTCTCTGCACCTATC	56.99	0	D	TROM_V_135897 assembled
BXA-BGB-1_a	atcctatttttcgaaaacaaacaaaggttcataaagacagaataagaatacaaaag	218388	species	Salicaceae	3688	Salix	40685	Salix lanata	218388	155559	GGGCAATCCTGAGCCAA	56.66	0	CCATTGAGTCTCTGCACCTATC	56.99	0	D	TROM_V_963824 assembled
BMB-LI-1_a	atcctatttttcgaaaacaaacaaaggttcataaagacagaataagaatacaaaag	218388	species	Salicaceae	3688	Salix	40685	Salix lanata	218388	11846	GGGCAATCCTGAGCCAA	NA	0	CCATTGAGTCTCTGCACCTATC	52.09	0	R	TROM_V_96978 old_id 1734431 used_id Salix lanata assembled
BXA-BSG-1_a	atcctatttttcgaaaacaaacaaaggttcataaagacagaataagaatacaaaag	218388	species	Salicaceae	3688	Salix	40685	Salix lanata	218388	155647	GGGCAATCCTGAGCCAA	56.66	0	CCATTGAGTCTCTGCACCTATC	56.99	0	D	TROM_V_961868 old_id 1891588 used_id Salix lanata assembled
BMB-CQ-1_a	atcctatttttcgaaaacaaacaaaggttcataaagacagaataagaatacaaaag	470272	species	Salicaceae	3688	Salix	40685	Salix lapponum	470272	155556	GGGCAATCCTGAGCCAA	56.66	0	CCATTGAGTCTCTGCACCTATC	56.99	0	D	TROM_V_149363 assembled
BMB-LK-1_a	atcctatttttcgaaaacaaacaaaggttcataaagacagaataagaatacaaaag	470277	species	Salicaceae	3688	Salix	40685	Salix borealis	470277	155578	GGGCAATCCTGAGCCAA	56.66	0	CCATTGAGTCTCTGCACCTATC	56.99	0	D	TROM_V_351288 assembled
BMB-CS-1_a	atcctatttttcgaaaacaaacaaaggttcataaagacagaataagaatacaaaag	339964	species	Salicaceae	3688	Salix	40685	Salix myrsinifolia	339964	155681	GGGCAATCCTGAGCCAA	56.66	0	CCATTGAGTCTCTGCACCTATC	56.99	0	D	TROM_V_81136 old_id 1623474 used_id Salix myrsinifolia Salix nigricans assembled
CDM-BBT-1_a	atcctatttttcgaaaacaaacaaaggttcataaagacagaataagaatacaaaag	717487	subspecies	Salicaceae	3688	Salix	40685	Salix myrsinifolia	339964	155719	GGGCAATCCTGAGCCAA	56.66	0	CCATTGAGTCTCTGCACCTATC	56.99	0	D	TROM_V_351220 assembled
BMB-LL-1_a	atcctatttttcgaaaacaaacaaaggttcataaagacagaataagaatacaaaag	470276	species	Salicaceae	3688	Salix	40685	Salix myrsinites	470276	155588	GGGCAATCCTGAGCCAA	56.66	0	CCATTGAGTCTCTGCACCTATC	56.99	0	D	TROM_V_162391 assembled
BXA-CEE-1_a	atcctatttttcgaaaacaaacaaaggttcataaagacagaataagaatacaaaag	669810	species	Salicaceae	3688	Salix	40685	Salix niphoclada	669810	155495	GGGCAATCCTGAGCCAA	56.66	0	CCATTGAGTCTCTGCACCTATC	56.99	0	D	TROM_V_89775 assembled
BMB-AP-1_a	atcctatttttcgaaaacaaacaaaggttcataaagacagaataagaatacaaaag	75715	species	Salicaceae	3688	Salix	40685	Salix pentandra	75715	155575	GGGCAATCCTGAGCCAA	56.66	0	CCATTGAGTCTCTGCACCTATC	56.99	0	D	TROM_V_12563 assembled
BXA-CGE-1_a	atcctatttttcgaaaacaaacaaaggttcataaagacagaataagaatacaaaag	669813	species	Salicaceae	3688	Salix	40685	Salix phlebophylla	669813	155659	GGGCAATCCTGAGCCAA	56.66	0	CCATTGAGTCTCTGCACCTATC	56.99	0	D	TROM_V_135912 assembled
BXA-BSQ-1_a	atcctatttttcgaaaacaaacaaaggttcataaagacagaataagaatacaaaag	395315	species	Salicaceae	3688	Salix	40685	Salix polaris	395315	155585	GGGCAATCCTGAGCCAA	56.66	0	CCATTGAGTCTCTGCACCTATC	56.99	0	D	TROM_V_162399 assembled
CDM-AKZ-21_a	atcctatttttcgaaaacaaacaaaggttcataaagacagaataagaatacaaaag	1510611	species	Salicaceae	3688	Salix	40685	Salix prolixa	1510611	20194	GGGCAATCCTGAGCCAA	NA	0	CCATTGAGTCTCTGCACCTATC	52.09	0	R	TROM_V_135913 assembled
CDM-AFQ-1_a	atcctatttttcgaaaacaaacaaaggttcataaagacagaataagaatacaaaag	669814	species	Salicaceae	3688	Salix	40685	Salix pulchra	669814	155312	GGGCAATCCTGAGCCAA	56.66	0	CCATTGAGTCTCTGCACCTATC	56.99	0	D	TROM_V_135914 assembled
BMB-BC-1_a	atcctatttttcgaaaacaaacaaaggttcataaagacagaataagaatacaaaag	75717	species	Salicaceae	3688	Salix	40685	Salix reticulata	75717	155658	GGGCAATCCTGAGCCAA	56.66	0	CCATTGAGTCTCTGCACCTATC	56.99	0	D	TROM_V_96294 assembled
CDM-BBS-1_a	atcctatttttcgaaaacaaacaaaggttcataaagacagaataagaatacaaaag	717491	species	Salicaceae	3688	Salix	40685	Salix rosmarinifolia	717491	155564	GGGCAATCCTGAGCCAA	56.66	0	CCATTGAGTCTCTGCACCTATC	56.99	0	D	TROM_V_155652 assembled
BXA-CGD-1_a	atcctatttttcgaaaacaaacaaaggttcataaagacagaataagaatacaaaag	395316	species	Salicaceae	3688	Salix	40685	Salix rotundifolia	395316	155160	GGGCAATCCTGAGCCAA	56.66	0	CCATTGAGTCTCTGCACCTATC	56.99	0	D	TROM_V_135915 assembled
CDM-AFB-4_a	atcctatttttcgaaaacaaacaaaggttcataaagacagaataagaatacaaaag	1120560	species	Salicaceae	3688	Salix	40685	Salix serissima	1120560	14571	GGGCAATCCTGAGCCAA	56.66	0	CCATTGAGTCTCTGCACCTATC	56.99	0	D	TROM_V_90484 assembled
CDM-ABY-1_a	atcctatttttcgaaaacaaacaaaggttcataaagaaagaataagaatacaaaag	77069	species	Salicaceae	3688	Salix	40685	Salix triandra	77069	155699	GGGCAATCCTGAGCCAA	56.66	0	CCATTGAGTCTCTGCACCTATC	56.99	0	D	TROM_V_47363 assembled
BXA-CEC-1_a	atcctatttttcgaaaacaaacaaaggttcataaagacagaataagaatacaaaag	669821	species	Salicaceae	3688	Salix	40685	Salix uva-ursi	669821	155626	GGGCAATCCTGAGCCAA	56.66	0	CCATTGAGTCTCTGCACCTATC	56.99	0	D	TROM_V_200628 assembled
BXA-BFV-1_a	atcctgttttccgaaaacaaacaaaggttcagaaagcgaaaataaaaaag	57013	subspecies	Adoxaceae	4206	Sambucus	4201	Sambucus racemosa	4203	158303	GGGCAATCCTGAGCCAA	56.66	0	CCATTGAGTCTCTGCACCTATC	56.99	0	D	TROM_V_966167 assembled
BXA-BFT-4_a	atcccgttttatgaaaacaaacaaggatttcacaaagcgagaataaataaag	137455	species	Rosaceae	3745	Sanguisorba	57937	Sanguisorba canadensis	137455	21171	GGGCAATCCTGAGCCAA	NA	0	CCATTGAGTCTCTGCACCTATC	52.09	0	R	TROM_V_961640 old_id 1891589 used_id Sanguisorba canadensis assembled
BXA-ATB-1_a	atcccgttttatgaaaacaaacaaggatttcacaaagcgagaataaataaag	137457	species	Rosaceae	3745	Sanguisorba	57937	Sanguisorba officinalis	137457	155773	GGGCAATCCTGAGCCAA	56.66	0	CCATTGAGTCTCTGCACCTATC	56.99	0	D	TROM_V_967699 assembled
CDM-BBR-1_a	ctcctttttttccttttttaaaaagaataaaaaag	3572	species	Caryophyllaceae	3568	Saponaria	3571	Saponaria officinalis	3572	151608	GGGTAATCCTGAGCCAA	48.78	1	CCTTTGAGTCTCTGCACCTATC	51.87	1	D	TROM_V_97641 assembled
BMB-HS-1_a	atcacgttttccgaaaacaaacaaaggttcagaaagcgaaaatccaaaag	143208	species	Asteraceae	4210	Saussurea	41629	Saussurea alpina	143208	152581	GGGCAATCCTGAGCCAA	56.66	0	CCATCGAGTCTCTGCACCTATC	49.86	1	D	TROM_V_162412 assembled
CDM-BBQ-1_a	atcctgttttaagaaagcaaaacacaagggttcagaaaaagaaaaaaaaaaaaag	406025	species	Saxifragaceae	3792	Saxifraga	3798	Saxifraga adscendens	406025	151199	GGGCAATCCTGAGCCAA	56.66	0	CCATTGAGTCTCTGCACCTATC	56.99	0	D	TROM_V_202323 assembled
BMB-PK-1_a	atcctgttttaagaaagcaaaacacaagggttcagaaaaagcgaataaaaaaaaaaag	102714	species	Saxifragaceae	3792	Saxifraga	3798	Saxifraga aizoides	102714	45987	GGGCAATCCTGAGCCAA	NA	0	CCATTGAGTCTCTGCACCTATC	52.09	0	R	TROM_V_147730 assembled
BMB-PI-1_a	atcctgttttaagaaagcaaaacacaagggttcagaaaaagaaaaaaaaaaag	102718	species	Saxifragaceae	3792	Saxifraga	3798	Saxifraga cespitosa	102718	149982	GGGCAATCCTGAGCCAA	56.66	0	CCATTGAGTCTCTGCACCTATC	56.99	0	D	TROM_V_162328 assembled
BXA-BFS-1_a	atcctgttttaagaaagcaaaacacaagggttcagaaaaagtaaaaaaaaaaaag	102720	species	Saxifragaceae	3792	Saxifraga	3798	Saxifraga cotyledon	102720	151971	GGGCAATCCTGAGCCAA	56.66	0	CCATTGAGTCTCTGCACCTATC	56.99	0	D	TROM_V_964258 assembled
BXA-BSP-1_a	atcctgttttaagaaagcaaaacacaagggttcagaaaaagcgaaaaaaaaag	102722	species	Saxifragaceae	3792	Saxifraga	3798	Saxifraga cuneifolia	102722	152466	GGGCAATCCTGAGCCAA	56.66	0	CCATTGAGTCTCTGCACCTATC	56.99	0	D	TROM_V_965605 assembled
CDM-AHM-1_a	atcctattttaagaaaacaaaacacaagggttcagaaagagagaataaaaaag	102724	species	Saxifragaceae	3792	Saxifraga	3798	Saxifraga flagellaris	102724	149380	GGGCAATCCTGAGCCAA	56.66	0	CCATTGAGTCTCTGCACCTATC	56.99	0	D	TROM_V_201845 assembled
CDM-AEX-1_a	atcctgttttaagaaaacaaaacacaagggttcagaaagaaaaaaaaag	669825	species	Saxifragaceae	3792	Saxifraga	3798	Saxifraga funstonii	669825	152840	GGGCAATCCTGAGCCAA	56.66	0	CCATTGAGTCTCTGCACCTATC	56.99	0	D	TROM_V_201627 assembled
BXA-BFQ-5_a	atcctgttttaagaaagcaaaacacaagggttcagaaaaagaaaaaaaag	83409	species	Saxifragaceae	3792	Saxifraga	3798	Saxifraga granulata	83409	49621	GGGCAATCCTGAGCCAA	NA	0	CCATTGAGTCTCTGCACCTATC	52.09	0	R	TROM_V_140856 assembled
BXA-BFP-1_a	atcctgttttaagaaaacaaaacacaagggttccgaaagagagaataaaaaag	159962	species	Saxifragaceae	3792	Saxifraga	3798	Saxifraga hirculus	159962	69895	GGGCAATCCTGAGCCAA	NA	0	CCATTGAGTCTCTGCACCTATC	52.09	0	R	TROM_V_966600 assembled
CDM-AEW-1_a	atcctgttttaagaaagcaacacacaagggttcagaaaaagcgaaaaaagaatag	669826	species	Saxifragaceae	3792	Saxifraga	3798	Saxifraga hyperborea	669826	151424	GGGCAATCCTGAGCCAA	56.66	0	CCATTGAGTCTCTGCACCTATC	56.99	0	D	TROM_V_60602 assembled
BXA-BDP-1_a	atcctgttttaagaaagcaaaacacaagggttcagaaaaagaaaaaaaag	23264	species	Saxifragaceae	3792	Saxifraga	3798	Saxifraga hypnoides	23264	149804	GGGCAATCCTGAGCCAA	56.66	0	CCATTGAGTCTCTGCACCTATC	56.99	0	D	TROM_V_149779 assembled
BXA-CKR-1_a	atcctgttttaagaaagcaaaacacaagggttcagaaaaagcgaataaaaaaaaaaag	1443523	subspecies	Saxifragaceae	3792	Saxifraga	3798	Saxifraga oppositifolia	29771	152013	GGGCAATCCTGAGCCAA	56.66	0	CCATTGAGTCTCTGCACCTATC	56.99	0	D	TROM_V_135932 assembled
BMB-AC-1_a	atcctgttttaagaaagcaaaacacaagggttcagaaaaagcgaataaaaaaaag	29771	species	Saxifragaceae	3792	Saxifraga	3798	Saxifraga oppositifolia	29771	151515	GGGCAATCCTGAGCCAA	56.66	0	CCATTGAGTCTCTGCACCTATC	56.99	0	D	TROM_V_962908 assembled
BXA-CCW-1_a	atcctattttaagaaaacaaaacacaagggttcagaaagagagaataaaaaag	1301454	subspecies	Saxifragaceae	3792	Saxifraga	3798	Saxifraga flagellaris	102724	149437	GGGCAATCCTGAGCCAA	56.66	0	CCATTGAGTCTCTGCACCTATC	56.99	0	D	TROM_V_66325 assembled
BXA-BQM-1_a	atcctgttttaagaaagcaacacacaagggttcagaaaaagcgaaaaaagaatag	93340	species	Saxifragaceae	3792	Saxifraga	3798	Saxifraga rivularis	93340	151415	GGGCAATCCTGAGCCAA	56.66	0	CCATTGAGTCTCTGCACCTATC	56.99	0	D	TROM_V_380088 assembled
BMB-PG-1_a	atcctgttttaagaaagcaacacacaagggttcagaaaaagcgaaaaaagaatag	93340	species	Saxifragaceae	3792	Saxifraga	3798	Saxifraga rivularis	93340	151355	GGGCAATCCTGAGCCAA	56.66	0	CCATTGAGTCTCTGCACCTATC	56.99	0	D	TROM_V_963892 assembled
BXA-BQQ-1_a	atcctgttttaagaaagcaaaacacaagggttcagaaaaagaaaaaaaaag	134792	species	Saxifragaceae	3792	Saxifraga	3798	Saxifraga rosacea	134792	150039	GGGCAATCCTGAGCCAA	56.66	0	CCATTGAGTCTCTGCACCTATC	56.99	0	D	TROM_V_965858 assembled
BXA-BQN-1_a	atcctgttttaagaaaacaaaacacaagggttcagaaaaagcgaataaaaaaaag	278078	species	Saxifragaceae	3792	Saxifraga	3798	Saxifraga umbrosa	278078	152307	GGGCAATCCTGAGCCAA	56.66	0	CCATTGAGTCTCTGCACCTATC	56.99	0	D	TROM_V_964912 assembled
BXA-CCV-1_a	atcctgttttaagaaaacaaaacacaagggttcagaaagaaaaaaaaag	1385505	species	Saxifragaceae	3792	Saxifraga	3798	Saxifraga spinulosa	1385505	152651	GGGCAATCCTGAGCCAA	56.66	0	CCATTGAGTCTCTGCACCTATC	56.99	0	D	TROM_V_200490 assembled
CDM-AAR-1_a	atcctgttttaagaaagcaacacacaagggttcagaaaaagcgaaaaaagaatag	93341	species	Saxifragaceae	3792	Saxifraga	3798	Saxifraga svalbardensis	93341	151199	GGGCAATCCTGAGCCAA	56.66	0	CCATTGAGTCTCTGCACCTATC	56.99	0	D	TROM_V_202244 assembled
CDM-AIJ-58_a	atcctgttttaagaaaacaaaacacaagggttcagaaagaaaaaaaaag	102738	species	Saxifragaceae	3792	Saxifraga	3798	Saxifraga tricuspidata	102738	14045	GGGCAATCCTGAGCCAA	56.66	0	CCATTGAGTCTCTGCACCTATC	56.99	0	D	TROM_V_135934 assembled
CDM-AKT-1_a	atcctgttttaagaaaacaaaacacaagggttcagaaagaaaaaaaaag	102738	species	Saxifragaceae	3792	Saxifraga	3798	Saxifraga tricuspidata	102738	33189	GGGCAATCCTGAGCCAA	NA	0	CCATTGAGTCTCTGCACCTATC	52.09	0	R	TROM_V_135934 assembled
BXA-BPR-1_a	atccttctttccgaaaagaaaaaaagaatccttctgaaagttcag	3908	species	Fabaceae	3803	Vicia	3904	Vicia sativa	3908	125279	AGGTAATTCTGAGCCAA	NA	3	CCATTGAGTCTCTGCACCGATC	52.09	1	R	TROM_V_36945 assembled
BXA-CIC-1_a	atccagttttccgaaaacaaacaagggttcagaaagctaaaaaaaaaag	180561	species	Caprifoliaceae	4200	Scabiosa	87007	Scabiosa columbaria	180561	159141	GGGCAATCCTGAGCCAA	56.66	0	CCATTGAGTCTCTGCACCTATC	56.99	0	D	TROM_V_173089 assembled
BXA-CAN-1_a	atctttttatgttgagaaaactacttctagttctagttaactatgtatatagttatatatttttctagttctattatagaactatatagaactagaaaatatataactagaataaaaag	1534592	species	Cyperaceae	4609	Schoenus	76505	Schoenus ferrugineus	1534592	157979	GGGCAATCCTGAGCCAA	NA	0	CCATCGAGTCTCTGCACCTATC	41.63	1	R	TROM_V_134558 assembled
BXA-ANF-1_a	atctttttttttttttttagatttttagaaaaacgggggtttaaaaactagactagaataaaaagg	1640889	species	Hyacinthaceae	44985	Scilla	4701	Scilla forbesii	1640889	155334	GGGCAATCCTGAGCCAA	56.66	0	CCGTTGAGTCTCTGCACCTATC	53.99	1	D	TROM_V_148877 assembled
BXA-ATC-2_a	atctttctttttagaaaaacaagggtttaaaaactagactagaataaaaagg	4702	species	Hyacinthaceae	44985	Scilla	4701	Scilla siberica	4702	103856	GGGCAATCCTGAGCCAA	NA	0	CCATTGAGTCTCTGCACCTATC	52.09	0	R	TROM_V_967758 assembled
CDM-AQF-19_a	atctttcattttgagaaaatgagagatataaaatatttcttattttttataagaaataaaatatttcttatctaatattaaa	434052	species	Cyperaceae	4609	Scirpus	46334	Scirpus sylvaticus	434052	11441	GGGCAATCCTGAGCCAA	56.66	0	CCATCGAGTCTCTGCACCTATC	49.86	1	D	TROM_V_92838 assembled
BXA-CIB-1_a	ctccttttgtctccctttaaaaaaaaaggatgcagaaagcaagaataaaaaag	230712	species	Caryophyllaceae	3568	Scleranthus	191670	Scleranthus annuus	230712	144037	GGGCAATCCTGAGCTAA	49.15	1	CCTTTGAGTCTCTGCACCTATC	51.87	1	D	TROM_V_85767 assembled
BXA-CIA-2_a	ctccttttgtctccctttaaaaaaaaggatgcagaaagcaaaaataaaaaag	230711	species	Caryophyllaceae	3568	Scleranthus	191670	Scleranthus perennis	230711	36405	GGGCAATCCTGAGCTAA	NA	1	CCTTTGAGTCTCTGCACCTATC	45.29	1	R	TROM_V_112194 assembled
BXA-CHZ-1_a	atcacgttttccgaaaacaaacaaaggttcagaaagcgaaaataaaaaag	268097	species	Asteraceae	4210	Scorzonera	114288	Scorzonera humilis	268097	152710	GGGCAATCCTGAGCCAA	56.66	0	CCATCGAGTCTCTGCACCTATC	49.86	1	D	TROM_V_142810 assembled
BXA-BQR-1_a	atcacgttttccgaaaacacacaaaggttcagaaagcgaaaatcaaaaag	212686	species	Asteraceae	4210	Scorzoneroides	673751	Scorzoneroides autumnalis	212686	152167	GGGCAATCCTGAGCCAA	56.66	0	CCATCGAGTCTCTGCACCTATC	49.86	1	D	TROM_V_961992 assembled
BXA-ATS-1_a	atcacgttttccgaaaacacacaaaggttcagaaagcgaaaatcaaaaag	212686	species	Asteraceae	4210	Scorzoneroides	673751	Scorzoneroides autumnalis	212686	152167	GGGCAATCCTGAGCCAA	56.66	0	CCATCGAGTCTCTGCACCTATC	49.86	1	D	TROM_V_967820 assembled
BXA-BGD-1_a	atcacgttttccgaaaacacacaaaggttcagaaagcgaaaatcaaaaag	212686	species	Asteraceae	4210	Scorzoneroides	673751	Scorzoneroides autumnalis	212686	152325	GGGCAATCCTGAGCCAA	56.66	0	CCATCGAGTCTCTGCACCTATC	49.86	1	D	TROM_V_131767 old_id 1891592 used_id Leontodon autumnalis Scorzoneroides autumnalis assembled
BXA-BQS-1_a	atcctgttttctcaaaacaaaggttcagaaggcgaaaaag	90363	species	Scrophulariaceae	4149	Scrophularia	39249	Scrophularia nodosa	90363	152427	GGGCAATCCTGAGCCAA	56.66	0	CCATTGAGTCTCTGCACCTATC	56.99	0	D	TROM_V_174035 assembled
CDM-AGK-1_a	atcctgttttctcaaaacaaaggttcagaaggcgaaaaag	90363	species	Scrophulariaceae	4149	Scrophularia	39249	Scrophularia nodosa	90363	152417	GGGCAATCCTGAGCCAA	56.66	0	CCATTGAGTCTCTGCACCTATC	56.99	0	D	TROM_V_6313 assembled
CDM-BBO-1_a	atcctgttttctcaaaacaaaggttcaaaaggcgaaaaag	942083	species	Scrophulariaceae	4149	Scrophularia	39249	Scrophularia umbrosa	942083	152974	GGGCAATCCTGAGCCAA	56.66	0	CCATTGAGTCTCTGCACCTATC	56.99	0	D	TROM_V_171595 assembled
CDM-ACC-1_a	atcctgttttctgaaaacaaaggctcaaaaaacgaaaaatgg	53169	species	Lamiaceae	4136	Scutellaria	4139	Scutellaria galericulata	53169	152580	GGGTGATCCTGATCCAA	31.17	3	CCATCGAGTCTCTGCACCTATC	49.86	1	D	TROM_V_15640 assembled
BXA-BQT-5_a	atcctgttttctgaaaacaaaggctcaaaaaacgaaaaatgg	53169	species	Lamiaceae	4136	Scutellaria	4139	Scutellaria galericulata	53169	60056	GGGTGATCCTGATCCAA	NA	3	CCATCGAGTCTCTGCACCTATC	41.63	1	R	TROM_V_96960 assembled
BXA-BQV-3_a	atcctcttttccgaagccaaccccaaatagaggggtttaaaaagcgagaataaaaaag	23028	species	Crassulaceae	3781	Sedum	3784	Sedum acre	23028	17585	GGGCAATCCTGAGCCGA	51.83	1	CCGTTGAGTCTCTGCACCTATC	53.99	1	D	TROM_V_146613 assembled
BMB-NV-4_a	atcctcttttccgaagccaaccccaaatagaggggtttaaaaagcgagaataaaaaag	23028	species	Crassulaceae	3781	Sedum	3784	Sedum acre	23028	13412	GGGCAATCCTGAGCCGA	51.83	1	CCGTTGAGTCTCTGCACCTATC	53.99	1	D	TROM_V_148086 assembled
CDM-AGY-1_a	atcttattttccgaaaccaatcccaaatagaggggtttaaaaagcgagaataaaaaag	1155362	species	Crassulaceae	3781	Sedum	3784	Sedum anglicum	1155362	149659	GGGCAATCCTGAGCCAA	56.66	0	CCGTTGAGTCTCTGCACCTATC	53.99	1	D	TROM_V_50869 assembled
BXA-BRA-1_a	atcttcttttccgaaaccaaacccgaatagaggggtttaaaaagcgagaataaaaaagaaaag	1239890	species	Crassulaceae	3781	Sedum	3784	Sedum annuum	1239890	150382	GGGCAATCCTGAGCCAA	56.66	0	CCGTTGAGTCTCTGCACCTATC	53.99	1	D	TROM_V_133220 assembled
BMB-PA-34_a	atcttcttttccgaaaccaaacccgaatagaggggtttaaaaagcgagaataaaaaagaaaag	1239890	species	Crassulaceae	3781	Sedum	3784	Sedum annuum	1239890	9474	GGGCAATCCTGAGCCAA	NA	0	CCGTTGAGTCTCTGCACCTATC	47.92	1	R	TROM_V_149901 assembled
BXA-CBQ-14_a	atcttctttttgagaaaaagaaatatataaaatatttcttatttcagataagaaagaataatatttcttatctaatattaaa	240692	species	Cyperaceae	4609	Carex	13398	Carex chordorrhiza	240692	14887	GGGCAATCCTGAGCCAA	NA	0	CCATCGAGTCTCTGCACCTATC	41.63	1	R	TROM_V_67631 assembled
BXA-CHY-1_a	atcctattttccaaaaacaaacaaaggcccagaaggtgaaaaaag	223577	species	Apiaceae	4037	Selinum	40938	Selinum carvifolia	223577	156351	GGGCAATCCTGAGCCAA	56.66	0	CCATTGAGTCTCTGCACCTATC	56.99	0	D	TROM_V_113369 assembled
CDM-BBM-1_a	atcacgttttccgaaaacaaacaaaggttcagaaagcgaaaagaaaaaag	189230	species	Asteraceae	4210	Jacobaea	405757	Jacobaea aquatica	189230	150740	GGGTAATCCTGAGCCAA	48.78	1	CCATCGAGTCTCTGCACCTATC	49.86	1	D	TROM_V_117901 assembled
CDM-AGU-1_a	atcacgttttccgaaaacaaacaaaggttcagaaagcgaaaagaaaaaag	98721	species	Asteraceae	4210	Senecio	18794	Senecio eremophilus	98721	151241	GGGTAATCCTGAGCCAA	48.78	1	CCATCGAGTCTCTGCACCTATC	49.86	1	D	TROM_V_135960 assembled
BXA-CKJ-1_a	atcacgttttccgaaaacaaacaaaggttcagaaagcgaaaagaaaaaag	34231	species	Asteraceae	4210	Senecio	18794	Senecio lugens	34231	151313	GGGTAATCCTGAGCCAA	48.78	1	TCATCGAGTCTCTGCACCTATC	46.23	2	D	TROM_V_135958 assembled
BXA-BRC-1_a	atcacgttttccgaaaacaaacaaaggttcagaaagcgaaaagaaaaaag	98725	species	Asteraceae	4210	Senecio	18794	Senecio pseudoarnica	98725	151146	GGGTAATCCTGAGCCAA	48.78	1	TCATCGAGTCTCTGCACCTATC	46.23	2	D	TROM_V_962827 assembled
CDM-AGJ-1_a	atcacgttttccgaaaacaaacaaaggttcagaaagcgaaaagaaaaaag	121557	species	Asteraceae	4210	Senecio	18794	Senecio sylvaticus	121557	151099	GGGTAATCCTGAGCCAA	48.78	1	CCATCGAGTCTCTGCACCTATC	49.86	1	D	TROM_V_84363 assembled
CDM-ACD-10_a	atcacgttttccgaaaacaaacaaaggttcagaaagcgaaaagaaaaaag	462567	species	Asteraceae	4210	Senecio	18794	Senecio triangularis	462567	33065	GGGTAATCCTGAGCCAA	NA	1	TCATCGAGTCTCTGCACCTATC	35.86	2	R	TROM_V_135938 assembled
BXA-BRD-1_a	atcacgttttccgaaaacaaacaaaggttcagaaagcgaaaagaaaaaag	85882	species	Asteraceae	4210	Senecio	18794	Senecio viscosus	85882	151099	GGGTAATCCTGAGCCAA	48.78	1	CCATCGAGTCTCTGCACCTATC	49.86	1	D	TROM_V_966095 assembled
BXA-BRF-1_a	atcacgttttccgaaaacaaacaaaggttcagaaagcgaaaagaaaaaag	76276	species	Asteraceae	4210	Senecio	18794	Senecio vulgaris	76276	150761	GGGTAATCCTGAGCCAA	48.78	1	CCATCGAGTCTCTGCACCTATC	49.86	1	D	TROM_V_966209 assembled
CDM-ANP-1_a	atcacgttttccgaaaacaaacaaaggttcagaaagcgaaaagaaaaaag	76276	species	Asteraceae	4210	Senecio	18794	Senecio vulgaris	76276	150761	GGGTAATCCTGAGCCAA	48.78	1	CCATCGAGTCTCTGCACCTATC	49.86	1	D	TROM_V_968725 assembled
BXA-CHX-1_a	atcacgttttccgaaaacaaacaaaggttcagaaagcgaaaatcaaaaag	65004	species	Asteraceae	4210	Serratula	41634	Serratula tinctoria	65004	152902	GGGCAATCCTGAGCCAA	NA	0	CCATCGAGTCTCTGCACCTATC	41.63	1	R	TROM_V_172470 assembled
CDM-ABW-1_a	atcctattttacaaaaacaaacaaaggcccagaaggtgaaaaaag	63037	species	Apiaceae	4037	Seseli	40951	Seseli libanotis	63037	147765	GGGCAATCCTGAGCCAA	56.66	0	CCATTGAGTCTCTGCACCTATC	56.99	0	D	TROM_V_965214 assembled
BXA-BRG-1_a	atcccgttttatgaaaacaaacaaaggtttcagaaagcgagaaaaaataagg	57947	species	Rosaceae	3745	Sibbaldia	57946	Sibbaldia procumbens	57947	153683	GGGCAATCCTGAGCCAA	56.66	0	CCATTGAGTCTCTGCACCTATC	56.99	0	D	TROM_V_174508 assembled
BXA-BRH-1_a	ctccttttattttcctttttttcaaaagcaaagatgaagaaagcaagaaaaaaagg	39862	species	Caryophyllaceae	3568	Silene	3573	Silene acaulis	39862	151998	GGGCAATCCTGAGCCAA	NA	0	CCTTTGAGTCTCTGCACCTATC	45.29	1	R	TROM_V_134130 assembled
BMB-PD-24_a	ctccttttattttcctttttttcaaaagcaaagatgaagaaagcaagaaaaaaagg	39862	species	Caryophyllaceae	3568	Silene	3573	Silene acaulis	39862	11659	GGGCAATCCTGAGCCAA	56.66	0	CCTTTGAGTCTCTGCACCTATC	51.87	1	D	TROM_V_162387 assembled
BXA-ATT-1_a	ctccttttttcaaaagcaaaaaaaggtattaagaaagcaagaaaaaaag	39879	species	Caryophyllaceae	3568	Silene	3573	Silene dioica	39879	151861	GGGCAATCCTGAGCCAA	56.66	0	CCTTTGAGTCTCTGCACCTATC	51.87	1	D	TROM_V_650595 assembled
BXA-CHW-1_a	ctccttttttcaaaagcaaaaaaaggtattaagaaagcaagaaaaaaag	39879	species	Caryophyllaceae	3568	Silene	3573	Silene dioica	39879	151774	GGGCAATCCTGAGCCAA	56.66	0	CCTTTGAGTCTCTGCACCTATC	51.87	1	D	TROM_V_966877 assembled
CDM-AEG-1_a	ctccttttttcaaaagcaaaaaaaagtattaagaaagaaaaaaag	1301456	subspecies	Caryophyllaceae	3568	Silene	3573	Silene involucrata	39884	149892	GGGCAATCCTGAGCCAA	56.66	0	CCTTTGAGTCTCTGCACCTATC	51.87	1	D	TROM_V_48518 assembled
BXA-ATV-1_a	ctccttttttcaaaagcaaaaaaaggtattaagaaagcaagaaaaaaag	52853	subspecies	Caryophyllaceae	3568	Silene	3573	Silene latifolia	37657	151768	GGGCAATCCTGAGCCAA	56.66	0	CCTTTGAGTCTCTGCACCTATC	51.87	1	D	TROM_V_148444 assembled
BXA-ATF-2_a	ctccttttttcaaaagcaaaaaaaggtattaagaaagcaagaaaaaaag	52853	subspecies	Caryophyllaceae	3568	Silene	3573	Silene latifolia	37657	32247	GGGCAATCCTGAGCCAA	NA	0	CCTTTGAGTCTCTGCACCTATC	45.29	1	R	TROM_V_967650 assembled
CDM-AHG-74_a	ctcctttttttccttttttcaaaagcaaaaaaaagtattaagaaagcaagaaaaaaag	153025	species	Caryophyllaceae	3568	Silene	3573	Silene menziesii	153025	4097	GGGCAATCCTGAGCCAA	56.66	0	CCTTTGAGTCTCTGCACCTATC	51.87	1	D	TROM_V_135941 assembled
CDM-AHO-1_a	ctcctttttttccttttttcaaaagcaaaaaaagtattaagaaagcaagaaaaaaag	39899	species	Caryophyllaceae	3568	Silene	3573	Silene noctiflora	39899	131306	GGGCAATCCTGAGCCAA	NA	0	CCTTTGAGTCTCTGCACCTATC	45.29	1	R	TROM_V_112905 assembled
BXA-CHV-1_a	ctccttttattttcctttttttcaaaagcaaaataaaggatgaagaaagcaagaaaaaaagg	42038	species	Caryophyllaceae	3568	Silene	3573	Silene nutans	42038	149335	GGGCAATCCTGAGCCAA	NA	0	CCTTTGAGTCTCTGCACCTATC	45.29	1	R	TROM_V_965178 assembled
BXA-CHU-1_a	ctccttttattttcccttttttcaaaagccaaataaaggatgaagaaagcaagaaaaaaagg	42039	species	Caryophyllaceae	3568	Silene	3573	Silene otites	42039	123209	GGGCAATCCTGAGCCAA	NA	0	CCTTTGAGTCTCTGCACCTATC	45.29	1	R	TROM_V_112883 assembled
BXA-CJO-1_a	ctccttttattttcctttttttcaaaagcaaaataaaggatgaagaaagcaagaaaaaaagg	669834	species	Caryophyllaceae	3568	Silene	3573	Silene pauciflora	669834	153391	GGGCAATCCTGAGCCAA	56.66	0	CCTTTGAGTCTCTGCACCTATC	51.87	1	D	TROM_V_200479 assembled
CDM-BBL-1_a	ctccttttattttgcttttgaaaaaaagg	39917	species	Caryophyllaceae	3568	Silene	3573	Silene tatarica	39917	151254	GGGCAATCCTGAGCCAA	56.66	0	CCTTTGAGTCTCTGCACCTATC	51.87	1	D	TROM_V_5146 assembled
BMB-ER-6_a	ctccttttttcaaaagcaaaaaagtattaagaaagcaagaaaaaaag	39919	species	Caryophyllaceae	3568	Silene	3573	Silene uniflora	39919	2651	GGGCAATCCTGAGCCAA	56.66	0	CCTTTGAGTCTCTGCACCTATC	51.87	1	D	TROM_V_133672 assembled
BXA-AVE-1_a	ctccttttttcaaaagcaaaaaagtattaagaaagcaagaaaaaaag	39919	species	Caryophyllaceae	3568	Silene	3573	Silene uniflora	39919	151518	GGGCAATCCTGAGCCAA	56.66	0	CCTTTGAGTCTCTGCACCTATC	51.87	1	D	TROM_V_86969 assembled
CDM-ANS-1_a	ctccttttttcaaaagcaaaaaaaagtattaagaaagaaaaaaag	1301458	subspecies	Caryophyllaceae	3568	Silene	3573	Silene uralensis	269082	149874	GGGCAATCCTGAGCCAA	56.66	0	CCTTTGAGTCTCTGCACCTATC	51.87	1	D	TROM_V_89667 assembled
BXA-BED-1_a	ctccttttttcaaaagcaaaaaagtattaagaaagcaagaaaaaaag	42043	species	Caryophyllaceae	3568	Silene	3573	Silene vulgaris	42043	151768	GGGCAATCCTGAGCCAA	56.66	0	CCTTTGAGTCTCTGCACCTATC	51.87	1	D	TROM_V_962979 assembled
BXA-BFH-1_a	ctccttttttcaaaagcaaaaaaaagtattaagaaagaaaaaaag	269082	species	Caryophyllaceae	3568	Silene	3573	Silene uralensis	269082	149862	GGGCAATCCTGAGCCAA	56.66	0	CCTTTGAGTCTCTGCACCTATC	51.87	1	D	TROM_V_162266 assembled
BXA-BFG-1_a	ctccttttttcaaaagcaaaaaaaagtattaagaaagaaaaaaag	269082	species	Caryophyllaceae	3568	Silene	3573	Silene uralensis	269082	149880	GGGCAATCCTGAGCCAA	56.66	0	CCTTTGAGTCTCTGCACCTATC	51.87	1	D	TROM_V_651374 assembled
BXA-BFK-1_a	atcacgttttccgaaaacaaaggttcagaaagcgaaaatcaaaaag	92921	species	Asteraceae	4210	Silybum	92920	Silybum marianum	92921	152642	GGGCAATCCTGAGCCAA	56.66	0	CCATCGAGTCTCTGCACCTATC	49.86	1	D	TROM_V_55009 assembled
BXA-BFI-1_a	atcacgttttccgaaaacaaacaaaggttcagaaagcgaaaataaaaaag	217505	species	Asteraceae	4210	Sinacalia	217504	Sinacalia tangutica	217505	151338	GGGTAATCCTGAGCCAA	48.78	1	CCATCGAGTCTCTGCACCTATC	49.86	1	D	TROM_V_149855 assembled
CDM-BBK-1_a	atcctgggttacgcgaacaaaccagagtttagaaagcgg	3728	species	Brassicaceae	3700	Sinapis	3727	Sinapis alba	3728	153759	GGGCAATCCTGAGCCAA	56.66	0	CCATTGAGTCTCTGCACCTATC	56.99	0	D	TROM_V_148927 assembled
BXA-BEC-1_a	atcctgggttacgcgaacaaaccagagtttagaaagcgg	29728	species	Brassicaceae	3700	Sinapis	3727	Sinapis arvensis	29728	153629	GGGCAATCCTGAGCCAA	56.66	0	CCATTGAGTCTCTGCACCTATC	56.99	0	D	TROM_V_149722 assembled
BXA-CHT-1_a	atcctgggttacgcgaacaaaccagagtttagaaagcgg	203582	species	Brassicaceae	3700	Sisymbrium	3729	Sisymbrium officinale	203582	153915	GGGCAATCCTGAGCCAA	56.66	0	CCATTGAGTCTCTGCACCTATC	56.99	0	D	TROM_V_170159 assembled
BXA-CET-1_a	atctttattttgagaaaaaacaaggtttttaaaaactagaataaaaaag	207934	species	Iridaceae	26339	Sisyrinchium	58706	Sisyrinchium montanum	207934	151317	GGGCAATCCTGAGCCAA	56.66	0	CCATTGAGTCTCTGCACCTATC	56.99	0	D	TROM_V_135859 assembled
CDM-BBJ-3_a	atcctgttttcaaaaaacaaacaaaggggcagaaggtgaaaaaag	52573	species	Apiaceae	4037	Sium	48052	Sium latifolium	52573	55585	GGGCAATCCTGAGCCAA	NA	0	CCATTGAGTCTCTGCACCTATC	52.09	0	R	TROM_V_173050 assembled
BXA-CFY-1_a	atcctgggttacgcgaacaaaccggagtttagaaagcgagaaaaaagg	225663	species	Brassicaceae	3700	Smelowskia	98034	Smelowskia borealis	225663	154933	GGGCAATCCTGAGCCAA	56.66	0	CCATCGAGTCTCTGCACCTATC	49.86	1	D	TROM_V_135942 assembled
BXA-CHS-1_a	atcctgttttctgaaaacaaacaaaggttcagaaaaaaag	45834	species	Solanaceae	4070	Solanum	4107	Solanum dulcamara	45834	155204	GGGCAATCCTGAGCCAA	56.66	0	CCATTGAGTCTCTGCACCTATC	56.99	0	D	TROM_V_965168 assembled
BXA-BFL-1_a	atcctgttttctgaaaacaaacaaaggttcagaaaaaaag	513306	subspecies	Solanaceae	4070	Solanum	4107	Solanum nigrum	4112	155432	GGGCAATCCTGAGCCAA	56.66	0	CCATTGAGTCTCTGCACCTATC	56.99	0	D	TROM_V_963000 assembled
CDM-BBH-1_a	atcctgttttctcaaaacaaacaaaggttcagaaaaaaag	45839	species	Solanaceae	4070	Solanum	4107	Solanum rostratum	45839	155572	GGGCAATCCTGAGCCAA	56.66	0	CCATTGAGTCTCTGCACCTATC	56.99	0	D	TROM_V_171468 assembled
BXA-BEB-1_a	atcctgttttctgaaaacaaacaaaggttcagaaaaaaag	4113	species	Solanaceae	4070	Solanum	4107	Solanum tuberosum	4113	155296	GGGCAATCCTGAGCCAA	56.66	0	CCATTGAGTCTCTGCACCTATC	56.99	0	D	TROM_V_966219 assembled
CDM-BBI-1_a	atcctgttttctgaaaacaaacaaaggttcagaaaaaaag	115671	species	Solanaceae	4070	Solanum	4107	Solanum villosum	115671	155443	GGGCAATCCTGAGCCAA	56.66	0	CCATTGAGTCTCTGCACCTATC	56.99	0	D	TROM_V_91414 assembled
CDM-BBF-5_a	atcacgttttccgaaaacaagcaaaggttcagaaagcgaaaatcaaaaag	59297	species	Asteraceae	4210	Solidago	59293	Solidago canadensis	59297	12320	GGGCAATCCTGAGCCAA	56.66	0	CCATCGAGTCTCTGCACCTATC	49.86	1	D	TROM_V_159847 assembled
CDM-BBG-1_a	atcacgttttccgaaaacaagcaaaggttcagaaagcgaaaatcaaaaag	330183	species	Asteraceae	4210	Solidago	59293	Solidago gigantea	330183	152926	GGGCAATCCTGAGCCAA	56.66	0	CCATCGAGTCTCTGCACCTATC	49.86	1	D	TROM_V_159843 assembled
BXA-CKP-1_a	atcacgttttccgaaaacaagcaaaggttcagaaagcgaaaatcaaaaag	669837	species	Asteraceae	4210	Solidago	59293	Solidago multiradiata	669837	152979	GGGCAATCCTGAGCCAA	56.66	0	CCATCGAGTCTCTGCACCTATC	49.86	1	D	TROM_V_135943 assembled
BXA-BEA-1_a	atcacgttttccgaaaacaaacaaaggttcagaaagcgaaaatcaaaaag	50192	species	Asteraceae	4210	Sonchus	50190	Sonchus arvensis	50192	151992	GGGCAATCCTGAGCCAA	56.66	0	CCATCGAGTCTCTGCACCTATC	49.86	1	D	TROM_V_90116 assembled
BXA-BDV-1_a	atcacgttttccgaaaacaaacaaaggttcagaaagcgaaaataaaaaag	50193	species	Asteraceae	4210	Sonchus	50190	Sonchus asper	50193	151857	GGGCAATCCTGAGCCAA	56.66	0	CCATCGAGTCTCTGCACCTATC	49.86	1	D	TROM_V_960823 assembled
BXA-AVG-1_a	atcacgttttccgaaaacaaacaaaggttcagaaagcgaaaataaaaaag	50207	species	Asteraceae	4210	Sonchus	50190	Sonchus oleraceus	50207	151852	GGGCAATCCTGAGCCAA	56.66	0	CCATCGAGTCTCTGCACCTATC	49.86	1	D	TROM_V_964935 assembled
BXA-CHR-1_a	atcacgttttccgaaaacaaacaaaggttcagaaagcgaaaatcaaaaag	50210	species	Asteraceae	4210	Sonchus	50190	Sonchus palustris	50210	152485	GGGCAATCCTGAGCCAA	56.66	0	CCATCGAGTCTCTGCACCTATC	49.86	1	D	TROM_V_142833 assembled
BXA-BFM-3_a	atcctgttttatgaaaacaaacaagggtttcataataaaaaag	141005	species	Rosaceae	3745	Sorbaria	23221	Sorbaria sorbifolia	141005	54404	GGGCAATCCTGAGCCAA	NA	0	CCATTGAGTCTCTGCACCTATC	52.09	0	R	TROM_V_965868 assembled
BXA-BDT-6_a	atcctgttttatgaaaacaaacaagggtttcataataaaaaag	141005	species	Rosaceae	3745	Sorbaria	23221	Sorbaria sorbifolia	141005	35356	GGGCAATCCTGAGCCAA	56.66	0	CCATTGAGTCTCTGCACCTATC	56.99	0	D	TROM_V_966337 assembled
BXA-CHQ-1_a	atcctgttttatgaaaataaacaagggtttcataaaccgaaaataaaaaag	186520	species	Rosaceae	3745	Sorbus	23222	Sorbus aria	186520	160402	GGGCAATCCTGAGCCAA	56.66	0	CCATTGAGTCTCTGCACCTATC	56.99	0	D	TROM_V_174932 assembled
BMB-AB-1_a	atcctgttttatgaaaataaacaagggtttcataaaccgaaaataaaaaag	36599	species	Rosaceae	3745	Sorbus	23222	Sorbus aucuparia	36599	160252	GGGCAATCCTGAGCCAA	56.66	0	CCATTGAGTCTCTGCACCTATC	56.99	0	D	TROM_V_174190 assembled
BXA-BDS-7_a	atcctgttttatgaaaataaacaagggtttcataaaccgaaaataaaaaag	36599	species	Rosaceae	3745	Sorbus	23222	Sorbus aucuparia	36599	12530	GGGCAATCCTGAGCCAA	NA	0	CCATTGAGTCTCTGCACCTATC	52.09	0	R	TROM_V_60506 old_id 1891594 used_id Sorbus aucuparia assembled
BXA-AVD-4_a	atcctgttttatgaaaataaacaagggtttcataaaccgaaaataaaaaag	36599	species	Rosaceae	3745	Sorbus	23222	Sorbus aucuparia	36599	44176	GGGCAATCCTGAGCCAA	56.66	0	CCATTGAGTCTCTGCACCTATC	56.99	0	D	TROM_V_961784 old_id 1891595 used_id Sorbus aucuparia assembled
BXA-BSH-1_a	atcctgttttatgaaaataaacaagggtttcataaaccgaaaataaaaaag	1775740	species	Rosaceae	3745	Sorbus	23222	Sorbus hybrida	1775740	160293	GGGCAATCCTGAGCCAA	56.66	0	CCATTGAGTCTCTGCACCTATC	56.99	0	D	TROM_V_81191 assembled
BXA-CHP-1_a	atcctgttttatgaaaataaacaagggtttcataaaccgaaaataaaaaag	476181	species	Rosaceae	3745	Sorbus	23222	Sorbus rupicola	476181	160321	GGGCAATCCTGAGCCAA	56.66	0	CCATTGAGTCTCTGCACCTATC	56.99	0	D	TROM_V_59345 assembled
CDM-AJW-30_a	atcctgttttatgaaaataaacaagggtttcataaaccgaaaataaaaaag	2005313	species	Rosaceae	3745	Sorbus	23222	Sorbus subsimilis	2005313	5947	GGGCAATCCTGAGCCAA	NA	0	CCATTGAGTCTCTGCACCTATC	52.09	0	R	TROM_V_17052 assembled
CDM-ACS-2_a	atcctgttttatgaaaataaacaagggtttcataaaccgaaaataaaaaag	2005213	species	Rosaceae	3745	Sorbus	23222	Sorbus x meinichii	2005213	57090	GGGCAATCCTGAGCCAA	56.66	0	CCATTGAGTCTCTGCACCTATC	56.99	0	D	TROM_V_135214 assembled
BXA-BKL-1_a	atccggatattttgataaaacaagggtttataaaactagaatcaaaaaggaag	669838	species	Typhaceae	4731	Sparganium	4729	Sparganium angustifolium	669838	161639	GGGCAATCCTGAGCCAA	56.66	0	CCATCGAGTCTCTGCACCTATC	49.86	1	D	TROM_V_200905 assembled
CDM-AQE-1_a	atcctgatattttgataaaacaagggtttataaaactagaatcaaaaaggaag	361423	species	Typhaceae	4731	Sparganium	4729	Sparganium emersum	361423	161725	GGGCAATCCTGAGCCAA	56.66	0	CCATCGAGTCTCTGCACCTATC	49.86	1	D	TROM_V_962891 assembled
BXA-CHO-1_a	atcctgatattttgataaaacaagggtttataaaactagaatcaaaaaggaag	767568	species	Typhaceae	4731	Sparganium	4729	Sparganium erectum	767568	161790	GGGCAATCCTGAGCCAA	56.66	0	CCATCGAGTCTCTGCACCTATC	49.86	1	D	TROM_V_742 assembled
CDM-ACT-1_a	atcctgatattttgataaaacaagggtttataaaactagaatcaaaaaggaag	767568	species	Typhaceae	4731	Sparganium	4729	Sparganium erectum	767568	161792	GGGCAATCCTGAGCCAA	56.66	0	CCATCGAGTCTCTGCACCTATC	49.86	1	D	TROM_V_742 assembled
BXA-CHN-8_a	atcctgatattttgataaaacaagggtttataaaactagaatcaaaaaggaag	319741	species	Typhaceae	4731	Sparganium	4729	Sparganium glomeratum	319741	36752	GGGCAATCCTGAGCCAA	56.66	0	CCATCGAGTCTCTGCACCTATC	49.86	1	D	TROM_V_91084 assembled
BXA-AVP-1_a	atcctgatattttgataaaacaagggtttataaaactagaatcaaaaaggaag	669840	species	Typhaceae	4731	Sparganium	4729	Sparganium natans	669840	161854	GGGCAATCCTGAGCCAA	56.66	0	CCATCGAGTCTCTGCACCTATC	49.86	1	D	TROM_V_88605 assembled
BXA-BRP-1_a	ctccttttgtctccttttttttttttcaaaagcaaaaaagggggattcagaaagcaagaataaaaaag	325515	species	Caryophyllaceae	3568	Spergula	240010	Spergula arvensis	325515	152699	GGGCAATCCTGAGCCAA	56.66	0	CCTTTGAGTCTCTGCACCTATC	51.87	1	D	TROM_V_964806 assembled
BXA-BRN-1_a	ctccttttgtctcctttttttttttcaaaagcaaaaaagggggattcagaaagcaagaataaaaaag	325515	species	Caryophyllaceae	3568	Spergula	240010	Spergula arvensis	325515	152705	GGGCAATCCTGAGCCAA	56.66	0	CCTTTGAGTCTCTGCACCTATC	51.87	1	D	TROM_V_38435 old_id 1891597 used_id Spergula arvensis assembled
CDM-BBD-1_a	ctccttttgtctcctttttttaaaagcaaattaaagggaggattcagaaagcaagaaaaaag	1351832	species	Caryophyllaceae	3568	Spergula	240010	Spergula morisonii	1351832	151269	GGGCAATCCTGAGCCAA	56.66	0	CCTTTGAGTCTCTGCACCTATC	51.87	1	D	TROM_V_89896 assembled
BMB-PP-1_a	ctccttttgtctccttttttcaaaagcaaaaataaaaaag	191669	species	Caryophyllaceae	3568	Spergularia	157640	Spergularia marina	191669	152459	GGGTAATCCTGAGCCAA	48.78	1	CCTTTGAGTCTCTGCACCTATC	51.87	1	D	TROM_V_134207 assembled
BXA-BRL-11_a	atcttgtattactcaaatgaatttcgggcgatgaggcaa	983334	species	Cystopteridaceae	1203500	Gymnocarpium	32115	Gymnocarpium robertianum	983334	22074	GGGCAATCCTGAGCCAA	NA	0	CCGTCGAGTCTCTGTACCTATC	23.02	3	R	TROM_V_990730 assembled
CDM-BBB-1_a	atcctgttttatgaaaacaagcaagggtttcataaactcataaaccgagaataaaagag	85272	species	Rosaceae	3745	Spiraea	23224	Spiraea betulifolia	85272	156078	GGGCAATCCTGAGCCAA	56.66	0	CCATTGAGTCTCTGCACCTATC	56.99	0	D	TROM_V_964894 assembled
BXA-BRS-3_a	atcctgttttatgaaaacaagcaagggtttcataaactcataaaccgagaataaaagag	701263	species	Rosaceae	3745	Spiraea	23224	Spiraea chamaedryfolia	701263	74344	GGGCAATCCTGAGCCAA	NA	0	CCATTGAGTCTCTGCACCTATC	52.09	0	R	TROM_V_148964 assembled
BXA-BRR-1_a	atcctgtttttatgaaaacaagcaggggtttcataaactcataaaccgagaataaaagag	409514	varietas	Rosaceae	3745	Spiraea	23224	Spiraea alba	410739	155907	GGGCAATCCTGAGCCAA	56.66	0	CCATTGAGTCTCTGCACCTATC	56.99	0	D	TROM_V_991090 assembled
BXA-CCU-1_a	atcctgttttatgaaaacaagcaagggtttcataaactcataaaccgagaataaaagag	1161166	species	Rosaceae	3745	Spiraea	23224	Spiraea media	1161166	155972	GGGCAATCCTGAGCCAA	56.66	0	CCATTGAGTCTCTGCACCTATC	56.99	0	D	TROM_V_200452 assembled
CDM-BAY-1_a	atcctgttttttcaaaacaaaggttcaaaaaaccaaataaag	194207	species	Lamiaceae	4136	Stachys	53171	Stachys arvensis	194207	161937	GGGCGATCCTGATCCAA	38.98	2	CCGTTGAGTCTCTGCACCTATC	53.99	1	D	TROM_V_158924 assembled
CDM-BAZ-1_a	atcctgttttttcaaaacaaaggttaaaaaaaccaaattaaag	180010	species	Lamiaceae	4136	Stachys	53171	Stachys byzantina	180010	150231	GGGCGATCCTGATCCAA	38.98	2	CCGTTGAGTCTCTGCACCTATC	53.99	1	D	TROM_V_18926 assembled
BXA-AVF-1_a	atcctgtttttcaaaacaaaggttcaaaaaacgaaataaag	53172	species	Lamiaceae	4136	Betonica	694344	Betonica macrantha	53172	151438	GGGCGATCCTGATCCAA	38.98	2	CCATTGAGTCTCTGCACCTATC	56.99	0	D	TROM_V_148154 assembled
CDM-BBA-1_a	atcctgttttttcaaaacaaaggttcaaaaaaccaaataaag	1060938	species	Lamiaceae	4136	Stachys	53171	Stachys palustris	1060938	150588	GGGCGATCCTGATCCAA	38.98	2	CCGTTGAGTCTCTGCACCTATC	53.99	1	D	TROM_V_89881 assembled
BXA-BEK-1_a	atcctgttttttcaaaacaaaggttcaaaaaaccaaataaag	53175	species	Lamiaceae	4136	Stachys	53171	Stachys sylvatica	53175	150535	GGGCGATCCTGATCCAA	38.98	2	CCGTTGAGTCTCTGCACCTATC	53.99	1	D	TROM_V_87177 assembled
CDM-AGW-1_a	ctccttaaatcgtctcctaaaaaaaaacggattcaaaaagcaagaataaaaaag	2005314	species	Caryophyllaceae	3568	Stellaria	13273	Stellaria alaskana	2005314	148545	GGGCAATCCTGAGCCAA	NA	0	CCTTTGAGTCTCTGCACCTATC	45.29	1	R	TROM_V_135946 assembled
BXA-BSM-1_a	ctccttaaatcgtctcctaaaaaaaaacggattcaaaaagcaagaataaaaaag	669842	species	Caryophyllaceae	3568	Stellaria	13273	Stellaria borealis	669842	148612	GGGCAATCCTGAGCCAA	56.66	0	CCTTTGAGTCTCTGCACCTATC	51.87	1	D	TROM_V_650623 assembled
BMB-PQ-1_a	ctccttaaatcgtctcctaaaaaaaaacggattcaaaaagcaagaataaaaaag	395325	species	Caryophyllaceae	3568	Stellaria	13273	Stellaria crassifolia	395325	148686	GGGCAATCCTGAGCCAA	NA	0	CCTTTGAGTCTCTGCACCTATC	45.29	1	R	TROM_V_963689 assembled
BXA-BEV-1_a	ctccttaaatcgtctcctaaaaaaaaacggattcaaaaagcaagaataaaaaag	645214	species	Caryophyllaceae	3568	Stellaria	13273	Stellaria crassipes	645214	148756	GGGCAATCCTGAGCCAA	NA	0	CCTTTGAGTCTCTGCACCTATC	45.29	1	R	TROM_V_960712 assembled
BXA-BSB-1_a	atcccgttttatgaaaacaaacaaaggtttcataaagcgagaataaataaag	395304	species	Rosaceae	3745	Potentilla	23204	Potentilla pulchella	395304	156223	GGGCAATCCTGAGCCAA	56.66	0	CCATTGAGTCTCTGCACCTATC	56.99	0	D	TROM_V_92885 assembled
BXA-BET-1_a	ctccttaaatcgtctcctaaaaaaaaacggattcaaaaagcaagaataaaaaag	1137906	species	Caryophyllaceae	3568	Stellaria	13273	Stellaria humifusa	1137906	148601	GGGCAATCCTGAGCCAA	56.66	0	CCTTTGAGTCTCTGCACCTATC	51.87	1	D	TROM_V_961842 assembled
CDM-BAX-1_a	ctccttaaatcgtctcctaaaaaaaaacggattcaaaaaacaagaataaaaaag	228247	species	Caryophyllaceae	3568	Stellaria	13273	Stellaria longifolia	228247	148637	GGGCAATCCTGAGCCAA	NA	0	CCTTTGAGTCTCTGCACCTATC	45.29	1	R	TROM_V_202996 assembled
BXA-CCT-1_a	ctccttaaatcgtctcctaaaaaaaaacggattcaaaaagcaagaataaaaaag	19744	species	Caryophyllaceae	3568	Stellaria	13273	Stellaria longipes	19744	149522	GGGCAATCCTGAGCCAA	56.66	0	CCTTTGAGTCTCTGCACCTATC	51.87	1	D	TROM_V_47236 assembled
BMB-PT-2_a	ctccttaattgtctcctaaaaaaaaaaacggattcaaaaagcaagaataaaaaag	325516	species	Caryophyllaceae	3568	Stellaria	13273	Stellaria nemorum	325516	8136	GGGCAATCCTGAGCCAA	NA	0	CCTTTGAGTCTCTGCACCTATC	45.29	1	R	TROM_V_962655 assembled
CDM-BAV-1_a	ctccttaaatcgtctcctaaaaaaaaacggattcaaaaagcaagaataaaaaag	1137917	species	Caryophyllaceae	3568	Stellaria	13273	Stellaria palustris	1137917	148704	GGGCAATCCTGAGCCAA	56.66	0	CCTTTGAGTCTCTGCACCTATC	51.87	1	D	TROM_V_163957 assembled
BXA-CFX-1_a	atctttatttttagaaaacaagggtttaatttctaaaactagaataaaaaaag	134860	species	Asparagaceae	40552	Streptopus	16237	Streptopus amplexifolius	134860	70219	GGGCAATCCTGAGCCAA	NA	0	CCATTGAGTCTCTGCACCTATC	52.09	0	R	TROM_V_135947 assembled
CDM-AUV-17_a	atcttgtattattcaattgaatttcgggcgatgaggcga	114457	species	Blechnaceae	29600	Struthiopteris	1813958	Struthiopteris spicant	114457	1370	GGGCAATCCTGAGCCAA	NA	0	CCGTCGAGTCTCTGTACCTATC	23.02	3	R	TROM_V_202965 assembled
BMB-GA-3_a	atccctgttttgagaaaaaagggtttattttcgatatttcgaattttctattatatagaaattcaaaaataagaatttaaaaaagg	397089	species	Potamogetonaceae	16362	Stuckenia	246706	Stuckenia filiformis	397089	13273	GGGCAATCCTGAGCCAA	NA	0	CCATTGAGTCTCTGCACCTATC	52.09	0	R	TROM_V_960306 assembled
CDM-AQK-2_a	atccctgttttgagaaaaaagggtttattttctatatttcgaattttctattatatagaaattcaaaaataagaatttaaaaaagg	397093	species	Potamogetonaceae	16362	Stuckenia	246706	Stuckenia vaginata	397093	72748	GGGCAATCCTGAGCCAA	NA	0	CCATTGAGTCTCTGCACCTATC	52.09	0	R	TROM_V_964356 assembled
BXA-ANH-41_a	atccctgttttgagaaaaaagggtttattttctatatttcgaattttctattatatagaaattcaaaaataagaatttaaaaaagg	397093	species	Potamogetonaceae	16362	Stuckenia	246706	Stuckenia vaginata	397093	12289	GGGCAATCCTGAGCCAA	56.66	0	CCATTGAGTCTCTGCACCTATC	56.99	0	D	TROM_V_964360 assembled
CDM-AHH-1_a	cttctttttttcaaaagcaaaaaaag	381272	species	Chenopodiaceae	1804623	Suaeda	46108	Suaeda calceoliformis	381272	151660	GGGTAATCCTGAGCCAA	48.78	1	CCTTTGAGTCTCTGCACCTATC	51.87	1	D	TROM_V_90283 assembled
CDM-BAW-11_a	cttctttttttcaaaagcaaaaaaag	126913	species	Chenopodiaceae	1804623	Suaeda	46108	Suaeda maritima	126913	71198	GGGTAATCCTGAGCCAA	48.78	1	CCTTTGAGTCTCTGCACCTATC	51.87	1	D	TROM_V_8693 assembled
CDM-BAU-3_a	atcctggtttacacgaacaaacctgagtttttttttataaagtgataaaaaag	664071	species	Brassicaceae	3700	Subularia	664070	Subularia aquatica	664071	9430	GGGCAATCCTGAGCCAA	56.66	0	CCATTGAGTCTCTGCACCTATC	56.99	0	D	TROM_V_963066 assembled
BXA-BEH-1_a	atccagttttccgaaaacaaacaagggttcagaaagctaaaaaaaaaaaaag	105906	species	Caprifoliaceae	4200	Succisa	105905	Succisa pratensis	105906	161802	GGGCAATCCTGAGCCAA	56.66	0	CCATTGAGTCTCTGCACCTATC	56.99	0	D	TROM_V_175011 assembled
BXA-BEG-1_a	atccagttttctgaaaacaaacaggggttcagaaagcaaaaataaaaaag	13702	species	Caprifoliaceae	4200	Symphoricarpos	13701	Symphoricarpos albus	13702	155670	GGGCAATCCTGAGCCAA	56.66	0	CCATTGAGTCTCTGCACCTATC	56.99	0	D	TROM_V_148862 assembled
CDM-ADM-14_a	atcacgttttccgaaaacaagcaaaggttcagaaagcgaaaatcaaaaag	526930	species	Asteraceae	4210	Symphyotrichum	72977	Symphyotrichum ciliolatum	526930	12233	GGGCAATCCTGAGCCAA	NA	0	CCATCGAGTCTCTGCACCTATC	41.63	1	R	TROM_V_90480 assembled
CDM-AIO-1_a	atcacgttttccgaaaacaagcaaaggttcagaaagcgaaaatcaaaaag	481946	species	Asteraceae	4210	Symphyotrichum	72977	Symphyotrichum pygmaeum	481946	153493	GGGCAATCCTGAGCCAA	56.66	0	CCATCGAGTCTCTGCACCTATC	49.86	1	D	TROM_V_89768 assembled
CDM-BAO-1_a	atcctgttttcccaaaacaaaggttcagaaagaaaaaag	1357951	species	Oleaceae	4144	Syringa	24208	Syringa josikaea	1357951	156818	GGGCAATCCTGAGCCAA	56.66	0	CCATTGAGTCTCTGCACCTATC	56.99	0	D	TROM_V_968613 assembled
CDM-BAP-12_a	atcctgttttcccaaaacaaaggttcagaaagaaaaaag	34270	species	Oleaceae	4144	Syringa	24208	Syringa vulgaris	34270	39168	GGGCAATCCTGAGCCAA	NA	0	CCATTGAGTCTCTGCACCTATC	52.09	0	R	TROM_V_965877 assembled
BXA-CCS-1_a	atcacgttttccgaaaacaaacaaaggttcagaaagcgaaaagaaaaaaaa	647968	species	Asteraceae	4210	Tanacetum	99105	Tanacetum bipinnatum	647968	150184	GGGCAATCCTGAGCCAA	56.66	0	CCATCGAGTCTCTGCACCTATC	49.86	1	D	TROM_V_200720 assembled
BXA-BEF-1_a	atcacgttttccgaaaacaaacaaaggttcagaaagcgaaaagaaaaaaaa	128002	species	Asteraceae	4210	Tanacetum	99105	Tanacetum vulgare	128002	150434	GGGCAATCCTGAGCCAA	56.66	0	CCATCGAGTCTCTGCACCTATC	49.86	1	D	TROM_V_174165 assembled
CDM-ACF-1_a	atcacgttttccgaaaacaaacaaaggttcagaaagcgaaaataaaaaag	2005315	species	Asteraceae	4210	Taraxacum	49743	Taraxacum acromaurum	2005315	151317	GGGCAATCCTGAGCCAA	56.66	0	CCATCGAGTCTCTGCACCTATC	49.86	1	D	TROM_V_67149 assembled
BXA-CKO-1_a	atcacgttttccgaaaacaaacaaaggttcagaaagcgaaaataaaaaag	511092	species	Asteraceae	4210	Taraxacum	49743	Taraxacum arcticum	511092	151509	GGGCAATCCTGAGCCAA	56.66	0	CCATCGAGTCTCTGCACCTATC	49.86	1	D	TROM_V_135948 assembled
BXA-CCR-1_a	atcacgttttccgaaaacaaacaaaggttcagaaagcgaaaataaaaaag	669846	species	Asteraceae	4210	Taraxacum	49743	Taraxacum brachyceras	669846	151428	GGGCAATCCTGAGCCAA	56.66	0	CCATCGAGTCTCTGCACCTATC	49.86	1	D	TROM_V_135311 assembled
BXA-CJN-1_a	atcacgttttccgaaaacaaacaaaggttcagaaagcgaaaatcaaaaag	50225	species	Asteraceae	4210	Taraxacum	49743	Taraxacum officinale	50225	151040	GGGCAATCCTGAGCCAA	56.66	0	CCATCGAGTCTCTGCACCTATC	49.86	1	D	TROM_V_201175 assembled
BMB-IL-1_a	atcacgttttccgaaaacaaacaaaggttcagaaagcgaaaatcaaaaag	669848	species	Asteraceae	4210	Taraxacum	49743	Taraxacum croceum	669848	151037	GGGCAATCCTGAGCCAA	56.66	0	CCATCGAGTCTCTGCACCTATC	49.86	1	D	TROM_V_92518 assembled
CDM-AEV-1_a	atcacgttttccgaaaacaaacaaaggttcagaaagcgaaaataaaaaag	669850	species	Asteraceae	4210	Taraxacum	49743	Taraxacum lacerum	669850	151201	GGGCAATCCTGAGCCAA	56.66	0	CCATCGAGTCTCTGCACCTATC	49.86	1	D	TROM_V_88143 assembled
BXA-BFE-1_a	atcacgttttccgaaaacaaacaaaggttcagaaagcgaaaatcaaaaag	90038	species	Asteraceae	4210	Taraxacum	49743	Taraxacum naevosum	90038	151039	GGGCAATCCTGAGCCAA	56.66	0	CCATCGAGTCTCTGCACCTATC	49.86	1	D	TROM_V_46180 assembled
BXA-CCP-1_a	atcacgttttccgaaaacaaacaaaggttcagaaagcgaaaataaaaaag	669852	species	Asteraceae	4210	Taraxacum	49743	Taraxacum phymatocarpum	669852	151242	GGGCAATCCTGAGCCAA	56.66	0	CCATCGAGTCTCTGCACCTATC	49.86	1	D	TROM_V_200576 assembled
CDM-ACP-1_a	atcacgttttccgaaaacaaacaaaggttcagaaagcgaaaataaaaaag	2005316	species	Asteraceae	4210	Taraxacum	49743	Taraxacum recedens	2005316	151428	GGGCAATCCTGAGCCAA	56.66	0	CCATCGAGTCTCTGCACCTATC	49.86	1	D	TROM_V_57995 assembled
BXA-BDR-1_a	atcacgttttccgaaaacaaacaaaggttcagaaagcgaaaataaaaaag	511106	species	Asteraceae	4210	Taraxacum	49743	Taraxacum tenebricans	511106	151340	GGGCAATCCTGAGCCAA	56.66	0	CCATCGAGTCTCTGCACCTATC	49.86	1	D	TROM_V_135643 assembled
BXA-BBD-1_a	atcctgttttcagaaaacaaattaagggatttctgaaagcgagaataaaaaaag	357475	species	Papaveraceae	3465	Papaver	3468	Papaver radicatum	357475	153766	GGGCAATCCTGAGCCAA	56.66	0	CCATTGAGTCTCTGCACCTATC	56.99	0	D	TROM_V_991063 old_id 1891511 used_id Papaver radicatum assembled
CDM-AND-1_a	atcacgttttccgaaaacaaacaaaggttcagaaaacgaaaataaaaaag	34222	species	Asteraceae	4210	Tephroseris	151998	Tephroseris atropurpurea	34222	150688	GGGTAATCCTGAGCCAA	48.78	1	CCATCGAGTCTCTGCACCTATC	49.86	1	D	TROM_V_200463 assembled
CDM-ABT-1_a	atcacgttttccgaaaacaaacaaaggttcagaaaacgaaaataaaaaag	395326	species	Asteraceae	4210	Tephroseris	151998	Tephroseris frigida	395326	150638	GGGTAATCCTGAGCCAA	48.78	1	CCATCGAGTCTCTGCACCTATC	49.86	1	D	TROM_V_201850 assembled
BXA-BMG-1_a	atcacgttttccgaaaacaaacaaaggttcagaaaacgaaaataaaaaag	462580	species	Asteraceae	4210	Tephroseris	151998	Tephroseris integrifolia	462580	150555	GGGTAATCCTGAGCCAA	48.78	1	CCATCGAGTCTCTGCACCTATC	49.86	1	D	TROM_V_964701 assembled
CDM-ACK-1_a	atcacgttttccgaaaacaaacaaaggttcagaaaacgaaaataaaaaag	2005311	subspecies	Asteraceae	4210	Tephroseris	151998	Tephroseris integrifolia	462580	150693	GGGTAATCCTGAGCCAA	48.78	1	CCATCGAGTCTCTGCACCTATC	49.86	1	D	TROM_V_200753 assembled
CDM-ABU-1_a	atcacgttttccgaaaacaaacaaaggttcagaaaacgaaaataaaaaag	152003	species	Asteraceae	4210	Tephroseris	151998	Tephroseris yukonensis	152003	150746	GGGTAATCCTGAGCCAA	48.78	1	CCATCGAGTCTCTGCACCTATC	49.86	1	D	TROM_V_90143 assembled
CDM-AXI-1_a	atcctgctttacgaaaacaagggaaagttcagttaagaaagcgacgagaaaaaaag	118937	species	Fabaceae	3803	Lotus	3867	Lotus maritimus	118937	150899	GGGCAATCCTGAGCCAA	56.66	0	CCGTTGAGTCTCTGCACCTATC	53.99	1	D	TROM_V_114328 assembled
CDM-AXJ-46_a	atcctgttttctcaaaacaaaggttcaaaaaacgaaaaaaggg	1132410	species	Lamiaceae	4136	Teucrium	21896	Teucrium scordium	1132410	27554	GGGCAATCCTGAGCCAA	56.66	0	CCATTGAGTCTCTGCACCTATC	56.99	0	D	TROM_V_48574 assembled
CDM-AXK-21_a	atcctgttttctcaaaataaaggttcaaaaaacgaaaaaaggg	53178	species	Lamiaceae	4136	Teucrium	21896	Teucrium scorodonia	53178	23296	GGGTAATCCTGAGCCAA	NA	1	CCATTGAGTCTCTGCACCTATC	52.09	0	R	TROM_V_59683 assembled
BXA-BMK-1_a	atcctggtttcagaaaacaaaaaaggggttcagaaagcaagaatacaaaaagaaaag	395328	species	Ranunculaceae	3440	Thalictrum	46968	Thalictrum alpinum	395328	155328	GGGCAATCCTGAGCCAA	56.66	0	CCATTGAGTCTCTGCACCTATC	56.99	0	D	TROM_V_149051 assembled
BMB-PV-1_a	atcctggtttcagaaaacaaaaaaggggttcagaaagcaagaatacaaaaagaaaag	395328	species	Ranunculaceae	3440	Thalictrum	46968	Thalictrum alpinum	395328	155329	GGGCAATCCTGAGCCAA	56.66	0	CCATTGAGTCTCTGCACCTATC	56.99	0	D	TROM_V_960051 assembled
BXA-BMP-1_a	atcctggtttcagaaaacaaaaaaggggttcagaaagcaagaatacaaaaagaaaag	619227	species	Ranunculaceae	3440	Thalictrum	46968	Thalictrum aquilegiifolium	619227	155961	GGGCAATCCTGAGCCAA	56.66	0	CCATTGAGTCTCTGCACCTATC	56.99	0	D	TROM_V_962756 assembled
BXA-BVM-1_a	atccttgtttacgcgaacaaacctgagtttagaaagcgagaaaaaagg	50461	species	Brassicaceae	3700	Cardamine	50460	Cardamine amara	50461	154740	GGGCAATCCTGAGCCAA	56.66	0	CCATTGAGTCTCTGCACCTATC	56.99	0	D	TROM_V_91194 assembled
CDM-AWU-6_a	atcctggtttcagaaaacaaaaaaggggttcagaaagcaagaatacaaaaagaaaag	476039	species	Ranunculaceae	3440	Thalictrum	46968	Thalictrum minus	476039	20554	GGGCAATCCTGAGCCAA	56.66	0	CCATTGAGTCTCTGCACCTATC	56.99	0	D	TROM_V_157900 assembled
CDM-ADD-1_a	atcctggtttcagaaaacaaaaaaggggttcagaaagcaagaatacaaaaagaaaag	504477	species	Ranunculaceae	3440	Thalictrum	46968	Thalictrum pubescens	504477	156223	GGGCAATCCTGAGCCAA	56.66	0	CCATTGAGTCTCTGCACCTATC	56.99	0	D	TROM_V_135949 assembled
BXA-BEI-1_a	atcctggtttcagaaaacaaaaaaggggttcagaaagcaagaatacaaaaagaaaag	495765	species	Ranunculaceae	3440	Thalictrum	46968	Thalictrum simplex	495765	156247	GGGCAATCCTGAGCCAA	56.66	0	CCATTGAGTCTCTGCACCTATC	56.99	0	D	TROM_V_961327 old_id 1891612 used_id Thalictrum simplex assembled
CDM-AVI-52_a	atcttgtattactcaaatgaatttcgggcgatgaggcga	29618	species	Thelypteridaceae	29616	Thelypteris	29617	Thelypteris palustris	29618	39169	GGGCAATCCTGAGCCAA	NA	0	CCATCGAGTCTCTGTACCTATC	30.47	2	R	TROM_V_167013 assembled
BXA-BMQ-1_a	atcctggtttacgcgaacaaacctgagtttagaaagcgataaaaagg	13288	species	Brassicaceae	3700	Thlaspi	13287	Thlaspi arvense	13288	153668	GGGCAATCCTGAGCCAA	56.66	0	CCGTTGAGTCTCTGCACCTATC	53.99	1	D	TROM_V_651027 assembled
CDM-ATC-13_a	atctcgatttctagagaaagg	3316	species	Cupressaceae	3367	Thuja	3315	Thuja plicata	3316	3791	AGGCAATCCTGAGCCAA	NA	1	CCGTTGAGTCTCTGCACCTATC	47.92	1	R	TROM_V_58805 assembled
CDM-AWY-1_a	atcctgttttctcaaaacaaag	2065963	subspecies	Lamiaceae	4136	Thymus	49990	Thymus praecox	347388	151778	GGGCAATCCTGAGCCAA	56.66	0	CCATTGAGTCTCTGCACCTATC	56.99	0	D	TROM_V_17390 assembled
BXA-CKN-1_a	atcctgttttctcaaaacaaag	2065963	subspecies	Lamiaceae	4136	Thymus	49990	Thymus praecox	347388	151778	GGGCAATCCTGAGCCAA	56.66	0	CCATTGAGTCTCTGCACCTATC	56.99	0	D	TROM_V_135951 assembled
BXA-BMR-1_a	atcctgttttctcaaaacaaag	204219	species	Lamiaceae	4136	Thymus	49990	Thymus serpyllum	204219	151728	GGGCAATCCTGAGCCAA	56.66	0	CCATTGAGTCTCTGCACCTATC	56.99	0	D	TROM_V_960362 old_id 1891613 used_id Thymus serpyllum assembled
BXA-CME-1_a	atccttgtttttataaaacaagattttataaaactagaatcaaaaagg	284478	species	Tofieldiaceae	85243	Tofieldia	85289	Tofieldia coccinea	284478	158373	GGGCAATCCTGAGCCAA	56.66	0	CCATTGAGTCTCTGCACCTATC	56.99	0	D	TROM_V_200478 assembled
BMB-FV-2_a	atccttgttttgataaaacaaggttttataaaactagaatcaaaaggg	114206	species	Tofieldiaceae	85243	Tofieldia	85289	Tofieldia pusilla	114206	11343	GGGCAATCCTGAGCCAA	NA	0	CCATTGAGTCTCTGCACCTATC	52.09	0	R	TROM_V_174488 assembled
CDM-AXA-27_a	atcctattttccaaaaacaaacaaaggcccagaaggtgaaaaaag	49576	species	Apiaceae	4037	Torilis	40890	Torilis japonica	49576	22780	GGGCAATCCTGAGCCAA	NA	0	CCATTGAGTCTCTGCACCTATC	52.09	0	R	TROM_V_164220 assembled
CDM-AXB-1_a	atcacgttttccgaaaacaaacaaaggttcagaaagcgaaaatcaaaaag	41653	species	Asteraceae	4210	Tragopogon	13730	Tragopogon pratensis	41653	153140	GGGCAATCCTGAGCCAA	56.66	0	CCATCGAGTCTCTGCACCTATC	49.86	1	D	TROM_V_147261 assembled
BXA-CKL-1_a	atcctggtttacgcgaacaaaccggagtttagaaagcgagaaaaaagg	97978	species	Brassicaceae	3700	Transberingia	185690	Transberingia bursifolia	97978	155221	GGGCAATCCTGAGCCAA	56.66	0	CCATTGAGTCTCTGCACCTATC	56.99	0	D	TROM_V_135952 assembled
CDM-AJU-5_a	atccttgttttgagaaaacaaggttttataaaactagaatcaaaaagg	552844	species	Tofieldiaceae	85243	Triantha	284690	Triantha occidentalis	552844	55878	GGGCAATCCTGAGCCAA	56.66	0	CCATTGAGTCTCTGCACCTATC	56.99	0	D	TROM_V_201866 assembled
CDM-AKN-9_a	atccttgttttgagaaaacaaggttttataaaactagaatcaaaaagg	552844	species	Tofieldiaceae	85243	Triantha	284690	Triantha occidentalis	552844	49085	GGGCAATCCTGAGCCAA	NA	0	CCATTGAGTCTCTGCACCTATC	52.09	0	R	TROM_V_201866 assembled
CDM-APC-36_a	atcttcatttttgagaaaatgaaatatataaaatatttcttattttatataagaaatatttatataagaaatagaatatttcttatctaatattaaa	76515	species	Cyperaceae	4609	Trichophorum	76514	Trichophorum cespitosum	76515	11785	GGGCAATCCTGAGCCAA	NA	0	CCATCGAGTCTCTGCACCTATC	41.63	1	R	TROM_V_86904 assembled
CDM-AQD-23_a	atctttcattttgagaaaatgagagatataaaatatctcttatttattataagaaataaaatatttcttatctaatattaaa	2054846	subspecies	Cyperaceae	4609	Trichophorum	76514	Trichophorum cespitosum	76515	12355	GGGCAATCCTGAGCCAA	56.66	0	CCATCGAGTCTCTGCACCTATC	49.86	1	D	TROM_V_967519 assembled
BXA-BMS-1_a	atcctctttttcgaaaacaaagatttaaaggaaaaaaggggg	59991	species	Primulaceae	4335	Trientalis	59990	Trientalis europaea	59991	154341	GGGCAATCCTGAGCCAA	56.66	0	CCATTGAGTCTCTGCACCTATC	56.99	0	D	TROM_V_964193 assembled
BMB-QA-1_a	atcctctttttcgaaaacaaagatttaaaggaaaaaaggggg	59991	species	Primulaceae	4335	Trientalis	59990	Trientalis europaea	59991	154340	GGGCAATCCTGAGCCAA	56.66	0	CCATTGAGTCTCTGCACCTATC	56.99	0	D	TROM_V_96829 assembled
CDM-AXC-65_a	atccttctttctgaaaacaaataaaagttcagaaagttaaaatcaaaaagg	97007	species	Fabaceae	3803	Trifolium	3898	Trifolium alpestre	97007	3855	GGGCAATCCTGAGCCAA	56.66	0	CCATTGAGTCTCTGCACCTATC	56.99	0	D	TROM_V_157372 assembled
CDM-AXE-1_a	atccttctttccgaaaacaaataaaagttcagaaagttaaaataaaaaaag	361561	species	Fabaceae	3803	Trifolium	3898	Trifolium aureum	361561	127112	GGGCAATCCTGAGCCAA	56.66	0	CCATTGAGTCTCTGCACCTATC	56.99	0	D	TROM_V_89883 assembled
CDM-AXF-50_a	atccttctttccgaaaacaaataaaaaaaagttcagaaagtgaaaataaaaaaag	97015	species	Fabaceae	3803	Trifolium	3898	Trifolium campestre	97015	37763	GGGCAATCCTGAGCCAA	NA	0	CCATCGAGTCTCTGCACCTATC	41.63	1	R	TROM_V_96107 assembled
CDM-AXG-1_a	atccttctttccgaaaacaaataaaagttcagaaagttaaaataaaaaag	97021	species	Fabaceae	3803	Trifolium	3898	Trifolium dubium	97021	126222	GGGCAATCCTGAGCCAA	56.66	0	CCATTGAGTCTCTGCACCTATC	56.99	0	D	TROM_V_135218 assembled
BXA-BMT-1_a	atccttctttccgaaaacaaaataaaagttcagaaagtgaaaatcaaaaagg	74517	species	Fabaceae	3803	Trifolium	3898	Trifolium hybridum	74517	135880	GGGCAATCCTGAGCCAA	NA	0	CCATTGAGTCTCTGCACCTATC	52.09	0	R	TROM_V_962274 assembled
BXA-BMV-52_a	atccttctttctgaaaacaaataaaagttcagaaagttaaaatcaaaaagg	97028	species	Fabaceae	3803	Trifolium	3898	Trifolium medium	97028	4292	GGGCAATCCTGAGCCAA	NA	0	CCATTGAGTCTCTGCACCTATC	52.09	0	R	TROM_V_78952 assembled
CDM-AXH-4_a	atccttctttccgaaaacaaaataaaagttcagaaagttaaaataaaaaagg	74522	species	Fabaceae	3803	Trifolium	3898	Trifolium montanum	74522	4049	GGGCAATCCTGAGCCAA	NA	0	CCATCGAGTCTCTGCACCTATC	41.63	1	R	TROM_V_70810 assembled
BMB-ES-27_a	atccttctttctgaaaacaaataaaagttcagaaagttaaaatcaaaaagg	57577	species	Fabaceae	3803	Trifolium	3898	Trifolium pratense	57577	9531	GGGCAATCCTGAGCCAA	NA	0	CCATCGAGTCTCTGCACCTATC	41.63	1	R	TROM_V_966288 assembled
BXA-BNB-1_a	atccttctttccgaaaacaaaataaaagttcagaaagttaaaataaaaaagg	3899	species	Fabaceae	3803	Trifolium	3898	Trifolium repens	3899	132311	GGGCAATCCTGAGCCAA	NA	0	CCATCGAGTCTCTGCACCTATC	41.63	1	R	TROM_V_962037 assembled
CDM-AWW-10_a	atccttctttccgaaaacaaaataaaagttcagaaagtgaaaatcaaaaagg	97036	species	Fabaceae	3803	Trifolium	3898	Trifolium resupinatum	97036	13899	GGGCAATCCTGAGCCAA	NA	0	CCATTGAGTCTCTGCACCTATC	52.09	0	R	TROM_V_964407 assembled
CDM-AWX-1_a	atccttctttccgaaaacaaataaaagttcagaaagggaaaataaaaaaag	361984	species	Fabaceae	3803	Trifolium	3898	Trifolium spadiceum	361984	126500	GGGCAATCCTGAGCCAA	56.66	0	CCATTGAGTCTCTGCACCTATC	56.99	0	D	TROM_V_54863 assembled
BXA-AMS-1_a	atccttgttttgagaaaaaagggtttattttatataatatataattatagaagataaatataagaaaaaaatccgaataaaataaaaaag	55501	species	Juncaginaceae	55434	Triglochin	55500	Triglochin maritima	55501	155939	GGGCAATCCTGAGCCAA	56.66	0	CCATTGAGTCTCTGCACCTATC	56.99	0	D	TROM_V_166187 assembled
BXA-CBT-1_a	atccgtgttttgagaaaaaaaaagggggttctcgaactagaatacaaaggaaaag	254149	species	Poaceae	4479	Bromus	4501	Bromus ramosus	254149	137411	GGGCAATCCTGAGCCAA	56.66	0	CCATTGAGTCTCTGCACCTATC	56.99	0	D	TROM_V_21889 assembled
BXA-BNE-1_a	atccttctttccgaaaataaaaaaataaaagttcagaaagttaaaatcaaaaaag	78534	species	Fabaceae	3803	Trigonella	78532	Trigonella foenum-graecum	78534	125322	GGGCAATCCTGAGCCAA	56.66	0	CCGTTGAGTCTCTGCACCTATC	53.99	1	D	TROM_V_148158 assembled
BXA-BND-1_a	atcacgttttccgaaaacaaacaaaggttcagaaagcgaaaaaaaaaaaaaaaa	99108	subspecies	Asteraceae	4210	Tripleurospermum	99107	Tripleurospermum maritimum	669858	150063	GGGCAATCCTGAGCCAA	56.66	0	CCATCGAGTCTCTGCACCTATC	49.86	1	D	TROM_V_149691 assembled
BXA-BEP-1_a	atcacgttttccgaaaacaaacaaaggttcagaaagcgaaaataaaaaaaaaaaaa	669858	species	Asteraceae	4210	Tripleurospermum	99107	Tripleurospermum maritimum	669858	150118	GGGCAATCCTGAGCCAA	56.66	0	CCATCGAGTCTCTGCACCTATC	49.86	1	D	TROM_V_92732 assembled
BXA-BNF-1_a	atcacgttttccgaaaacaaacaaaggttcagaaagcgaaaataaaaaaaaaaaaa	669858	species	Asteraceae	4210	Tripleurospermum	99107	Tripleurospermum maritimum	669858	149986	GGGCAATCCTGAGCCAA	56.66	0	CCATCGAGTCTCTGCACCTATC	49.86	1	D	TROM_V_134204 old_id 1891614 used_id Tripleurospermum maritimum assembled
BXA-BNC-53_a	atctttgattaatcaaatgaatttcgggcgatgagacga	207865	species	Dryopteridaceae	29607	Polystichum	3278	Polystichum lonchitis	207865	7524	GGGCAATCCTGAGCCAA	56.66	0	CCGTCGAGTCTCTGTACCTATC	37.7	3	D	TROM_V_174797 assembled
CDM-AEF-1_a	atccgtgttttgagaaaaccaggaggttctcgaactagaatacaaaggaaaag	376136	species	Poaceae	4479	Trisetum	87476	Trisetum cernuum	376136	135558	GGGCAATCCTGAGCCAA	NA	0	CCATTGAGTCTCTGCACCTATC	52.09	0	R	TROM_V_135860 assembled
BXA-BLL-1_a	atccgtgttttgagaaaaccaggaggttctcgaactagaatacaaaggaaaag	100813	species	Poaceae	4479	Trisetum	87476	Trisetum spicatum	100813	136257	GGGCAATCCTGAGCCAA	56.66	0	CCATTGAGTCTCTGCACCTATC	56.99	0	D	TROM_V_96352 assembled
BXA-AMV-1_a	atccgtgttttgagaaaacaaggggttctcgaactagaatacaaaggaaaag	4565	species	Poaceae	4479	Triticum	4564	Triticum aestivum	4565	135896	GGGCAATCCTGAGCCAA	56.66	0	CCATTGAGTCTCTGCACCTATC	56.99	0	D	TROM_V_148766 assembled
BXA-CKH-1_a	atcctgttttcagaaaacaaaaagggttcagaaagcaagaatcaaaaag	212753	species	Ranunculaceae	3440	Trollius	39245	Trollius asiaticus	212753	160075	GGGCAATCCTGAGCCAA	56.66	0	CCATTGAGTCTCTGCACCTATC	56.99	0	D	TROM_V_135889 assembled
BXA-BNI-1_a	atcctgttttcagaaaacaaaaagggttcagaaagcaagaatcaaaaag	212754	species	Ranunculaceae	3440	Trollius	39245	Trollius europaeus	212754	159955	GGGCAATCCTGAGCCAA	56.66	0	CCATTGAGTCTCTGCACCTATC	56.99	0	D	TROM_V_92799 assembled
BMB-AA-10_a	atcctgttttcagaaaacaaaaagggttcagaaagcaagaatcaaaaag	212754	species	Ranunculaceae	3440	Trollius	39245	Trollius europaeus	212754	88605	GGGCAATCCTGAGCCAA	56.66	0	CCATTGAGTCTCTGCACCTATC	56.99	0	D	TROM_V_962136 assembled
BXA-AMT-2_a	atcttttttttttcaaaaaggagggtttaatttgtaatttatagttttaatattatattaatataaaaatatcaaaattaaactacaatcaaaaaaag	13306	species	Liliaceae	4677	Tulipa	13305	Tulipa gesneriana	13306	36204	GGGCAATCCTGAGCCAA	56.66	0	CCATTGAGTCTCTGCACCTATC	56.99	0	D	TROM_V_962588 assembled
BXA-BAG-2_a	atctttttttttttcaaaaaaggagggtttaatttgtaatttatagttttaatattatattaatataataatatcaaaattaaactacaataaaaaag	248498	species	Liliaceae	4677	Tulipa	13305	Tulipa sylvestris	248498	22617	GGGCAATCCTGAGCCAA	NA	0	CCATTGAGTCTCTGCACCTATC	52.09	0	R	TROM_V_96623 assembled
CDM-AWT-1_a	atcctggtttacgcgaacaaaccggagtttcgaaagcgagaaaaaagg	63678	species	Brassicaceae	3700	Turritis	379571	Turritis glabra	63678	154120	GGGCAATCCTGAGCCAA	56.66	0	CCATTGAGTCTCTGCACCTATC	56.99	0	D	TROM_V_202650 assembled
BXA-BNK-1_a	atcacgttttccgaaaacaaacaaaggttcagaaagcgaaaataaaaaag	118778	species	Asteraceae	4210	Tussilago	118777	Tussilago farfara	118778	150310	GGGTAATCCTGAGCCAA	48.78	1	CCATTGAGTCTCTGCACCTATC	56.99	0	D	TROM_V_700009 assembled
CDM-APB-2_a	atccttatattttgagaaaacaagggtttataaaactagaataaaaaag	4733	species	Typhaceae	4731	Typha	4732	Typha latifolia	4733	79445	GGGCAATCCTGAGCCAA	56.66	0	CCATCGAGTCTCTGCACCTATC	49.86	1	D	TROM_V_965247 assembled
BXA-BNL-1_a	atcctgttttatgaaaataagggttcataaagcgataataaaaaag	172265	species	Ulmaceae	3474	Ulmus	24735	Ulmus glabra	172265	159501	GGGCAATCCTGAGCCAA	56.66	0	CCATTGAGTCTCTGCACCTATC	56.99	0	D	TROM_V_966117 assembled
CDM-AWS-30_a	atcctgttttatgaaaataagggttcataaagcgataataaaaaag	172265	species	Ulmaceae	3474	Ulmus	24735	Ulmus glabra	172265	17727	GGGCAATCCTGAGCCAA	56.66	0	CCATTGAGTCTCTGCACCTATC	56.99	0	D	TROM_V_85093 assembled
BMB-CI-1_a	atctggtgttataaaaacaagcgataaaaaaaag	1435599	subspecies	Urticaceae	3499	Urtica	3500	Urtica dioica	3501	146973	GGGCAATCCTGAACCAA	45.42	1	CCGTTGAGTCTCTGCACCTATC	53.99	1	D	TROM_V_960099 assembled
BMB-BE-1_a	atctggtgttataaaaacaagcgataaaaaaaag	1435578	subspecies	Urticaceae	3499	Urtica	3500	Urtica dioica	3501	147231	GGGCAATCCTGAACCAA	45.42	1	CCGTTGAGTCTCTGCACCTATC	53.99	1	D	TROM_V_134574 assembled
CDM-ANC-1_a	atctggtgttataaaaacaagcgataaaaaaaag	1435599	subspecies	Urticaceae	3499	Urtica	3500	Urtica dioica	3501	146413	GGGCAATCCTGAACCAA	45.42	1	CCGTTGAGTCTCTGCACCTATC	53.99	1	D	TROM_V_135265 assembled
CDM-AWR-1_a	atctggtgttataaaaacaagcgataaaaaaaag	1435577	subspecies	Urticaceae	3499	Urtica	3500	Urtica gracilis	1435576	146427	GGGCAATCCTGAACCAA	45.42	1	CCGTTGAGTCTCTGCACCTATC	53.99	1	D	TROM_V_960429 assembled
BMB-CV-1_a	atctgtttttataaaaacaagcgataaaaaaaaa	473050	species	Urticaceae	3499	Urtica	3500	Urtica urens	473050	147501	GGGCAATCCTGAACCAA	45.42	1	CCGTTGAGTCTCTGCACCTATC	53.99	1	D	TROM_V_963181 assembled
CDM-AWQ-4_a	atcctgttttatcttttatcaaaagaaaggttcataaaccgaaaaagg	192276	species	Lentibulariaceae	4196	Utricularia	13747	Utricularia australis	192276	9479	GGGCAATCCTGAGCCAA	NA	0	CCATTGAGTCTCTGTACCTATC	43.91	1	R	TROM_V_165506 assembled
CDM-AWP-9_a	atcctgttttatcttttatcaaaagaaaggttcagaaaccgaaaaagg	1534699	species	Lentibulariaceae	4196	Utricularia	13747	Utricularia ochroleuca	1534699	38118	GGGCAATCCTGAGCCAA	NA	0	CCATTGAGTCTCTGTACCTATC	43.91	1	R	TROM_V_105789 assembled
BXA-BNM-6_a	atcctgttttatcttttatcaaaagaaaggttcagaaaccgaaaaagg	192294	species	Lentibulariaceae	4196	Utricularia	13747	Utricularia intermedia	192294	38171	GGGCAATCCTGAGCCAA	NA	0	CCATTGAGTCTCTGTACCTATC	43.91	1	R	TROM_V_96171 assembled
BXA-BNN-1_a	atcctgttttatcttttatcaaaagaaaggttcagaaaccgaaaaagg	326275	species	Lentibulariaceae	4196	Utricularia	13747	Utricularia minor	326275	153707	GGGCAATCCTGAGCCAA	56.66	0	CCATTGAGTCTCTGTACCTATC	51.02	1	D	TROM_V_147829 assembled
BXA-BNP-7_a	atcctgttttatcttttatcaaaagaaaggttcataaaccgaaaaagg	192324	species	Lentibulariaceae	4196	Utricularia	13747	Utricularia vulgaris	192324	40860	GGGCAATCCTGAGCCAA	NA	0	CCATTGAGTCTCTGTACCTATC	43.91	1	R	TROM_V_650236 assembled
BXA-BNQ-7_a	atcctttttttttttggcaaacaaataaagattccgaaagaaaaagg	180763	species	Ericaceae	4345	Vaccinium	13749	Vaccinium myrtillus	180763	18200	GGGCAATCCTGAGCCAA	NA	0	CCATTGAGTCTCTGCACCTATC	52.09	0	R	TROM_V_961324 assembled
CDM-APU-9_a	atccttctttttggcaaacaaataaagattccgaaagaaataagg	190548	species	Ericaceae	4345	Vaccinium	13749	Vaccinium uliginosum	190548	18105	GGGCAATCCTGAGCCAA	NA	0	CCATTGAGTCTCTGCACCTATC	52.09	0	R	TROM_V_355000 assembled
CDM-APA-7_a	atccttctttttggcaaacaaataaagattccgaaagaaataagg	190548	species	Ericaceae	4345	Vaccinium	13749	Vaccinium uliginosum	190548	18102	GGGCAATCCTGAGCCAA	NA	0	CCATTGAGTCTCTGCACCTATC	52.09	0	R	TROM_V_355001 assembled
CDM-APV-61_a	atccttctttttggcaaacaaataaagattccgaaagaaataagg	190548	species	Ericaceae	4345	Vaccinium	13749	Vaccinium uliginosum	190548	18043	GGGCAATCCTGAGCCAA	NA	0	CCATTGAGTCTCTGCACCTATC	52.09	0	R	TROM_V_355003 assembled
CDM-APW-108_a	atccttctttttggcaaacaaataaagattccgaaagaaataagg	190548	species	Ericaceae	4345	Vaccinium	13749	Vaccinium uliginosum	190548	18101	GGGCAATCCTGAGCCAA	56.66	0	CCATTGAGTCTCTGCACCTATC	56.99	0	D	TROM_V_355004 assembled
CDM-AUO-113_a	atccttctttttggcaaacaaataaagattccgaaagaaataagg	190548	species	Ericaceae	4345	Vaccinium	13749	Vaccinium uliginosum	190548	18105	GGGCAATCCTGAGCCAA	NA	0	CCATTGAGTCTCTGCACCTATC	52.09	0	R	TROM_V_355006 assembled
CDM-AZA-15_a	atccttctttttggcaaacaaataaagattccgaaagaaataagg	190548	species	Ericaceae	4345	Vaccinium	13749	Vaccinium uliginosum	190548	10405	GGGCAATCCTGAGCCAA	56.66	0	CCATTGAGTCTCTGCACCTATC	56.99	0	D	TROM_V_355009 assembled
CDM-AZB-61_a	atccttctttttggcaaacaaataaagattccgaaagaaataagg	190548	species	Ericaceae	4345	Vaccinium	13749	Vaccinium uliginosum	190548	18106	GGGCAATCCTGAGCCAA	NA	0	CCATTGAGTCTCTGCACCTATC	52.09	0	R	TROM_V_355010 assembled
CDM-AZC-2_a	atccttctttttggcaaacaaataaagatttcgaaagaaataagg	190548	species	Ericaceae	4345	Vaccinium	13749	Vaccinium uliginosum	190548	18099	GGGCAATCCTGAGCCAA	NA	0	CCATTGAGTCTCTGCACCTATC	52.09	0	R	TROM_V_355011 assembled
CDM-AZD-154_a	atccttctttttggcaaacaaataaagattccgaaagaaataagg	190548	species	Ericaceae	4345	Vaccinium	13749	Vaccinium uliginosum	190548	18100	GGGCAATCCTGAGCCAA	NA	0	CCATTGAGTCTCTGCACCTATC	52.09	0	R	TROM_V_355012 assembled
CDM-AZE-105_a	atccttctttttggcaaacaaataaagattccgaaagaaataagg	190548	species	Ericaceae	4345	Vaccinium	13749	Vaccinium uliginosum	190548	18105	GGGCAATCCTGAGCCAA	56.66	0	CCATTGAGTCTCTGCACCTATC	56.99	0	D	TROM_V_355013 assembled
CDM-AZG-68_a	atccttctttttggcaaacaaataaagattccgaaagaaataagg	190548	species	Ericaceae	4345	Vaccinium	13749	Vaccinium uliginosum	190548	18104	GGGCAATCCTGAGCCAA	NA	0	CCATTGAGTCTCTGCACCTATC	52.09	0	R	TROM_V_355015 assembled
BXA-BNH-28_a	atccggttcatggagacaatggtgtcttctcctaggataggaaggg	71402	species	Pinaceae	3318	Larix	3325	Larix decidua	71402	17558	GGGTAATCCTGAGCCAA	48.78	1	CCATTGAGTCTCTGCACCTATC	56.99	0	D	TROM_V_965888 assembled
BXA-BNS-6_a	atccttctttttggcaaacaaataaagattccgaaagaaataagg	190548	species	Ericaceae	4345	Vaccinium	13749	Vaccinium uliginosum	190548	18076	GGGCAATCCTGAGCCAA	NA	0	CCATTGAGTCTCTGCACCTATC	52.09	0	R	TROM_V_162265 old_id 1891616 used_id Vaccinium uliginosum assembled
BXA-CAL-1_a	atccgtgttttgagaaaacaagggggttctcgaactagaatacaaaggaaaag	335190	species	Poaceae	4479	Vahlodea	335189	Vahlodea atropurpurea	335190	135807	GGGCAATCCTGAGCCAA	56.66	0	CCATTGAGTCTCTGCACCTATC	56.99	0	D	TROM_V_128883 assembled
BXA-ARC-1_a	atccggtttttgttttccgaaaacaaacaaaggctaaaatcaaaaaag	669861	species	Caprifoliaceae	4200	Valeriana	19952	Valeriana sambucifolia	669861	150723	GGGCAATCCTGAGCCAA	56.66	0	CCGTTGAGTCTCTGCACCTATC	53.99	1	D	TROM_V_174192 assembled
CDM-AKY-35_a	atccggtttttgttttccgaaaacaaacaaaggctaaaatcaaaaaag	243113	species	Caprifoliaceae	4200	Valeriana	19952	Valeriana sitchensis	243113	31821	GGGCAATCCTGAGCCAA	NA	0	CCGTTGAGTCTCTGCACCTATC	47.92	1	R	TROM_V_135955 assembled
BXA-CAK-1_a	atcttgattttgagaaatcaagggtttaggtttagtttctaaaatcaaactagaataaaaaaa	50243	species	Melanthiaceae	50362	Veratrum	50241	Veratrum album	50243	153678	GGGCAATCCTGAGCCAA	56.66	0	CCATTGAGTCTCTGCACCTATC	56.99	0	D	TROM_V_86278 assembled
CDM-AJX-1_a	atcttgattttgagaaatcaagggtttaggtttagtttctaaaataaaactagaataaaaaaa	203104	varietas	Melanthiaceae	50362	Veratrum	50241	Veratrum viride	72650	151507	GGGCAATCCTGAGCCAA	56.66	0	CCATTGAGTCTCTGCACCTATC	56.99	0	D	TROM_V_135862 assembled
CDM-ADX-1_a	atcttgattttgagaaatcaagggtttaggtttagtttctaaaataaaactagaataaaaaaa	203104	varietas	Melanthiaceae	50362	Veratrum	50241	Veratrum viride	72650	151504	GGGCAATCCTGAGCCAA	56.66	0	CCATTGAGTCTCTGCACCTATC	56.99	0	D	TROM_V_135862 assembled
BMB-EI-1_a	atcctgtcttctaaaaacaaaggttcagaaagtgaaaaaaaaagg	165325	species	Plantaginaceae	156152	Veronica	4173	Veronica alpina	165325	150848	GGGCAATCCTGAGCCAA	56.66	0	CCATCGAGTCTCTGCACCTATC	49.86	1	D	TROM_V_133896 old_id 1734435 used_id Veronica alpina assembled
CDM-AWN-1_a	atcctgtcttctaaaaacaaaggttcagaaagtgaaaaaaaaagg	165325	species	Plantaginaceae	156152	Veronica	4173	Veronica alpina	165325	150848	GGGCAATCCTGAGCCAA	56.66	0	CCATCGAGTCTCTGCACCTATC	49.86	1	D	TROM_V_162644 assembled
BXA-BPB-1_a	atcctgtcttctaaaaacaaaggttcagaaagtgaaaaaaaaagg	165325	species	Plantaginaceae	156152	Veronica	4173	Veronica alpina	165325	150848	GGGCAATCCTGAGCCAA	56.66	0	CCATCGAGTCTCTGCACCTATC	49.86	1	D	TROM_V_651758 old_id 1734435 used_id Veronica alpina assembled
BXA-BPC-1_a	atcctatcttctaaaaacaaaggttcaggaagtgaaaaaaggg	46032	species	Plantaginaceae	156152	Veronica	4173	Veronica arvensis	46032	149367	GGGCAATCCTGAGCCAA	56.66	0	CCATCGAGTCTCTGCACCTATC	49.86	1	D	TROM_V_149432 assembled
CDM-AWL-1_a	atcctgtcttctaaaaacaaagattcagaaagttaaaaaaaggg	165328	species	Plantaginaceae	156152	Veronica	4173	Veronica beccabunga	165328	151275	GGGCAATCCTGAGCCAA	56.66	0	CCATCGAGTCTCTGCACCTATC	49.86	1	D	TROM_V_56434 assembled
CDM-AWM-1_a	atcctgtcttctaaaaacaaagattcagaaagttaaaaaagggg	39418	species	Plantaginaceae	156152	Veronica	4173	Veronica catenata	39418	151332	GGGCAATCCTGAGCCAA	56.66	0	CCATCGAGTCTCTGCACCTATC	49.86	1	D	TROM_V_159002 assembled
BXA-BPD-1_a	atcctgtcttctaaaaacaaaggttcaggaagtgaaaaaggg	165330	species	Plantaginaceae	156152	Veronica	4173	Veronica chamaedrys	165330	150568	GGGCAATCCTGAGCCAA	56.66	0	CCATCGAGTCTCTGCACCTATC	49.86	1	D	TROM_V_133175 assembled
CDM-AWK-1_a	atcctgtcttctaaaaacaaaggttcaggaagtgaaaaggg	189991	species	Plantaginaceae	156152	Veronica	4173	Veronica filiformis	189991	150120	GGGCAATCCTGAGCCAA	56.66	0	CCATCGAGTCTCTGCACCTATC	49.86	1	D	TROM_V_159014 assembled
BMB-BR-1_a	atcctgtcttctaaaaacaaaggttcaggaagtgaaaaaggg	207273	species	Plantaginaceae	156152	Veronica	4173	Veronica fruticans	207273	151023	GGGCAATCCTGAGCCAA	56.66	0	CCATCGAGTCTCTGCACCTATC	49.86	1	D	TROM_V_148081 assembled
BXA-BPE-1_a	atcctgtcttctaaaaacaaaggttcaggaagtgaaaaaggg	207273	species	Plantaginaceae	156152	Veronica	4173	Veronica fruticans	207273	151022	GGGCAATCCTGAGCCAA	56.66	0	CCATCGAGTCTCTGCACCTATC	49.86	1	D	TROM_V_174893 assembled
BXA-BPF-1_a	atcctgtcttctaaaaacaaagatccagaaagtgaaaaagggg	165334	species	Plantaginaceae	156152	Veronica	4173	Veronica gentianoides	165334	151218	GGGCAATCCTGAGCCAA	56.66	0	CCATCGAGTCTCTGCACCTATC	49.86	1	D	TROM_V_961348 assembled
BXA-BPH-1_a	atcctgtcttctaaaaaataaaaaaaaaaggttcagaaagtgaaaaaaaaag	165317	species	Plantaginaceae	156152	Veronica	4173	Veronica longifolia	165317	152240	GGGCAATCCTGAGCCAA	56.66	0	CCATCGAGTCTCTGCACCTATC	49.86	1	D	TROM_V_962303 assembled
CDM-AWJ-1_a	atcctgtcttctaaaaacaaaggttcagaaagtgaaaaaagag	165339	species	Plantaginaceae	156152	Veronica	4173	Veronica montana	165339	151111	GGGCAATCCTGAGCCAA	56.66	0	CCATCGAGTCTCTGCACCTATC	49.86	1	D	TROM_V_42476 assembled
BXA-BSV-1_a	ctcctgttttcaaaaataaaaaagtaaaaaaaaaattcttaaagcgataataaataatg	269175	species	Tamaricaceae	63083	Myricaria	189782	Myricaria germanica	269175	155050	GGGCAATCCTGAGCCAA	56.66	0	CCGTTGAGTCTCTGCACCTATC	53.99	1	D	TROM_V_961266 assembled
BMB-MP-1_a	atcctgtcttctaaaaaaaaagattcagaaagtgaaaaaaagg	160511	species	Plantaginaceae	156152	Veronica	4173	Veronica officinalis	160511	150918	GGGCAATCCTGAGCCAA	56.66	0	CCATCGAGTCTCTGCACCTATC	49.86	1	D	TROM_V_964300 assembled
BXA-BPM-1_a	atcctgtcttctaaaaacaaagatccagaaagtgaaaaagggg	164258	species	Plantaginaceae	156152	Veronica	4173	Veronica serpyllifolia	164258	150925	GGGCAATCCTGAGCCAA	56.66	0	CCATCGAGTCTCTGCACCTATC	49.86	1	D	TROM_V_134087 assembled
BMB-EH-1_a	atcctgtcttctaaaaacaaagatccagaaagtgaaaaagggg	164258	species	Plantaginaceae	156152	Veronica	4173	Veronica serpyllifolia	164258	150926	GGGCAATCCTGAGCCAA	56.66	0	CCATCGAGTCTCTGCACCTATC	49.86	1	D	TROM_V_962017 assembled
BXA-BPN-1_a	atcctgtcttctaaaaacaaagatccagaaagtgaaaaagggg	164258	species	Plantaginaceae	156152	Veronica	4173	Veronica serpyllifolia	164258	150930	GGGCAATCCTGAGCCAA	56.66	0	CCATCGAGTCTCTGCACCTATC	49.86	1	D	TROM_V_201041 old_id 1534718 used_id Veronica serpyllifolia assembled
BXA-BPL-1_a	atcctgtcttctaaaaacaaagatccagaaagtgaaaaagggg	164258	species	Plantaginaceae	156152	Veronica	4173	Veronica serpyllifolia	164258	150930	GGGCAATCCTGAGCCAA	56.66	0	CCATCGAGTCTCTGCACCTATC	49.86	1	D	TROM_V_651013 old_id 1891617 used_id Veronica serpyllifolia assembled
CDM-AWI-1_a	atcctgtcttctaaaaaataaaaaaaaaggttcagaaagtgaaaaaaaaag	165318	species	Plantaginaceae	156152	Veronica	4173	Veronica spicata	165318	152278	GGGCAATCCTGAGCCAA	56.66	0	CCATCGAGTCTCTGCACCTATC	49.86	1	D	TROM_V_89887 assembled
CDM-AWH-1_a	atcctgtcttctaaaaacaaaggttcaggaagtgaaaaaggg	195145	species	Plantaginaceae	156152	Veronica	4173	Veronica verna	195145	149625	GGGCAATCCTGAGCCAA	56.66	0	CCATCGAGTCTCTGCACCTATC	49.86	1	D	TROM_V_11057 assembled
BMB-BM-1_a	atccttaagttaaaatcaaaaaag	3905	species	Fabaceae	3803	Vicia	3904	Vicia cracca	3905	127783	GGGCAATCCTGAGCCAA	56.66	0	CCATTGAGTCTCTGCACCTATC	56.99	0	D	TROM_V_961385 assembled
CDM-AWD-66_a	atccttctttccgaaaacaaaaaaagaaaagttcagaaagtgaaaatcaaaaaag	287754	species	Fabaceae	3803	Vicia	3904	Vicia dumetorum	287754	14638	GGGCAATCCTGAGCCAA	56.66	0	CCATTGAGTCTCTGCACCTATC	56.99	0	D	TROM_V_114286 assembled
BXA-BPS-1_a	atccttctttccgaaaacaaacaaataaaagttaagaaagtgaaaatcaaaaaag	3910	species	Fabaceae	3803	Vicia	3904	Vicia hirsuta	3910	122535	GGGCAATCCTGAGCCAA	56.66	0	CCATTGAGTCTCTGCACCTATC	56.99	0	D	TROM_V_965204 assembled
CDM-AWE-27_a	atccttctttccgaaaagaaaaaaagaatccttctgaaagttcag	347192	species	Fabaceae	3803	Vicia	3904	Vicia lathyroides	347192	31642	GGGTAATTCTGAGCCAA	NA	2	CCATTGAGTCTCTGCACCGATC	52.09	1	R	TROM_V_163589 assembled
CDM-AWF-22_a	atccttctttccgaaaacaaaaaaagaaaagttcagaaagttcaaatcaaaaaag	1042225	species	Fabaceae	3803	Vicia	3904	Vicia orobus	1042225	10438	GGGCAATCCTGAGCCAA	NA	0	CCATTGAGTCTCTGCACCTATC	52.09	0	R	TROM_V_46627 assembled
BXA-BPI-1_a	atcctgtcttctaaaaaaaaagattcagaaagtgaaaaaaagg	160511	species	Plantaginaceae	156152	Veronica	4173	Veronica officinalis	160511	150915	GGGCAATCCTGAGCCAA	56.66	0	CCATCGAGTCTCTGCACCTATC	49.86	1	D	TROM_V_960882 assembled
BMB-BL-1_a	atccttctttccgaaaagaaaaaaagaatccttctgaaagttcag	347188	species	Fabaceae	3803	Vicia	3904	Vicia sepium	347188	125014	AGGTAATTCTGAGCCAA	NA	3	CCATTGAGTCTCTGCACCGATC	52.09	1	R	TROM_V_651632 assembled
BXA-BPT-1_a	atccttctttccgaaaagaaaaaaagaatccttctgaaagttcag	347188	species	Fabaceae	3803	Vicia	3904	Vicia sepium	347188	125053	AGGTAATTCTGAGCCAA	NA	3	CCATTGAGTCTCTGCACCGATC	52.09	1	R	TROM_V_964628 assembled
CDM-AWC-26_a	atccttctttccgaaaagaaaaaaagaatccttctgaaagttcag	347188	species	Fabaceae	3803	Vicia	3904	Vicia sepium	347188	41965	AGGTAATTCTGAGCCAA	NA	3	CCATTGAGTCTCTGCACCGATC	52.09	1	R	TROM_V_54023 assembled
BXA-BPV-73_a	atccttctttccgaaaacaaacaaataaaagttcagaaagttaaaatcaaaaag	287755	species	Fabaceae	3803	Vicia	3904	Vicia sylvatica	287755	6964	GGGCAATCCTGAGCCAA	56.66	0	CCATTGAGTCTCTGCACCTATC	56.99	0	D	TROM_V_96652 assembled
CDM-AVY-1_a	atccttaagttaaaatcaaaaaag	1042229	species	Fabaceae	3803	Vicia	3904	Vicia tenuifolia	1042229	127043	GGGCAATCCTGAGCCAA	NA	0	CCATTGAGTCTCTGCACCTATC	52.09	0	R	TROM_V_81932 assembled
CDM-AWA-1_a	atccttaagttaaaatcaaaaaag	3911	species	Fabaceae	3803	Vicia	3904	Vicia villosa	3911	124008	GGGCAATCCTGAGCCAA	56.66	0	CCATTGAGTCTCTGCACCTATC	56.99	0	D	TROM_V_81961 assembled
CDM-AWB-18_a	atccttaagttaaaatcaaaaaag	1042234	subspecies	Fabaceae	3803	Vicia	3904	Vicia villosa	3911	53035	GGGCAATCCTGAGCCAA	56.66	0	CCATTGAGTCTCTGCACCTATC	56.99	0	D	TROM_V_157666 assembled
CDM-AVX-1_a	atccttttttccacaaacaaaggttcagaaaacgaaaacaag	141524	species	Apocynaceae	4056	Vincetoxicum	63501	Vincetoxicum hirundinaria	141524	160395	GGGCAATCCTGAGCCAA	56.66	0	CCGTCGAGTCTCTGCACCTATC	45.99	2	D	TROM_V_170714 assembled
CDM-AVW-1_a	atccttttttccacaaacaaaggttcagaaaacgaaaacaag	429301	species	Apocynaceae	4056	Vincetoxicum	63501	Vincetoxicum rossicum	429301	160619	GGGCAATCCTGAGCCAA	56.66	0	CCGTCGAGTCTCTGCACCTATC	45.99	2	D	TROM_V_17961 assembled
CDM-AVV-1_a	atccggttttttttaataaaaaaagtttatatagacagaataaaaaag	97415	species	Violaceae	24921	Viola	13757	Viola arvensis	97415	155382	GGGCAATCCTGAGCCAA	56.66	0	CCATTGAGTCTCTGCACCTATC	56.99	0	D	TROM_V_131283 assembled
BMB-MN-2_a	atccggttttttgaaattttaaaaaaagtttatatagacagaataaaaaag	214529	species	Violaceae	24921	Viola	13757	Viola biflora	214529	86746	GGGCAATCCTGAGCCAA	56.66	0	CCATTGAGTCTCTGCACCTATC	56.99	0	D	TROM_V_962168 assembled
BXA-BQA-1_a	atccggttttttgaaattaaaaaaaaagtttatatagacagaataaaaaag	214529	species	Violaceae	24921	Viola	13757	Viola biflora	214529	157920	GGGCAATCCTGAGCCAA	56.66	0	CCATTGAGTCTCTGCACCTATC	56.99	0	D	TROM_V_962443 assembled
BMB-HV-3_a	atccggttttttgaaatgaaaaaaagtttatatagacagaataaaaaag	502511	species	Violaceae	24921	Viola	13757	Viola canina	502511	42661	GGGTAATCCTGAGCCAA	NA	1	CCATTGAGTCTCTGCACCTATC	52.09	0	R	TROM_V_202130 old_id 1534728 used_id Viola canina assembled
BXA-BQC-2_a	atccggttttttgaaatgaaaaaaagtttatatagacagaataaaaaag	502511	species	Violaceae	24921	Viola	13757	Viola canina	502511	69389	GGGTAATCCTGAGCCAA	NA	1	CCATTGAGTCTCTGCACCTATC	52.09	0	R	TROM_V_140843 old_id 1891618 used_id Viola canina assembled
BXA-BQD-1_a	atccggttttttgaaatgaaaaaaagtttatatagacagaataaaaaag	502511	species	Violaceae	24921	Viola	13757	Viola canina	502511	158067	GGGTAATCCTGAGCCAA	48.78	1	CCATTGAGTCTCTGCACCTATC	56.99	0	D	TROM_V_962437 old_id 1534728 used_id Viola canina assembled
BXA-BQE-1_a	atcctattttttgaaatgaaaaaaagtttatatagacagaataaataaaaaag	669863	species	Violaceae	24921	Viola	13757	Viola epipsila	669863	157629	GGGCAATCCTGAGCCAA	56.66	0	CCATTGAGTCTCTGCACCTATC	56.99	0	D	TROM_V_651053 assembled
BMB-BI-5_a	atcctattttttgaaatgaaaaaaagtttatatagacagaataaataaaaaag	669863	species	Violaceae	24921	Viola	13757	Viola epipsila	669863	49123	GGGCAATCCTGAGCCAA	NA	0	CCATTGAGTCTCTGCACCTATC	52.09	0	R	TROM_V_962133 assembled
CDM-AVU-25_a	atccggttttttgaaatgaaaaaaaagtttatatagacagaataaaaaag	369421	species	Violaceae	24921	Viola	13757	Viola hirta	369421	13445	GGGTAATCCTGAGCCAA	48.78	1	CCATTGAGTCTCTGCACCTATC	56.99	0	D	TROM_V_113795 assembled
BXA-BQF-1_a	atccggttttttgaaatgaaaaaaaaagtttatatagacagaataaaaaag	369422	species	Violaceae	24921	Viola	13757	Viola mirabilis	369422	158086	GGGTAATCCTGAGCCAA	48.78	1	CCATTGAGTCTCTGCACCTATC	56.99	0	D	TROM_V_651589 assembled
BXA-BQG-1_a	atcctatttttttaaatgaaaaaaaaagtttatatagacagaataaataaaaaag	462882	species	Violaceae	24921	Viola	13757	Viola palustris	462882	157835	GGGCAATCCTGAGCCAA	56.66	0	CCATTGAGTCTCTGCACCTATC	56.99	0	D	TROM_V_134089 assembled
BMB-BH-1_a	atcctatttttttaaatgaaaaaaaagtttatatagacagaataaataaaaaag	462882	species	Violaceae	24921	Viola	13757	Viola palustris	462882	157887	GGGCAATCCTGAGCCAA	56.66	0	CCATTGAGTCTCTGCACCTATC	56.99	0	D	TROM_V_174179 assembled
CDM-AVS-3_a	atccggttttttgaaatgaaaaaaagtttattatagttatatagtacagaataaaaatagtacagaataaaaaag	502519	species	Violaceae	24921	Viola	13757	Viola pumila	502519	14824	GGGTAATCCTGAGCCAA	48.78	1	CCATTGAGTCTCTGCACCTATC	56.99	0	D	TROM_V_78003 assembled
CDM-AVT-2_a	atccggttttttgaaatgaaaaaaagtttatatagacagaataaaaaag	97450	species	Violaceae	24921	Viola	13757	Viola reichenbachiana	97450	32017	GGGTAATCCTGAGCCAA	NA	1	CCATTGAGTCTCTGCACCTATC	52.09	0	R	TROM_V_78012 assembled
BXA-BQH-1_a	atccggttttttgaaatgaaaaaaagtttatatagacagaataaaaaag	214052	species	Violaceae	24921	Viola	13757	Viola riviniana	214052	158792	GGGTAATCCTGAGCCAA	48.78	1	CCATTGAGTCTCTGCACCTATC	56.99	0	D	TROM_V_940077 assembled
BMB-NM-3_a	atccggttttttgaaatgaaaaaaagtttatatagacagaataaaaaag	214052	species	Violaceae	24921	Viola	13757	Viola riviniana	214052	31977	GGGTAATCCTGAGCCAA	48.78	1	CCATTGAGTCTCTGCACCTATC	56.99	0	D	TROM_V_97023 assembled
CDM-BAD-3_a	atccggttttttgaaatgaaaaaaagtttatatagacagaataaaaaag	502521	species	Violaceae	24921	Viola	13757	Viola rupestris	502521	85362	GGGTAATCCTGAGCCAA	NA	1	CCATTGAGTCTCTGCACCTATC	52.09	0	R	TROM_V_96238 assembled
CDM-BAB-1_a	atccgattttttgaaatgaaaaaaaaaagtttatatagacagaataaataaaaaag	316496	species	Violaceae	24921	Viola	13757	Viola selkirkii	316496	157717	GGGCAATCCTGAGCCAA	56.66	0	CCATTGAGTCTCTGCACCTATC	56.99	0	D	TROM_V_135238 assembled
BXA-BQK-1_a	atccggttttttttaataaaaaaagtttatatagacagaataaaaaag	214053	species	Violaceae	24921	Viola	13757	Viola tricolor	214053	155571	GGGCAATCCTGAGCCAA	56.66	0	CCATTGAGTCTCTGCACCTATC	56.99	0	D	TROM_V_961161 assembled
CDM-BAC-1_a	atccggttttttgaaatgaaaaaaagtttatatagacagaataaaaaag	502525	species	Violaceae	24921	Viola	13757	Viola uliginosa	502525	158790	GGGTAATCCTGAGCCAA	48.78	1	CCATTGAGTCTCTGCACCTATC	56.99	0	D	TROM_V_70493 assembled
BXA-BQL-1_a	ctccttttatttttttttttttttcaaaagaaaaaaaaaggattaagaaagcaagaataaaaaag	39927	species	Caryophyllaceae	3568	Viscaria	692066	Viscaria alpina	39927	153261	GGGCAATCCTGAGCCAA	56.66	0	CCTTTGAGTCTCTGCACCTATC	51.87	1	D	TROM_V_92549 assembled
BMB-IM-20_a	ctccttttattttatttttttttttcaaaagaaaaaaaaaggattaagaaagcaagaataaaaaag	39927	species	Caryophyllaceae	3568	Viscaria	692066	Viscaria alpina	39927	3209	GGGCAATCCTGAGCCAA	56.66	0	CCTTTGAGTCTCTGCACCTATC	51.87	1	D	TROM_V_960119 assembled
CDM-AZZ-1_a	atcccgttttatgaaaagaaacaagggtttcagaacgcgagaataaataaag	1640877	species	Rosaceae	3745	Waldsteinia	23232	Waldsteinia ternata	1640877	53943	GGGCAATCCTGAGCCAA	NA	0	CCATTGAGTCTCTGCACCTATC	52.09	0	R	TROM_V_967083 assembled
BXA-CFW-11_a	ctccttttgtctccctaaaaaaaaagggggggggattcagaaagcaagaataaaaaag	270380	species	Caryophyllaceae	3568	Wilhelmsia	270379	Wilhelmsia physodes	270380	24891	GGGCAATCCTGAGCTAA	NA	1	CCTTTGAGTCTCTGCACCTATC	45.29	1	R	TROM_V_135957 assembled
BXA-BAP-1_a	atcttgtattattcaaatgaatttcggacgatgagacaa	1303118	species	Woodsiaceae	246271	Woodsia	29610	Woodsia alpina	1303118	151043	GGGCAATCCTGAGCCAA	NA	0	CCGTCGAGTCTCTGTACCTATC	23.02	3	R	TROM_V_650637 assembled
CDM-AVC-45_a	atcttgtattattcaaatgaatttcggacgatgagacaa	872910	species	Woodsiaceae	246271	Woodsia	29610	Woodsia glabella	872910	913	GGGCAATCCTGAGCCAA	NA	0	CCGTCGAGTCTCTGTACCTATC	23.02	3	R	TROM_V_965769 assembled
BXA-BNA-1_a	atcttgtattattcaaatgtcaaatgaatttcggatgatgaggcaa	872911	species	Woodsiaceae	246271	Woodsia	29610	Woodsia ilvensis	872911	152554	GGGCAATCCTGAGCCAA	56.66	0	CCGTCGAGTCTCTGTACCTATC	37.7	3	D	TROM_V_961307 assembled
CDM-BAA-6_a	atcacgtttttcgaaaacaaacaaaggttcagaaagcgaagataaaaaag	318068	species	Asteraceae	4210	Xanthium	36590	Xanthium strumarium	318068	1124	GGGCAATCCTGAGCCAA	NA	0	CCATCGAGTCTCTGCACCTATC	41.63	1	R	TROM_V_172058 assembled
BXA-CMF-1_a	atccgtgttttgagaaaaccagggggttctcgaactagaatacaaaggaaaag	368332	species	Poaceae	4479	Phippsia	368331	Phippsia algida	368332	135606	GGGCAATCCTGAGCCAA	NA	0	CCATTGAGTCTCTGCACCTATC	52.09	0	R	TROM_V_201815 assembled
CDM-AYP-60_a	atccttttttttggcaaaccaataaagattccgaaagaaataagg	516948	species	Ericaceae	4345	Vaccinium	13749	Vaccinium oxycoccos	516948	9574	GGGCAATCCTGAGCCAA	NA	0	CCATTGAGTCTCTGCACCTATC	52.09	0	R	TROM_V_56926 assembled
CDM-AQB-3_a	atccctgttttgagaaaaaagagtttagtttctatatttctaattttatatagaaattctaataatttaaaaaagg	29654	species	Potamogetonaceae	16362	Zannichellia	27253	Zannichellia palustris	29654	63725	GGGCAATCCTGAGCCAA	NA	0	CCATTGAGTCTCTGCACCTACC	52.09	1	R	TROM_V_201313 assembled
CDM-AQC-34_a	atccctgttttgagaaaaaagagtttagtttctatatttctaattttatatagaaattctaataatttaaaaaagg	29654	species	Potamogetonaceae	16362	Zannichellia	27253	Zannichellia palustris	29654	60769	GGGCAATCCTGAGCCAA	56.66	0	CCATTGAGTCTCTGCACCTACC	51.74	1	D	TROM_V_960658 assembled
CDM-AVE-1_d	atccggttcatagagaaaagggtttctctccttctcctaaggaaagg	97169	species	Pinaceae	3318	Abies	3319	Abies sibirica	97169	67369	GGGTAATCCTGAGCCAA	NA	1	CCATTGAGTCTCTGCACCTATC	52.09	0	R	TROM_V_97238 denovo
BXA-CBI-64_d	atcttctttttgagaaaaagaaatatataaaatatttcttatttcagataagaaataatattttttcttatctaatattaaa	312771	species	Cyperaceae	4609	Carex	13398	Carex stylosa	312771	10264	GGGCAATCCTGAGCCAA	56.66	0	CCATTGAGTCTCTGCACCTATC	56.99	0	D	TROM_V_92975 denovo
BMB-DN-1_d	atccgtgttttgagaaaacaaaggggttctcgaatcgaactataatacaaaggaaaag	218142	species	Poaceae	4479	Agrostis	15297	Agrostis canina	218142	80656	GGGCAATCCTGAGCCAA	NA	0	CCATTGAGTCTCTGCACCTATC	52.09	0	R	TROM_V_174238 denovo
BMB-R-1_d	atccgtgttttgagaaaacaaaggggttctcgaatcgaactataatacaaaggaaaag	345918	species	Poaceae	4479	Agrostis	15297	Agrostis mertensii	345918	80655	GGGCAATCCTGAGCCAA	NA	0	CCATTGAGTCTCTGCACCTATC	52.09	0	R	TROM_V_146715 denovo
BXA-AML-1_d	atcccgttttatgaaaacaaaggtttcagaaagcgagaataaataagg	478317	species	Rosaceae	3745	Alchemilla	23138	Alchemilla heptagona	478317	82087	GGGCAATCCTGAGCCAA	56.66	0	CCATTGAGTCTCTGCACCTATC	56.99	0	D	TROM_V_111092 denovo
CDM-AAJ-2_d	atccttctttttggaaaacacgggtttattttatatttattatcaaaattctagatttatagaaattctatatttcatttcgaaaaagcatttctaaaaaaaaagattttctatttctatttatatagaaaaataatctcaaaataatcaaaaaag	15000	species	Alismataceae	4449	Alisma	14999	Alisma plantago-aquatica	15000	13463	GGGCAATCCTGAGCCAA	56.66	0	CCATTGAGTCTCTGCACCTATC	56.99	0	D	TROM_V_145882 denovo
BXA-ART-1_d	atctttttttttttttttgaaaaagaagggtttaaaaaagagaataaaaaag	467612	species	Amaryllidaceae	4668	Allium	4678	Allium oleraceum	467612	81602	GGGCAATCCTGAGCCAA	56.66	0	CCATTGAGTCTCTGCACCTATC	56.99	0	D	TROM_V_940057 denovo
CDM-AAH-7_d	atcctgttttccgaaaacaaataaaacaaattgaagggttcataaagcgagactaaaaaag	3517	species	Betulaceae	3514	Alnus	3515	Alnus glutinosa	3517	30619	GGGCAATCCTGAGCCAA	56.66	0	CCATTGAGTCTCTGCACCTATC	56.99	0	D	TROM_V_965224 denovo
BXA-ASP-1_d	atccgtgttttgagaagggggttctcgaactagaatacaaaggaaaag	15304	species	Poaceae	4479	Alopecurus	15303	Alopecurus pratensis	15304	80377	GGGCAATCCTGAGCCAA	56.66	0	CCATTGAGTCTCTGCACCTATC	56.99	0	D	TROM_V_135262 old_id 1891451 used_id Alopecurus pratensis denovo
BMB-DB-2_d	atcctttttttttggcaaacaaacaaagattccgaaagaaaaaag	95630	species	Ericaceae	4345	Andromeda	95629	Andromeda polifolia	95630	33020	GGGTAATCCTGAGCCAA	48.78	1	CCATTGAGTCTCTGCACCTATC	56.99	0	D	TROM_V_147529 denovo
BXA-CLN-2_d	atcctttttttttggcaaacaaacaaagattccgaaagaaaaaag	95630	species	Ericaceae	4345	Andromeda	95629	Andromeda polifolia	95630	39335	GGGTAATCCTGAGCCAA	48.78	1	CCATTGAGTCTCTGCACCTATC	56.99	0	D	TROM_V_300246 denovo
CDM-ALI-1_d	atccttatttcagaaaacaaaagagggttcagaaagcaagaataaaaaaag	387931	species	Ranunculaceae	3440	Anemone	22868	Anemone patens	387931	70153	GGGCAATCCTGAGCCAA	NA	0	CCATTGAGTCTCTGCACCTATC	52.09	0	R	TROM_V_135740 denovo
CDM-ADF-1_d	atcctattttccaaaaacaaacaaagtcccagaaggtgaaaaaag	48115	species	Apiaceae	4037	Angelica	40948	Angelica gmelinii	48115	93978	GGGCAATCCTGAGCCAA	NA	0	CCATTGAGTCTCTGCACCTATC	52.09	0	R	TROM_V_300330 denovo
BMB-MM-2_d	atcacgttttccgaaaacaaacaaaggttcagaaagcgaaaataaaaag	49054	species	Asteraceae	4210	Antennaria	41475	Antennaria dioica	49054	83857	GGGCAATCCTGAGCCAA	NA	0	CCATCGAGTCTCTGCACCTATC	41.63	1	R	TROM_V_68187 denovo
BXA-CGM-1_d	atcacgttttccgaaaacaaacaaaggttcagaaagcgaaaataaaaag	49056	species	Asteraceae	4210	Antennaria	41475	Antennaria friesiana	49056	83642	GGGCAATCCTGAGCCAA	NA	0	CCATCGAGTCTCTGCACCTATC	41.63	1	R	TROM_V_135742 denovo
CDM-AKE-1_d	atcctgttttccgaaaacaaataaaacaaatttaagggttcataaagtgagaataaaaaag	717482	subspecies	Betulaceae	3514	Betula	3504	Betula nana	216990	102313	GGGCAATCCTGAGCCAA	56.66	0	CCATTGAGTCTCTGCACCTATC	56.99	0	D	TROM_V_201835 denovo
CDM-AMF-12_d	atcacgttttccgaaaacaaacaaaggttcagaaagcgaaaataaaaag	49064	species	Asteraceae	4210	Antennaria	41475	Antennaria nordhageniana	49064	16056	GGGCAATCCTGAGCCAA	NA	0	CCATCGAGTCTCTGCACCTATC	41.63	1	R	TROM_V_13198 denovo
BXA-BIS-2_d	atcacgttttccgaaaacaaacaaaggttcagaaagcgaaaataaaaaag	4218	species	Asteraceae	4210	Arctium	4216	Arctium tomentosum	4218	32348	GGGCAATCCTGAGCCAA	56.66	0	CCATCGAGTCTCTGCACCTATC	49.86	1	D	TROM_V_148435 denovo
CDM-AOY-10_d	atccgtgttttgagaaaacaagggggttctcgaactagaatacaaaagaaaag	227211	species	Poaceae	4479	Arctophila	227210	Arctophila fulva	227211	8576	GGGCAATCCTGAGCCAA	NA	0	CCATTGAGTCTCTGCACCTATC	52.09	0	R	TROM_V_960684 denovo
BXA-CLH-4_d	ctccttttgtctccttttttaaaagaaaaaag	669627	species	Caryophyllaceae	3568	Arenaria	3577	Arenaria humifusa	669627	58347	GGGCAATCCTGAGCCAA	56.66	0	CCTTTGAGTCTCTGCACCTATC	51.87	1	D	TROM_V_135748 denovo
BXA-BSE-5_d	atcccgttttatgaaaacaaacaagggtttcataaagcaagaataaataaag	487759	species	Rosaceae	3745	Potentilla	23204	Potentilla atrosanguinea	487759	12807	GGGCAATCCTGAGCCAA	56.66	0	CCATTGAGTCTCTGCACCTATC	56.99	0	D	TROM_V_51153 denovo
CDM-AAD-1_d	atcacgttttccgaaaacaaacaaaggttcagaaagcgaaaataaaaaaaag	436207	species	Asteraceae	4210	Arnica	4246	Arnica montana	436207	97277	GGGCAATCCTGAGCCAA	56.66	0	CCATCGAGTCTCTGCACCTATC	49.86	1	D	TROM_V_59412 denovo
BXA-BIL-2_d	atcacgttttccgaaaacaaacaaaggttcagaaagcgaaaagaaaaaaaa	72332	species	Asteraceae	4210	Artemisia	4219	Artemisia absinthium	72332	20131	GGGCAATCCTGAGCCAA	56.66	0	CCATCGAGTCTCTGCACCTATC	49.86	1	D	TROM_V_16583 denovo
BXA-CKG-1_d	atcacgttttccgaaaacaaacaaaggttcagaaagcgaaaagaaaaaaaa	401897	species	Asteraceae	4210	Artemisia	4219	Artemisia glomerata	401897	105894	GGGCAATCCTGAGCCAA	NA	0	CCATCGAGTCTCTGCACCTATC	41.63	1	R	TROM_V_300549 denovo
CDM-AVA-1_d	atccagtattacttgaataaattgaaatgattttaaggcaatgatacgg	147937	species	Aspleniaceae	41972	Asplenium	32071	Asplenium marinum	147937	36218	AGGCAATCCTGAGCCAA	50.77	1	CCGTCGAGTCTCTGTACCTATC	37.7	3	D	TROM_V_17215 denovo
BXA-CBL-1_d	atcttctttttgagaaaaagaaatatataaaatatttcttatttcagataagaaataatattttttcttatctaatattaaa	234464	species	Cyperaceae	4609	Carex	13398	Carex nigra	234464	22886	GGGCAATCCTGAGCCAA	NA	0	CCATCGAGTCTCTGCACCTATC	41.63	1	R	TROM_V_350317 denovo
CDM-APS-2_d	atccagtattacttgactaaattccaatgaatttaaggcgatgagacga	41964	species	Aspleniaceae	41972	Asplenium	32071	Asplenium scolopendrium	41964	27300	AGGCAATCCTGAGCCAA	50.77	1	CCGTCGAGTCTCTGTACCTATC	37.7	3	D	TROM_V_42667 denovo
CDM-ATN-1_d	atccagtattacttgaagaaaattcaatgaatttcaatcgatgagacga	289866	subspecies	Aspleniaceae	41972	Asplenium	32071	Asplenium trichomanes	78464	44875	AGGCAATCCTGAGCCAA	NA	1	CCGTCGAGTCTCTGTACCTATC	23.02	3	R	TROM_V_2173 denovo
BMB-MR-1_d	atccagcattacttgaataaattacaatgagtttaaagcgatgagacgg	147940	species	Aspleniaceae	41972	Asplenium	32071	Asplenium viride	147940	56961	AGGCAATCCTGAGCCAA	50.77	1	CCGTCGAGTCTCTGTACCTATC	37.7	3	D	TROM_V_71408 denovo
CDM-APT-4_d	atccagcattacttgaataaattacaatgagtttaaagcgatgagacgg	468249	species	Aspleniaceae	41972	Asplenium	32071	Asplenium x adulterinum	468249	16624	AGGCAATCCTGAGCCAA	NA	1	CCGTCGAGTCTCTGTACCTATC	23.02	3	R	TROM_V_88231 denovo
CDM-AUW-1_d	atcttgtattattcagatgaatttcgggcgatgaggcga	157494	species	Athyriaceae	1203520	Athyrium	32109	Athyrium distentifolium	157494	56930	GGGCAATCCTGAGCCAA	56.66	0	CCGTCGAGTCTCTGCACCTATC	45.99	2	D	TROM_V_650292 denovo
BMB-HD-1_d	atccatgttttgagaaaacaagggggttctcgaactagaatacaacggaaaag	29672	species	Poaceae	4479	Avenella	391960	Avenella flexuosa	29672	80093	GGGCAATCCTGAGCCAA	NA	0	CCATTGAGTCTCTGCACCTATC	52.09	0	R	TROM_V_962464 denovo
CDM-AAA-13_d	atcctgttttcaaaaaaaaaacaaaggggcagaaggtgaaaaaag	54827	species	Apiaceae	4037	Berula	54704	Berula erecta	54827	13514	GGGCAATCCTGAGCCAA	56.66	0	CCATTGAGTCTCTGCACCTATC	56.99	0	D	TROM_V_164223 denovo
CDM-AHZ-4_d	atcctgttttccgaaaacaaataaaacaaatttaagggttcataaagtgagaataaaaaag	216987	species	Betulaceae	3514	Betula	3504	Betula neoalaskana	216987	16815	GGGCAATCCTGAGCCAA	56.66	0	CCATTGAGTCTCTGCACCTATC	56.99	0	D	TROM_V_135759 denovo
BXA-CKD-7_d	ctcctgctttacaaaaaggaagaataaaaaag	669639	species	Polygonaceae	3615	Bistorta	137670	Bistorta plumosa	669639	13308	GGGCAATCCTGAGCCAA	56.66	0	CCATTGAGTCTCTGCACCTATC	56.99	0	D	TROM_V_300819 denovo
BMB-LA-32_d	ctcctgctttccaaaaaggaagaataaaaaag	371026	species	Polygonaceae	3615	Bistorta	137670	Bistorta vivipara	371026	4441	GGGCAATCCTGAGCCAA	NA	0	CCATTGAGTCTCTGCACCTATC	52.09	0	R	TROM_V_162356 denovo
CDM-BDL-1_d	ctccttttttcaaaagcaagaataaaaaaaag	122298	species	Chenopodiaceae	1804623	Blitum	1307778	Blitum bonus-henricus	122298	76657	GGGCAATCCTGAGCCAA	NA	0	CCTTTGAGTCTCTGCACCTATC	45.29	1	R	TROM_V_112147 denovo
CDM-AUP-2_d	atcttttttttgagaaaatgaaatatataaaatcttttttattatttttaataaagataatatttattatctaatattcaa	1122272	species	Cyperaceae	4609	Blysmopsis	1122271	Blysmopsis rufa	1122272	29631	GGGCAATCCTGAGCCAA	NA	0	CCATCGAGTCTCTGCACCTATC	41.63	1	R	TROM_V_147105 denovo
BXA-CBX-10_d	atcttgtttctacgacga	41922	species	Ophioglossaceae	13828	Botrychium	13829	Botrychium lanceolatum	41922	13479	AGGCAATCCTGAGCCAA	50.77	1	CCATCGAGTCTCTGCACCTATC	49.86	1	D	TROM_V_94027 denovo
CDM-APR-1_d	atcttgtttctacgacga	41931	species	Ophioglossaceae	13828	Botrychium	13829	Botrychium simplex	41931	37421	AGGCAATCCTGAGCCAA	NA	1	CCATCGAGTCTCTGCACCTATC	41.63	1	R	TROM_V_166902 denovo
BXA-BTQ-37_d	atcttctttttgagaaaaagaaatatatatataaaatatttcttatttcagataagaaataatattttttcttatctaatattaaa	241230	species	Cyperaceae	4609	Carex	13398	Carex rostrata	241230	9875	GGGCAATCCTGAGCCAA	NA	0	CCATCGAGTCTCTGCACCTATC	41.63	1	R	TROM_V_165252 denovo
BXA-CJM-122_d	atccgtgttttgagaaaacaagggggttctcgaactagaatacaaaggaaaag	15371	species	Poaceae	4479	Bromus	4501	Bromus inermis	15371	2982	GGGCAATCCTGAGCCAA	NA	0	CCATTGAGTCTCTGCACCTATC	52.09	0	R	TROM_V_135718 denovo
BXA-CJM-220_d	atccgtgttttgagaaaacaagggggttctcgaactagaatacaaaggaaaag	15371	species	Poaceae	4479	Bromus	4501	Bromus inermis	15371	2377	GGGCAATCCTGAGCCAA	NA	0	CCATTGAGTCTCTGCACCTATC	52.09	0	R	TROM_V_135718 denovo
CDM-AUM-3_d	atccgtgttttgagaaaacaaggaggttctcgaactagaatacaaaggaaaag	52147	species	Poaceae	4479	Bromus	4501	Bromus hordeaceus	52147	14165	GGGCAATCCTGAGCCAA	NA	0	CCATTGAGTCTCTGCACCTATC	52.09	0	R	TROM_V_86873 denovo
BXA-CFU-1_d	atcctttatttaatatttaatttacaaaaacaaacaaaggcccagaaggtgaaaaag	1301349	species	Apiaceae	4037	Bupleurum	46366	Bupleurum arcticum	1301349	85538	GGGCAATCCTGAGCCAA	56.66	0	CCATTGAGTCTCTGCACCTATC	56.99	0	D	TROM_V_300960 denovo
CDM-AUI-87_d	atccatgttttgagaaaacaaaggggttctcgaatcgaactagaatacaaaggaaaag	389630	species	Poaceae	4479	Calamagrostis	15376	Calamagrostis arundinacea	389630	4035	GGGCAATCCTGAGCCAA	56.66	0	CCATTGAGTCTCTGCACCTATC	56.99	0	D	TROM_V_49157 denovo
BXA-CCO-2_d	atccgtgttttgagaaaacaaaggggttctcgaatcgaactagaatacaaaggaaaag	52148	species	Poaceae	4479	Calamagrostis	15376	Calamagrostis canadensis	52148	21709	GGGCAATCCTGAGCCAA	56.66	0	CCATTGAGTCTCTGCACCTATC	56.99	0	D	TROM_V_135717 denovo
CDM-AUH-3041_d	atccgtgttttgagaaaacaaaggggttctcgaatcgaactagaatacaaaggaaaag	1155255	species	Poaceae	4479	Calamagrostis	15376	Calamagrostis canescens	1155255	586	GGGCAATCCTGAGCCAA	NA	0	CCATTGAGTCTCTGCACCTATC	52.09	0	R	TROM_V_145900 denovo
CDM-AUH-3041_d.1	atcttctttttgagaaaaagaaatatataaaatatttcttatttcannnnnnnnnnaaaaaagggcaatcctgagccaaatccgtgttttgagaaaacaaaggggttctcgaatcgaactagaatacaaaggaaaag	1155255	species	Poaceae	4479	Calamagrostis	15376	Calamagrostis canescens	1155255	586	GGGCAATCCTGAGCCAA	NA	0	CCATTGAGTCTCTGCACCTATC	52.09	0	R	TROM_V_145900 denovo
BXA-CBS-2_d	atcctatttttcgaaaacaaacaaaggttcataaagacagaataagaatacaaaag	669809	species	Salicaceae	3688	Salix	40685	Salix myrtilloides	669809	44866	GGGCAATCCTGAGCCAA	NA	0	CCATTGAGTCTCTGCACCTATC	52.09	0	R	TROM_V_960387 denovo
BXA-CJL-1_d	atccgtgttttgagaaaacaaaggggttctcgaatcgaactagaatacaaaggaaaag	669640	species	Poaceae	4479	Calamagrostis	15376	Calamagrostis deschampsioides	669640	58254	GGGCAATCCTGAGCCAA	56.66	0	CCATTGAGTCTCTGCACCTATC	56.99	0	D	TROM_V_135716 denovo
BXA-BAM-14_d	atccatgttttgagaaaacaaaggggttctcgaatcgaactagaatacaaaggaaaag	29668	species	Poaceae	4479	Calamagrostis	15376	Calamagrostis epigeios	29668	6879	GGGCAATCCTGAGCCAA	56.66	0	CCATTGAGTCTCTGCACCTATC	56.99	0	D	TROM_V_351305 denovo
BXA-AQT-58_d	atccgtgttttgagaaaacaaaggggttctcgaatcgaactagaatacaaaggaaaag	570167	species	Poaceae	4479	Calamagrostis	15376	Calamagrostis phragmitoides	570167	3714	GGGCAATCCTGAGCCAA	NA	0	CCATTGAGTCTCTGCACCTATC	52.09	0	R	TROM_V_962483 denovo
BXA-BTD-94_d	atcctgtcttttcaaaacaaaggttctaaaaacgaaattaagg	119585	species	Plantaginaceae	156152	Callitriche	13380	Callitriche cophocarpa	119585	2762	GGGCAATCCTGAGCCAA	NA	0	CCATTGAGTCTCTGCACCTATC	52.09	0	R	TROM_V_64793 denovo
BMB-MQ-20_d	atcctgtcttttcaaaacaaaggttccaaaaggaaaattacgg	38788	species	Plantaginaceae	156152	Callitriche	13380	Callitriche hermaphroditica	38788	9669	GGGCAATCCTGAGCCAA	56.66	0	CCATTGAGTCTCTGCACCTATC	56.99	0	D	TROM_V_965527 denovo
BMB-BV-5_d	atcctttttttcgcaaacaaacaaagattccgaaaggtaaaaaaaag	13385	species	Ericaceae	4345	Calluna	13384	Calluna vulgaris	13385	25921	GGGCAATCCTGAGCCAA	56.66	0	CCATTGAGTCTCTGCACCTATC	56.99	0	D	TROM_V_966239 denovo
CDM-AJA-635_d	atccggttttctgacaataacaaaaggttcagaaagcgaaaatcaaaaag	669643	species	Campanulaceae	4381	Campanula	40568	Campanula alaskana	669643	4950	GGGCAATCCTGAGCCAA	NA	0	CCATTGAGTCTCTGCACCTATC	52.09	0	R	TROM_V_135751 denovo
CDM-AOJ-7_d	atccggttttctgccaataacaaaaggttcagaaagcgaaaatcaaaaag	239399	species	Campanulaceae	4381	Campanula	40568	Campanula barbata	239399	18985	GGGCAATCCTGAGCCAA	NA	0	CCATTGAGTCTCTGCACCTATC	52.09	0	R	TROM_V_36908 denovo
BXA-BHT-97_d	atccggttttctgccaataacaaaaggttcagaaagcgaaaatcaaaaag	82281	species	Campanulaceae	4381	Campanula	40568	Campanula glomerata	82281	5144	GGGCAATCCTGAGCCAA	56.66	0	CCATTGAGTCTCTGCACCTATC	56.99	0	D	TROM_V_126635 denovo
BXA-BHV-59_d	atccggttttctgccaataacaaaaggttcagaaagcgaaaatcaaaaag	82281	species	Campanulaceae	4381	Campanula	40568	Campanula glomerata	82281	5170	GGGCAATCCTGAGCCAA	NA	0	CCATTGAGTCTCTGCACCTATC	52.09	0	R	TROM_V_126765 denovo
BXA-CLG-100_d	atccggttttctgacaataacaaaaggttcagaaagcgaaaatcaaaaag	61250	species	Campanulaceae	4381	Campanula	40568	Campanula lasiocarpa	61250	3190	GGGCAATCCTGAGCCAA	56.66	0	CCATTGAGTCTCTGCACCTATC	56.99	0	D	TROM_V_135750 denovo
BXA-BHS-16_d	atccggttttctgccaataacaaaaggttcagaaagcgaaaatcaaaaag	239410	species	Campanulaceae	4381	Campanula	40568	Campanula latifolia	239410	11086	GGGCAATCCTGAGCCAA	NA	0	CCATTGAGTCTCTGCACCTATC	52.09	0	R	TROM_V_965917 denovo
BXA-CCE-16_d	atccggttttctgccaataacaaaaggttcagaaagcgaaaatcaaaaag	239410	species	Campanulaceae	4381	Campanula	40568	Campanula latifolia	239410	11023	GGGCAATCCTGAGCCAA	NA	0	CCATTGAGTCTCTGCACCTATC	52.09	0	R	TROM_V_968319 denovo
BXA-BHR-11_d	atccggttttctgacaataacaaaaggttcagaaagcgaaaagcaaaaag	239416	species	Campanulaceae	4381	Campanula	40568	Campanula persicifolia	239416	10663	GGGCAATCCTGAGCCAA	NA	0	CCATTGAGTCTCTGCACCTATC	52.09	0	R	TROM_V_56439 denovo
BXA-BHQ-34_d	atccggttttctgccaataacaaaaggttcagaaagtgaaaatcaaaaag	209536	species	Campanulaceae	4381	Campanula	40568	Campanula rapunculoides	209536	8230	GGGCAATCCTGAGCCAA	NA	0	CCATTGAGTCTCTGCACCTATC	52.09	0	R	TROM_V_966190 denovo
CDM-AOI-50_d	atccggttttctgccaataacaaaaggttcagaaagcgaaaatcaaaaag	85178	species	Campanulaceae	4381	Campanula	40568	Campanula trachelium	85178	6011	GGGCAATCCTGAGCCAA	56.66	0	CCATTGAGTCTCTGCACCTATC	56.99	0	D	TROM_V_59429 denovo
BXA-BTE-5_d	atccggttttctgacaataacaaaaggttcagaaagcgaaaaag	361405	species	Campanulaceae	4381	Campanula	40568	Campanula uniflora	361405	25481	GGGCAATCCTGAGCCAA	56.66	0	CCATTGAGTCTCTGCACCTATC	56.99	0	D	TROM_V_7140 denovo
CDM-AID-14_d	atccttgtttacgcgaacaaaccagagtttagaaagcgagaaaaaagg	82286	species	Brassicaceae	3700	Cardamine	50460	Cardamine impatiens	82286	14086	GGGCAATCCTGAGCCAA	NA	0	CCATTGAGTCTCTGCACCTATC	52.09	0	R	TROM_V_114495 denovo
BXA-BVN-5_d	atccttgtttacgcgaacaaacctgagtttagaaagcgagaaaaaggg	50465	species	Brassicaceae	3700	Cardamine	50460	Cardamine pratensis	50465	32092	GGGCAATCCTGAGCCAA	56.66	0	CCATTGAGTCTCTGCACCTATC	56.99	0	D	TROM_V_91375 denovo
CDM-AVR-43_d	atcttctttttgagaaaaagaaatatataaaatatttcttatttcagataagaaataatattttttcttatctaatattaaa	140783	species	Cyperaceae	4609	Carex	13398	Carex acutiformis	140783	11073	GGGCAATCCTGAGCCAA	56.66	0	CCATCGAGTCTCTGCACCTATC	49.86	1	D	TROM_V_12114 denovo
CDM-AVR-197_d	tatttttattttcagaaaaagaaatatataacatatttcctattttatatgataaataaaataattcttatctaatattaaa	140783	species	Cyperaceae	4609	Carex	13398	Carex acutiformis	140783	3329	GGGAAATCCTGACCAAA	NA	3	CCATCGAGTCTTTGCACCTATC	29.9	2	R	TROM_V_12114 denovo
CDM-AUG-7_d	atcttctttttgagaaaaagaaatatataaaatatttcttatttcagataagaaataatattttttcttatctaatattaaa	912374	species	Cyperaceae	4609	Carex	13398	Carex adelostoma	912374	10242	GGGCAATCCTGAGCCAA	56.66	0	CCATCGAGTCTCTGCACCTATC	49.86	1	D	TROM_V_90850 denovo
BMB-AR-6_d	atcttctttttgagaaaaagaaatatataaaatatttcttatttcagataagaaataatattttttcttatctaatattaaa	140788	species	Cyperaceae	4609	Carex	13398	Carex aquatilis	140788	20857	GGGCAATCCTGAGCCAA	NA	0	CCATCGAGTCTCTGCACCTATC	41.63	1	R	TROM_V_380244 denovo
BMB-AR-78_d	atatttttattttcagaaaaagaaatatataacatatttcctattttatataataaataaaataattcttatctaatattaaa	140788	species	Cyperaceae	4609	Carex	13398	Carex aquatilis	140788	7088	GGGCAATCCTGAGCAAA	NA	1	CGATCGAGTCTTTGGACCTATC	-1.02	4	R	TROM_V_380244 denovo
BXA-BTN-6_d	atcttctttttgagaaaaagaaatatataaaatatttcttatttcagataagaaataatattttttcttaatctaatattaaa	140788	species	Cyperaceae	4609	Carex	13398	Carex aquatilis	140788	11079	GGGCAATCCTGAGCCAA	NA	0	CCATCGAGTCTCTGCACCTATC	41.63	1	R	TROM_V_165293 old_id 1891466 used_id Carex aquatilis denovo
CDM-AVQ-22_d	atcttctttttgagaaaaagaaatatataaaatatttcttatttccgataagaaatattttatttcttatccaatattaaa	661415	species	Cyperaceae	4609	Carex	13398	Carex arctogena	661415	17072	GGGCAATCCTGAGCCAA	NA	0	CCATCGAGTCTCTGCACCTATC	41.63	1	R	TROM_V_56624 denovo
CDM-AVP-15_d	atcttctttttgagaaaaagaaatatataaaatatttcttatttcagataagaaataatattttttcttatctaatattaaa	912382	species	Cyperaceae	4609	Carex	13398	Carex atherodes	912382	11952	GGGCAATCCTGAGCCAA	NA	0	CCATCGAGTCTCTGCACCTATC	41.63	1	R	TROM_V_56285 denovo
CDM-AOR-1_d	atcttctttttgagaaaaagaaatatatataatatttcttttttcagataagaaataatattttttcttatctaatattaaa	241197	species	Cyperaceae	4609	Carex	13398	Carex atrofusca	241197	36516	GGGCAATCCTGAGCCAA	NA	0	CCATCGAGTCTCTGCACCTATC	41.63	1	R	TROM_V_136185 denovo
BMB-LV-10_d	atcttctttttgagaaaaagaaatatataaaatatttcttatttcagataagaaataatattttttcttatctaatattaaa	241200	species	Cyperaceae	4609	Carex	13398	Carex bigelowii	241200	31675	GGGCAATCCTGAGCCAA	NA	0	CCATCGAGTCTCTGCACCTATC	41.63	1	R	TROM_V_86906 denovo
CDM-APN-9_d	atcttctttttgagaaaaagaaatatagaaaatatttcttatttcagataagaaagaataatatttcttatctaatattaaa	240691	species	Cyperaceae	4609	Carex	13398	Carex brunnescens	240691	21600	GGGCAATCCTGAGCCAA	NA	0	CCATCGAGTCTCTGCACCTATC	41.63	1	R	TROM_V_60149 denovo
BMB-BA-341_d	atcttctttttgagaaaaagaaatatataaaatatttcttatttcagataagaaataatattttttcttatctaatattaaa	241202	species	Cyperaceae	4609	Carex	13398	Carex buxbaumii	241202	3437	GGGCAATCCTGAGCCAA	NA	0	CCATCGAGTCTCTGCACCTATC	41.63	1	R	TROM_V_97061 denovo
BXA-BFB-9_d	atcttctttttgagaaaaagaaatatataaaatatttcttatttcagataagaaataatattttttcttatctaatattaaa	1301351	subspecies	Cyperaceae	4609	Carex	13398	Carex capillaris	241203	11972	GGGCAATCCTGAGCCAA	56.66	0	CCATCGAGTCTCTGCACCTATC	49.86	1	D	TROM_V_202287 denovo
CDM-AUF-4_d	atcttctttttgagaaaaagaaatatataaaatatttcttatttcagataagaaataatattttttcttatctaatattaaa	910631	species	Cyperaceae	4609	Carex	13398	Carex cespitosa	910631	36468	GGGCAATCCTGAGCCAA	56.66	0	CCATCGAGTCTCTGCACCTATC	49.86	1	D	TROM_V_38367 denovo
CDM-AUF-733_d	atatttttatattcagaaaaagaaatatataacatatttcctattttatataataaataaaataattcttatctaatattaaa	910631	species	Cyperaceae	4609	Carex	13398	Carex cespitosa	910631	1960	GGGCAATCCTGAGCAAA	47.92	1	CCATCGAGTCTTTGCACCTATC	42.09	2	D	TROM_V_38367 denovo
CDM-AKM-1_d	atcttctttttgagaaaaagaaatatataaaatatttcttatttcagataagaaataatattttttcttatctaatattaaa	912404	species	Cyperaceae	4609	Carex	13398	Carex concinna	912404	21222	GGGCAATCCTGAGCCAA	56.66	0	CCATCGAGTCTCTGCACCTATC	49.86	1	D	TROM_V_135715 denovo
CDM-ATR-73_d	atcttctttttgagaaaaagaaatatataaaatatttcttatttcagataagaaataatatttcttattatctaatattaaa	241204	species	Cyperaceae	4609	Carex	13398	Carex demissa	241204	9809	GGGCAATCCTGAGCCAA	NA	0	CCATCGAGTCTCTGCACCTATC	41.63	1	R	TROM_V_82194 denovo
BMB-NH-52_d	atcttctttttgagaaaaagaaatatataaaaatatataaaatatttcttatttcagataagaaagaataatatttcttatctaatattaaa	140803	species	Cyperaceae	4609	Carex	13398	Carex diandra	140803	15123	GGGCAATCCTGAGCCAA	NA	0	CCATCGAGTCTCTGCACCTATC	41.63	1	R	TROM_V_960472 denovo
BMB-NG-24_d	atcttctttttgagaaaaagaaatatagaaaatatttcttatttcagataagaaagaataatatttcttatctaatattaaa	111420	species	Cyperaceae	4609	Carex	13398	Carex dioica	111420	26837	GGGCAATCCTGAGCCAA	NA	0	CCATCGAGTCTCTGCACCTATC	41.63	1	R	TROM_V_90346 denovo
CDM-APM-30_d	atcttctttttgagaaaaagaaatatataaaatatttcttatttcagataagaaagaataatatttcttatctaatattaaa	312740	species	Cyperaceae	4609	Carex	13398	Carex disperma	312740	17460	GGGCAATCCTGAGCCAA	NA	0	CCATCGAGTCTCTGCACCTATC	41.63	1	R	TROM_V_74211 denovo
CDM-APL-25_d	atcttctttttgagaaaaagaaatatataaaatatttcttatttcagataagaaagaataatatttcttatctaatattaaa	240695	species	Cyperaceae	4609	Carex	13398	Carex disticha	240695	14878	GGGCAATCCTGAGCCAA	NA	0	CCATCGAGTCTCTGCACCTATC	41.63	1	R	TROM_V_8381 denovo
CDM-APL-6413_d	atcttccttttgataaaaaaatatataaaatatttcttattttagataagaaataaaatatttattatttaatattaaa	240695	species	Cyperaceae	4609	Carex	13398	Carex disticha	240695	405	GGACAATCCTGAGCCAA	NA	1	CCATCGAGTTTCTGCACCTATC	29.9	2	R	TROM_V_8381 denovo
CDM-AHC-5_d	atcttctttttgagaaaaagaaatatataaaatatttcttatttcagataagaaataatattttttcttatctaatattaaa	241206	species	Cyperaceae	4609	Carex	13398	Carex elata	241206	11239	GGGCAATCCTGAGCCAA	56.66	0	CCATCGAGTCTCTGCACCTATC	49.86	1	D	TROM_V_167146 denovo
CDM-AHC-47_d	atatttttattgtcagaaaaagaaatatataacatatttcctattttatataataaataaaataattcttatctaatattaaa	241206	species	Cyperaceae	4609	Carex	13398	Carex elata	241206	4998	GGGCAATCCTGAGCAAA	47.92	1	CCATCGAGTCTTTGCACCTATC	42.09	2	D	TROM_V_167146 denovo
CDM-AUE-2_d	atcttctttttgagaaaaagaaatatataaaatatttcttatttcagataagaaagaatattatttcttatctaatattaaa	240685	species	Cyperaceae	4609	Carex	13398	Carex elongata	240685	20496	GGGCAATCCTGAGCCAA	NA	0	CCATCGAGTCTCTGCACCTATC	41.63	1	R	TROM_V_100852 denovo
BXA-AQK-23_d	atcttctttttgagaaaaagaaataaaagaaatatataaaatatttcttatttcagataagaaataatattttttcttatcttatctaatattaaa	140814	species	Cyperaceae	4609	Carex	13398	Carex flacca	140814	11170	GGGCAATCCTGAGCCAA	56.66	0	CCATCGAGTCTCTGCACCTATC	49.86	1	D	TROM_V_134662 denovo
BXA-ASK-2_d	atcttctttttgagaaaaagaaatatataaaatatttcttatttcagataagaaataatattttttcttatctaatattaaa	1301352	subspecies	Cyperaceae	4609	Carex	13398	Carex fuliginosa	241210	18658	GGGCAATCCTGAGCCAA	NA	0	CCATCGAGTCTCTGCACCTATC	41.63	1	R	TROM_V_380181 denovo
CDM-AUD-21_d	atcttctttttgagaaaaagaaatatataaaatatttcttatttcagataagaaataatattttttcttatctaatattaaa	312744	species	Cyperaceae	4609	Carex	13398	Carex glacialis	312744	29800	GGGCAATCCTGAGCCAA	56.66	0	CCATCGAGTCTCTGCACCTATC	49.86	1	D	TROM_V_968263 denovo
CDM-ASJ-1_d	atcttctttttgagaaaaagaaatatataaaatatttcttatttcagataagaaataatattttttcttatctaatattaaa	140819	species	Cyperaceae	4609	Carex	13398	Carex globularis	140819	24720	GGGCAATCCTGAGCCAA	56.66	0	CCATCGAGTCTCTGCACCTATC	49.86	1	D	TROM_V_200723 denovo
CDM-AEU-9_d	atcttctttttgagaaaaagaaatatataaaatatttcttatttcagataagaaataatattttttcttatctaatattaaa	912436	species	Cyperaceae	4609	Carex	13398	Carex gmelinii	912436	10236	GGGCAATCCTGAGCCAA	56.66	0	CCATTGAGTCTCTGCACCTATC	56.99	0	D	TROM_V_135714 denovo
CDM-AUC-27_d	atcttctttttgagaaaaagaaatatagaaaatatttcttatttcagataagaaacaataagattttttatctaatattaaa	240690	species	Cyperaceae	4609	Carex	13398	Carex heleonastes	240690	21657	GGGCAATCCTGAGCCAA	56.66	0	CCATCGAGTCTCTGCACCTATC	49.86	1	D	TROM_V_135197 denovo
CDM-AUB-4_d	atcttctttttgagaaaaagaaatatataaaatatttcttatttcagataagaaataatattttttcttatctaatattaaa	15193	species	Cyperaceae	4609	Carex	13398	Carex hirta	15193	11754	GGGCAATCCTGAGCCAA	NA	0	CCATCGAGTCTCTGCACCTATC	41.63	1	R	TROM_V_75125 denovo
CDM-AEN-55_d	atcttctttttgagaaaaagaaatatataaaatatttcttatttcagataagaaataatattttttcttatctaatattaaa	669645	species	Cyperaceae	4609	Carex	13398	Carex holostoma	669645	9801	GGGCAATCCTGAGCCAA	NA	0	CCATCGAGTCTCTGCACCTATC	41.63	1	R	TROM_V_135713 denovo
CDM-AUA-13_d	atcttctttttgagaaaaagaaatatatttttgagaaaaagaaatatataaaatatttcttatttcagataagaaataatatttcttattatctaatattaaa	13399	species	Cyperaceae	4609	Carex	13398	Carex hostiana	13399	10999	GGGCAATCCTGAGCCAA	56.66	0	CCATCGAGTCTCTGCACCTATC	49.86	1	D	TROM_V_21704 denovo
BXA-BAQ-2_d	atcttctttttgagaaaaagaaatatataaaatatttcttatttcagataagaaataatattttttcttatctaatattaaa	669646	species	Cyperaceae	4609	Carex	13398	Carex krausei	669646	24409	GGGCAATCCTGAGCCAA	NA	0	CCATCGAGTCTCTGCACCTATC	41.63	1	R	TROM_V_351120 denovo
BXA-BAQ-94_d	acatttttattttcagaaaaagaaatatataacatatttcctattttatataataaataaaataattctgatctaatattaaa	669646	species	Cyperaceae	4609	Carex	13398	Carex krausei	669646	7151	GGGCAATCCTGAGCAAA	47.92	1	CCATCGAGTCTTTGCACCTTTC	35.13	3	D	TROM_V_351120 denovo
BMB-NE-18_d	atcttcttttttagaaaaagaaatatagaaaatatttcttatttcagataagaaagaataatattttttatctaatattaaa	240688	species	Cyperaceae	4609	Carex	13398	Carex lachenalii	240688	26735	GGGCAATCCTGAGCCAA	56.66	0	CCATCGAGTCTCTGCACCTATC	49.86	1	D	TROM_V_148602 denovo
CDM-ATX-5_d	atcttctttttgagaaaaagaaatattttgagaaaaagaaatatataaaatatttcttatttcagataagaaataatattttttcttatctaatattaaa	241213	species	Cyperaceae	4609	Carex	13398	Carex lasiocarpa	241213	11758	GGGCAATCCTGAGCCAA	NA	0	CCATCGAGTCTCTGCACCTATC	41.63	1	R	TROM_V_89484 denovo
CDM-ATW-21_d	atcttctttttgataaaaagaaatatatcaaatatttcttatttcagataagaaataatattttttcttatctaatattaaa	418171	species	Cyperaceae	4609	Carex	13398	Carex laxa	418171	18693	GGGCAATCCTGAGCCAA	NA	0	CCATCGAGTCTCTGCACCTATC	41.63	1	R	TROM_V_960397 denovo
CDM-AST-3_d	atcttctttttgagaaaaagaaatatataaaatatttcttatttcagataagaaagaataatatttcttatctaatattaaa	372273	species	Cyperaceae	4609	Carex	13398	Carex leporina	372273	58395	GGGCAATCCTGAGCCAA	NA	0	CCATCGAGTCTCTGCACCTATC	41.63	1	R	TROM_V_961822 denovo
CDM-ATV-3608_d	atcttctttttgagaaaaagaaatatagaaaatatttcttatttcagataagaaagaataatatttcttatctaatattaaa	240664	species	Cyperaceae	4609	Carex	13398	Carex ligerica	240664	311	GGGCAATCCTGAGCCAA	NA	0	CCATTGAGTCTCTGCACCTATC	52.09	0	R	TROM_V_75595 denovo
BMB-BN-1_d	atcttctttttgagaaaaagaaatatatcaaatatttcttatttcagataagaaataatattttttcttatctaatattaaa	312751	species	Cyperaceae	4609	Carex	13398	Carex livida	312751	52016	GGGCAATCCTGAGCCAA	NA	0	CCATCGAGTCTCTGCACCTATC	41.63	1	R	TROM_V_961851 denovo
CDM-ATU-2_d	atcttctttttgagaaaaagaaatatagaaaatatttcttatttcagataagaaagaataatattttttatctaatattaaa	240689	species	Cyperaceae	4609	Carex	13398	Carex loliacea	240689	21543	GGGCAATCCTGAGCCAA	56.66	0	CCATCGAGTCTCTGCACCTATC	49.86	1	D	TROM_V_90669 denovo
CDM-ATT-6_d	atcttctttttgagaaaaagaaatatataaaatatttcttatttcagataagaaataatattttttcttatctaatattaaa	657479	species	Cyperaceae	4609	Carex	13398	Carex lyngbyei	657479	11095	GGGCAATCCTGAGCCAA	56.66	0	CCATCGAGTCTCTGCACCTATC	49.86	1	D	TROM_V_73765 denovo
CDM-ATY-2_d	atcttctttttgagaaaaagaaatatataaaatatttcttatttcagataagaaagaatattatttcttatctaatattaaa	240686	species	Cyperaceae	4609	Carex	13398	Carex macloviana	240686	20496	GGGCAATCCTGAGCCAA	NA	0	CCATCGAGTCTCTGCACCTATC	41.63	1	R	TROM_V_174075 denovo
CDM-AKG-3_d	atcttctttttgagaaaaagaaatatagaaaatatttcttatttcagataagaaagaataatattttttatctaatattaaa	741073	subspecies	Cyperaceae	4609	Carex	13398	Carex marina	661416	21572	GGGCAATCCTGAGCCAA	56.66	0	CCATCGAGTCTCTGCACCTATC	49.86	1	D	TROM_V_135712 denovo
BMB-BQ-69_d	atcttctttttgagaaaaagaaatatataaaatatttcttatttcagataagaaagaaataatatttcttatctaatattaaa	240694	species	Cyperaceae	4609	Carex	13398	Carex maritima	240694	7918	GGGCAATCCTGAGCCAA	56.66	0	CCATCGAGTCTCTGCACCTATC	49.86	1	D	TROM_V_92881 denovo
CDM-AET-10_d	atcttctttttgagaaaaagaaatatataaaatatttcttatttcagataagaaataatattttttcttatctaatattaaa	661417	species	Cyperaceae	4609	Carex	13398	Carex membranacea	661417	9644	GGGCAATCCTGAGCCAA	56.66	0	CCATCGAGTCTCTGCACCTATC	49.86	1	D	TROM_V_135711 denovo
CDM-AOV-30_d	atcttctttttgagaaaaagaaatatataaaatatttcttatttcagataagaaagaataatattttcttatctaatattaaa	140838	species	Cyperaceae	4609	Carex	13398	Carex muricata	140838	15015	GGGCAATCCTGAGCCAA	NA	0	CCATCGAGTCTCTGCACCTATC	41.63	1	R	TROM_V_89846 denovo
CDM-ASY-18_d	atcttctttttgagaaaaagaaatatataaaatatttcttatttcagataagaaatattttatttcttatctaatattaaa	234460	species	Cyperaceae	4609	Carex	13398	Carex nardina	234460	31578	GGGCAATCCTGAGCCAA	NA	0	CCATCGAGTCTCTGCACCTATC	41.63	1	R	TROM_V_965771 denovo
BXA-ASI-92_d	atcttctttttgagaaaaagaaatatataaaatatttcttatttcagataagaaatattttatttcttatctaatattaaa	1443518	subspecies	Cyperaceae	4609	Carex	13398	Carex nardina	234460	7557	GGGCAATCCTGAGCCAA	NA	0	CCATCGAGTCTCTGCACCTATC	41.63	1	R	TROM_V_202173 denovo
BXA-CAF-1_d	atcccgttttatgaaaacaaaggtttcagaaagcgagaataaataagg	32218	species	Rosaceae	3745	Alchemilla	23138	Alchemilla mollis	32218	72343	GGGCAATCCTGAGCCAA	56.66	0	CCATTGAGTCTCTGCACCTATC	56.99	0	D	TROM_V_149851 denovo
CDM-ASX-1_d	atcttctttttgagaaaaagaaatatataaaatatttcttatttcagataagaaataatattttttcttatctaatattaaa	301496	subspecies	Cyperaceae	4609	Carex	13398	Carex nigra	234464	36689	GGGCAATCCTGAGCCAA	56.66	0	CCATCGAGTCTCTGCACCTATC	49.86	1	D	TROM_V_162372 denovo
BMB-BT-2_d	atcttctttttgagaaaaagaaatatataaaatatttcttatttcagataagaaataatattttttcttatctaatattaaa	1500773	subspecies	Cyperaceae	4609	Carex	13398	Carex norvegica	241220	35205	GGGCAATCCTGAGCCAA	NA	0	CCATTGAGTCTCTGCACCTATC	52.09	0	R	TROM_V_162292 denovo
BMB-BT-1506_d	atattattattttcagaaaaaaatatatataacatcttatctaatattaaa	1500773	subspecies	Cyperaceae	4609	Carex	13398	Carex norvegica	241220	1492	GGGCAATCCTGAGCAAA	47.92	1	CCATCGAGTCTTTGCACCTATC	42.09	2	D	TROM_V_162292 denovo
CDM-ARF-4_d	atcttctttttgagaaaaagaaatatataaaatatttcttatttcagataagaaatattttatttcttatctaatattaaa	100284	species	Cyperaceae	4609	Carex	13398	Carex obtusata	100284	13513	GGGCAATCCTGAGCCAA	NA	0	CCATCGAGTCTCTGCACCTATC	41.63	1	R	TROM_V_136183 denovo
CDM-ASS-16_d	atcttctttttgagaaaaagaaatatataaaaatataaaatatttcttatttcagataagaaataatattttttcttatctaatattaaa	644193	species	Cyperaceae	4609	Carex	13398	Carex paleacea	644193	30759	GGGCAATCCTGAGCCAA	NA	0	CCATCGAGTCTCTGCACCTATC	41.63	1	R	TROM_V_966488 denovo
BMB-KV-2_d	atcttctttttgagaaaaagaaatatataaaagatttcttatttcagataagaaataatattttttcttatctaatattaaa	140842	species	Cyperaceae	4609	Carex	13398	Carex pallescens	140842	19436	GGGCAATCCTGAGCCAA	56.66	0	CCATCGAGTCTCTGCACCTATC	49.86	1	D	TROM_V_961999 denovo
BMB-H-2_d	atcttctttttgataaaaagaaatatatcaaatatttcttatttcagataagaaataatattttttcttatctaatattaaa	241224	species	Cyperaceae	4609	Carex	13398	Carex panicea	241224	36504	GGGCAATCCTGAGCCAA	NA	0	CCATCGAGTCTCTGCACCTATC	41.63	1	R	TROM_V_124143 denovo
BMB-H-170_d	atatttttattttcagaaaaagaaatatataacatatttcctattttatataataaataaaataattcttatctaatattaaa	241224	species	Cyperaceae	4609	Carex	13398	Carex panicea	241224	5984	GGGCAATCCTGAGCAAA	47.92	1	CCATCGAGTCTTTGCACCTATC	42.09	2	D	TROM_V_124143 denovo
BMB-NI-7_d	atcttgattttgagaaaagtcgaaccactacaatatagttattgaataaaaaa	140843	species	Cyperaceae	4609	Carex	13398	Carex pauciflora	140843	56205	GGGCAATCCTGAGCCCA	NA	1	GCTTACAGTCTCTGCACCTATC	25.59	4	R	TROM_V_960463 denovo
BMB-NI-36_d	atcttctttttgagaaaaagaaatatataaaatatttcttatttcagataagaaatattttatttcttatctaatattaaa	140843	species	Cyperaceae	4609	Carex	13398	Carex pauciflora	140843	13676	GGGCAATCCTGAGCCAA	NA	0	CCATCGAGTCTCTGCACCTATC	41.63	1	R	TROM_V_960463 denovo
CDM-ASW-12_d	atcttctttttgagaaaaagaaatatataagatatttcttatttcagataagaaataatattttttcttatctaatattaaa	1220818	species	Cyperaceae	4609	Carex	13398	Carex pediformis	1220818	10886	GGGCAATCCTGAGCCAA	56.66	0	CCATCGAGTCTCTGCACCTATC	49.86	1	D	TROM_V_72629 denovo
CDM-ASV-9_d	atcttctttttgagaaaaagaaatatataagatatttcttatttcagataagaaataatattttttcttatctaatattaaa	1220818	species	Cyperaceae	4609	Carex	13398	Carex pediformis	1220818	10886	GGGCAATCCTGAGCCAA	56.66	0	CCATCGAGTCTCTGCACCTATC	49.86	1	D	TROM_V_45430 denovo
CDM-AOT-12_d	atcttctttttgagaaaaagaaatatataaaatatttcttatttcagataagaaataatattttttcttatctaatattaaa	140848	species	Cyperaceae	4609	Carex	13398	Carex pilulifera	140848	22835	GGGCAATCCTGAGCCAA	NA	0	CCATCGAGTCTCTGCACCTATC	41.63	1	R	TROM_V_103356 denovo
CDM-AKO-8_d	atcttctttttgagaaaaagaaatatataaaatatttcttatttcagataagaaataatattttttcttatctaatattaaa	140850	species	Cyperaceae	4609	Carex	13398	Carex podocarpa	140850	11292	GGGCAATCCTGAGCCAA	56.66	0	CCATCGAGTCTCTGCACCTATC	49.86	1	D	TROM_V_135708 denovo
BXA-CJK-1_d	atcttctttttgagaaaaagaaatatataaaatatttcttatttcagataagaaagaataatatttcttatctaatattaaa	314457	species	Cyperaceae	4609	Carex	13398	Carex praticola	314457	53375	GGGCAATCCTGAGCCAA	56.66	0	CCATCGAGTCTCTGCACCTATC	49.86	1	D	TROM_V_135707 denovo
BXA-BTR-6_d	atcttctttttgagaaaaagaaatatataaaatatttcttatttcagataagaaataatattttttcttatctaatattaaa	241228	species	Cyperaceae	4609	Carex	13398	Carex rariflora	241228	11158	GGGCAATCCTGAGCCAA	56.66	0	CCATCGAGTCTCTGCACCTATC	49.86	1	D	TROM_V_30772 denovo
CDM-APK-34_d	atcttctttttgagaaaaagaaatatataaaatatttcttatttcagataagaaagaataatatttcttatctaatattaaa	234465	species	Cyperaceae	4609	Carex	13398	Carex remota	234465	14921	GGGCAATCCTGAGCCAA	NA	0	CCATTGAGTCTCTGCACCTATC	52.09	0	R	TROM_V_46632 denovo
CDM-ASM-43_d	atcttctttttgagaaaaagaaatatatatataaaatatttcttatttcagataagaaataatattttttcttatctaatattaaa	241230	species	Cyperaceae	4609	Carex	13398	Carex rostrata	241230	9642	GGGCAATCCTGAGCCAA	NA	0	CCATCGAGTCTCTGCACCTATC	41.63	1	R	TROM_V_962020 denovo
CDM-ATE-52_d	atcttctttttgagaaaaagaaatatatatataaaatatttcttatttcagataagaaataatattttttcttatctaatattaaa	669651	species	Cyperaceae	4609	Carex	13398	Carex rotundata	669651	9654	GGGCAATCCTGAGCCAA	56.66	0	CCATTGAGTCTCTGCACCTATC	56.99	0	D	TROM_V_136132 denovo
BXA-CBV-1_d	atccagtattacttgaataaatttaaatgaatttaaggcgatgagacga	169379	species	Aspleniaceae	41972	Asplenium	32071	Asplenium ruta-muraria	169379	57088	AGGCAATCCTGAGCCAA	NA	1	CCGTCGAGTCTCTGTACCTATC	23.02	3	R	TROM_V_84407 denovo
BMB-AI-9_d	atcttctttttgagaaaaagaaatatataaaatatttcttatttcagataagaaatattttatttcttatctaatattaaa	100286	species	Cyperaceae	4609	Carex	13398	Carex rupestris	100286	38271	GGGCAATCCTGAGCCAA	NA	0	CCATCGAGTCTCTGCACCTATC	41.63	1	R	TROM_V_6237 denovo
BXA-BLG-1_d	atcttctttttgagaaaaagaaatatataaaatatttcttatttcagataagaaataatattttttcttatctaatattaaa	241231	species	Cyperaceae	4609	Carex	13398	Carex saxatilis	241231	36475	GGGCAATCCTGAGCCAA	NA	0	CCATCGAGTCTCTGCACCTATC	41.63	1	R	TROM_V_965659 denovo
CDM-ASL-52_d	atcttctttttgagaaaaagaaatatataaaatatttcttatttcagataagaaataatattttttcttatctaatattaaa	1200292	subspecies	Cyperaceae	4609	Carex	13398	Carex saxatilis	241231	9647	GGGCAATCCTGAGCCAA	NA	0	CCATCGAGTCTCTGCACCTATC	41.63	1	R	TROM_V_140903 denovo
CDM-ASL-111_d	attttttttattttcagaaaaagaaatatataacatatttcctattttatataataaataaaataattcttacctaatattaaa	1200292	subspecies	Cyperaceae	4609	Carex	13398	Carex saxatilis	241231	5127	GGGCAATCTTGTGCAAA	NA	3	CCATCGAGTCTTTGCACCTATC	29.9	2	R	TROM_V_140903 denovo
CDM-ARD-54_d	atcttctttttgagaaaaagaaatatataaaatatttcttatttcagataagaaataatattttttcttatctaatattaaa	69867	species	Cyperaceae	4609	Carex	13398	Carex scirpoidea	69867	10682	GGGCAATCCTGAGCCAA	NA	0	CCATCGAGTCTCTGCACCTATC	41.63	1	R	TROM_V_200693 denovo
CDM-ASE-1_d	atcttctttttgagaaaaagaaatatataaaatatttcttatttcagataagaaataatattttttcttatctaatattaaa	69867	species	Cyperaceae	4609	Carex	13398	Carex scirpoidea	69867	35496	GGGCAATCCTGAGCCAA	56.66	0	CCATCGAGTCTCTGCACCTATC	49.86	1	D	TROM_V_93004 denovo
CDM-ASD-55_d	atcttctttttgagaaaaagaaatatataaaatatttcttatttcagataagaaataatatttcttattatctaatattaaa	483235	subspecies	Cyperaceae	4609	Carex	13398	Carex viridula	241237	12647	GGGCAATCCTGAGCCAA	NA	0	CCATCGAGTCTCTGCACCTATC	41.63	1	R	TROM_V_134616 denovo
CDM-ASA-1_d	atcttctttttgagaaaaagaaatatataaaaatataaaatatttcttatttcagataagaaataatattttttcttatctaatattaaa	657491	species	Cyperaceae	4609	Carex	13398	Carex subspathacea	657491	30759	GGGCAATCCTGAGCCAA	NA	0	CCATCGAGTCTCTGCACCTATC	41.63	1	R	TROM_V_967971 denovo
CDM-AER-1_d	atcttctttttgagaaaaagaaatatataaaatatttcttatttcagataagaaataatattttttcttatctaatgttaaa	662093	varietas	Cyperaceae	4609	Carex	13398	Carex supina	140858	38070	GGGCAATCCTGAGCCAA	NA	0	CCATCGAGTCTCTGCACCTATC	41.63	1	R	TROM_V_135698 denovo
CDM-ARZ-21_d	atcttctttttgagaaaaagaaatatataaaatatttcttatttcagataagaaataatattttttcttatctaatattaaa	241234	species	Cyperaceae	4609	Carex	13398	Carex sylvatica	241234	11963	GGGCAATCCTGAGCCAA	56.66	0	CCATCGAGTCTCTGCACCTATC	49.86	1	D	TROM_V_89859 denovo
[truncated: 469 more rows]
