# Supplementary material for: Potential plant extinctions with the loss of the Pleistocene mammoth steppe
Source: Nat Commun. 2025 Jan 14;16:645. doi: 10.1038/s41467-024-55542-x (PMC11733255; doi:10.1038/s41467-024-55542-x)
Supplement: Supplementary file 8 — Supplementary Data 5 [file 41467_2024_55542_MOESM8_ESM.zip › 1_GBIF_to_NCBI_taxonomy_data/2022-05-11_embl143_GH_datatable.csv]

ID	Seq	count	taxid	LCA_taxid	rank	scientific_name	superkingdom_name	superkingdom	family_name	family	genus_name	genus	species_name	species	seq_length	seq_length_ori	forward_match	forward_tm	forward_error	reverse_match	reverse_tm	reverse_error	strand	LCA_score
JN699628	atcgcggcgagcgatggggccacgctgggagccctggccaaggtgctcgacatgccggaactcatcccggcgtagagctggctggcagcttggggagggcatcgcggggcaacctgcggtgcctttccttggtggccagatggacacccacacg	1	1088864	1088864	no rank	Mycobacterium phage Bongo	Viruses	10239	Siphoviridae	10699	Bongovirus	1983744	Mycobacterium virus Bongo	1983750	154	80228	gggcaatccgtggcgac	NA	5	ccattgtgtctcttcccttct	13.8390318504672	5	R	1
MK373787	tagcaaaagggctagacaaaattgcgaactggaaaactcgtgcatctaactggattcgtggtgttgataataaagaagcactaacgactgatgaagagagagcagaggaagaagaaaaattaaagcaactttctccggaggaagctaaaattgctttaatgaaagctaatgaagctcgtgctgctatgaatcgttttgatgaatacgctaattcagct	1	2508179	2562645	species	Escherichia phage vB_EcoM_G8	Viruses	10239	Myoviridae	10662	Tequatrovirus	10663	Escherichia phage vB_EcoM_G8	2508179	218	169650	tggcgatcttggtccaa	10.9208388550542	5	ccgttgagtctttactcatatc	17.3219036641701	5	D	0.986238532110092
MN013085	ctcgatgtactcaccgtcacgcttcgcatcaccagcgtaaggccgtgtcattacgaccagaccagtcgcctcgattactgcctcaatcagacggataccaacgtgcacagtctcctcattctgccacgcagtccactcagtcttaagcactttggtctcaaccagtttgctctcaacggcctgcatgaacgccttcttgtagaccatgcccacacgcttattcagctgctctttaacgtgcttcttaaagtgctttgcctcctcatcgcggatacgaccgaagcgcatctcatcctcaatcgagcgaccaatcttgaacgctacgtttgtgacgttggtgtgctcctctttggtcaggcacacaaggataaccttcagcgcaatcactgccacggaatc…	1	2591373	2591373	species	Klebsiella phage vB_KpnP_NahiliMali	Viruses	10239	Autographiviridae	2731643	Ningirsuvirus	2732688	Klebsiella phage vB_KpnP_NahiliMali	2591373	478	39556	acgtactcctcagccaa	NA	5	ccctaaagtctctgcacgtat	23.6141781406951	5	R	1
HE663493	cgtggtgagcggcg	1	1150469	1150469	strain	Pararhodospirillum photometricum DSM 122	Bacteria	2	Rhodospirillaceae	41295	Pararhodospirillum	1612157	Pararhodospirillum photometricum	1084	14	3876289	gagtagtcctgggccac	1.02928936429322	5	cccttgagccgctacacctgtc	15.1743475897574	5	D	1
HF545616	ggtcttcacagccgatgaacaatctcagccgatttggcctgaatcggctaaatcgcttttagttgcgatgattttatatttgcttgaaaagggatatgacgatggcaatcttgctaatgtttccatgtattcaatatacaaccttttcgttgagttcggaacggaaaa	1	1160721	1160721	species	Ruminococcus bicirculans	Bacteria	2	Ruminococcaceae	541000	Ruminococcus	1263	Ruminococcus bicirculans	1160721	168	2240877	gtgcaatcgttagcaac	NA	5	ccattgactatctgcacctca	29.4634301418506	5	R	1
HF545616	aacggctataaagtagtgttcctaaatctgcgtgatacaaatatgtcatcgttatggaatccgcttcaaaaagccattgatgaatacaaaaaggcaagagataataatgaggacctcgacaaaactatagacgaagtgcaatcgttagcaacggtcttcacagccgatgaacaatctcagccgatttggcctgaatcggctaaatcgcttttagttgcgatgattttatatttgcttgaaaagggatatgacgatggcaatcttgctaatgtttccatgtattcaatatacaaccttttcgttgagttcggaacggaaaa	1	1160721	1160721	species	Ruminococcus bicirculans	Bacteria	2	Ruminococcaceae	541000	Ruminococcus	1263	Ruminococcus bicirculans	1160721	320	2240877	cggctatgctgagggaa	NA	5	ccattgactatctgcacctca	29.4634301418506	5	R	1
HF569170	gcccaaaaattttagatttgcgattttagatttgcgattaatcttcaatccaaaattcaaaatctaaaatccaaaattgag	1	414688	1177	species	Nostoc sp. 'Peltigera leucophlebia cyanobiont'	Bacteria	2	Nostocaceae	1162	Nostoc	1177	Nostoc sp. 'Peltigera leucophlebia cyanobiont'	414688	81	351	tggcaatcctgagccaa	51.1297956199731	1	ccgtcgggtctctgcaccttcc	26.7575360891802	5	D	1
HG941718	acattaaacaaatcgcccgttacgctaccgatgataataatcatgaaggcgcgctgaatgtgattcaggcggtgctggaaaataaaccgccgtttaatctttgattatcaccaattcagtttattgagaaagtgcatgtcattataccggatacggcgtgaccgccttatttggcatacaaaatcatgaaaattcaatatattgcgatacactaccaggcctgataagcgtagcgcaccaggcaatcttgcgtttgtcatcagtttcagtagccctgaccatatcagggctactgataataacttactcgatccctttactacgcaggtaatcttcgtaattaccgctaaagtcgatcacgcgttccggggtgatttccagaatacgggtcgccaggga…	1	941322	562	strain	Escherichia coli O25b:H4-ST131	Bacteria	2	Enterobacteriaceae	543	Escherichia	561	Escherichia coli	562	458	5109767	gagcaatgctgcggaaa	NA	5	ccattgagtcgctgaacatgg	35.7041659538946	5	R	1
HG965802	acctctcttgaaagagga	1	38323	38323	species	Bartonella henselae	Bacteria	2	Bartonellaceae	772	Bartonella	773	Bartonella henselae	38323	18	1905383	tgccaatcccgagccaa	20.2056282629176	3	ccgttcagtctctacaccttcc	15.7613429105073	5	D	1
HG969191	acctctcttgaaagagga	1	38323	38323	species	Bartonella henselae	Bacteria	2	Bartonellaceae	772	Bartonella	773	Bartonella henselae	38323	18	1975503	tgccaatcccgagccaa	20.2056282629176	3	ccgttcagtctctacaccttcc	15.7613429105073	5	D	1
HG969192	gcctctcttcgcatgaga	1	85701	85701	species	Bartonella tribocorum	Bacteria	2	Bartonellaceae	772	Bartonella	773	Bartonella tribocorum	85701	18	2609404	tgccaatcccgagccaa	20.2056282629176	3	ccgttcagtctctacaccttcc	15.7613429105073	5	D	1
HG977193	gcctgttttaaaaaaacaag	1	165694	165694	species	Bartonella schoenbuchensis	Bacteria	2	Bartonellaceae	772	Bartonella	773	Bartonella schoenbuchensis	165694	20	378736	tgccaatcccgagccaa	NA	3	ccgttcagtctctacaccttc	14.2531343412397	5	R	1
HG977194	gcctgttttaaaaaaacaa	1	165694	165694	species	Bartonella schoenbuchensis	Bacteria	2	Bartonellaceae	772	Bartonella	773	Bartonella schoenbuchensis	165694	19	188938	tgccaatcccgagccaa	20.2056282629176	3	ccgttcagtctctacaccttcc	15.7613429105073	5	D	1
HM448482	gcccaaaaattttagatttgcgatttgagatttgtgattaatcttcaatccaaaattcaaaatctaaaatccaaaattgag	1	198970	1177	species	Nostoc sp. 'Nephroma bellum cyanobiont'	Bacteria	2	Nostocaceae	1162	Nostoc	1177	Nostoc sp. 'Nephroma bellum cyanobiont'	198970	81	350	tggcaatcctgagccaa	51.1297956199731	1	ccgtcgggtctctgcaccttcc	26.7575360891802	5	D	1
HM448483	gcccaaaaattttagatttgcgatttgagatttgtgattaatcttcaatccaaaattcaaaatctaaaatccaaaattgag	1	198970	1177	species	Nostoc sp. 'Nephroma bellum cyanobiont'	Bacteria	2	Nostocaceae	1162	Nostoc	1177	Nostoc sp. 'Nephroma bellum cyanobiont'	198970	81	350	tggcaatcctgagccaa	51.1297956199731	1	ccgtcgggtctctgcaccttcc	26.7575360891802	5	D	1
HM448484	gcccaaaaattttagatttgcgatttgagatttgtgattaatcttcaatccaaaattcaaaatctaaaatccaaaattgag	1	198970	1177	species	Nostoc sp. 'Nephroma bellum cyanobiont'	Bacteria	2	Nostocaceae	1162	Nostoc	1177	Nostoc sp. 'Nephroma bellum cyanobiont'	198970	81	350	tggcaatcctgagccaa	51.1297956199731	1	ccgtcgggtctctgcaccttcc	26.7575360891802	5	D	1
HM448485	gcccaaaaattttagatttgcgatttgagatttgtgattaatcttcaatccaaaattcaaaatctaaaatccaaaattgag	1	198970	1177	species	Nostoc sp. 'Nephroma bellum cyanobiont'	Bacteria	2	Nostocaceae	1162	Nostoc	1177	Nostoc sp. 'Nephroma bellum cyanobiont'	198970	81	350	tggcaatcctgagccaa	51.1297956199731	1	ccgtcgggtctctgcaccttcc	26.7575360891802	5	D	1
HM448486	gcccaaaaattttagatttgcgatttgagatttgtgattaatcttcaatccaaaattcaaaatctaaaatccaaaattgag	1	198970	1177	species	Nostoc sp. 'Nephroma bellum cyanobiont'	Bacteria	2	Nostocaceae	1162	Nostoc	1177	Nostoc sp. 'Nephroma bellum cyanobiont'	198970	81	350	tggcaatcctgagccaa	51.1297956199731	1	ccgtcgggtctctgcaccttcc	26.7575360891802	5	D	1
HM448487	gcccaaaaattttagatttgcgatttgagatttgtgattaatcttcaatccaaaattcaaaatctaaaatccaaaattgag	1	198970	1177	species	Nostoc sp. 'Nephroma bellum cyanobiont'	Bacteria	2	Nostocaceae	1162	Nostoc	1177	Nostoc sp. 'Nephroma bellum cyanobiont'	198970	81	350	tggcaatcctgagccaa	51.1297956199731	1	ccgtcgggtctctgcaccttcc	26.7575360891802	5	D	1
HM448488	gcccaaaaattttagatttgcgatttgagatttgtgattaatcttcaatccaaaattcaaaatctaaaatccaaaattgag	1	198970	1177	species	Nostoc sp. 'Nephroma bellum cyanobiont'	Bacteria	2	Nostocaceae	1162	Nostoc	1177	Nostoc sp. 'Nephroma bellum cyanobiont'	198970	81	350	tggcaatcctgagccaa	51.1297956199731	1	ccgtcgggtctctgcaccttcc	26.7575360891802	5	D	1
HM448489	gcccaaaaattttagatttgcgatttgagatttgtgattaatcttcaatccaaaattcaaaatctaaaatccaaaattgag	1	198970	1177	species	Nostoc sp. 'Nephroma bellum cyanobiont'	Bacteria	2	Nostocaceae	1162	Nostoc	1177	Nostoc sp. 'Nephroma bellum cyanobiont'	198970	81	350	tggcaatcctgagccaa	51.1297956199731	1	ccgtcgggtctctgcaccttcc	26.7575360891802	5	D	1
HM448490	gcccaaaaattttagatttgcgatttgagatttgtgattaatcttcaatccaaaattcaaaatctaaaatccaaaattgag	1	198970	1177	species	Nostoc sp. 'Nephroma bellum cyanobiont'	Bacteria	2	Nostocaceae	1162	Nostoc	1177	Nostoc sp. 'Nephroma bellum cyanobiont'	198970	81	350	tggcaatcctgagccaa	51.1297956199731	1	ccgtcgggtctctgcaccttcc	26.7575360891802	5	D	1
HM448491	gcccaaaaattttagatttgcgatttgagatttgtgattaatcttcaatccaaaattcaaaatctaaaatccaaaattgag	1	198970	1177	species	Nostoc sp. 'Nephroma bellum cyanobiont'	Bacteria	2	Nostocaceae	1162	Nostoc	1177	Nostoc sp. 'Nephroma bellum cyanobiont'	198970	81	350	tggcaatcctgagccaa	51.1297956199731	1	ccgtcgggtctctgcaccttcc	26.7575360891802	5	D	1
HM448492	gcccaaaaattttagatttgcgatttgagatttgtgattaatcttcaatccaaaattcaaaatctaaaatccaaaattgag	1	198970	1177	species	Nostoc sp. 'Nephroma bellum cyanobiont'	Bacteria	2	Nostocaceae	1162	Nostoc	1177	Nostoc sp. 'Nephroma bellum cyanobiont'	198970	81	297	tggcaatcctgagccaa	51.1297956199731	1	ccgtcgggtctctgcaccttcc	26.7575360891802	5	D	1
HM448493	gcccaaaaattttagatttgcgatttgagatttgtgattaatcttcaatccaaaattcaaaatctaaaatccaaaattgag	1	198970	1177	species	Nostoc sp. 'Nephroma bellum cyanobiont'	Bacteria	2	Nostocaceae	1162	Nostoc	1177	Nostoc sp. 'Nephroma bellum cyanobiont'	198970	81	289	tggcaatcctgagccaa	51.1297956199731	1	ccgtcgggtctctgcaccttcc	26.7575360891802	5	D	1
HM448494	gcccaaaaattttagatttgcgatttgagatttgtgattaatcttcaatccaaaattcaaaatctaaaatccaaaattgag	1	198970	1177	species	Nostoc sp. 'Nephroma bellum cyanobiont'	Bacteria	2	Nostocaceae	1162	Nostoc	1177	Nostoc sp. 'Nephroma bellum cyanobiont'	198970	81	350	tggcaatcctgagccaa	51.1297956199731	1	ccgtcgggtctctgcaccttcc	26.7575360891802	5	D	1
HM448495	gcccaaaaattttagatttgcgatttgagatttgtgattaatcttcaatccaaaattcaaaatctaaaatccaaaattgag	1	198970	1177	species	Nostoc sp. 'Nephroma bellum cyanobiont'	Bacteria	2	Nostocaceae	1162	Nostoc	1177	Nostoc sp. 'Nephroma bellum cyanobiont'	198970	81	350	tggcaatcctgagccaa	51.1297956199731	1	ccgtcgggtctctgcaccttcc	26.7575360891802	5	D	1
HM448496	gcccaaaaattttagatttgcgatttgagatttgtgattaatcttcaatccaaaattcaaaatctaaaatccaaaattgag	1	198970	1177	species	Nostoc sp. 'Nephroma bellum cyanobiont'	Bacteria	2	Nostocaceae	1162	Nostoc	1177	Nostoc sp. 'Nephroma bellum cyanobiont'	198970	81	350	tggcaatcctgagccaa	51.1297956199731	1	ccgtcgggtctctgcaccttcc	26.7575360891802	5	D	1
HM448497	gcccaaaaattttagatttgcgatttgagatttgtgattaatcttcaatccaaaattcaaaatctaaaatccaaaattgag	1	198970	1177	species	Nostoc sp. 'Nephroma bellum cyanobiont'	Bacteria	2	Nostocaceae	1162	Nostoc	1177	Nostoc sp. 'Nephroma bellum cyanobiont'	198970	81	350	tggcaatcctgagccaa	51.1297956199731	1	ccgtcgggtctctgcaccttcc	26.7575360891802	5	D	1
HM448498	gcccaaaaattttagatttgcgatttgagatttgtgattaatcttcaatccaaaattcaaaatctaaaatccaaaattgag	1	198970	1177	species	Nostoc sp. 'Nephroma bellum cyanobiont'	Bacteria	2	Nostocaceae	1162	Nostoc	1177	Nostoc sp. 'Nephroma bellum cyanobiont'	198970	81	350	tggcaatcctgagccaa	51.1297956199731	1	ccgtcgggtctctgcaccttcc	26.7575360891802	5	D	1
HM448499	gcccaaaaattttagatttgcgatttgagatttgtgattaatcttcaatccaaaattcaaaatctaaaatccaaaattgag	1	198970	1177	species	Nostoc sp. 'Nephroma bellum cyanobiont'	Bacteria	2	Nostocaceae	1162	Nostoc	1177	Nostoc sp. 'Nephroma bellum cyanobiont'	198970	81	283	tggcaatcctgagccaa	51.1297956199731	1	ccgtcgggtctctgcaccttcc	26.7575360891802	5	D	1
HM448500	gcccaaaaattttagatttgcgatttgagatttgtgattaatcttcaatccaaaattcaaaatctaaaatccaaaattgag	1	198970	1177	species	Nostoc sp. 'Nephroma bellum cyanobiont'	Bacteria	2	Nostocaceae	1162	Nostoc	1177	Nostoc sp. 'Nephroma bellum cyanobiont'	198970	81	350	tggcaatcctgagccaa	51.1297956199731	1	ccgtcgggtctctgcaccttcc	26.7575360891802	5	D	1
HM448501	gcccaaaaattttagatttgcgatttgagatttgtgattaatcttcaatccaaaattcaaaatctaaaatccaaaattgag	1	198970	1177	species	Nostoc sp. 'Nephroma bellum cyanobiont'	Bacteria	2	Nostocaceae	1162	Nostoc	1177	Nostoc sp. 'Nephroma bellum cyanobiont'	198970	81	350	tggcaatcctgagccaa	51.1297956199731	1	ccgtcgggtctctgcaccttcc	26.7575360891802	5	D	1
HM448502	gcccaaaaattttagatttgcgatttgagatttgtgattaatcttcaatccaaaattcaaaatctaaaatccaaaattgag	1	198970	1177	species	Nostoc sp. 'Nephroma bellum cyanobiont'	Bacteria	2	Nostocaceae	1162	Nostoc	1177	Nostoc sp. 'Nephroma bellum cyanobiont'	198970	81	350	tggcaatcctgagccaa	51.1297956199731	1	ccgtcgggtctctgcaccttcc	26.7575360891802	5	D	1
HM448503	gcccaaaaattttagatttgcgatttgagatttgtgattaatcttcaatccaaaattcaaaatctaaaatccaaaattgag	1	198970	1177	species	Nostoc sp. 'Nephroma bellum cyanobiont'	Bacteria	2	Nostocaceae	1162	Nostoc	1177	Nostoc sp. 'Nephroma bellum cyanobiont'	198970	81	350	tggcaatcctgagccaa	51.1297956199731	1	ccgtcgggtctctgcaccttcc	26.7575360891802	5	D	1
HM448504	gcccaaaaattttagatttgcgatttgagatttgtgattaatcttcaatccaaaattcaaaatctaaaatccaaaattgag	1	198970	1177	species	Nostoc sp. 'Nephroma bellum cyanobiont'	Bacteria	2	Nostocaceae	1162	Nostoc	1177	Nostoc sp. 'Nephroma bellum cyanobiont'	198970	81	350	tggcaatcctgagccaa	51.1297956199731	1	ccgtcgggtctctgcaccttcc	26.7575360891802	5	D	1
HM448505	gcccaaaaattttagatttgcgatttgagatttgtgattaatcttcaatccaaaattcaaaatctaaaatccaaaattgag	1	198970	1177	species	Nostoc sp. 'Nephroma bellum cyanobiont'	Bacteria	2	Nostocaceae	1162	Nostoc	1177	Nostoc sp. 'Nephroma bellum cyanobiont'	198970	81	350	tggcaatcctgagccaa	51.1297956199731	1	ccgtcgggtctctgcaccttcc	26.7575360891802	5	D	1
HM448506	gcccaaaaattttagatttgcgatttgagatttgtgattaatcttcaatccaaaattcaaaatctaaaatccaaaattgag	1	198970	1177	species	Nostoc sp. 'Nephroma bellum cyanobiont'	Bacteria	2	Nostocaceae	1162	Nostoc	1177	Nostoc sp. 'Nephroma bellum cyanobiont'	198970	81	350	tggcaatcctgagccaa	51.1297956199731	1	ccgtcgggtctctgcaccttcc	26.7575360891802	5	D	1
HM448507	gcccaaaaattttagatttgcgatttgagatttgtgattaatcttcaatccaaaattcaaaatctaaaatccaaaattgag	1	198970	1177	species	Nostoc sp. 'Nephroma bellum cyanobiont'	Bacteria	2	Nostocaceae	1162	Nostoc	1177	Nostoc sp. 'Nephroma bellum cyanobiont'	198970	81	350	tggcaatcctgagccaa	51.1297956199731	1	ccgtcgggtctctgcaccttcc	26.7575360891802	5	D	1
HM448508	gcccaaaaattttagatttgcgatttgagatttgtgattaatcttcaatccaaaattcaaaatctaaaatccaaaattgag	1	198970	1177	species	Nostoc sp. 'Nephroma bellum cyanobiont'	Bacteria	2	Nostocaceae	1162	Nostoc	1177	Nostoc sp. 'Nephroma bellum cyanobiont'	198970	81	350	tggcaatcctgagccaa	51.1297956199731	1	ccgtcgggtctctgcaccttcc	26.7575360891802	5	D	1
HM448509	gcccaaaaattttagatttgcgatttgagatttgtgattaatcttcaatccaaaattcaaaatctaaaatccaaaattgag	1	198970	1177	species	Nostoc sp. 'Nephroma bellum cyanobiont'	Bacteria	2	Nostocaceae	1162	Nostoc	1177	Nostoc sp. 'Nephroma bellum cyanobiont'	198970	81	350	tggcaatcctgagccaa	51.1297956199731	1	ccgtcgggtctctgcaccttcc	26.7575360891802	5	D	1
HM448510	gcccaaaaattttagatttgcgatttgagatttgtgattaatcttcaatccaaaattcaaaatctaaaatccaaaattgag	1	198970	1177	species	Nostoc sp. 'Nephroma bellum cyanobiont'	Bacteria	2	Nostocaceae	1162	Nostoc	1177	Nostoc sp. 'Nephroma bellum cyanobiont'	198970	81	350	tggcaatcctgagccaa	51.1297956199731	1	ccgtcgggtctctgcaccttcc	26.7575360891802	5	D	1
HM448511	gcccaaaaattttagatttgcgatttgagatttgtgattaatcttcaatccaaaattcaaaatctaaaatccaaaattgag	1	198970	1177	species	Nostoc sp. 'Nephroma bellum cyanobiont'	Bacteria	2	Nostocaceae	1162	Nostoc	1177	Nostoc sp. 'Nephroma bellum cyanobiont'	198970	81	288	tggcaatcctgagccaa	51.1297956199731	1	ccgtcgggtctctgcaccttcc	26.7575360891802	5	D	1
HM448512	gcccaaaaattttagatttgcgatttgagatttgtgattaatcttcaatccaaaattcaaaatctaaaatccaaaattgag	1	198970	1177	species	Nostoc sp. 'Nephroma bellum cyanobiont'	Bacteria	2	Nostocaceae	1162	Nostoc	1177	Nostoc sp. 'Nephroma bellum cyanobiont'	198970	81	350	tggcaatcctgagccaa	51.1297956199731	1	ccgtcgggtctctgcaccttcc	26.7575360891802	5	D	1
HM448513	gcccaaaaattttagatttgcgatttgagatttgtgattaatcttcaatccaaaattcaaaatctaaaatccaaaattgag	1	198970	1177	species	Nostoc sp. 'Nephroma bellum cyanobiont'	Bacteria	2	Nostocaceae	1162	Nostoc	1177	Nostoc sp. 'Nephroma bellum cyanobiont'	198970	81	282	tggcaatcctgagccaa	51.1297956199731	1	ccgtcgggtctctgcaccttcc	26.7575360891802	5	D	1
HM448514	gcccaaaaattttagatttgcgatttgagatttgtgattaatcttcaatccaaaattcaaaatctaaaatccaaaattgag	1	198970	1177	species	Nostoc sp. 'Nephroma bellum cyanobiont'	Bacteria	2	Nostocaceae	1162	Nostoc	1177	Nostoc sp. 'Nephroma bellum cyanobiont'	198970	81	291	tggcaatcctgagccaa	51.1297956199731	1	ccgtcgggtctctgcaccttcc	26.7575360891802	5	D	1
HM448515	gcccaaaaattttagatttgcgatttgagatttgtgattaatcttcaatccaaaattcaaaatctaaaatccaaaattgag	1	198970	1177	species	Nostoc sp. 'Nephroma bellum cyanobiont'	Bacteria	2	Nostocaceae	1162	Nostoc	1177	Nostoc sp. 'Nephroma bellum cyanobiont'	198970	81	350	tggcaatcctgagccaa	51.1297956199731	1	ccgtcgggtctctgcaccttcc	26.7575360891802	5	D	1
HM448516	gcccaaaaattttagatttgcgatttgagatttgtgattaatcttcaatccaaaattcaaaatctaaaatccaaaattgag	1	198970	1177	species	Nostoc sp. 'Nephroma bellum cyanobiont'	Bacteria	2	Nostocaceae	1162	Nostoc	1177	Nostoc sp. 'Nephroma bellum cyanobiont'	198970	81	350	tggcaatcctgagccaa	51.1297956199731	1	ccgtcgggtctctgcaccttcc	26.7575360891802	5	D	1
HM448517	gcccaaaaattttagatttgcgatttgagatttgtgattaatcttcaatccaaaattcaaaatctaaaatccaaaattgag	1	198970	1177	species	Nostoc sp. 'Nephroma bellum cyanobiont'	Bacteria	2	Nostocaceae	1162	Nostoc	1177	Nostoc sp. 'Nephroma bellum cyanobiont'	198970	81	295	tggcaatcctgagccaa	51.1297956199731	1	ccgtcgggtctctgcaccttcc	26.7575360891802	5	D	1
HM448518	gcccaaaaattttagatttgcgatttgagatttgtgattaatcttcaatccaaaattcaaaatctaaaatccaaaattgag	1	198970	1177	species	Nostoc sp. 'Nephroma bellum cyanobiont'	Bacteria	2	Nostocaceae	1162	Nostoc	1177	Nostoc sp. 'Nephroma bellum cyanobiont'	198970	81	350	tggcaatcctgagccaa	51.1297956199731	1	ccgtcgggtctctgcaccttcc	26.7575360891802	5	D	1
HM448519	gcccaaaaattttagatttgcgatttgagatttgtgattaatcttcaatccaaaattcaaaatctaaaatccaaaattgag	1	198970	1177	species	Nostoc sp. 'Nephroma bellum cyanobiont'	Bacteria	2	Nostocaceae	1162	Nostoc	1177	Nostoc sp. 'Nephroma bellum cyanobiont'	198970	81	350	tggcaatcctgagccaa	51.1297956199731	1	ccgtcgggtctctgcaccttcc	26.7575360891802	5	D	1
HM448520	gcccaaaaattttagatttgcgatttgagatttgtgattaatcttcaatccaaaattcaaaatctaaaatccaaaattgag	1	198970	1177	species	Nostoc sp. 'Nephroma bellum cyanobiont'	Bacteria	2	Nostocaceae	1162	Nostoc	1177	Nostoc sp. 'Nephroma bellum cyanobiont'	198970	81	350	tggcaatcctgagccaa	51.1297956199731	1	ccgtcgggtctctgcaccttcc	26.7575360891802	5	D	1
HM448521	gcccaaaaattttagatttgcgatttgagatttgtgattaatcttcaatccaaaattcaaaatctaaaatccaaaattgag	1	198970	1177	species	Nostoc sp. 'Nephroma bellum cyanobiont'	Bacteria	2	Nostocaceae	1162	Nostoc	1177	Nostoc sp. 'Nephroma bellum cyanobiont'	198970	81	350	tggcaatcctgagccaa	51.1297956199731	1	ccgtcgggtctctgcaccttcc	26.7575360891802	5	D	1
HM448522	gcccaaaaattttagatttgcgatttgagatttgtgattaatcttcaatccaaaattcaaaatctaaaatccaaaattgag	1	198970	1177	species	Nostoc sp. 'Nephroma bellum cyanobiont'	Bacteria	2	Nostocaceae	1162	Nostoc	1177	Nostoc sp. 'Nephroma bellum cyanobiont'	198970	81	350	tggcaatcctgagccaa	51.1297956199731	1	ccgtcgggtctctgcaccttcc	26.7575360891802	5	D	1
HM448523	gcccaaaaattttagatttgcgatttgagatttgtgattaatcttcaatccaaaattcaaaatctaaaatccaaaattgag	1	198970	1177	species	Nostoc sp. 'Nephroma bellum cyanobiont'	Bacteria	2	Nostocaceae	1162	Nostoc	1177	Nostoc sp. 'Nephroma bellum cyanobiont'	198970	81	350	tggcaatcctgagccaa	51.1297956199731	1	ccgtcgggtctctgcaccttcc	26.7575360891802	5	D	1
HM448524	gcccaaaaattttagatttgcgatttgagatttgtgattaatcttcaatccaaaattcaaaatctaaaatccaaaattgag	1	198970	1177	species	Nostoc sp. 'Nephroma bellum cyanobiont'	Bacteria	2	Nostocaceae	1162	Nostoc	1177	Nostoc sp. 'Nephroma bellum cyanobiont'	198970	81	350	tggcaatcctgagccaa	51.1297956199731	1	ccgtcgggtctctgcaccttcc	26.7575360891802	5	D	1
HM448525	gcccaaaaattttagatttgcgatttgagatttgtgattaatcttcaatccaaaattcaaaatctaaaatccaaaattgag	1	198970	1177	species	Nostoc sp. 'Nephroma bellum cyanobiont'	Bacteria	2	Nostocaceae	1162	Nostoc	1177	Nostoc sp. 'Nephroma bellum cyanobiont'	198970	81	350	tggcaatcctgagccaa	51.1297956199731	1	ccgtcgggtctctgcaccttcc	26.7575360891802	5	D	1
HM448526	gcccaaaaattttagatttgcgatttgagatttgtgattaatcttcaatccaaaattcaaaatctaaaatccaaaattgag	1	198970	1177	species	Nostoc sp. 'Nephroma bellum cyanobiont'	Bacteria	2	Nostocaceae	1162	Nostoc	1177	Nostoc sp. 'Nephroma bellum cyanobiont'	198970	81	350	tggcaatcctgagccaa	51.1297956199731	1	ccgtcgggtctctgcaccttcc	26.7575360891802	5	D	1
HM448527	gcccaaaaattttagatttgcgatttgagatttgtgattaatcttcaatccaaaattcaaaatctaaaatccaaaattgag	1	198970	1177	species	Nostoc sp. 'Nephroma bellum cyanobiont'	Bacteria	2	Nostocaceae	1162	Nostoc	1177	Nostoc sp. 'Nephroma bellum cyanobiont'	198970	81	350	tggcaatcctgagccaa	51.1297956199731	1	ccgtcgggtctctgcaccttcc	26.7575360891802	5	D	1
HM448528	gcccaaaaattttagatttgcgatttgagatttgtgattaatcttcaatccaaaattcaaaatctaaaatccaaaattgag	1	198970	1177	species	Nostoc sp. 'Nephroma bellum cyanobiont'	Bacteria	2	Nostocaceae	1162	Nostoc	1177	Nostoc sp. 'Nephroma bellum cyanobiont'	198970	81	350	tggcaatcctgagccaa	51.1297956199731	1	ccgtcgggtctctgcaccttcc	26.7575360891802	5	D	1
HM448529	gcccaaaaattttagatttgcgatttgagatttgtgattaatcttcaatccaaaattcaaaatctaaaatccaaaattgag	1	198970	1177	species	Nostoc sp. 'Nephroma bellum cyanobiont'	Bacteria	2	Nostocaceae	1162	Nostoc	1177	Nostoc sp. 'Nephroma bellum cyanobiont'	198970	81	350	tggcaatcctgagccaa	51.1297956199731	1	ccgtcgggtctctgcaccttcc	26.7575360891802	5	D	1
HM448530	gcccaaaaattttagatttgcgatttgagatttgtgattaatcttcaatccaaaattcaaaatctaaaatccaaaattgag	1	198970	1177	species	Nostoc sp. 'Nephroma bellum cyanobiont'	Bacteria	2	Nostocaceae	1162	Nostoc	1177	Nostoc sp. 'Nephroma bellum cyanobiont'	198970	81	350	tggcaatcctgagccaa	51.1297956199731	1	ccgtcgggtctctgcaccttcc	26.7575360891802	5	D	1
HM448531	gcccaaaaattttagatttgcgatttgagatttgtgattaatcttcaatccaaaattcaaaatctaaaatccaaaattgag	1	198970	1177	species	Nostoc sp. 'Nephroma bellum cyanobiont'	Bacteria	2	Nostocaceae	1162	Nostoc	1177	Nostoc sp. 'Nephroma bellum cyanobiont'	198970	81	350	tggcaatcctgagccaa	51.1297956199731	1	ccgtcgggtctctgcaccttcc	26.7575360891802	5	D	1
HM448532	gcccaaaaattttagatttgcgatttgagatttgtgattaatcttcaatccaaaattcaaaatctaaaatccaaaattgag	1	198970	1177	species	Nostoc sp. 'Nephroma bellum cyanobiont'	Bacteria	2	Nostocaceae	1162	Nostoc	1177	Nostoc sp. 'Nephroma bellum cyanobiont'	198970	81	350	tggcaatcctgagccaa	51.1297956199731	1	ccgtcgggtctctgcaccttcc	26.7575360891802	5	D	1
HM448533	gcccaaaaattttagatttgcgatttgagatttgtgattaatcttcaatccaaaattcaaaatctaaaatccaaaattgag	1	198970	1177	species	Nostoc sp. 'Nephroma bellum cyanobiont'	Bacteria	2	Nostocaceae	1162	Nostoc	1177	Nostoc sp. 'Nephroma bellum cyanobiont'	198970	81	350	tggcaatcctgagccaa	51.1297956199731	1	ccgtcgggtctctgcaccttcc	26.7575360891802	5	D	1
HM448534	gcccaaaaattttagatttgcgatttgagatttgtgattaatcttcaatccaaaattcaaaatctaaaatccaaaattgag	1	198970	1177	species	Nostoc sp. 'Nephroma bellum cyanobiont'	Bacteria	2	Nostocaceae	1162	Nostoc	1177	Nostoc sp. 'Nephroma bellum cyanobiont'	198970	81	350	tggcaatcctgagccaa	51.1297956199731	1	ccgtcgggtctctgcaccttcc	26.7575360891802	5	D	1
HM448535	gcccaaaaattttagatttgcgatttgagatttgtgattaatcttcaatccaaaattcaaaatctaaaatccaaaattgag	1	198970	1177	species	Nostoc sp. 'Nephroma bellum cyanobiont'	Bacteria	2	Nostocaceae	1162	Nostoc	1177	Nostoc sp. 'Nephroma bellum cyanobiont'	198970	81	350	tggcaatcctgagccaa	51.1297956199731	1	ccgtcgggtctctgcaccttcc	26.7575360891802	5	D	1
HM448536	gcccaaaaattttagatttgcgatttgagatttgtgattaatcttcaatccaaaattcaaaatctaaaatccaaaattgag	1	198970	1177	species	Nostoc sp. 'Nephroma bellum cyanobiont'	Bacteria	2	Nostocaceae	1162	Nostoc	1177	Nostoc sp. 'Nephroma bellum cyanobiont'	198970	81	350	tggcaatcctgagccaa	51.1297956199731	1	ccgtcgggtctctgcaccttcc	26.7575360891802	5	D	1
HM448537	gcccaaaaattttagatttgcgatttgagatttgtgattaatcttcaatccaaaattcaaaatctaaaatccaaaattgag	1	198970	1177	species	Nostoc sp. 'Nephroma bellum cyanobiont'	Bacteria	2	Nostocaceae	1162	Nostoc	1177	Nostoc sp. 'Nephroma bellum cyanobiont'	198970	81	350	tggcaatcctgagccaa	51.1297956199731	1	ccgtcgggtctctgcaccttcc	26.7575360891802	5	D	1
HM448538	gcccaaaaattttagatttgcgatttgagatttgtgattaatcttcaatccaaaattcaaaatctaaaatccaaaattgag	1	198970	1177	species	Nostoc sp. 'Nephroma bellum cyanobiont'	Bacteria	2	Nostocaceae	1162	Nostoc	1177	Nostoc sp. 'Nephroma bellum cyanobiont'	198970	81	350	tggcaatcctgagccaa	51.1297956199731	1	ccgtcgggtctctgcaccttcc	26.7575360891802	5	D	1
HM448539	gcccaaaaattttagatttgcgatttgagatttgtgattaatcttcaatccaaaattcaaaatctaaaatccaaaattgag	1	198970	1177	species	Nostoc sp. 'Nephroma bellum cyanobiont'	Bacteria	2	Nostocaceae	1162	Nostoc	1177	Nostoc sp. 'Nephroma bellum cyanobiont'	198970	81	350	tggcaatcctgagccaa	51.1297956199731	1	ccgtcgggtctctgcaccttcc	26.7575360891802	5	D	1
HM448540	gcccaaaaattttagatttgcgatttgagatttgtgattaatcttcaatccaaaattcaaaatctaaaatccaaaattgag	1	198970	1177	species	Nostoc sp. 'Nephroma bellum cyanobiont'	Bacteria	2	Nostocaceae	1162	Nostoc	1177	Nostoc sp. 'Nephroma bellum cyanobiont'	198970	81	350	tggcaatcctgagccaa	51.1297956199731	1	ccgtcgggtctctgcaccttcc	26.7575360891802	5	D	1
HM448541	gcccaaaaattttagatttgcgatttgagatttgtgattaatcttcaatccaaaattcaaaatctaaaatccaaaattgag	1	198970	1177	species	Nostoc sp. 'Nephroma bellum cyanobiont'	Bacteria	2	Nostocaceae	1162	Nostoc	1177	Nostoc sp. 'Nephroma bellum cyanobiont'	198970	81	350	tggcaatcctgagccaa	51.1297956199731	1	ccgtcgggtctctgcaccttcc	26.7575360891802	5	D	1
HM448542	gcccaaaaattttagatttgcgatttgagatttgtgattaatcttcaatccaaaattcaaaatctaaaatccaaaattgag	1	198970	1177	species	Nostoc sp. 'Nephroma bellum cyanobiont'	Bacteria	2	Nostocaceae	1162	Nostoc	1177	Nostoc sp. 'Nephroma bellum cyanobiont'	198970	81	350	tggcaatcctgagccaa	51.1297956199731	1	ccgtcgggtctctgcaccttcc	26.7575360891802	5	D	1
HM448543	gcccaaaaattttagatttgcgatttgagatttgtgattaatcttcaatccaaaattcaaaatctaaaatccaaaattgag	1	198970	1177	species	Nostoc sp. 'Nephroma bellum cyanobiont'	Bacteria	2	Nostocaceae	1162	Nostoc	1177	Nostoc sp. 'Nephroma bellum cyanobiont'	198970	81	350	tggcaatcctgagccaa	51.1297956199731	1	ccgtcgggtctctgcaccttcc	26.7575360891802	5	D	1
HM448544	gcccaaaaattttagatttgcgatttgagatttgtgattaatcttcaatccaaaattcaaaatctaaaatccaaaattgag	1	198970	1177	species	Nostoc sp. 'Nephroma bellum cyanobiont'	Bacteria	2	Nostocaceae	1162	Nostoc	1177	Nostoc sp. 'Nephroma bellum cyanobiont'	198970	81	350	tggcaatcctgagccaa	51.1297956199731	1	ccgtcgggtctctgcaccttcc	26.7575360891802	5	D	1
HM448545	gcccaaaaattttagatttgcgatttgagatttgtgattaatcttcaatccaaaattcaaaatctaaaatccaaaattgag	1	198970	1177	species	Nostoc sp. 'Nephroma bellum cyanobiont'	Bacteria	2	Nostocaceae	1162	Nostoc	1177	Nostoc sp. 'Nephroma bellum cyanobiont'	198970	81	350	tggcaatcctgagccaa	51.1297956199731	1	ccgtcgggtctctgcaccttcc	26.7575360891802	5	D	1
HM448546	gcccaaaaattttagatttgcgatttgagatttgtgattaatcttcaatccaaaattcaaaatctaaaatccaaaattgag	1	198970	1177	species	Nostoc sp. 'Nephroma bellum cyanobiont'	Bacteria	2	Nostocaceae	1162	Nostoc	1177	Nostoc sp. 'Nephroma bellum cyanobiont'	198970	81	350	tggcaatcctgagccaa	51.1297956199731	1	ccgtcgggtctctgcaccttcc	26.7575360891802	5	D	1
HM448547	gcccaaaaattttagatttgcgatttgagatttgtgattaatcttcaatccaaaattcaaaatctaaaatccaaaattgag	1	198970	1177	species	Nostoc sp. 'Nephroma bellum cyanobiont'	Bacteria	2	Nostocaceae	1162	Nostoc	1177	Nostoc sp. 'Nephroma bellum cyanobiont'	198970	81	350	tggcaatcctgagccaa	51.1297956199731	1	ccgtcgggtctctgcaccttcc	26.7575360891802	5	D	1
HM448548	gcccaaaaattttagatttgcgatttgagatttgtgattaatcttcaatccaaaattcaaaatctaaaatccaaaattgag	1	198970	1177	species	Nostoc sp. 'Nephroma bellum cyanobiont'	Bacteria	2	Nostocaceae	1162	Nostoc	1177	Nostoc sp. 'Nephroma bellum cyanobiont'	198970	81	350	tggcaatcctgagccaa	51.1297956199731	1	ccgtcgggtctctgcaccttcc	26.7575360891802	5	D	1
HM448549	gcccaaaaattttagatttgcgatttgagatttgtgattaatcttcaatccaaaattcaaaatctaaaatccaaaattgag	1	198970	1177	species	Nostoc sp. 'Nephroma bellum cyanobiont'	Bacteria	2	Nostocaceae	1162	Nostoc	1177	Nostoc sp. 'Nephroma bellum cyanobiont'	198970	81	350	tggcaatcctgagccaa	51.1297956199731	1	ccgtcgggtctctgcaccttcc	26.7575360891802	5	D	1
HM448550	gcccaaaaattttagatttgcgatttgagatttgtgattaatcttcaatccaaaattcaaaatctaaaatccaaaattgag	1	198970	1177	species	Nostoc sp. 'Nephroma bellum cyanobiont'	Bacteria	2	Nostocaceae	1162	Nostoc	1177	Nostoc sp. 'Nephroma bellum cyanobiont'	198970	81	350	tggcaatcctgagccaa	51.1297956199731	1	ccgtcgggtctctgcaccttcc	26.7575360891802	5	D	1
HM448551	gcccaaaaattttagatttgcgatttgagatttgtgattaatcttcaatccaaaattcaaaatctaaaatccaaaattgag	1	198970	1177	species	Nostoc sp. 'Nephroma bellum cyanobiont'	Bacteria	2	Nostocaceae	1162	Nostoc	1177	Nostoc sp. 'Nephroma bellum cyanobiont'	198970	81	350	tggcaatcctgagccaa	51.1297956199731	1	ccgtcgggtctctgcaccttcc	26.7575360891802	5	D	1
HM448552	gcccaaaaattttagatttgcgatttgagatttgtgattaatcttcaatccaaaattcaaaatctaaaatccaaaattgag	1	198970	1177	species	Nostoc sp. 'Nephroma bellum cyanobiont'	Bacteria	2	Nostocaceae	1162	Nostoc	1177	Nostoc sp. 'Nephroma bellum cyanobiont'	198970	81	350	tggcaatcctgagccaa	51.1297956199731	1	ccgtcgggtctctgcaccttcc	26.7575360891802	5	D	1
HM448553	gcccaaaaattttagatttgcgatttgagatttgtgattaatcttcaatccaaaattcaaaatctaaaatccaaaattgag	1	198970	1177	species	Nostoc sp. 'Nephroma bellum cyanobiont'	Bacteria	2	Nostocaceae	1162	Nostoc	1177	Nostoc sp. 'Nephroma bellum cyanobiont'	198970	81	350	tggcaatcctgagccaa	51.1297956199731	1	ccgtcgggtctctgcaccttcc	26.7575360891802	5	D	1
HM448554	gcccaaaaattttagatttgcgatttgagatttgtgattaatcttcaatccaaaattcaaaatctaaaatccaaaattgag	1	198970	1177	species	Nostoc sp. 'Nephroma bellum cyanobiont'	Bacteria	2	Nostocaceae	1162	Nostoc	1177	Nostoc sp. 'Nephroma bellum cyanobiont'	198970	81	350	tggcaatcctgagccaa	51.1297956199731	1	ccgtcgggtctctgcaccttcc	26.7575360891802	5	D	1
HM448555	gcccaaaaattttagatttgcgatttgagatttgtgattaatcttcaatccaaaattcaaaatctaaaatccaaaattgag	1	198970	1177	species	Nostoc sp. 'Nephroma bellum cyanobiont'	Bacteria	2	Nostocaceae	1162	Nostoc	1177	Nostoc sp. 'Nephroma bellum cyanobiont'	198970	81	350	tggcaatcctgagccaa	51.1297956199731	1	ccgtcgggtctctgcaccttcc	26.7575360891802	5	D	1
HM448556	gcccaaaaattttagatttgcgatttgagatttgtgattaatcttcaatccaaaattcaaaatctaaaatccaaaattgag	1	198970	1177	species	Nostoc sp. 'Nephroma bellum cyanobiont'	Bacteria	2	Nostocaceae	1162	Nostoc	1177	Nostoc sp. 'Nephroma bellum cyanobiont'	198970	81	350	tggcaatcctgagccaa	51.1297956199731	1	ccgtcgggtctctgcaccttcc	26.7575360891802	5	D	1
HM448557	gcccaaaaattttagatttgcgatttgagatttgtgattaatcttcaatccaaaattcaaaatctaaaatccaaaattgag	1	198970	1177	species	Nostoc sp. 'Nephroma bellum cyanobiont'	Bacteria	2	Nostocaceae	1162	Nostoc	1177	Nostoc sp. 'Nephroma bellum cyanobiont'	198970	81	350	tggcaatcctgagccaa	51.1297956199731	1	ccgtcgggtctctgcaccttcc	26.7575360891802	5	D	1
HM448558	gcccaaaaattttagatttgcgatttgagatttgtgattaatcttcaatccaaaattcaaaatctaaaatccaaaattgag	1	198970	1177	species	Nostoc sp. 'Nephroma bellum cyanobiont'	Bacteria	2	Nostocaceae	1162	Nostoc	1177	Nostoc sp. 'Nephroma bellum cyanobiont'	198970	81	350	tggcaatcctgagccaa	51.1297956199731	1	ccgtcgggtctctgcaccttcc	26.7575360891802	5	D	1
HM448559	gcccaaaaattttagatttgcgatttgagatttgtgattaatcttcaatccaaaattcaaaatctaaaatccaaaattgag	1	198970	1177	species	Nostoc sp. 'Nephroma bellum cyanobiont'	Bacteria	2	Nostocaceae	1162	Nostoc	1177	Nostoc sp. 'Nephroma bellum cyanobiont'	198970	81	350	tggcaatcctgagccaa	51.1297956199731	1	ccgtcgggtctctgcaccttcc	26.7575360891802	5	D	1
HM448560	gcccaaaaattttagatttgcgatttgagatttgtgattaatcttcaatccaaaattcaaaatctaaaatccaaaattgag	1	198970	1177	species	Nostoc sp. 'Nephroma bellum cyanobiont'	Bacteria	2	Nostocaceae	1162	Nostoc	1177	Nostoc sp. 'Nephroma bellum cyanobiont'	198970	81	350	tggcaatcctgagccaa	51.1297956199731	1	ccgtcgggtctctgcaccttcc	26.7575360891802	5	D	1
HM448561	gcccaaaaattttagatttgcgatttgagatttgtgattaatcttcaatccaaaattcaaaatctaaaatccaaaattgag	1	198970	1177	species	Nostoc sp. 'Nephroma bellum cyanobiont'	Bacteria	2	Nostocaceae	1162	Nostoc	1177	Nostoc sp. 'Nephroma bellum cyanobiont'	198970	81	350	tggcaatcctgagccaa	51.1297956199731	1	ccgtcgggtctctgcaccttcc	26.7575360891802	5	D	1
HM448562	gcccaaaaattttagatttgcgatttgagatttgtgattaatcttcaatccaaaattcaaaatctaaaatccaaaattgag	1	198970	1177	species	Nostoc sp. 'Nephroma bellum cyanobiont'	Bacteria	2	Nostocaceae	1162	Nostoc	1177	Nostoc sp. 'Nephroma bellum cyanobiont'	198970	81	350	tggcaatcctgagccaa	51.1297956199731	1	ccgtcgggtctctgcaccttcc	26.7575360891802	5	D	1
HM448563	gcccaaaaattttagatttgcgatttgagatttgtgattaatcttcaatccaaaattcaaaatctaaaatccaaaattgag	1	198970	1177	species	Nostoc sp. 'Nephroma bellum cyanobiont'	Bacteria	2	Nostocaceae	1162	Nostoc	1177	Nostoc sp. 'Nephroma bellum cyanobiont'	198970	81	350	tggcaatcctgagccaa	51.1297956199731	1	ccgtcgggtctctgcaccttcc	26.7575360891802	5	D	1
HM448564	gcccaaaaattttagatttgcgatttgagatttgtgattaatcttcaatccaaaattcaaaatctaaaatccaaaattgag	1	77195	1177	species	Nostoc sp. 'Nephroma resupinatum cyanobiont'	Bacteria	2	Nostocaceae	1162	Nostoc	1177	Nostoc sp. 'Nephroma resupinatum cyanobiont'	77195	81	350	tggcaatcctgagccaa	51.1297956199731	1	ccgtcgggtctctgcaccttcc	26.7575360891802	5	D	1
HM448565	gcccaaaaattttagatttgcgatttgagatttgtgattaatcttcaatccaaaattcaaaatctaaaatccaaaattgag	1	77195	1177	species	Nostoc sp. 'Nephroma resupinatum cyanobiont'	Bacteria	2	Nostocaceae	1162	Nostoc	1177	Nostoc sp. 'Nephroma resupinatum cyanobiont'	77195	81	350	tggcaatcctgagccaa	51.1297956199731	1	ccgtcgggtctctgcaccttcc	26.7575360891802	5	D	1
HM448566	gcccaaaaattttagatttgcgatttgagatttgtgattaatcttcaatccaaaattcaaaatctaaaatccaaaattgag	1	77195	1177	species	Nostoc sp. 'Nephroma resupinatum cyanobiont'	Bacteria	2	Nostocaceae	1162	Nostoc	1177	Nostoc sp. 'Nephroma resupinatum cyanobiont'	77195	81	350	tggcaatcctgagccaa	51.1297956199731	1	ccgtcgggtctctgcaccttcc	26.7575360891802	5	D	1
HM448567	gcccaaaaattttagatttgcgatttgagatttgtgattaatcttcaatccaaaattcaaaatctaaaatccaaaattgag	1	77195	1177	species	Nostoc sp. 'Nephroma resupinatum cyanobiont'	Bacteria	2	Nostocaceae	1162	Nostoc	1177	Nostoc sp. 'Nephroma resupinatum cyanobiont'	77195	81	350	tggcaatcctgagccaa	51.1297956199731	1	ccgtcgggtctctgcaccttcc	26.7575360891802	5	D	1
HM448568	gcccaaaaattttagatttgcgatttgagatttgtgattaatcttcaatccaaaattcaaaatctaaaatccaaaattgag	1	77195	1177	species	Nostoc sp. 'Nephroma resupinatum cyanobiont'	Bacteria	2	Nostocaceae	1162	Nostoc	1177	Nostoc sp. 'Nephroma resupinatum cyanobiont'	77195	81	350	tggcaatcctgagccaa	51.1297956199731	1	ccgtcgggtctctgcaccttcc	26.7575360891802	5	D	1
HM448569	gcccaaaaattttagatttgcgatttgagatttgtgattaatcttcaatccaaaattcaaaatctaaaatccaaaattgag	1	77195	1177	species	Nostoc sp. 'Nephroma resupinatum cyanobiont'	Bacteria	2	Nostocaceae	1162	Nostoc	1177	Nostoc sp. 'Nephroma resupinatum cyanobiont'	77195	81	350	tggcaatcctgagccaa	51.1297956199731	1	ccgtcgggtctctgcaccttcc	26.7575360891802	5	D	1
HM448570	gcccaaaaattttagatttgcgatttgagatttgtgattaatcttcaatccaaaattcaaaatctaaaatccaaaattgag	1	77195	1177	species	Nostoc sp. 'Nephroma resupinatum cyanobiont'	Bacteria	2	Nostocaceae	1162	Nostoc	1177	Nostoc sp. 'Nephroma resupinatum cyanobiont'	77195	81	350	tggcaatcctgagccaa	51.1297956199731	1	ccgtcgggtctctgcaccttcc	26.7575360891802	5	D	1
HM448571	gcccaaaaattttagatttgcgatttgagatttgtgattaatcttcaatccaaaattcaaaatctaaaatccaaaattgag	1	77195	1177	species	Nostoc sp. 'Nephroma resupinatum cyanobiont'	Bacteria	2	Nostocaceae	1162	Nostoc	1177	Nostoc sp. 'Nephroma resupinatum cyanobiont'	77195	81	350	tggcaatcctgagccaa	51.1297956199731	1	ccgtcgggtctctgcaccttcc	26.7575360891802	5	D	1
HM448572	gcccaaaaattttagatttgcgatttgagatttgtgattaatcttcaatccaaaattcaaaatctaaaatccaaaattgag	1	77195	1177	species	Nostoc sp. 'Nephroma resupinatum cyanobiont'	Bacteria	2	Nostocaceae	1162	Nostoc	1177	Nostoc sp. 'Nephroma resupinatum cyanobiont'	77195	81	350	tggcaatcctgagccaa	51.1297956199731	1	ccgtcgggtctctgcaccttcc	26.7575360891802	5	D	1
HM448573	gcccaaaaattttagatttgcgatttgagatttgtgattaatcttcaatccaaaattcaaaatctaaaatccaaaattgag	1	77195	1177	species	Nostoc sp. 'Nephroma resupinatum cyanobiont'	Bacteria	2	Nostocaceae	1162	Nostoc	1177	Nostoc sp. 'Nephroma resupinatum cyanobiont'	77195	81	350	tggcaatcctgagccaa	51.1297956199731	1	ccgtcgggtctctgcaccttcc	26.7575360891802	5	D	1
HM448574	gcccaaaaattttagatttgcgatttgagatttgtgattaatcttcaatccaaaattcaaaatctaaaatccaaaattgag	1	77195	1177	species	Nostoc sp. 'Nephroma resupinatum cyanobiont'	Bacteria	2	Nostocaceae	1162	Nostoc	1177	Nostoc sp. 'Nephroma resupinatum cyanobiont'	77195	81	350	tggcaatcctgagccaa	51.1297956199731	1	ccgtcgggtctctgcaccttcc	26.7575360891802	5	D	1
HM448575	gcccaaaaattttagatttgcgatttgagatttgtgattaatcttcaatccaaaattcaaaatctaaaatccaaaattgag	1	77195	1177	species	Nostoc sp. 'Nephroma resupinatum cyanobiont'	Bacteria	2	Nostocaceae	1162	Nostoc	1177	Nostoc sp. 'Nephroma resupinatum cyanobiont'	77195	81	350	tggcaatcctgagccaa	51.1297956199731	1	ccgtcgggtctctgcaccttcc	26.7575360891802	5	D	1
HM448576	gcccaaaaattttagatttgcgatttgagatttgtgattaatcttcaatccaaaattcaaaatctaaaatccaaaattgag	1	77195	1177	species	Nostoc sp. 'Nephroma resupinatum cyanobiont'	Bacteria	2	Nostocaceae	1162	Nostoc	1177	Nostoc sp. 'Nephroma resupinatum cyanobiont'	77195	81	350	tggcaatcctgagccaa	51.1297956199731	1	ccgtcgggtctctgcaccttcc	26.7575360891802	5	D	1
HM448577	gcccaaaaattttagatttgcgatttgagatttgtgattaatcttcaatccaaaattcaaaatctaaaatccaaaattgag	1	77195	1177	species	Nostoc sp. 'Nephroma resupinatum cyanobiont'	Bacteria	2	Nostocaceae	1162	Nostoc	1177	Nostoc sp. 'Nephroma resupinatum cyanobiont'	77195	81	350	tggcaatcctgagccaa	51.1297956199731	1	ccgtcgggtctctgcaccttcc	26.7575360891802	5	D	1
HM448578	gcccaaaaattttagatttgcgatttgagatttgtgattaatcttcaatccaaaattcaaaatctaaaatccaaaattgag	1	77195	1177	species	Nostoc sp. 'Nephroma resupinatum cyanobiont'	Bacteria	2	Nostocaceae	1162	Nostoc	1177	Nostoc sp. 'Nephroma resupinatum cyanobiont'	77195	81	350	tggcaatcctgagccaa	51.1297956199731	1	ccgtcgggtctctgcaccttcc	26.7575360891802	5	D	1
HM448579	gcccaaaaattttagatttgcgatttgagatttgtgattaatcttcaatccaaaattcaaaatctaaaatccaaaattgag	1	77195	1177	species	Nostoc sp. 'Nephroma resupinatum cyanobiont'	Bacteria	2	Nostocaceae	1162	Nostoc	1177	Nostoc sp. 'Nephroma resupinatum cyanobiont'	77195	81	350	tggcaatcctgagccaa	51.1297956199731	1	ccgtcgggtctctgcaccttcc	26.7575360891802	5	D	1
HM448580	gcccaaaaattttagatttgcgatttgagatttgtgattaatcttcaatccaaaattcaaaatctaaaatccaaaattgag	1	77195	1177	species	Nostoc sp. 'Nephroma resupinatum cyanobiont'	Bacteria	2	Nostocaceae	1162	Nostoc	1177	Nostoc sp. 'Nephroma resupinatum cyanobiont'	77195	81	350	tggcaatcctgagccaa	51.1297956199731	1	ccgtcgggtctctgcaccttcc	26.7575360891802	5	D	1
HM448581	gcccaaaaattttagatttgcgatttgagatttgtgattaatcttcaatccaaaattcaaaatctaaaatccaaaattgag	1	77195	1177	species	Nostoc sp. 'Nephroma resupinatum cyanobiont'	Bacteria	2	Nostocaceae	1162	Nostoc	1177	Nostoc sp. 'Nephroma resupinatum cyanobiont'	77195	81	350	tggcaatcctgagccaa	51.1297956199731	1	ccgtcgggtctctgcaccttcc	26.7575360891802	5	D	1
HM448582	gcccaaaaattttagatttgcgatttgagatttgtgattaatcttcaatccaaaattcaaaatctaaaatccaaaattgag	1	77195	1177	species	Nostoc sp. 'Nephroma resupinatum cyanobiont'	Bacteria	2	Nostocaceae	1162	Nostoc	1177	Nostoc sp. 'Nephroma resupinatum cyanobiont'	77195	81	350	tggcaatcctgagccaa	51.1297956199731	1	ccgtcgggtctctgcaccttcc	26.7575360891802	5	D	1
HM448583	gcccaaaaattttagatttgcgatttgagatttgtgattaatcttcaatccaaaattcaaaatctaaaatccaaaattgag	1	77195	1177	species	Nostoc sp. 'Nephroma resupinatum cyanobiont'	Bacteria	2	Nostocaceae	1162	Nostoc	1177	Nostoc sp. 'Nephroma resupinatum cyanobiont'	77195	81	350	tggcaatcctgagccaa	51.1297956199731	1	ccgtcgggtctctgcaccttcc	26.7575360891802	5	D	1
HM448584	gcccaaaaattttagatttgcgatttgagatttgtgattaatcttcaatccaaaattcaaaatctaaaatccaaaattgag	1	77195	1177	species	Nostoc sp. 'Nephroma resupinatum cyanobiont'	Bacteria	2	Nostocaceae	1162	Nostoc	1177	Nostoc sp. 'Nephroma resupinatum cyanobiont'	77195	81	350	tggcaatcctgagccaa	51.1297956199731	1	ccgtcgggtctctgcaccttcc	26.7575360891802	5	D	1
HM448585	gcccaaaaattttagatttgcgatttgagatttgtgattaatcttcaatccaaaattcaaaatctaaaatccaaaattgag	1	77195	1177	species	Nostoc sp. 'Nephroma resupinatum cyanobiont'	Bacteria	2	Nostocaceae	1162	Nostoc	1177	Nostoc sp. 'Nephroma resupinatum cyanobiont'	77195	81	350	tggcaatcctgagccaa	51.1297956199731	1	ccgtcgggtctctgcaccttcc	26.7575360891802	5	D	1
HM448586	gcccaaaaattttagatttgcgatttgagatttgtgattaatcttcaatccaaaattcaaaatctaaaatccaaaattgag	1	77195	1177	species	Nostoc sp. 'Nephroma resupinatum cyanobiont'	Bacteria	2	Nostocaceae	1162	Nostoc	1177	Nostoc sp. 'Nephroma resupinatum cyanobiont'	77195	81	350	tggcaatcctgagccaa	51.1297956199731	1	ccgtcgggtctctgcaccttcc	26.7575360891802	5	D	1
HM448587	gcccaaaaattttagatttgcgatttgagatttgtgattaatcttcaatccaaaattcaaaatctaaaatccaaaattgag	1	77195	1177	species	Nostoc sp. 'Nephroma resupinatum cyanobiont'	Bacteria	2	Nostocaceae	1162	Nostoc	1177	Nostoc sp. 'Nephroma resupinatum cyanobiont'	77195	81	350	tggcaatcctgagccaa	51.1297956199731	1	ccgtcgggtctctgcaccttcc	26.7575360891802	5	D	1
HM448588	gcccaaaaattttagatttgcgatttgagatttgtgattaatcttcaatccaaaattcaaaatctaaaatccaaaattgag	1	77195	1177	species	Nostoc sp. 'Nephroma resupinatum cyanobiont'	Bacteria	2	Nostocaceae	1162	Nostoc	1177	Nostoc sp. 'Nephroma resupinatum cyanobiont'	77195	81	350	tggcaatcctgagccaa	51.1297956199731	1	ccgtcgggtctctgcaccttcc	26.7575360891802	5	D	1
HM448589	gcccaaaaattttagatttgcgatttgagatttgtgattaatcttcaatccaaaattcaaaatctaaaatccaaaattgag	1	77195	1177	species	Nostoc sp. 'Nephroma resupinatum cyanobiont'	Bacteria	2	Nostocaceae	1162	Nostoc	1177	Nostoc sp. 'Nephroma resupinatum cyanobiont'	77195	81	350	tggcaatcctgagccaa	51.1297956199731	1	ccgtcgggtctctgcaccttcc	26.7575360891802	5	D	1
HM448590	gcccaaaaattttagatttgcgatttgagatttgtgattaatcttcaatccaaaattcaaaatctaaaatccaaaattgag	1	77195	1177	species	Nostoc sp. 'Nephroma resupinatum cyanobiont'	Bacteria	2	Nostocaceae	1162	Nostoc	1177	Nostoc sp. 'Nephroma resupinatum cyanobiont'	77195	81	350	tggcaatcctgagccaa	51.1297956199731	1	ccgtcgggtctctgcaccttcc	26.7575360891802	5	D	1
HM448591	gcccaaaaattttagatttgcgatttgagatttgtgattaatcttcaatccaaaattcaaaatctaaaatccaaaattgag	1	77195	1177	species	Nostoc sp. 'Nephroma resupinatum cyanobiont'	Bacteria	2	Nostocaceae	1162	Nostoc	1177	Nostoc sp. 'Nephroma resupinatum cyanobiont'	77195	81	350	tggcaatcctgagccaa	51.1297956199731	1	ccgtcgggtctctgcaccttcc	26.7575360891802	5	D	1
HM448592	gcccaaaaattttagatttgcgatttgagatttgtgattaatcttcaatccaaaattcaaaatctaaaatccaaaattgag	1	77195	1177	species	Nostoc sp. 'Nephroma resupinatum cyanobiont'	Bacteria	2	Nostocaceae	1162	Nostoc	1177	Nostoc sp. 'Nephroma resupinatum cyanobiont'	77195	81	275	tggcaatcctgagccaa	51.1297956199731	1	ccgtcgggtctctgcaccttcc	26.7575360891802	5	D	1
HM448593	gcccaaaaattttagatttgcgatttgagatttgtgattaatcttcaatccaaaattcaaaatctaaaatccaaaattgag	1	77195	1177	species	Nostoc sp. 'Nephroma resupinatum cyanobiont'	Bacteria	2	Nostocaceae	1162	Nostoc	1177	Nostoc sp. 'Nephroma resupinatum cyanobiont'	77195	81	285	tggcaatcctgagccaa	51.1297956199731	1	ccgtcgggtctctgcaccttcc	26.7575360891802	5	D	1
HM448594	gcccaaaaattttagatttgcgatttgagatttgtgattaatcttcaatccaaaattcaaaatctaaaatccaaaattgag	1	77195	1177	species	Nostoc sp. 'Nephroma resupinatum cyanobiont'	Bacteria	2	Nostocaceae	1162	Nostoc	1177	Nostoc sp. 'Nephroma resupinatum cyanobiont'	77195	81	350	tggcaatcctgagccaa	51.1297956199731	1	ccgtcgggtctctgcaccttcc	26.7575360891802	5	D	1
HM448595	gcccaaaaattttagatttgcgatttgagatttgtgattaatcttcaatccaaaattcaaaatctaaaatccaaaattgag	1	77195	1177	species	Nostoc sp. 'Nephroma resupinatum cyanobiont'	Bacteria	2	Nostocaceae	1162	Nostoc	1177	Nostoc sp. 'Nephroma resupinatum cyanobiont'	77195	81	279	tggcaatcctgagccaa	51.1297956199731	1	ccgtcgggtctctgcaccttcc	26.7575360891802	5	D	1
HM448596	gcccaaaaattttagatttgcgatttgagatttgtgattaatcttcaatccaaaattcaaaatctaaaatccaaaattgag	1	77195	1177	species	Nostoc sp. 'Nephroma resupinatum cyanobiont'	Bacteria	2	Nostocaceae	1162	Nostoc	1177	Nostoc sp. 'Nephroma resupinatum cyanobiont'	77195	81	350	tggcaatcctgagccaa	51.1297956199731	1	ccgtcgggtctctgcaccttcc	26.7575360891802	5	D	1
HM448597	gcccaaaaattttagatttgcgatttgagatttgtgattaatcttcaatccaaaattcaaaatctaaaatccaaaattgag	1	77195	1177	species	Nostoc sp. 'Nephroma resupinatum cyanobiont'	Bacteria	2	Nostocaceae	1162	Nostoc	1177	Nostoc sp. 'Nephroma resupinatum cyanobiont'	77195	81	275	tggcaatcctgagccaa	51.1297956199731	1	ccgtcgggtctctgcaccttcc	26.7575360891802	5	D	1
HM448598	gcccaaaaattttagatttgcgatttgagatttgtgattaatcttcaatccaaaattcaaaatctaaaatccaaaattgag	1	77195	1177	species	Nostoc sp. 'Nephroma resupinatum cyanobiont'	Bacteria	2	Nostocaceae	1162	Nostoc	1177	Nostoc sp. 'Nephroma resupinatum cyanobiont'	77195	81	350	tggcaatcctgagccaa	51.1297956199731	1	ccgtcgggtctctgcaccttcc	26.7575360891802	5	D	1
HM448599	gcccaaaaattttagatttgcgatttgagatttgtgattaatcttcaatccaaaattcaaaatctaaaatccaaaattgag	1	77195	1177	species	Nostoc sp. 'Nephroma resupinatum cyanobiont'	Bacteria	2	Nostocaceae	1162	Nostoc	1177	Nostoc sp. 'Nephroma resupinatum cyanobiont'	77195	81	350	tggcaatcctgagccaa	51.1297956199731	1	ccgtcgggtctctgcaccttcc	26.7575360891802	5	D	1
HM448600	gcccaaaaattttagatttgcgatttgagatttgtgattaatcttcaatccaaaattcaaaatctaaaatccaaaattgag	1	77195	1177	species	Nostoc sp. 'Nephroma resupinatum cyanobiont'	Bacteria	2	Nostocaceae	1162	Nostoc	1177	Nostoc sp. 'Nephroma resupinatum cyanobiont'	77195	81	350	tggcaatcctgagccaa	51.1297956199731	1	ccgtcgggtctctgcaccttcc	26.7575360891802	5	D	1
HM448601	gcccaaaaattttagatttgcgatttgagatttgtgattaatcttcaatccaaaattcaaaatctaaaatccaaaattgag	1	77195	1177	species	Nostoc sp. 'Nephroma resupinatum cyanobiont'	Bacteria	2	Nostocaceae	1162	Nostoc	1177	Nostoc sp. 'Nephroma resupinatum cyanobiont'	77195	81	350	tggcaatcctgagccaa	51.1297956199731	1	ccgtcgggtctctgcaccttcc	26.7575360891802	5	D	1
HM448602	gcccaaaaattttagatttgcgatttgagatttgtgattaatcttcaatccaaaattcaaaatctaaaatccaaaattgag	1	77195	1177	species	Nostoc sp. 'Nephroma resupinatum cyanobiont'	Bacteria	2	Nostocaceae	1162	Nostoc	1177	Nostoc sp. 'Nephroma resupinatum cyanobiont'	77195	81	350	tggcaatcctgagccaa	51.1297956199731	1	ccgtcgggtctctgcaccttcc	26.7575360891802	5	D	1
HM448603	gcccaaaaattttagatttgcgatttgagatttgtgattaatcttcaatccaaaattcaaaatctaaaatccaaaattgag	1	77195	1177	species	Nostoc sp. 'Nephroma resupinatum cyanobiont'	Bacteria	2	Nostocaceae	1162	Nostoc	1177	Nostoc sp. 'Nephroma resupinatum cyanobiont'	77195	81	350	tggcaatcctgagccaa	51.1297956199731	1	ccgtcgggtctctgcaccttcc	26.7575360891802	5	D	1
HM448604	gcccaaaaattttagatttgcgatttgagatttgtgattaatcttcaatccaaaattcaaaatctaaaatccaaaattgag	1	77195	1177	species	Nostoc sp. 'Nephroma resupinatum cyanobiont'	Bacteria	2	Nostocaceae	1162	Nostoc	1177	Nostoc sp. 'Nephroma resupinatum cyanobiont'	77195	81	350	tggcaatcctgagccaa	51.1297956199731	1	ccgtcgggtctctgcaccttcc	26.7575360891802	5	D	1
HM448605	gcccaaaaattttagatttgcgatttgagatttgtgattaatcttcaatccaaaattcaaaatctaaaatccaaaattgag	1	77195	1177	species	Nostoc sp. 'Nephroma resupinatum cyanobiont'	Bacteria	2	Nostocaceae	1162	Nostoc	1177	Nostoc sp. 'Nephroma resupinatum cyanobiont'	77195	81	350	tggcaatcctgagccaa	51.1297956199731	1	ccgtcgggtctctgcaccttcc	26.7575360891802	5	D	1
HM448606	gcccaaaaattttagatttgcgatttgagatttgtgattaatcttcaatccaaaattcaaaatctaaaatccaaaattgag	1	77195	1177	species	Nostoc sp. 'Nephroma resupinatum cyanobiont'	Bacteria	2	Nostocaceae	1162	Nostoc	1177	Nostoc sp. 'Nephroma resupinatum cyanobiont'	77195	81	350	tggcaatcctgagccaa	51.1297956199731	1	ccgtcgggtctctgcaccttcc	26.7575360891802	5	D	1
HM448607	gcccaaaaattttagatttgcgatttgagatttgtgattaatcttcaatccaaaattcaaaatctaaaatccaaaattgag	1	198971	1177	species	Nostoc sp. 'Parmeliella triptophylla cyanobiont'	Bacteria	2	Nostocaceae	1162	Nostoc	1177	Nostoc sp. 'Parmeliella triptophylla cyanobiont'	198971	81	350	tggcaatcctgagccaa	51.1297956199731	1	ccgtcgggtctctgcaccttcc	26.7575360891802	5	D	1
HM448608	gcccaaaaattttagatttgcgatttgagatttgtgattaatcttcaatccaaaattcaaaatctaaaatccaaaattgag	1	198971	1177	species	Nostoc sp. 'Parmeliella triptophylla cyanobiont'	Bacteria	2	Nostocaceae	1162	Nostoc	1177	Nostoc sp. 'Parmeliella triptophylla cyanobiont'	198971	81	350	tggcaatcctgagccaa	51.1297956199731	1	ccgtcgggtctctgcaccttcc	26.7575360891802	5	D	1
HM448609	gcccaaaaattttagatttgcgatttgagatttgtgattaatcttcaatccaaaattcaaaatctaaaatccaaaattgag	1	198971	1177	species	Nostoc sp. 'Parmeliella triptophylla cyanobiont'	Bacteria	2	Nostocaceae	1162	Nostoc	1177	Nostoc sp. 'Parmeliella triptophylla cyanobiont'	198971	81	350	tggcaatcctgagccaa	51.1297956199731	1	ccgtcgggtctctgcaccttcc	26.7575360891802	5	D	1
HM448610	gcccaaaaattttagatttgcgatttgagatttgtgattaatcttcaatccaaaattcaaaatctaaaatccaaaattgag	1	198971	1177	species	Nostoc sp. 'Parmeliella triptophylla cyanobiont'	Bacteria	2	Nostocaceae	1162	Nostoc	1177	Nostoc sp. 'Parmeliella triptophylla cyanobiont'	198971	81	350	tggcaatcctgagccaa	51.1297956199731	1	ccgtcgggtctctgcaccttcc	26.7575360891802	5	D	1
HM448611	gcccaaaaattttagatttgcgatttgagatttgtgattaatcttcaatccaaaattcaaaatctaaaatccaaaattgag	1	198971	1177	species	Nostoc sp. 'Parmeliella triptophylla cyanobiont'	Bacteria	2	Nostocaceae	1162	Nostoc	1177	Nostoc sp. 'Parmeliella triptophylla cyanobiont'	198971	81	350	tggcaatcctgagccaa	51.1297956199731	1	ccgtcgggtctctgcaccttcc	26.7575360891802	5	D	1
HM448612	gcccaaaaattttagatttgcgatttgagatttgtgattaatcttcaatccaaaattcaaaatctaaaatccaaaattgag	1	198971	1177	species	Nostoc sp. 'Parmeliella triptophylla cyanobiont'	Bacteria	2	Nostocaceae	1162	Nostoc	1177	Nostoc sp. 'Parmeliella triptophylla cyanobiont'	198971	81	350	tggcaatcctgagccaa	51.1297956199731	1	ccgtcgggtctctgcaccttcc	26.7575360891802	5	D	1
HM448613	gcccaaaaattttagatttgcgatttgagatttgcgattaatcttcaatccaaaattcaaaatctaaaatccaaaattgag	1	198971	1177	species	Nostoc sp. 'Parmeliella triptophylla cyanobiont'	Bacteria	2	Nostocaceae	1162	Nostoc	1177	Nostoc sp. 'Parmeliella triptophylla cyanobiont'	198971	81	350	tggcaatcctgagccaa	51.1297956199731	1	ccgtcgggtctctgcaccttcc	26.7575360891802	5	D	1
HM448614	gcccaaaaattttagatttgcgatttgagatttgcgattaatcttcaatccaaaattcaaaatctaaaatccaaaattgag	1	198970	1177	species	Nostoc sp. 'Nephroma bellum cyanobiont'	Bacteria	2	Nostocaceae	1162	Nostoc	1177	Nostoc sp. 'Nephroma bellum cyanobiont'	198970	81	350	tggcaatcctgagccaa	51.1297956199731	1	ccgtcgggtctctgcaccttcc	26.7575360891802	5	D	1
HM448615	gcccaaaaattttagatttgcgatttgagatttgcgattaatcttcaatccaaaattcaaaatctaaaatccaaaattgag	1	198970	1177	species	Nostoc sp. 'Nephroma bellum cyanobiont'	Bacteria	2	Nostocaceae	1162	Nostoc	1177	Nostoc sp. 'Nephroma bellum cyanobiont'	198970	81	350	tggcaatcctgagccaa	51.1297956199731	1	ccgtcgggtctctgcaccttcc	26.7575360891802	5	D	1
HM448616	gcccaaaaattttagatttgcgatttgagatttgcgattaatcttcaatccaaaattcaaaatctaaaatccaaaattgag	1	198972	1177	species	Nostoc sp. 'Nephroma parile cyanobiont'	Bacteria	2	Nostocaceae	1162	Nostoc	1177	Nostoc sp. 'Nephroma parile cyanobiont'	198972	81	350	tggcaatcctgagccaa	51.1297956199731	1	ccgtcgggtctctgcaccttcc	26.7575360891802	5	D	1
HM448617	gcccaaaaattttagatttgcgatttgagatttgcgattaatcttcaatccaaaattcaaaatctaaaatccaaaattgag	1	198972	1177	species	Nostoc sp. 'Nephroma parile cyanobiont'	Bacteria	2	Nostocaceae	1162	Nostoc	1177	Nostoc sp. 'Nephroma parile cyanobiont'	198972	81	350	tggcaatcctgagccaa	51.1297956199731	1	ccgtcgggtctctgcaccttcc	26.7575360891802	5	D	1
HM448618	gcccaaaaattttagatttgcgatttgagatttgcgattaatcttcaatccaaaattcaaaatctaaaatccaaaattgag	1	198972	1177	species	Nostoc sp. 'Nephroma parile cyanobiont'	Bacteria	2	Nostocaceae	1162	Nostoc	1177	Nostoc sp. 'Nephroma parile cyanobiont'	198972	81	350	tggcaatcctgagccaa	51.1297956199731	1	ccgtcgggtctctgcaccttcc	26.7575360891802	5	D	1
HM448619	gcccaaaaattttagatttgcgatttgagatttgcgattaatcttcaatccaaaattcaaaatctaaaatccaaaattgag	1	198972	1177	species	Nostoc sp. 'Nephroma parile cyanobiont'	Bacteria	2	Nostocaceae	1162	Nostoc	1177	Nostoc sp. 'Nephroma parile cyanobiont'	198972	81	350	tggcaatcctgagccaa	51.1297956199731	1	ccgtcgggtctctgcaccttcc	26.7575360891802	5	D	1
HM448620	gcccaaaaattttagatttgcgatttgagatttgcgattaatcttcaatccaaaattcaaaatctaaaatccaaaattgag	1	198972	1177	species	Nostoc sp. 'Nephroma parile cyanobiont'	Bacteria	2	Nostocaceae	1162	Nostoc	1177	Nostoc sp. 'Nephroma parile cyanobiont'	198972	81	350	tggcaatcctgagccaa	51.1297956199731	1	ccgtcgggtctctgcaccttcc	26.7575360891802	5	D	1
HM448621	gcccaaaaattttagatttgcgatttgagatttgcgattaatcttcaatccaaaattcaaaatctaaaatccaaaattgag	1	198972	1177	species	Nostoc sp. 'Nephroma parile cyanobiont'	Bacteria	2	Nostocaceae	1162	Nostoc	1177	Nostoc sp. 'Nephroma parile cyanobiont'	198972	81	350	tggcaatcctgagccaa	51.1297956199731	1	ccgtcgggtctctgcaccttcc	26.7575360891802	5	D	1
HM448622	gcccaaaaattttagatttgcgatttgagatttgcgattaatcttcaatccaaaattcaaaatctaaaatccaaaattgag	1	198972	1177	species	Nostoc sp. 'Nephroma parile cyanobiont'	Bacteria	2	Nostocaceae	1162	Nostoc	1177	Nostoc sp. 'Nephroma parile cyanobiont'	198972	81	350	tggcaatcctgagccaa	51.1297956199731	1	ccgtcgggtctctgcaccttcc	26.7575360891802	5	D	1
HM448623	gcccaaaaattttagatttgcgatttgagatttgcgattaatcttcaatccaaaattcaaaatctaaaatccaaaattgag	1	198972	1177	species	Nostoc sp. 'Nephroma parile cyanobiont'	Bacteria	2	Nostocaceae	1162	Nostoc	1177	Nostoc sp. 'Nephroma parile cyanobiont'	198972	81	350	tggcaatcctgagccaa	51.1297956199731	1	ccgtcgggtctctgcaccttcc	26.7575360891802	5	D	1
HM448624	gcccaaaaattttagatttgcgatttgagatttgcgattaatcttcaatccaaaattcaaaatctaaaatccaaaattgag	1	198972	1177	species	Nostoc sp. 'Nephroma parile cyanobiont'	Bacteria	2	Nostocaceae	1162	Nostoc	1177	Nostoc sp. 'Nephroma parile cyanobiont'	198972	81	350	tggcaatcctgagccaa	51.1297956199731	1	ccgtcgggtctctgcaccttcc	26.7575360891802	5	D	1
HM448625	gcccaaaaattttagatttgcgatttgagatttgcgattaatcttcaatccaaaattcaaaatctaaaatccaaaattgag	1	198972	1177	species	Nostoc sp. 'Nephroma parile cyanobiont'	Bacteria	2	Nostocaceae	1162	Nostoc	1177	Nostoc sp. 'Nephroma parile cyanobiont'	198972	81	350	tggcaatcctgagccaa	51.1297956199731	1	ccgtcgggtctctgcaccttcc	26.7575360891802	5	D	1
HM448626	gcccaaaaattttagatttgcgatttgagatttgcgattaatcttcaatccaaaattcaaaatctaaaatccaaaattgag	1	198972	1177	species	Nostoc sp. 'Nephroma parile cyanobiont'	Bacteria	2	Nostocaceae	1162	Nostoc	1177	Nostoc sp. 'Nephroma parile cyanobiont'	198972	81	350	tggcaatcctgagccaa	51.1297956199731	1	ccgtcgggtctctgcaccttcc	26.7575360891802	5	D	1
HM448627	gcccaaaaattttagatttgcgatttgagatttgcgattaatcttcaatccaaaattcaaaatctaaaatccaaaattgag	1	198972	1177	species	Nostoc sp. 'Nephroma parile cyanobiont'	Bacteria	2	Nostocaceae	1162	Nostoc	1177	Nostoc sp. 'Nephroma parile cyanobiont'	198972	81	350	tggcaatcctgagccaa	51.1297956199731	1	ccgtcgggtctctgcaccttcc	26.7575360891802	5	D	1
HM448628	gcccaaaaattttagatttgcgatttgagatttgcgattaatcttcaatccaaaattcaaaatctaaaatccaaaattgag	1	198972	1177	species	Nostoc sp. 'Nephroma parile cyanobiont'	Bacteria	2	Nostocaceae	1162	Nostoc	1177	Nostoc sp. 'Nephroma parile cyanobiont'	198972	81	350	tggcaatcctgagccaa	51.1297956199731	1	ccgtcgggtctctgcaccttcc	26.7575360891802	5	D	1
HM448629	gcccaaaaattttagatttgcgatttgagatttgcgattaatcttcaatccaaaattcaaaatctaaaatccaaaattgag	1	198972	1177	species	Nostoc sp. 'Nephroma parile cyanobiont'	Bacteria	2	Nostocaceae	1162	Nostoc	1177	Nostoc sp. 'Nephroma parile cyanobiont'	198972	81	350	tggcaatcctgagccaa	51.1297956199731	1	ccgtcgggtctctgcaccttcc	26.7575360891802	5	D	1
HM448630	gcccaaaaattttagatttgcgatttgagatttgcgattaatcttcaatccaaaattcaaaatctaaaatccaaaattgag	1	198972	1177	species	Nostoc sp. 'Nephroma parile cyanobiont'	Bacteria	2	Nostocaceae	1162	Nostoc	1177	Nostoc sp. 'Nephroma parile cyanobiont'	198972	81	350	tggcaatcctgagccaa	51.1297956199731	1	ccgtcgggtctctgcaccttcc	26.7575360891802	5	D	1
HM448631	gcccaaaaattttagatttgcgatttgagatttgcgattaatcttcaatccaaaattcaaaatctaaaatccaaaattgag	1	198972	1177	species	Nostoc sp. 'Nephroma parile cyanobiont'	Bacteria	2	Nostocaceae	1162	Nostoc	1177	Nostoc sp. 'Nephroma parile cyanobiont'	198972	81	350	tggcaatcctgagccaa	51.1297956199731	1	ccgtcgggtctctgcaccttcc	26.7575360891802	5	D	1
HM448632	gcccaaaaattttagatttgcgatttgagatttgcgattaatcttcaatccaaaattcaaaatctaaaatccaaaattgag	1	198972	1177	species	Nostoc sp. 'Nephroma parile cyanobiont'	Bacteria	2	Nostocaceae	1162	Nostoc	1177	Nostoc sp. 'Nephroma parile cyanobiont'	198972	81	350	tggcaatcctgagccaa	51.1297956199731	1	ccgtcgggtctctgcaccttcc	26.7575360891802	5	D	1
HM448633	gcccaaaaattttagatttgcgatttgagatttgcgattaatcttcaatccaaaattcaaaatctaaaatccaaaattgag	1	198972	1177	species	Nostoc sp. 'Nephroma parile cyanobiont'	Bacteria	2	Nostocaceae	1162	Nostoc	1177	Nostoc sp. 'Nephroma parile cyanobiont'	198972	81	350	tggcaatcctgagccaa	51.1297956199731	1	ccgtcgggtctctgcaccttcc	26.7575360891802	5	D	1
HM448634	gcccaaaaattttagatttgcgatttgagatttgcgattaatcttcaatccaaaattcaaaatctaaaatccaaaattgag	1	198972	1177	species	Nostoc sp. 'Nephroma parile cyanobiont'	Bacteria	2	Nostocaceae	1162	Nostoc	1177	Nostoc sp. 'Nephroma parile cyanobiont'	198972	81	350	tggcaatcctgagccaa	51.1297956199731	1	ccgtcgggtctctgcaccttcc	26.7575360891802	5	D	1
HM448635	gcccaaaaattttagatttgcgatttgagatttgcgattaatcttcaatccaaaattcaaaatctaaaatccaaaattgag	1	198972	1177	species	Nostoc sp. 'Nephroma parile cyanobiont'	Bacteria	2	Nostocaceae	1162	Nostoc	1177	Nostoc sp. 'Nephroma parile cyanobiont'	198972	81	350	tggcaatcctgagccaa	51.1297956199731	1	ccgtcgggtctctgcaccttcc	26.7575360891802	5	D	1
HM448636	gcccaaaaattttagatttgcgatttgagatttgcgattaatcttcaatccaaaattcaaaatctaaaatccaaaattgag	1	198972	1177	species	Nostoc sp. 'Nephroma parile cyanobiont'	Bacteria	2	Nostocaceae	1162	Nostoc	1177	Nostoc sp. 'Nephroma parile cyanobiont'	198972	81	350	tggcaatcctgagccaa	51.1297956199731	1	ccgtcgggtctctgcaccttcc	26.7575360891802	5	D	1
HM448637	gcccaaaaattttagatttgcgatttgagatttgcgattaatcttcaatccaaaattcaaaatctaaaatccaaaattgag	1	198972	1177	species	Nostoc sp. 'Nephroma parile cyanobiont'	Bacteria	2	Nostocaceae	1162	Nostoc	1177	Nostoc sp. 'Nephroma parile cyanobiont'	198972	81	350	tggcaatcctgagccaa	51.1297956199731	1	ccgtcgggtctctgcaccttcc	26.7575360891802	5	D	1
HM448638	gcccaaaaattttagatttgcgatttgagatttgcgattaatcttcaatccaaaattcaaaatctaaaatccaaaattgag	1	198972	1177	species	Nostoc sp. 'Nephroma parile cyanobiont'	Bacteria	2	Nostocaceae	1162	Nostoc	1177	Nostoc sp. 'Nephroma parile cyanobiont'	198972	81	350	tggcaatcctgagccaa	51.1297956199731	1	ccgtcgggtctctgcaccttcc	26.7575360891802	5	D	1
HM448639	gcccaaaaattttagatttgcgatttgagatttgcgattaatcttcaatccaaaattcaaaatctaaaatccaaaattgag	1	198972	1177	species	Nostoc sp. 'Nephroma parile cyanobiont'	Bacteria	2	Nostocaceae	1162	Nostoc	1177	Nostoc sp. 'Nephroma parile cyanobiont'	198972	81	350	tggcaatcctgagccaa	51.1297956199731	1	ccgtcgggtctctgcaccttcc	26.7575360891802	5	D	1
HM448640	gcccaaaaattttagatttgcgatttgagatttgcgattaatcttcaatccaaaattcaaaatctaaaatccaaaattgag	1	198972	1177	species	Nostoc sp. 'Nephroma parile cyanobiont'	Bacteria	2	Nostocaceae	1162	Nostoc	1177	Nostoc sp. 'Nephroma parile cyanobiont'	198972	81	350	tggcaatcctgagccaa	51.1297956199731	1	ccgtcgggtctctgcaccttcc	26.7575360891802	5	D	1
HM448641	gcccaaaaattttagatttgcgatttgagatttgcgattaatcttcaatccaaaattcaaaatctaaaatccaaaattgag	1	198972	1177	species	Nostoc sp. 'Nephroma parile cyanobiont'	Bacteria	2	Nostocaceae	1162	Nostoc	1177	Nostoc sp. 'Nephroma parile cyanobiont'	198972	81	350	tggcaatcctgagccaa	51.1297956199731	1	ccgtcgggtctctgcaccttcc	26.7575360891802	5	D	1
HM448642	gcccaaaaattttagatttgcgatttgagatttgcgattaatcttcaatccaaaattcaaaatctaaaatccaaaattgag	1	198972	1177	species	Nostoc sp. 'Nephroma parile cyanobiont'	Bacteria	2	Nostocaceae	1162	Nostoc	1177	Nostoc sp. 'Nephroma parile cyanobiont'	198972	81	350	tggcaatcctgagccaa	51.1297956199731	1	ccgtcgggtctctgcaccttcc	26.7575360891802	5	D	1
HM448643	gcccaaaaattttagatttgcgatttgagatttgcgattaatcttcaatccaaaattcaaaatctaaaatccaaaattgag	1	198972	1177	species	Nostoc sp. 'Nephroma parile cyanobiont'	Bacteria	2	Nostocaceae	1162	Nostoc	1177	Nostoc sp. 'Nephroma parile cyanobiont'	198972	81	350	tggcaatcctgagccaa	51.1297956199731	1	ccgtcgggtctctgcaccttcc	26.7575360891802	5	D	1
HM448644	gcccaaaaattttagatttgcgatttgagatttgcgattaatcttcaatccaaaattcaaaatctaaaatccaaaattgag	1	198972	1177	species	Nostoc sp. 'Nephroma parile cyanobiont'	Bacteria	2	Nostocaceae	1162	Nostoc	1177	Nostoc sp. 'Nephroma parile cyanobiont'	198972	81	350	tggcaatcctgagccaa	51.1297956199731	1	ccgtcgggtctctgcaccttcc	26.7575360891802	5	D	1
HM448645	gcccaaaaattttagatttgcgatttgagatttgcgattaatcttcaatccaaaattcaaaatctaaaatccaaaattgag	1	198972	1177	species	Nostoc sp. 'Nephroma parile cyanobiont'	Bacteria	2	Nostocaceae	1162	Nostoc	1177	Nostoc sp. 'Nephroma parile cyanobiont'	198972	81	350	tggcaatcctgagccaa	51.1297956199731	1	ccgtcgggtctctgcaccttcc	26.7575360891802	5	D	1
HM448646	gcccaaaaattttagatttgcgatttgagatttgcgattaatcttcaatccaaaattcaaaatctaaaatccaaaattgag	1	198972	1177	species	Nostoc sp. 'Nephroma parile cyanobiont'	Bacteria	2	Nostocaceae	1162	Nostoc	1177	Nostoc sp. 'Nephroma parile cyanobiont'	198972	81	350	tggcaatcctgagccaa	51.1297956199731	1	ccgtcgggtctctgcaccttcc	26.7575360891802	5	D	1
HM448647	gcccaaaaattttagatttgcgatttgagatttgcgattaatcttcaatccaaaattcaaaatctaaaatccaaaattgag	1	198972	1177	species	Nostoc sp. 'Nephroma parile cyanobiont'	Bacteria	2	Nostocaceae	1162	Nostoc	1177	Nostoc sp. 'Nephroma parile cyanobiont'	198972	81	350	tggcaatcctgagccaa	51.1297956199731	1	ccgtcgggtctctgcaccttcc	26.7575360891802	5	D	1
HM448648	gcccaaaaattttagatttgcgatttgagatttgcgattaatcttcaatccaaaattcaaaatctaaaatccaaaattgag	1	198972	1177	species	Nostoc sp. 'Nephroma parile cyanobiont'	Bacteria	2	Nostocaceae	1162	Nostoc	1177	Nostoc sp. 'Nephroma parile cyanobiont'	198972	81	350	tggcaatcctgagccaa	51.1297956199731	1	ccgtcgggtctctgcaccttcc	26.7575360891802	5	D	1
HM448649	gcccaaaaattttagatttgcgatttgagatttgcgattaatcttcaatccaaaattcaaaatctaaaatccaaaattgag	1	198972	1177	species	Nostoc sp. 'Nephroma parile cyanobiont'	Bacteria	2	Nostocaceae	1162	Nostoc	1177	Nostoc sp. 'Nephroma parile cyanobiont'	198972	81	350	tggcaatcctgagccaa	51.1297956199731	1	ccgtcgggtctctgcaccttcc	26.7575360891802	5	D	1
HM448650	gcccaaaaattttagatttgcgatttgagatttgcgattaatcttcaatccaaaattcaaaatctaaaatccaaaattgag	1	198972	1177	species	Nostoc sp. 'Nephroma parile cyanobiont'	Bacteria	2	Nostocaceae	1162	Nostoc	1177	Nostoc sp. 'Nephroma parile cyanobiont'	198972	81	350	tggcaatcctgagccaa	51.1297956199731	1	ccgtcgggtctctgcaccttcc	26.7575360891802	5	D	1
HM448651	gcccaaaaattttagatttgcgatttgagatttgcgattaatcttcaatccaaaattcaaaatctaaaatccaaaattgag	1	198972	1177	species	Nostoc sp. 'Nephroma parile cyanobiont'	Bacteria	2	Nostocaceae	1162	Nostoc	1177	Nostoc sp. 'Nephroma parile cyanobiont'	198972	81	350	tggcaatcctgagccaa	51.1297956199731	1	ccgtcgggtctctgcaccttcc	26.7575360891802	5	D	1
HM448652	gcccaaaaattttagatttgcgatttgagatttgcgattaatcttcaatccaaaattcaaaatctaaaatccaaaattgag	1	198972	1177	species	Nostoc sp. 'Nephroma parile cyanobiont'	Bacteria	2	Nostocaceae	1162	Nostoc	1177	Nostoc sp. 'Nephroma parile cyanobiont'	198972	81	350	tggcaatcctgagccaa	51.1297956199731	1	ccgtcgggtctctgcaccttcc	26.7575360891802	5	D	1
HM448653	gcccaaaaattttagatttgcgatttgagatttgcgattaatcttcaatccaaaattcaaaatctaaaatccaaaattgag	1	198972	1177	species	Nostoc sp. 'Nephroma parile cyanobiont'	Bacteria	2	Nostocaceae	1162	Nostoc	1177	Nostoc sp. 'Nephroma parile cyanobiont'	198972	81	350	tggcaatcctgagccaa	51.1297956199731	1	ccgtcgggtctctgcaccttcc	26.7575360891802	5	D	1
HM448654	gcccaaaaattttagatttgcgatttgagatttgcgattaatcttcaatccaaaattcaaaatctaaaatccaaaattgag	1	198972	1177	species	Nostoc sp. 'Nephroma parile cyanobiont'	Bacteria	2	Nostocaceae	1162	Nostoc	1177	Nostoc sp. 'Nephroma parile cyanobiont'	198972	81	350	tggcaatcctgagccaa	51.1297956199731	1	ccgtcgggtctctgcaccttcc	26.7575360891802	5	D	1
HM448655	gcccaaaaattttagatttgcgatttgagatttgcgattaatcttcaatccaaaattcaaaatctaaaatccaaaattgag	1	198972	1177	species	Nostoc sp. 'Nephroma parile cyanobiont'	Bacteria	2	Nostocaceae	1162	Nostoc	1177	Nostoc sp. 'Nephroma parile cyanobiont'	198972	81	350	tggcaatcctgagccaa	51.1297956199731	1	ccgtcgggtctctgcaccttcc	26.7575360891802	5	D	1
HM448656	gcccaaaaattttagatttgcgatttgagatttgcgattaatcttcaatccaaaattcaaaatctaaaatccaaaattgag	1	198972	1177	species	Nostoc sp. 'Nephroma parile cyanobiont'	Bacteria	2	Nostocaceae	1162	Nostoc	1177	Nostoc sp. 'Nephroma parile cyanobiont'	198972	81	285	tggcaatcctgagccaa	51.1297956199731	1	ccgtcgggtctctgcaccttcc	26.7575360891802	5	D	1
HM448657	gcccaaaaattttagatttgcgatttgagatttgcgattaatcttcaatccaaaattcaaaatctaaaatccaaaattgag	1	198972	1177	species	Nostoc sp. 'Nephroma parile cyanobiont'	Bacteria	2	Nostocaceae	1162	Nostoc	1177	Nostoc sp. 'Nephroma parile cyanobiont'	198972	81	285	tggcaatcctgagccaa	51.1297956199731	1	ccgtcgggtctctgcaccttcc	26.7575360891802	5	D	1
HM448658	gcccaaaaattttagatttgcgatttgagatttgcgattaatcttcaatccaaaattcaaaatctaaaatccaaaattgag	1	198972	1177	species	Nostoc sp. 'Nephroma parile cyanobiont'	Bacteria	2	Nostocaceae	1162	Nostoc	1177	Nostoc sp. 'Nephroma parile cyanobiont'	198972	81	350	tggcaatcctgagccaa	51.1297956199731	1	ccgtcgggtctctgcaccttcc	26.7575360891802	5	D	1
HM448659	gcccaaaaattttagatttgcgatttgagatttgcgattaatcttcaatccaaaattcaaaatctaaaatccaaaattgag	1	198972	1177	species	Nostoc sp. 'Nephroma parile cyanobiont'	Bacteria	2	Nostocaceae	1162	Nostoc	1177	Nostoc sp. 'Nephroma parile cyanobiont'	198972	81	350	tggcaatcctgagccaa	51.1297956199731	1	ccgtcgggtctctgcaccttcc	26.7575360891802	5	D	1
HM448660	gcccaaaaattttagatttgcgatttgagatttgcgattaatcttcaatccaaaattcaaaatctaaaatccaaaattgag	1	198972	1177	species	Nostoc sp. 'Nephroma parile cyanobiont'	Bacteria	2	Nostocaceae	1162	Nostoc	1177	Nostoc sp. 'Nephroma parile cyanobiont'	198972	81	350	tggcaatcctgagccaa	51.1297956199731	1	ccgtcgggtctctgcaccttcc	26.7575360891802	5	D	1
HM448661	gcccaaaaattttagatttgcgatttgagatttgcgattaatcttcaatccaaaattcaaaatctaaaatccaaaattgag	1	198972	1177	species	Nostoc sp. 'Nephroma parile cyanobiont'	Bacteria	2	Nostocaceae	1162	Nostoc	1177	Nostoc sp. 'Nephroma parile cyanobiont'	198972	81	285	tggcaatcctgagccaa	51.1297956199731	1	ccgtcgggtctctgcaccttcc	26.7575360891802	5	D	1
HM448662	gcccaaaaattttagatttgcgatttgagatttgcgattaatcttcaatccaaaattcaaaatctaaaatccaaaattgag	1	198972	1177	species	Nostoc sp. 'Nephroma parile cyanobiont'	Bacteria	2	Nostocaceae	1162	Nostoc	1177	Nostoc sp. 'Nephroma parile cyanobiont'	198972	81	285	tggcaatcctgagccaa	51.1297956199731	1	ccgtcgggtctctgcaccttcc	26.7575360891802	5	D	1
HM448663	gcccaaaaattttagatttgcgatttgagatttgcgattaatcttcaatccaaaattcaaaatctaaaatccaaaattgag	1	198972	1177	species	Nostoc sp. 'Nephroma parile cyanobiont'	Bacteria	2	Nostocaceae	1162	Nostoc	1177	Nostoc sp. 'Nephroma parile cyanobiont'	198972	81	285	tggcaatcctgagccaa	51.1297956199731	1	ccgtcgggtctctgcaccttcc	26.7575360891802	5	D	1
HM448664	gcccaaaaattttagatttgcgatttgagatttgcgattaatcttcaatccaaaattcaaaatctaaaatccaaaattgag	1	198972	1177	species	Nostoc sp. 'Nephroma parile cyanobiont'	Bacteria	2	Nostocaceae	1162	Nostoc	1177	Nostoc sp. 'Nephroma parile cyanobiont'	198972	81	285	tggcaatcctgagccaa	51.1297956199731	1	ccgtcgggtctctgcaccttcc	26.7575360891802	5	D	1
HM448665	gcccaaaaattttagatttgcgatttgagatttgcgattaatcttcaatccaaaattcaaaatctaaaatccaaaattgag	1	198972	1177	species	Nostoc sp. 'Nephroma parile cyanobiont'	Bacteria	2	Nostocaceae	1162	Nostoc	1177	Nostoc sp. 'Nephroma parile cyanobiont'	198972	81	285	tggcaatcctgagccaa	51.1297956199731	1	ccgtcgggtctctgcaccttcc	26.7575360891802	5	D	1
HM448666	gcccaaaaattttagatttgcgatttgagatttgcgattaatcttcaatccaaaattcaaaatctaaaatccaaaattgag	1	198972	1177	species	Nostoc sp. 'Nephroma parile cyanobiont'	Bacteria	2	Nostocaceae	1162	Nostoc	1177	Nostoc sp. 'Nephroma parile cyanobiont'	198972	81	285	tggcaatcctgagccaa	51.1297956199731	1	ccgtcgggtctctgcaccttcc	26.7575360891802	5	D	1
HM448667	gcccaaaaattttagatttgcgatttgagatttgcgattaatcttcaatccaaaattcaaaatctaaaatccaaaattgag	1	198972	1177	species	Nostoc sp. 'Nephroma parile cyanobiont'	Bacteria	2	Nostocaceae	1162	Nostoc	1177	Nostoc sp. 'Nephroma parile cyanobiont'	198972	81	350	tggcaatcctgagccaa	51.1297956199731	1	ccgtcgggtctctgcaccttcc	26.7575360891802	5	D	1
HM448668	gcccaaaaattttagatttgcgatttgagatttgcgattaatcttcaatccaaaattcaaaatctaaaatccaaaattgag	1	198972	1177	species	Nostoc sp. 'Nephroma parile cyanobiont'	Bacteria	2	Nostocaceae	1162	Nostoc	1177	Nostoc sp. 'Nephroma parile cyanobiont'	198972	81	350	tggcaatcctgagccaa	51.1297956199731	1	ccgtcgggtctctgcaccttcc	26.7575360891802	5	D	1
HM448669	gcccaaaaattttagatttgcgatttgagatttgcgattaatcttcaatccaaaattcaaaatctaaaatccaaaattgag	1	198972	1177	species	Nostoc sp. 'Nephroma parile cyanobiont'	Bacteria	2	Nostocaceae	1162	Nostoc	1177	Nostoc sp. 'Nephroma parile cyanobiont'	198972	81	350	tggcaatcctgagccaa	51.1297956199731	1	ccgtcgggtctctgcaccttcc	26.7575360891802	5	D	1
HM448670	gcccaaaaattttagatttgcgatttgagatttgcgattaatcttcaatccaaaattcaaaatctaaaatccaaaattgag	1	198972	1177	species	Nostoc sp. 'Nephroma parile cyanobiont'	Bacteria	2	Nostocaceae	1162	Nostoc	1177	Nostoc sp. 'Nephroma parile cyanobiont'	198972	81	350	tggcaatcctgagccaa	51.1297956199731	1	ccgtcgggtctctgcaccttcc	26.7575360891802	5	D	1
HM448671	gcccaaaaattttagatttgcgatttgagatttgcgattaatcttcaatccaaaattcaaaatctaaaatccaaaattgag	1	198972	1177	species	Nostoc sp. 'Nephroma parile cyanobiont'	Bacteria	2	Nostocaceae	1162	Nostoc	1177	Nostoc sp. 'Nephroma parile cyanobiont'	198972	81	219	tggcaatcctgagccaa	51.1297956199731	1	ccgtcgggtctctgcaccttcc	26.7575360891802	5	D	1
HM448672	gcccaaaaattttagatttgcgatttgagatttgcgattaatcttcaatccaaaattcaaaatctaaaatccaaaattgag	1	198972	1177	species	Nostoc sp. 'Nephroma parile cyanobiont'	Bacteria	2	Nostocaceae	1162	Nostoc	1177	Nostoc sp. 'Nephroma parile cyanobiont'	198972	81	227	tggcaatcctgagccaa	51.1297956199731	1	ccgtcgggtctctgcaccttcc	26.7575360891802	5	D	1
HM448673	gcccaaaaattttagatttgcgatttgagatttgcgattaatcttcaatccaaaattcaaaatctaaaatccaaaattgag	1	198972	1177	species	Nostoc sp. 'Nephroma parile cyanobiont'	Bacteria	2	Nostocaceae	1162	Nostoc	1177	Nostoc sp. 'Nephroma parile cyanobiont'	198972	81	350	tggcaatcctgagccaa	51.1297956199731	1	ccgtcgggtctctgcaccttcc	26.7575360891802	5	D	1
HM448674	gcccaaaaattttagatttgcgatttgagatttgcgattaatcttcaatccaaaattcaaaatctaaaatccaaaattgag	1	198972	1177	species	Nostoc sp. 'Nephroma parile cyanobiont'	Bacteria	2	Nostocaceae	1162	Nostoc	1177	Nostoc sp. 'Nephroma parile cyanobiont'	198972	81	350	tggcaatcctgagccaa	51.1297956199731	1	ccgtcgggtctctgcaccttcc	26.7575360891802	5	D	1
HM448675	gcccaaaaattttagatttgcgatttgagatttgcgattaatcttcaatccaaaattcaaaatctaaaatccaaaattgag	1	198972	1177	species	Nostoc sp. 'Nephroma parile cyanobiont'	Bacteria	2	Nostocaceae	1162	Nostoc	1177	Nostoc sp. 'Nephroma parile cyanobiont'	198972	81	350	tggcaatcctgagccaa	51.1297956199731	1	ccgtcgggtctctgcaccttcc	26.7575360891802	5	D	1
HM448676	gcccaaaaattttagatttgcgatttgagatttgcgattaatcttcaatccaaaattcaaaatctaaaatccaaaattgag	1	198972	1177	species	Nostoc sp. 'Nephroma parile cyanobiont'	Bacteria	2	Nostocaceae	1162	Nostoc	1177	Nostoc sp. 'Nephroma parile cyanobiont'	198972	81	350	tggcaatcctgagccaa	51.1297956199731	1	ccgtcgggtctctgcaccttcc	26.7575360891802	5	D	1
HM448677	gcccaaaaattttagatttgcgatttgagatttgcgattaatcttcaatccaaaattcaaaatctaaaatccaaaattgag	1	198972	1177	species	Nostoc sp. 'Nephroma parile cyanobiont'	Bacteria	2	Nostocaceae	1162	Nostoc	1177	Nostoc sp. 'Nephroma parile cyanobiont'	198972	81	350	tggcaatcctgagccaa	51.1297956199731	1	ccgtcgggtctctgcaccttcc	26.7575360891802	5	D	1
HM448678	gcccaaaaattttagatttgcgatttgagatttgcgattaatcttcaatccaaaattcaaaatctaaaatccaaaattgag	1	198972	1177	species	Nostoc sp. 'Nephroma parile cyanobiont'	Bacteria	2	Nostocaceae	1162	Nostoc	1177	Nostoc sp. 'Nephroma parile cyanobiont'	198972	81	350	tggcaatcctgagccaa	51.1297956199731	1	ccgtcgggtctctgcaccttcc	26.7575360891802	5	D	1
HM448679	gcccaaaaattttagatttgcgatttgagatttgcgattaatcttcaatccaaaattcaaaatctaaaatccaaaattgag	1	198972	1177	species	Nostoc sp. 'Nephroma parile cyanobiont'	Bacteria	2	Nostocaceae	1162	Nostoc	1177	Nostoc sp. 'Nephroma parile cyanobiont'	198972	81	350	tggcaatcctgagccaa	51.1297956199731	1	ccgtcgggtctctgcaccttcc	26.7575360891802	5	D	1
HM448680	gcccaaaaattttagatttgcgatttgagatttgcgattaatcttcaatccaaaattcaaaatctaaaatccaaaattgag	1	198972	1177	species	Nostoc sp. 'Nephroma parile cyanobiont'	Bacteria	2	Nostocaceae	1162	Nostoc	1177	Nostoc sp. 'Nephroma parile cyanobiont'	198972	81	350	tggcaatcctgagccaa	51.1297956199731	1	ccgtcgggtctctgcaccttcc	26.7575360891802	5	D	1
HM448681	gcccaaaaattttagatttgcgatttgagatttgcgattaatcttcaatccaaaattcaaaatctaaaatccaaaattgag	1	198972	1177	species	Nostoc sp. 'Nephroma parile cyanobiont'	Bacteria	2	Nostocaceae	1162	Nostoc	1177	Nostoc sp. 'Nephroma parile cyanobiont'	198972	81	350	tggcaatcctgagccaa	51.1297956199731	1	ccgtcgggtctctgcaccttcc	26.7575360891802	5	D	1
HM448682	gcccaaaaattttagatttgcgatttgagatttgcgattaatcttcaatccaaaattcaaaatctaaaatccaaaattgag	1	198972	1177	species	Nostoc sp. 'Nephroma parile cyanobiont'	Bacteria	2	Nostocaceae	1162	Nostoc	1177	Nostoc sp. 'Nephroma parile cyanobiont'	198972	81	350	tggcaatcctgagccaa	51.1297956199731	1	ccgtcgggtctctgcaccttcc	26.7575360891802	5	D	1
HM448683	gcccaaaaattttagatttgcgatttgagatttgcgattaatcttcaatccaaaattcaaaatctaaaatccaaaattgag	1	198972	1177	species	Nostoc sp. 'Nephroma parile cyanobiont'	Bacteria	2	Nostocaceae	1162	Nostoc	1177	Nostoc sp. 'Nephroma parile cyanobiont'	198972	81	350	tggcaatcctgagccaa	51.1297956199731	1	ccgtcgggtctctgcaccttcc	26.7575360891802	5	D	1
HM448684	gcccaaaaattttagatttgcgatttgagatttgcgattaatcttcaatccaaaattcaaaatctaaaatccaaaattgag	1	198972	1177	species	Nostoc sp. 'Nephroma parile cyanobiont'	Bacteria	2	Nostocaceae	1162	Nostoc	1177	Nostoc sp. 'Nephroma parile cyanobiont'	198972	81	350	tggcaatcctgagccaa	51.1297956199731	1	ccgtcgggtctctgcaccttcc	26.7575360891802	5	D	1
HM448685	gcccaaaaattttagatttgcgatttgagatttgcgattaatcttcaatccaaaattcaaaatctaaaatccaaaattgag	1	198972	1177	species	Nostoc sp. 'Nephroma parile cyanobiont'	Bacteria	2	Nostocaceae	1162	Nostoc	1177	Nostoc sp. 'Nephroma parile cyanobiont'	198972	81	350	tggcaatcctgagccaa	51.1297956199731	1	ccgtcgggtctctgcaccttcc	26.7575360891802	5	D	1
HM448686	gcccaaaaattttagatttgcgatttgagatttgcgattaatcttcaatccaaaattcaaaatctaaaatccaaaattgag	1	198972	1177	species	Nostoc sp. 'Nephroma parile cyanobiont'	Bacteria	2	Nostocaceae	1162	Nostoc	1177	Nostoc sp. 'Nephroma parile cyanobiont'	198972	81	350	tggcaatcctgagccaa	51.1297956199731	1	ccgtcgggtctctgcaccttcc	26.7575360891802	5	D	1
HM448687	gcccaaaaattttagatttgcgatttgagatttgcgattaatcttcaatccaaaattcaaaatctaaaatccaaaattgag	1	198972	1177	species	Nostoc sp. 'Nephroma parile cyanobiont'	Bacteria	2	Nostocaceae	1162	Nostoc	1177	Nostoc sp. 'Nephroma parile cyanobiont'	198972	81	350	tggcaatcctgagccaa	51.1297956199731	1	ccgtcgggtctctgcaccttcc	26.7575360891802	5	D	1
HM448688	gcccaaaaattttagatttgcgatttgagatttgcgattaatcttcaatccaaaattcaaaatctaaaatccaaaattgag	1	198972	1177	species	Nostoc sp. 'Nephroma parile cyanobiont'	Bacteria	2	Nostocaceae	1162	Nostoc	1177	Nostoc sp. 'Nephroma parile cyanobiont'	198972	81	350	tggcaatcctgagccaa	51.1297956199731	1	ccgtcgggtctctgcaccttcc	26.7575360891802	5	D	1
HM448689	gcccaaaaattttagatttgcgatttgagatttgcgattaatcttcaatccaaaattcaaaatctaaaatccaaaattgag	1	198972	1177	species	Nostoc sp. 'Nephroma parile cyanobiont'	Bacteria	2	Nostocaceae	1162	Nostoc	1177	Nostoc sp. 'Nephroma parile cyanobiont'	198972	81	350	tggcaatcctgagccaa	51.1297956199731	1	ccgtcgggtctctgcaccttcc	26.7575360891802	5	D	1
HM448690	gcccaaaaattttagatttgcgatttgagatttgcgattaatcttcaatccaaaattcaaaatctaaaatccaaaattgag	1	198972	1177	species	Nostoc sp. 'Nephroma parile cyanobiont'	Bacteria	2	Nostocaceae	1162	Nostoc	1177	Nostoc sp. 'Nephroma parile cyanobiont'	198972	81	350	tggcaatcctgagccaa	51.1297956199731	1	ccgtcgggtctctgcaccttcc	26.7575360891802	5	D	1
HM448691	gcccaaaaattttagatttgcgatttgagatttgcgattaatcttcaatccaaaattcaaaatctaaaatccaaaattgag	1	198972	1177	species	Nostoc sp. 'Nephroma parile cyanobiont'	Bacteria	2	Nostocaceae	1162	Nostoc	1177	Nostoc sp. 'Nephroma parile cyanobiont'	198972	81	350	tggcaatcctgagccaa	51.1297956199731	1	ccgtcgggtctctgcaccttcc	26.7575360891802	5	D	1
HM448692	gcccaaaagttttagatttgcgattttagatttgcgattaatcttcaatccaaaattcaaaatcgttcgactgagcgaagccgaagtctaaaatccaaaattgag	1	77195	1177	species	Nostoc sp. 'Nephroma resupinatum cyanobiont'	Bacteria	2	Nostocaceae	1162	Nostoc	1177	Nostoc sp. 'Nephroma resupinatum cyanobiont'	77195	105	374	tggcaatcctgagccaa	51.1297956199731	1	ccgtcgggtctctgcaccttcc	26.7575360891802	5	D	1
HM448694	gcccaaaagttttagatttgcgattttagatttgcgattaatcttcaatccaaaattcaaaatcgttcgactgagcgaagccgaagtctaaaatccaaaattgag	1	77195	1177	species	Nostoc sp. 'Nephroma resupinatum cyanobiont'	Bacteria	2	Nostocaceae	1162	Nostoc	1177	Nostoc sp. 'Nephroma resupinatum cyanobiont'	77195	105	374	tggcaatcctgagccaa	51.1297956199731	1	ccgtcgggtctctgcaccttcc	26.7575360891802	5	D	1
HM448695	gcccaaaagttttagatttgcgattttagatttgcgattaatcttcaatccaaaattcaaaatcgttcgactgagcgaagccgaagtctaaaatccaaaattgag	1	77195	1177	species	Nostoc sp. 'Nephroma resupinatum cyanobiont'	Bacteria	2	Nostocaceae	1162	Nostoc	1177	Nostoc sp. 'Nephroma resupinatum cyanobiont'	77195	105	374	tggcaatcctgagccaa	51.1297956199731	1	ccgtcgggtctctgcaccttcc	26.7575360891802	5	D	1
HM448696	gcccaaaagttttagatttgcgattttagatttgcgattaatcttcaatccaaaattcaaaatcgttcgactgagcgaagccgaagtctaaaatccaaaattgag	1	198969	1177	species	Nostoc sp. 'Lobaria pulmonaria cyanobiont'	Bacteria	2	Nostocaceae	1162	Nostoc	1177	Nostoc sp. 'Lobaria pulmonaria cyanobiont'	198969	105	374	tggcaatcctgagccaa	51.1297956199731	1	ccgtcgggtctctgcaccttcc	26.7575360891802	5	D	1
HM448697	gcccaaaaattttagatttgcgattttagatttgcgattaatcttcaatccaaaattcaaaatctaaaatccaaaattgag	1	198970	1177	species	Nostoc sp. 'Nephroma bellum cyanobiont'	Bacteria	2	Nostocaceae	1162	Nostoc	1177	Nostoc sp. 'Nephroma bellum cyanobiont'	198970	81	351	tggcaatcctgagccaa	51.1297956199731	1	ccgtcgggtctctgcaccttcc	26.7575360891802	5	D	1
HM448698	gcccaaaaattttagatttgcgattttagatttgcgattaatcttcaatccaaaattcaaaatctaaaatccaaaattgag	1	198970	1177	species	Nostoc sp. 'Nephroma bellum cyanobiont'	Bacteria	2	Nostocaceae	1162	Nostoc	1177	Nostoc sp. 'Nephroma bellum cyanobiont'	198970	81	351	tggcaatcctgagccaa	51.1297956199731	1	ccgtcgggtctctgcaccttcc	26.7575360891802	5	D	1
HM448699	gcccaaaaattttagatttgcgattttagatttgcgattaatcttcaatccaaaattcaaaatctaaaatccaaaattgag	1	198970	1177	species	Nostoc sp. 'Nephroma bellum cyanobiont'	Bacteria	2	Nostocaceae	1162	Nostoc	1177	Nostoc sp. 'Nephroma bellum cyanobiont'	198970	81	351	tggcaatcctgagccaa	51.1297956199731	1	ccgtcgggtctctgcaccttcc	26.7575360891802	5	D	1
HM448700	gcccaaaaattttagatttgcgattttagatttgcgattaatcttcaatccaaaattcaaaatctaaaatccaaaattgag	1	198970	1177	species	Nostoc sp. 'Nephroma bellum cyanobiont'	Bacteria	2	Nostocaceae	1162	Nostoc	1177	Nostoc sp. 'Nephroma bellum cyanobiont'	198970	81	351	tggcaatcctgagccaa	51.1297956199731	1	ccgtcgggtctctgcaccttcc	26.7575360891802	5	D	1
HM448701	gcccaaaaattttagatttgcgattttagatttgcgattaatcttcaatccaaaattcaaaatctaaaatccaaaattgag	1	198970	1177	species	Nostoc sp. 'Nephroma bellum cyanobiont'	Bacteria	2	Nostocaceae	1162	Nostoc	1177	Nostoc sp. 'Nephroma bellum cyanobiont'	198970	81	351	tggcaatcctgagccaa	51.1297956199731	1	ccgtcgggtctctgcaccttcc	26.7575360891802	5	D	1
HM448702	gcccaaaaattttagatttgcgattttagatttgcgattaatcttcaatccaaaattcaaaatctaaaatccaaaattgag	1	77195	1177	species	Nostoc sp. 'Nephroma resupinatum cyanobiont'	Bacteria	2	Nostocaceae	1162	Nostoc	1177	Nostoc sp. 'Nephroma resupinatum cyanobiont'	77195	81	351	tggcaatcctgagccaa	51.1297956199731	1	ccgtcgggtctctgcaccttcc	26.7575360891802	5	D	1
HM448703	gcccaaaaattttagatttgcgattttagatttgcgattaatcttcaatccaaaattcaaaatctaaaatccaaaattgag	1	77195	1177	species	Nostoc sp. 'Nephroma resupinatum cyanobiont'	Bacteria	2	Nostocaceae	1162	Nostoc	1177	Nostoc sp. 'Nephroma resupinatum cyanobiont'	77195	81	351	tggcaatcctgagccaa	51.1297956199731	1	ccgtcgggtctctgcaccttcc	26.7575360891802	5	D	1
HM448704	gcccaaaaattttagatttgcgattttagatttgcgattaatcttcaatccaaaattcaaaatctaaaatccaaaattgag	1	77195	1177	species	Nostoc sp. 'Nephroma resupinatum cyanobiont'	Bacteria	2	Nostocaceae	1162	Nostoc	1177	Nostoc sp. 'Nephroma resupinatum cyanobiont'	77195	81	351	tggcaatcctgagccaa	51.1297956199731	1	ccgtcgggtctctgcaccttcc	26.7575360891802	5	D	1
HM448705	gcccaaaaattttagatttgcgattttagatttgcgattaatcttcaatccaaaattcaaaatctaaaatccaaaattgag	1	77195	1177	species	Nostoc sp. 'Nephroma resupinatum cyanobiont'	Bacteria	2	Nostocaceae	1162	Nostoc	1177	Nostoc sp. 'Nephroma resupinatum cyanobiont'	77195	81	351	tggcaatcctgagccaa	51.1297956199731	1	ccgtcgggtctctgcaccttcc	26.7575360891802	5	D	1
HM448706	gcccaaaaattttagatttgcgattttagatttgcgattaatcttcaatccaaaattcaaaatctaaaatccaaaattgag	1	77195	1177	species	Nostoc sp. 'Nephroma resupinatum cyanobiont'	Bacteria	2	Nostocaceae	1162	Nostoc	1177	Nostoc sp. 'Nephroma resupinatum cyanobiont'	77195	81	351	tggcaatcctgagccaa	51.1297956199731	1	ccgtcgggtctctgcaccttcc	26.7575360891802	5	D	1
HM448707	gcccaaaaattttagatttgcgattttagatttgcgattaatcttcaatccaaaattcaaaatctaaaatccaaaattgag	1	77195	1177	species	Nostoc sp. 'Nephroma resupinatum cyanobiont'	Bacteria	2	Nostocaceae	1162	Nostoc	1177	Nostoc sp. 'Nephroma resupinatum cyanobiont'	77195	81	351	tggcaatcctgagccaa	51.1297956199731	1	ccgtcgggtctctgcaccttcc	26.7575360891802	5	D	1
HM448708	gcccaaaaattttagatttgcgattttagatttgcgattaatcttcaatccaaaattcaaaatctaaaatccaaaattgag	1	77195	1177	species	Nostoc sp. 'Nephroma resupinatum cyanobiont'	Bacteria	2	Nostocaceae	1162	Nostoc	1177	Nostoc sp. 'Nephroma resupinatum cyanobiont'	77195	81	351	tggcaatcctgagccaa	51.1297956199731	1	ccgtcgggtctctgcaccttcc	26.7575360891802	5	D	1
HM448709	gcccaaaaattttagatttgcgattttagatttgcgattaatcttcaatccaaaattcaaaatctaaaatccaaaattgag	1	77195	1177	species	Nostoc sp. 'Nephroma resupinatum cyanobiont'	Bacteria	2	Nostocaceae	1162	Nostoc	1177	Nostoc sp. 'Nephroma resupinatum cyanobiont'	77195	81	351	tggcaatcctgagccaa	51.1297956199731	1	ccgtcgggtctctgcaccttcc	26.7575360891802	5	D	1
HM448710	gcccaaaaattttagatttgcgattttagatttgcgattaatcttcaatccaaaattcaaaatctaaaatccaaaattgag	1	77195	1177	species	Nostoc sp. 'Nephroma resupinatum cyanobiont'	Bacteria	2	Nostocaceae	1162	Nostoc	1177	Nostoc sp. 'Nephroma resupinatum cyanobiont'	77195	81	351	tggcaatcctgagccaa	51.1297956199731	1	ccgtcgggtctctgcaccttcc	26.7575360891802	5	D	1
HM448711	gcccaaaaattttagatttgcgattttagatttgcgattaatcttcaatccaaaattcaaaatctaaaatccaaaattgag	1	77195	1177	species	Nostoc sp. 'Nephroma resupinatum cyanobiont'	Bacteria	2	Nostocaceae	1162	Nostoc	1177	Nostoc sp. 'Nephroma resupinatum cyanobiont'	77195	81	351	tggcaatcctgagccaa	51.1297956199731	1	ccgtcgggtctctgcaccttcc	26.7575360891802	5	D	1
HM448712	gcccaaaaattttagatttgcgattttagatttgcgattaatcttcaatccaaaattcaaaatctaaaatccaaaattgag	1	77195	1177	species	Nostoc sp. 'Nephroma resupinatum cyanobiont'	Bacteria	2	Nostocaceae	1162	Nostoc	1177	Nostoc sp. 'Nephroma resupinatum cyanobiont'	77195	81	276	tggcaatcctgagccaa	51.1297956199731	1	ccgtcgggtctctgcaccttcc	26.7575360891802	5	D	1
HM448713	gcccaaaaattttagatttgcgattttagatttgcgattaatcttcaatccaaaattcaaaatctaaaatccaaaattgag	1	77195	1177	species	Nostoc sp. 'Nephroma resupinatum cyanobiont'	Bacteria	2	Nostocaceae	1162	Nostoc	1177	Nostoc sp. 'Nephroma resupinatum cyanobiont'	77195	81	297	tggcaatcctgagccaa	51.1297956199731	1	ccgtcgggtctctgcaccttcc	26.7575360891802	5	D	1
HM448714	gcccaaaaattttagatttgcgattttagatttgcgattaatcttcaatccaaaattcaaaatctaaaatccaaaattgag	1	77195	1177	species	Nostoc sp. 'Nephroma resupinatum cyanobiont'	Bacteria	2	Nostocaceae	1162	Nostoc	1177	Nostoc sp. 'Nephroma resupinatum cyanobiont'	77195	81	351	tggcaatcctgagccaa	51.1297956199731	1	ccgtcgggtctctgcaccttcc	26.7575360891802	5	D	1
HM448715	gcccaaaaattttagatttgcgattttagatttgcgattaatcttcaatccaaaattcaaaatctaaaatccaaaattgag	1	77195	1177	species	Nostoc sp. 'Nephroma resupinatum cyanobiont'	Bacteria	2	Nostocaceae	1162	Nostoc	1177	Nostoc sp. 'Nephroma resupinatum cyanobiont'	77195	81	286	tggcaatcctgagccaa	51.1297956199731	1	ccgtcgggtctctgcaccttcc	26.7575360891802	5	D	1
HM448716	gcccaaaaattttagatttgcgattttagatttgcgattaatcttcaatccaaaattcaaaatctaaaatccaaaattgag	1	77195	1177	species	Nostoc sp. 'Nephroma resupinatum cyanobiont'	Bacteria	2	Nostocaceae	1162	Nostoc	1177	Nostoc sp. 'Nephroma resupinatum cyanobiont'	77195	81	351	tggcaatcctgagccaa	51.1297956199731	1	ccgtcgggtctctgcaccttcc	26.7575360891802	5	D	1
HM448717	gcccaaaaattttagatttgcgattttagatttgcgattaatcttcaatccaaaattcaaaatctaaaatccaaaattgag	1	77195	1177	species	Nostoc sp. 'Nephroma resupinatum cyanobiont'	Bacteria	2	Nostocaceae	1162	Nostoc	1177	Nostoc sp. 'Nephroma resupinatum cyanobiont'	77195	81	351	tggcaatcctgagccaa	51.1297956199731	1	ccgtcgggtctctgcaccttcc	26.7575360891802	5	D	1
HM448718	gcccaaaaattttagatttgcgattttagatttgcgattaatcttcaatccaaaattcaaaatctaaaatccaaaattgag	1	77195	1177	species	Nostoc sp. 'Nephroma resupinatum cyanobiont'	Bacteria	2	Nostocaceae	1162	Nostoc	1177	Nostoc sp. 'Nephroma resupinatum cyanobiont'	77195	81	351	tggcaatcctgagccaa	51.1297956199731	1	ccgtcgggtctctgcaccttcc	26.7575360891802	5	D	1
HM448719	gcccaaaaattttagatttgcgattttagatttgcgattaatcttcaatccaaaattcaaaatctaaaatccaaaattgag	1	77195	1177	species	Nostoc sp. 'Nephroma resupinatum cyanobiont'	Bacteria	2	Nostocaceae	1162	Nostoc	1177	Nostoc sp. 'Nephroma resupinatum cyanobiont'	77195	81	287	tggcaatcctgagccaa	51.1297956199731	1	ccgtcgggtctctgcaccttcc	26.7575360891802	5	D	1
HM448720	gcccaaaaattttagatttgcgattttagatttgcgattaatcttcaatccaaaattcaaaatctaaaatccaaaattgag	1	77195	1177	species	Nostoc sp. 'Nephroma resupinatum cyanobiont'	Bacteria	2	Nostocaceae	1162	Nostoc	1177	Nostoc sp. 'Nephroma resupinatum cyanobiont'	77195	81	351	tggcaatcctgagccaa	51.1297956199731	1	ccgtcgggtctctgcaccttcc	26.7575360891802	5	D	1
HM448721	gcccaaaaattttagatttgcgattttagatttgcgattaatcttcaatccaaaattcaaaatctaaaatccaaaattgag	1	77195	1177	species	Nostoc sp. 'Nephroma resupinatum cyanobiont'	Bacteria	2	Nostocaceae	1162	Nostoc	1177	Nostoc sp. 'Nephroma resupinatum cyanobiont'	77195	81	351	tggcaatcctgagccaa	51.1297956199731	1	ccgtcgggtctctgcaccttcc	26.7575360891802	5	D	1
HM448722	gcccaaaaattttagatttgcgattttagatttgcgattaatcttcaatccaaaattcaaaatctaaaatccaaaattgag	1	198971	1177	species	Nostoc sp. 'Parmeliella triptophylla cyanobiont'	Bacteria	2	Nostocaceae	1162	Nostoc	1177	Nostoc sp. 'Parmeliella triptophylla cyanobiont'	198971	81	350	tggcaatcctgagccaa	51.1297956199731	1	ccgtcgggtctctgcaccttcc	26.7575360891802	5	D	1
HM448723	gccgaaaaaagtcctgagtcatgagtgttgagtgctgagtaaatttaaaactcataactcctaactcctaactcatcaactattc	1	198969	NA	species	Nostoc sp. 'Lobaria pulmonaria cyanobiont'	Bacteria	2	Nostocaceae	1162	Nostoc	1177	Nostoc sp. 'Lobaria pulmonaria cyanobiont'	198969	85	354	tggcaatcctgagccaa	51.1297956199731	1	ccgtcgggtctctgcaccttcc	26.7575360891802	5	D	NA
HM448724	gccgaaaaaagtcctgagtcatgagtgttgagtgctgagtaaatttaaaactcataactcctaactcctaactcatcaactattc	1	357887	NA	species	Nostoc sp. 'Protopannaria pezizoides cyanobiont'	Bacteria	2	Nostocaceae	1162	Nostoc	1177	Nostoc sp. 'Protopannaria pezizoides cyanobiont'	357887	85	354	tggcaatcctgagccaa	51.1297956199731	1	ccgtcgggtctctgcaccttcc	26.7575360891802	5	D	NA
HM448725	gccgaaaaaagtcgtgagtgcagagtaaattaaaactcttaactcctaactattc	1	357889	2593658	species	Nostoc sp. 'Peltigera degenii cyanobiont'	Bacteria	2	Nostocaceae	1162	Nostoc	1177	Nostoc sp. 'Peltigera degenii cyanobiont'	357889	55	324	tggcaatcctgagccaa	51.1297956199731	1	ccgtcgggtctctgcaccttcc	26.7575360891802	5	D	1
HM448726	gccgaaaaaagtcgtgagtaatgagtactgagtactgagagtaaattaaaactcctaactcttaactcctaactcctaactattc	1	357887	1177	species	Nostoc sp. 'Protopannaria pezizoides cyanobiont'	Bacteria	2	Nostocaceae	1162	Nostoc	1177	Nostoc sp. 'Protopannaria pezizoides cyanobiont'	357887	85	354	tggcaatcctgagccaa	51.1297956199731	1	ccgtcgggtctctgcaccttcc	26.7575360891802	5	D	0.976470588235294
HM448727	gccgaagaaagtcctgagtcatgagtgctgagtgctgagtaaatttaaaactcttaactcctaactcctaactcataactgttc	1	77196	1177	species	Nostoc sp. 'Peltigera canina cyanobiont'	Bacteria	2	Nostocaceae	1162	Nostoc	1177	Nostoc sp. 'Peltigera canina cyanobiont'	77196	84	353	tggcaatcctgagccaa	51.1297956199731	1	ccgtcgggtctctgcaccttcc	26.7575360891802	5	D	1
HM448728	gccgaagaaagtcctgagtcatgagtgctgagtgctgagtaaatttaaaactcttaactcctaactcctaactcataactgttc	1	77196	1177	species	Nostoc sp. 'Peltigera canina cyanobiont'	Bacteria	2	Nostocaceae	1162	Nostoc	1177	Nostoc sp. 'Peltigera canina cyanobiont'	77196	84	353	tggcaatcctgagccaa	51.1297956199731	1	ccgtcgggtctctgcaccttcc	26.7575360891802	5	D	1
HM448729	gccgaagaaagtcctgagtcatgagtgctgagtgctgagtaaatttaaaactcttaactcctaactcctaactcataactgttc	1	77196	1177	species	Nostoc sp. 'Peltigera canina cyanobiont'	Bacteria	2	Nostocaceae	1162	Nostoc	1177	Nostoc sp. 'Peltigera canina cyanobiont'	77196	84	353	tggcaatcctgagccaa	51.1297956199731	1	ccgtcgggtctctgcaccttcc	26.7575360891802	5	D	1
HM448730	gccgaagaaagtcctgagtcatgagtgctgagtgctgagtaaatttaaaactcttaactcctaactcctaactcataactgttc	1	77196	1177	species	Nostoc sp. 'Peltigera canina cyanobiont'	Bacteria	2	Nostocaceae	1162	Nostoc	1177	Nostoc sp. 'Peltigera canina cyanobiont'	77196	84	353	tggcaatcctgagccaa	51.1297956199731	1	ccgtcgggtctctgcaccttcc	26.7575360891802	5	D	1
HM448731	gccgaagaaagtcctgagtcatgagtgctgagtgctgagtaaatttaaaactcttaactcctaactcctaactcataactgttc	1	77196	1177	species	Nostoc sp. 'Peltigera canina cyanobiont'	Bacteria	2	Nostocaceae	1162	Nostoc	1177	Nostoc sp. 'Peltigera canina cyanobiont'	77196	84	353	tggcaatcctgagccaa	51.1297956199731	1	ccgtcgggtctctgcaccttcc	26.7575360891802	5	D	1
HM448732	gccgaagaaagtcctgagtcatgagtgctgagtgctgagtaaatttaaaactcttaactcctaactcctaactcataactgttc	1	77196	1177	species	Nostoc sp. 'Peltigera canina cyanobiont'	Bacteria	2	Nostocaceae	1162	Nostoc	1177	Nostoc sp. 'Peltigera canina cyanobiont'	77196	84	353	tggcaatcctgagccaa	51.1297956199731	1	ccgtcgggtctctgcaccttcc	26.7575360891802	5	D	1
HM448733	gccgaagaaagtcctgagtcatgagtgctgagtgctgagtaaatttaaaactcttaactcctaactcctaactcataactgttc	1	77196	1177	species	Nostoc sp. 'Peltigera canina cyanobiont'	Bacteria	2	Nostocaceae	1162	Nostoc	1177	Nostoc sp. 'Peltigera canina cyanobiont'	77196	84	353	tggcaatcctgagccaa	51.1297956199731	1	ccgtcgggtctctgcaccttcc	26.7575360891802	5	D	1
HM448734	gccgaagaaagtcctgagtcatgagtgctgagtgctgagtaaatttaaaactcttaactcctaactcctaactcataactgttc	1	357889	1177	species	Nostoc sp. 'Peltigera degenii cyanobiont'	Bacteria	2	Nostocaceae	1162	Nostoc	1177	Nostoc sp. 'Peltigera degenii cyanobiont'	357889	84	353	tggcaatcctgagccaa	51.1297956199731	1	ccgtcgggtctctgcaccttcc	26.7575360891802	5	D	1
HM448735	gccgaagaaagtcctgagtcatgagtgctgagtgctgagtaaatttaaaactcttaactcctaactcctaactcataactgttc	1	198980	1177	species	Nostoc sp. 'Peltigera praetextata cyanobiont'	Bacteria	2	Nostocaceae	1162	Nostoc	1177	Nostoc sp. 'Peltigera praetextata cyanobiont'	198980	84	353	tggcaatcctgagccaa	51.1297956199731	1	ccgtcgggtctctgcaccttcc	26.7575360891802	5	D	1
HM448736	gccgaagaaagtcctgagtcatgagtgctgagtgctgagtaaatttaaaactcttaactcctaactcctaactcataactgttc	1	414690	1177	species	Nostoc sp. 'Peltigera sp. cyanobiont'	Bacteria	2	Nostocaceae	1162	Nostoc	1177	Nostoc sp. 'Peltigera sp. cyanobiont'	414690	84	353	tggcaatcctgagccaa	51.1297956199731	1	ccgtcgggtctctgcaccttcc	26.7575360891802	5	D	1
HM448737	gccgaagaaagtcctgagtcatgagtgctgagtgctgagtaaatttaaaactcttaactcctaactcctaactcataactgttc	1	414690	1177	species	Nostoc sp. 'Peltigera sp. cyanobiont'	Bacteria	2	Nostocaceae	1162	Nostoc	1177	Nostoc sp. 'Peltigera sp. cyanobiont'	414690	84	353	tggcaatcctgagccaa	51.1297956199731	1	ccgtcgggtctctgcaccttcc	26.7575360891802	5	D	1
HM448738	gccgaagaaagtcctgagtcatgagtgctgagtgctgagtaaatttaaaactcttaactcctaactcctaactcataactgttc	1	414690	1177	species	Nostoc sp. 'Peltigera sp. cyanobiont'	Bacteria	2	Nostocaceae	1162	Nostoc	1177	Nostoc sp. 'Peltigera sp. cyanobiont'	414690	84	353	tggcaatcctgagccaa	51.1297956199731	1	ccgtcgggtctctgcaccttcc	26.7575360891802	5	D	1
HM448739	gccgaagaaagtcctgagtcatgagtgctgagtgctgagtaaatttaaaactcttaactcctaactcctaactcataactgttc	1	414690	1177	species	Nostoc sp. 'Peltigera sp. cyanobiont'	Bacteria	2	Nostocaceae	1162	Nostoc	1177	Nostoc sp. 'Peltigera sp. cyanobiont'	414690	84	353	tggcaatcctgagccaa	51.1297956199731	1	ccgtcgggtctctgcaccttcc	26.7575360891802	5	D	1
HM448740	gccgaagaaagtcctgagtgctgagtattgagtattgagtaaatttaaaactcttaactcctaactcataactcataactgttc	1	77196	2593658	species	Nostoc sp. 'Peltigera canina cyanobiont'	Bacteria	2	Nostocaceae	1162	Nostoc	1177	Nostoc sp. 'Peltigera canina cyanobiont'	77196	84	353	tggcaatcctgagccaa	51.1297956199731	1	ccgtcgggtctctgcaccttcc	26.7575360891802	5	D	1
HM448741	gccgaagaaagtcctgagtgctgagtattgagtattgagtaaatttaaaactcttaactcctaactcataactcataactgttc	1	77196	2593658	species	Nostoc sp. 'Peltigera canina cyanobiont'	Bacteria	2	Nostocaceae	1162	Nostoc	1177	Nostoc sp. 'Peltigera canina cyanobiont'	77196	84	353	tggcaatcctgagccaa	51.1297956199731	1	ccgtcgggtctctgcaccttcc	26.7575360891802	5	D	1
HM448742	gccgaagaaagtcctgagtgctgagtattgagtattgagtaaatttaaaactcttaactcctaactcataactcataactgttc	1	357887	2593658	species	Nostoc sp. 'Protopannaria pezizoides cyanobiont'	Bacteria	2	Nostocaceae	1162	Nostoc	1177	Nostoc sp. 'Protopannaria pezizoides cyanobiont'	357887	84	353	tggcaatcctgagccaa	51.1297956199731	1	ccgtcgggtctctgcaccttcc	26.7575360891802	5	D	1
HM448743	gccgaagaaagtcctgagtgctgagtattgagtattgagtaaatttaaaactcttaactcctaactcataactcataactgttc	1	414690	2593658	species	Nostoc sp. 'Peltigera sp. cyanobiont'	Bacteria	2	Nostocaceae	1162	Nostoc	1177	Nostoc sp. 'Peltigera sp. cyanobiont'	414690	84	353	tggcaatcctgagccaa	51.1297956199731	1	ccgtcgggtctctgcaccttcc	26.7575360891802	5	D	1
MN596290	gcccaacttgtcgctagtcattgtagagatgttccatgcaacgtctgcaaacaattaatttgttagtagcaaaaaacaaaggacaaaagataagttag	1	1313254	1313254	species	uncultured Stigonema sp.	Bacteria	2	Stigonemataceae	1189	Stigonema	221292	uncultured Stigonema sp.	1313254	98	385	tggcaatcctgagccaa	NA	1	ccgtcgggtctctgcaccttc	26.7629110348703	5	R	1
MN596292	gccgattagaaagtgatgagtgatgagtgatgagtgatgagtaaatatcaaactcttaactctaactccgatatcttaacttttcg	1	1313254	1313254	species	uncultured Stigonema sp.	Bacteria	2	Stigonemataceae	1189	Stigonema	221292	uncultured Stigonema sp.	1313254	86	374	tggcaatcctgagccaa	NA	1	ccgtcgggtctctgcaccttc	26.7629110348703	5	R	1
MN596293	gccgagtaaaaagttatgagttntaagtattgagtgttgagttaaaaaaataacttataattcaaaactcaaaactcaaaactattcg	1	1313254	1313254	species	uncultured Stigonema sp.	Bacteria	2	Stigonemataceae	1189	Stigonema	221292	uncultured Stigonema sp.	1313254	88	374	tggcaatcctgagccaa	NA	1	ccgtcgggtctctgcaccttc	26.7629110348703	5	R	1
MN596294	gccgaaaaaagtccggagtaatgagtactgagtagtgagtaaattaaaactcctaactcctaactcctaactcctaactattcg	1	340711	340711	species	uncultured Nostoc sp.	Bacteria	2	Nostocaceae	1162	Nostoc	1177	uncultured Nostoc sp.	340711	84	372	tggcaatcctgagccaa	NA	1	ccgtcgggtctctgcaccttc	26.7629110348703	5	R	1
MN596295	gccgattaaaaagttatgagttctaagtgttgagtgttgagttaaggaaataacttataattcaaaactcaaaactcaaaacttttcg	1	1313254	1313254	species	uncultured Stigonema sp.	Bacteria	2	Stigonemataceae	1189	Stigonema	221292	uncultured Stigonema sp.	1313254	88	353	tggcaatcctgagccaa	NA	1	ccgtcgggtctctgcaccttc	26.7629110348703	5	R	1
MN596296	gccgattaaaaagttatgagttctaagtgttgagtgttgagttaaggaaataacttataattcaaaactcaaaactcaaaacttttcg	1	1313254	1313254	species	uncultured Stigonema sp.	Bacteria	2	Stigonemataceae	1189	Stigonema	221292	uncultured Stigonema sp.	1313254	88	377	tggcaatcctgagccaa	NA	1	ccgtcgggtctctgcaccttc	26.7629110348703	5	R	1
MN596297	gccgattaaaaagttatgagttctaagtgttgagtgttgagttaaggaaataacttataattcaaaactcaaaactcaaaacttttcg	1	1313254	1313254	species	uncultured Stigonema sp.	Bacteria	2	Stigonemataceae	1189	Stigonema	221292	uncultured Stigonema sp.	1313254	88	377	tggcaatcctgagccaa	NA	1	ccgtcgggtctctgcaccttc	26.7629110348703	5	R	1
MN596298	gccgattaaaaagttatgagttctaagtgttgagtgttgagttaaggaaataacttataattcaaaactcaaaactcaaaacttttcg	1	1313254	1313254	species	uncultured Stigonema sp.	Bacteria	2	Stigonemataceae	1189	Stigonema	221292	uncultured Stigonema sp.	1313254	88	381	tggcaatcctgagccaa	NA	1	ccgtcgggtctctgcaccttc	26.7629110348703	5	R	1
MN596299	gccgattaaaaagttatgagttctaagtgttgagtgttgagttaaggaaataacttataattcaaaactcaaaactcaaaacttttcg	1	1313254	1313254	species	uncultured Stigonema sp.	Bacteria	2	Stigonemataceae	1189	Stigonema	221292	uncultured Stigonema sp.	1313254	88	379	tggcaatcctgagccaa	NA	1	ccgtcgggtctctgcaccttc	26.7629110348703	5	R	1
MN596300	gccgattaaaaagttatgagttctaagtgttgagtgttgagttaaggaaataacttataattcaaaactcaaaactcaaaacttttcg	1	1313254	1313254	species	uncultured Stigonema sp.	Bacteria	2	Stigonemataceae	1189	Stigonema	221292	uncultured Stigonema sp.	1313254	88	378	tggcaatcctgagccaa	NA	1	ccgtcgggtctctgcaccttc	26.7629110348703	5	R	1
MN596301	gccgattaaaaagttatgagttctaagtgttgagtgttgagttaaggaaataacttataattcaaaactcaaaactcaaaacttttcg	1	1313254	1313254	species	uncultured Stigonema sp.	Bacteria	2	Stigonemataceae	1189	Stigonema	221292	uncultured Stigonema sp.	1313254	88	380	ggcnaatcctgagccaa	NA	2	ccgtcgggtctctgcaccttc	26.7629110348703	5	R	1
MN596302	gccgaaaaaagtccggagtaatgagtactgagtagtgagtaaattaaaactcctaactcctaactcctaactcctaactattcg	1	340711	340711	species	uncultured Nostoc sp.	Bacteria	2	Nostocaceae	1162	Nostoc	1177	uncultured Nostoc sp.	340711	84	375	tggcaatcctgagccaa	NA	1	ccgtcgggtctctgcaccttc	26.7629110348703	5	R	1
MN596303	gccgattaaagagtgatgagtgatgagtaaatacaaaactcttaactcctaacttttcg	1	1313254	1313254	species	uncultured Stigonema sp.	Bacteria	2	Stigonemataceae	1189	Stigonema	221292	uncultured Stigonema sp.	1313254	59	347	tggcaatcctgagccaa	NA	1	ccgtcgggtctctgcaccttc	26.7629110348703	5	R	0.983050847457627
MN596304	gccgattaaaaagttatgagttctaagtgttgagtgttgagttaaggaaataacttataattcaaaactcaaaactcaaaacttttcg	1	1313254	1313254	species	uncultured Stigonema sp.	Bacteria	2	Stigonemataceae	1189	Stigonema	221292	uncultured Stigonema sp.	1313254	88	369	tggcaatcctgagccaa	NA	1	ccgtcgggtctctgcaccttc	26.7629110348703	5	R	1
MN596305	gccgataaaagagtgatgagtgatgagtaaatacaaaactcttaactcctaacttttcg	1	1313254	1313254	species	uncultured Stigonema sp.	Bacteria	2	Stigonemataceae	1189	Stigonema	221292	uncultured Stigonema sp.	1313254	59	353	tggcaatcctgagccaa	NA	1	ccgtcgggtctctgcaccttc	26.7629110348703	5	R	0.983050847457627
AC140441	gaagtgggagggagtgggtaagggagcagggttgggggagggtataggggacttttgggatagcatttgaaatgtaaatgaagcaaatattaaaaaaaaaccaaaacaaaaaaaatgactttatggtaagtggaaaaagaaaaagaaattaagggaaaaaaagggggggggggcttccattgatccttttgaaccacagcagtctttcttctgagtatttttgtcccaattacataccttgggactgggaaatcaggaaagg	1	10090	10090	species	Mus musculus	Eukaryota	2759	Muridae	10066	Mus	10088	Mus musculus	10090	262	177052	gggaaagccagggccaa	NA	4	ccagtgggtctctgaactcat	28.1819504250953	5	R	1
AC140468	caaagtgcacacacgcacgcgcgcgcgcgcgcacacacacacacacaagcacgcacacgaaatgggggggggtggggggacgggatgcgggaggagtttgagcccttttccttaccctgacgaagcagcaagtcatctcggagtaaacagatgaagtagacacagccgggctgggcatagtggggcctagggatcatgggtacctcctg	1	10090	10090	species	Mus musculus	Eukaryota	2759	Muridae	10066	Mus	10088	Mus musculus	10090	209	168853	aggcaatcctaagcatg	NA	5	ccattgactttctgctcttat	16.7977602505335	4	R	1
AC140468	agtctgaaataccaaaacccagtaataacaagatacaaccaacaacaataacaccttctccctcctcccaaacgaaagctatcaaatcaaaggaagggactcataaggcccaaccattactgaagagctactgacaatggttgctagaagtggggtagagtcatgtgctcagggttatagcctacagtaaccttcccttgccgaagtaaacaacagatccttccacaagcccaggcaggcaatcctaagcatgcaaagtgcacacacgcacgcgcgcgcgcgcgcacacacacacacacaagcacgcacacgaaatgggggggggtggggggacgggatgcgggaggagtttgagcccttttccttaccctgacgaagcagcaagtcatctcggagtaa…	1	10090	10090	species	Mus musculus	Eukaryota	2759	Muridae	10066	Mus	10088	Mus musculus	10090	462	168853	ggcctggcctgagctaa	NA	5	ccattgactttctgctcttat	16.7977602505335	4	R	1
AC144923	atatgcagctatagacaagaggtctgggggtaatggttagatcattttgtttctcctatagggttgtagaccccttcagttccttaggtactttctttagcgcctgcactgggggaccctgggttccatccaaaagatgactgtgagcatccacttctgtattatcag	1	10090	10090	species	Mus musculus	Eukaryota	2759	Muridae	10066	Mus	10088	Mus musculus	10090	168	177745	gggccatcctctgcaac	NA	5	cctgtgaggctctgcccctac	21.2860168363901	5	R	0.994047619047619
AC145198	gtagtaccaggctaacccaggcaacaacatcacaagagccatgcattttctgtgttcctagcagggcctctcatttccttgagaaagcaaccccatttccccagaagttgtgagaaagcttgaggccagagagggaaagtgactttgctatgtttacacacaggtcttcctcatatgataaccagtccctgttagaatgggaggaagggtcagggaagggcaggccagtgaggtttgtgtctggaactgggctcaggctgagcctgctggtggtgaaggctagagaag	1	10090	10090	species	Mus musculus	Eukaryota	2759	Muridae	10066	Mus	10088	Mus musculus	10090	288	201219	aggccatcctgaactac	NA	5	cccatgagcctctgctcctct	14.3470957006045	5	R	1
AC147034	aaagggggagtgggtgggtagggtagtagggggggtgtatgggggacttttggtttagcattggaaatgtaaatgagctaaatacctaataaaaatggaaaaaaaaagaaagagtgaatcattgaaggaaacacttgcttgtgtcactaccacagaagcctaaaaaaaaaaaaaaaatccgcatctatcattagcggaggccatgttcaatgtgaactttctccattttgaagagaaaagaatgggccttgcttacaaacattgggtgattttgcaatggagcactccccacccgttgg	1	10090	10090	species	Mus musculus	Eukaryota	2759	Muridae	10066	Mus	10088	Mus musculus	10090	299	213581	gggaatgccagggccaa	NA	5	ctattgagtcccttcatctaa	4.16562711107088	5	R	1
AC150747	gtaatccaatcacaaaagaactcacacaatatgtactcactgataagtggatattagcccagaaacttagaatacccaagatataagatacaatttgctaaactcatgaaactcaagaagaacaaagaccaaagtgtgaacacttcgatgtttcttaaaagggtaacaaaataaacatggaaggagttacagagacaaa	1	10090	10090	species	Mus musculus	Eukaryota	2759	Muridae	10066	Mus	10088	Mus musculus	10090	199	209364	gcatcatcctgagcgaa	10.7331525512132	5	gccttcagtctctgctcctaac	22.1594745014446	5	D	1
AC151992	catgtaagtgctgggaattgaatttaggtcttccagcaacaaaagctcttaactccatgaagcagccttaggagtgtggggcctcaggcctgcttgtcacacctggaagccttcatattaagaaaacttgtaaactgggcagtggtggtgcacacctttagtcccaccagcactttggaggcagaagcaggcagatttctgatctgccacattgagatgaagtcccctgcatcgcacttttgaggttctgatgactgatttcaaggacctgaaagtaatgctgcaataaaaaatgacgctcatagccaggcgtggtggcgcactcctttaatcccagcactggggaggcagaggcaggcggatttctgagttcgaggccagcctggtctacactacaaa…	1	10090	10090	species	Mus musculus	Eukaryota	2759	Muridae	10066	Mus	10088	Mus musculus	10090	442	182428	aggtaattttgagccac	15.5265108533021	5	ccctggagccactgcacctgtc	19.034435825664	5	D	1
AC152061	gcctgtatttcaagtatgcatcctccaggctcaaggacaaaacgggtctgagcctagctggggctgtgggagactttaaataaacaaacacaaaactcttctggggtgtggaacatggatactgggcaaacactttaccaactgatctatattaaatcttggctctccaaaaattcttttacttagcatcaagtactcagctggtactagagcctacatgaatattttccccaacagattccagaaggaga	1	10090	10090	species	Mus musculus	Eukaryota	2759	Muridae	10066	Mus	10088	Mus musculus	10090	251	206383	gggccatcatgatgcaa	21.260879470399	4	cccttgggccactgcacatatc	17.8356738589553	5	D	0.996031746031746
AC152063	agtctttagatttttacttctttctctgccttctaccatccatggagaagacccaagtgatctcaaaggtttgcagtgacggacagttcctgggatgccatagcaacaattcagagctcatggtgacttgacatcttcggctttgatccttcggttggaacctgctg	1	10090	10090	species	Mus musculus	Eukaryota	2759	Muridae	10066	Mus	10088	Mus musculus	10090	167	209416	ggacaatcttgagagca	NA	5	gaatagattctctgtacctat	-3.4988640992666	5	R	0.994011976047904
AC152413	gggttccaccgtggtggagtgagagagaagccagaagattctagattctgctacgtgaggcagctatcctatgg	1	10090	10090	species	Mus musculus	Eukaryota	2759	Muridae	10066	Mus	10088	Mus musculus	10090	74	195951	aggcagtccagcaccaa	NA	5	cctctgaggctctgcacctga	36.0496263316942	5	R	0.986486486486487
AC152413	cccaggcagtccagcaccaagggttccaccgtggtggagtgagagagaagccagaagattctagattctgctacgtgaggcagctatcctatgg	1	10090	10090	species	Mus musculus	Eukaryota	2759	Muridae	10066	Mus	10088	Mus musculus	10090	94	195951	gtggaagcatgagccag	NA	5	cctctgaggctctgcacctga	36.0496263316942	5	R	0.98936170212766
AC152943	aggtg	1	10090	10090	species	Mus musculus	Eukaryota	2759	Muridae	10066	Mus	10088	Mus musculus	10090	5	198492	cagcaatccagaggtaa	NA	5	accttgaatctctgctccttt	12.4985604856409	5	R	1
AC153501	aaggacatgcatggtatgtactcactgataagtggacattacacataaagtacatgatactcatgctacaatctacagaaccaaagaagccaaataacaaggagggcccaagggaggatactagaatctcactcagaaggggaaataaaatagtgattggaggtggatggagggagggaactcaataagagaggggatggagagaggaatgggatgtagtggatcaggtttagggaaagccaggga	1	10090	10090	species	Mus musculus	Eukaryota	2759	Muridae	10066	Mus	10088	Mus musculus	10090	246	251631	agggaacccagacccaa	-20.9028716055452	5	ccattcactttctgctcctctc	4.18940143859345	5	D	1
AC153611	gaataaatattagagtaggcccactacatgaagggttaaaacaagtttcaaaaaagtaaactgatccacaaataaataaacaatacggagaataatacctcaacactcctaattatattacaaagtatatgtatatgaaataacatgcaaaatatcaattatatagaaaagaaaaattctggatgcccagacatagaa	1	10090	10090	species	Mus musculus	Eukaryota	2759	Muridae	10066	Mus	10088	Mus musculus	10090	198	174538	gatcaaaactgaaccaa	-7.96060321328088	5	ccattaagactctacacgaatc	12.7107313181692	5	D	1
AC153870	ccccaccttgtgatgcatcccatttgcagacaccaaacctctacactactgctgttgccaagaagtctcccagacaggagcctagtatgactgtcctctgagaggctctgccagcatctgactaag	1	10090	10090	species	Mus musculus	Eukaryota	2759	Muridae	10066	Mus	10088	Mus musculus	10090	126	164663	gggctatccagagactg	NA	5	cctgggagtatctgcatctat	23.3823180288571	5	R	0.992063492063492
AC154017	atggctgggggtggagaaaggggcagcccccgacaggggacccccccccccatcccccggagctaccctgctagcgccctagggttgtgggaatagggaagaagttcccaacactgaccagagtgtgcagcgggtct	1	10090	10090	species	Mus musculus	Eukaryota	2759	Muridae	10066	Mus	10088	Mus musculus	10090	137	193116	gagcatgcctgacccac	-1.58281112999447	5	ccatagagtctctgctccttga	35.5836028471316	5	D	0.992753623188406
AC154210	gaagctatttgccattggtagctgctgggagagggaaaaccagttttcttcaatggagtgactactaagatctatcaaccacacttaagggcaggacccatctgactctggaagaagcaccaatctaggaaacagccacacacacctcagcactttttatctggtccttatagacacaaatgctgactgcacataaaacagcgttgaaagcgatgcccgacacaggattctggtggctgagtctgtggtcataggcccctgacatagggaag	1	10090	10090	species	Mus musculus	Eukaryota	2759	Muridae	10066	Mus	10088	Mus musculus	10090	272	193176	ggcacacccttagccaa	NA	5	ccaatgagcctctgcctctgt	18.2065883819341	5	R	1
AC154266	gttgtgtgtctggagcccacctgtctgtggtgtgcccttttccagtgagatattgcacaaaggagtctgaggtcaaactctgaatggtgctttctgctttgagaagactttgaagaagatcccagctgatccaaagccccagacctgaggatgttcccaaggagctctgtgttgttgtctgtactctctgtcatttggatggagggttacaacaacaagtgatatactcaggcagccactgtcccacactcaactcagatgtcagatgtctccagagacttgaccttggcaatggatgtgagtcttcctaaagtccatcgcttcatacacatccaggtggggctgatccgataggtgggattgctagggcagaagccttgtggctctggctgcaggaga…	1	10090	10090	species	Mus musculus	Eukaryota	2759	Muridae	10066	Mus	10088	Mus musculus	10090	429	183555	gagccatccagaggcta	NA	5	caaatgagcctctgtacctgt	-1.98448198661089	5	R	1
AC154305	gagagagacagcaggcacaacagaaggggaagaattaagacagacctttgcctcaagatgcttggtgtgtaataaaataaatacccttgcaaagagctgttcagatggcgcttgccttccaacagggcagacaagcgaggtactgcatggctctatggaagaagggccgggggcagatagcctggtccatgcatgctccaggggtcttctctgtactcttccttaagcaaacagcttctctgactgataaagtgctaccctgtggttcctgggtcatacactgacctgggccctgaaggcagcagtgaaagaggcaaggtccccactctctaggagatggcagggcactggcaggaacctgga	1	10090	10090	species	Mus musculus	Eukaryota	2759	Muridae	10066	Mus	10088	Mus musculus	10090	363	181910	gctcagtcctaagccca	-28.307479337072	5	ccattgactatctgctcgaatc	20.1034046772258	5	D	1
AC154402	aaaataaaaagtacactccgtacagctcccaggcaacaggctatctaaaggggctgggggtgaaggccacactggcagctttgcggccatagacgccggatgcttagcggagcagctgaggtaacaaacccggagactcacacagctcaacctgggcatattcaaacacaggta	1	10090	10090	species	Mus musculus	Eukaryota	2759	Muridae	10066	Mus	10088	Mus musculus	10090	174	145213	gggcatcccagcgcaaa	NA	5	ccatcgagtccctgcccccat	5.25563150962068	5	R	1
AC154505	aaaccctgacagctgccggagagtttaaagcaaggacgggattctcggatgggagggacaaacagcaaggccaattgggagaggaaagatgcagatagggatgaaggctgaggtcaagaaagatggggccatggagtgggggttggaatggatgggagaatagcactcagactgttctttggagagtagaaggatccatcttcctttccaacaggatg	1	10090	10090	species	Mus musculus	Eukaryota	2759	Muridae	10066	Mus	10088	Mus musculus	10090	218	199707	gtgcagtcctgagatac	NA	5	ccactgggtctctgtagccat	18.6861840092897	5	R	1
AC154632	acgagaaacctaaggcatggaaatttccaataattgaagagggtaagcctagctaagagtcctagcaatggagtaaagggagcatgactcagtcattttccataatcaggaaaggcttccagtggggggactgggatatcaacccaattacaaaaccgtggacctacaatttgtcctgcctacaagacgtgctgggctaaaggtggaactgaaattgtgggagagcctaccagtgactggtgcagcttgagacccaagcagcgagagggagctcagccctgacacttcctggagagccaggaaacagaggctggattgcccagagacccaggagagaaacaaacaaatggaaaaaaaaaatctgaatgctattcttctatactcatagattggcatcta…	1	10090	10090	species	Mus musculus	Eukaryota	2759	Muridae	10066	Mus	10088	Mus musculus	10090	442	165860	aggcatctctgagacaa	NA	5	acagtaagtctctgcacctgt	28.6479000604178	5	R	1
AC154645	ctatctccataaccagtagagggtttaagacaccaacccagccataaaacttttggcctacaatttgtcctgcgagcatgatgtgctggggtaatggcatagaaattgtggtaatagccaaaagatgactggtccagcttaagactcatgccataagaaggggcccaccacagaaattacttgaaagaccagaaagcagaggccagatggtccagaaacttagaatagaaccaaaccatactttcaaaaaacaaaaaaacaaaaaacaaaaaaacgaaaaaatacaaaaaaaattaaaactcaacgaaaattggtatctaactcaattatcatcacagaggtttcatccaacaactaatgga	1	10090	10090	species	Mus musculus	Eukaryota	2759	Muridae	10066	Mus	10088	Mus musculus	10090	362	210202	tggaaagcctgacccag	0.1879295716912	5	cctttgagtctctgcatctgtt	37.8500299401666	4	D	1
AC154649	gtatgtgtctgtggtatgagccgcgtgtcacagcagggctcattttgccagggtttttatttcccttgacctccaccagaatcagcctgagacaggatctgaacactggattctagagatggtcccctcagagcatgaggaagggcacagggaaaggaccagccagggtgtgttaatgaatggcctgatacagtgacacccagctctgcctcactggggccatctgaggtgaggtggggtgggcctgaaaggtgtcttatccaggtaatggatggctggaggcatcccaccaattaccgcctgcaagctcttgagagatacacccttaggagttaaccctgacatttctggcctatctatataagatataagatataagatataagatataagatataa…	1	10090	10090	species	Mus musculus	Eukaryota	2759	Muridae	10066	Mus	10088	Mus musculus	10090	467	227676	ggtccctactgagctaa	-8.78004669227141	5	ccctccagtctctgcatctctc	15.6713348914449	5	D	1
AC154690	gagagagacagcaggcacaacagaaggggaagaattaagacagacctttgcctcaagatgcttggtgtgtaataaaataaatacccttgcaaagagctgttcagatggcgcttgccttccaacagggcagacaagcgaggtactgcatggctctatggaagaagggccgggggcagatagcctggtccatgcatgctccaggggtcttctctgtactcttccttaagcaaacagcttctctgactgataaagtgctaccctgtggttcctgggtcatacactgacctgggccctgaaggcagcagtgaaagaggcaaggtccccactctctaggagatggcagggcactggcaggaacctgga	1	10090	10090	species	Mus musculus	Eukaryota	2759	Muridae	10066	Mus	10088	Mus musculus	10090	363	181879	gctcagtcctaagccca	-28.307479337072	5	ccattgactatctgctcgaatc	20.1034046772258	5	D	1
AC154796	atcccattctcagcatctcttctttctgaataggatctatcagagcacatctgaaaaataaaagaacttgagtatgatgagacactgtgattactatactaatgttagcattatgtcatgataatcctcagtaggagagtctacataaatgtgggagaaatctaaaaggaagaggagaaagagcagatttaaaagctactccctgctgggaatatggacctgaagaggccatctcctgtagccagacaggaaccctagtggagggaatgggacaccaacccacccacgatacttttgacccaaaatttgtcctgtctgcaagaaatgcaggaatgggg	1	10090	10090	species	Mus musculus	Eukaryota	2759	Muridae	10066	Mus	10088	Mus musculus	10090	338	161075	gaggaatcaagagcaaa	NA	5	ccattcagtctctgctccatc	30.7028786807177	5	R	0.997041420118343
AC154829	atgccatgagaaagggaccatccctgacactattaatgatactctgctgtacttgtagacaggaacctagcataactgtcatctgagaggctttacccagcaactgatggaa	1	10090	10090	species	Mus musculus	Eukaryota	2759	Muridae	10066	Mus	10088	Mus musculus	10090	112	136754	ggtccaacttgagacaa	NA	5	ctattgagtctctgcatctgt	40.2857524031514	4	R	1
AC154847	gtgtgtgctcatccacacttcatggagcaccactctccagtctctgcacagctgtgacatcctgtgcagttcctgtgactgggcattatctcagacgtattcaggaatttcagactgagcatttaaggtcgagtttgagcctgtataattagtttcttttatcttgcaccagtgtagactatagtcatg	1	10090	10090	species	Mus musculus	Eukaryota	2759	Muridae	10066	Mus	10088	Mus musculus	10090	189	200027	ggtcaacactgtgccat	6.09709614743565	5	acattgactctgtacacctagc	17.368059950328	5	D	1
AC154994	atggtgggagttggtgggtaggggagtgcggggggggggagggtatggggcacttttgggatagcattggaaatgtaaacgaggaaaatacctaattaaaaaaatatatattgggctggtgagatggctcagtgggtaggagtacccgactgctcttccgaaggtccagagttcaaatcccagcaaccacatggtggctcacaaccatctgtaacaagatctgactccctcttctggagtgtctgaagacagctacagtgtacttacatataataaataaataaatcttttaaaaaaatatatatatatatatttaaaaaaaaagaaaactacaagtgtttccatagagtggaatgggggaataaacctgttaaattaattcttatctgtttcacttag…	1	10090	10090	species	Mus musculus	Eukaryota	2759	Muridae	10066	Mus	10088	Mus musculus	10090	443	171682	gggaactccagggccaa	NA	4	caattgaaactctgcacctag	25.9597817922526	5	R	1
AC155640	tgaatggcaagccctcttgtctcctaagaggtatctcttatcctaagatgctttgggatagatgttttcccagggagaagggaaagctcgtgttgggacacagggagatgaatctggggtggtttggggatctaggagcttggggcacagatgtgaatagatagaagaaagctgaaccctgcctgagggcagtggctccagagaaagaccaacagaggtgaggtacaacataaatgggcggtacctctctgcctctcaatctccagtctccgaatctgccccagtccagaccttagcaaattaaaccatttccattttaatccttcttagaagggggaacaaaacacccgtagaaggagttacagagacaaa	1	10090	10090	species	Mus musculus	Eukaryota	2759	Muridae	10066	Mus	10088	Mus musculus	10090	372	222712	gggcattctggatgcaa	18.8018192246542	5	tccttcagtctctgcaccaaac	16.0085211621727	5	D	1
AC155836	tgacatgggaacctcccctttgtgagtgagtgtgtgtgtgtggtgtgtggtgggcacagatgtgtgtgtatgtgtgtgtctgtgtggtgtgtgcatgcatctgtgaatgtgtgtgcactagtgtgtgcacacatatgggtgtgtttatggg	1	10090	10090	species	Mus musculus	Eukaryota	2759	Muridae	10066	Mus	10088	Mus musculus	10090	151	147664	gggaagtgctgggctaa	NA	5	ccactgtggctcttcacctgt	3.94487896416274	5	R	1
AC155845	cccaatcacaaaagaatacacatgatatgtattcattgataagtggatattagcccactaatatagaagttctgaatacccaaaatacaattcacaaaccacatgaaactctagaagaagaaagaccaaagtgtagctactttgattcttcttagaagggagaacaatatacccatggaaggagttatagagacaaa	1	10090	10090	species	Mus musculus	Eukaryota	2759	Muridae	10066	Mus	10088	Mus musculus	10090	197	145877	aggtaatcctgaggtaa	25.3915848682988	4	tccttcagtctctgctccaatc	16.2318292684713	5	D	1
AC155912	aaggacgtgcttggtatgtaagtggatattagccataaagtacaggacacccacaatacactctacagacccagaaagaaggctcaattgaggatacttaaatctcacttaaaagggggagtaaaatagtcataggaggatgatggacgaagagacctgggtgggagagagggtcgggagaggaataggtgtgggttcagtatcctgtatggaaaagagggcc	1	10090	10090	species	Mus musculus	Eukaryota	2759	Muridae	10066	Mus	10088	Mus musculus	10090	223	141692	agggaacccagacccaa	NA	5	ccattaattctctgcccctct	5.45044397345237	5	R	1
AC155938	ttggctgccaagagtgcctgttgctgccgcctgctccctcgggggcccccatccatgtagaccacccctccctcaactcatatgtcttaccctccgtttcctccgtcatgaagcatggccactcactgccacccacagggagccctgcc	1	10090	10090	species	Mus musculus	Eukaryota	2759	Muridae	10066	Mus	10088	Mus musculus	10090	149	157047	tggcaggcctgggccag	26.8330281369255	5	ccactaagtccatgcacctctc	14.3834089317709	5	D	0.993333333333333
AC156279	atggttggacctggaaggcttcatcctgagtgaggtaacacaatcacataagaactcaaatgatatgtactcactgataagtggatattagcccagaaacttagtataccccagatataagatacaatttgcaaaaaacatgaaattgaagtagaatgaagactaaactgtggacactttgccccttcttagaattggaaacaatcacccatggaaggagttacagagacaaag	1	10090	10090	species	Mus musculus	Eukaryota	2759	Muridae	10066	Mus	10088	Mus musculus	10090	234	152395	gtgaaattcttaggcaa	NA	5	tcattttgtctcggcacctaa	24.4680794608053	5	R	1
AC156565	tgggatgacatatgaaatacccaacaaaagggagataaaacctgtagagaccatatccagaagttaggaagggtctcccagttgaagaatggggccaaccacccatctccaaaattttaacccagaattgctcctgctaaagaaaatacagaggaaaag	1	10090	10090	species	Mus musculus	Eukaryota	2759	Muridae	10066	Mus	10088	Mus musculus	10090	159	199638	aggctatcaggacccaa	NA	5	tccttcagtctctgctcctct	6.19461374813818	5	R	1
AC157773	agtactgtctggatgaagctgggaaacagttggcatactgaaggcacaaaggtgtcacgctcaaggttagaagtaacagtccaggattgttgggaacaaaataaaagaaggggagcctggggggccctggggaagaatggaaggaaaagtatccccacaccccgccagagtttccctattctctggtcagtcaggtgtgggagggttgctatctactctatccactcatccctgggtggacattcctctatcctactcttcagggggtggtcaaggagcagccctgcttgggacatccccccccccagagctactttgctaaagccaccagggttgtgggagagaaggaagagggaagaagctcccaacactgaccagagtgcacagcagaacttgaag…	1	10090	10090	species	Mus musculus	Eukaryota	2759	Muridae	10066	Mus	10088	Mus musculus	10090	405	179186	ggacaacactgaggcag	NA	5	ccatagagtctctgctctgct	34.9511570381866	5	R	1
AC157774	acaaccaggactgagtggacggacagcctgtgctgaatggatggcctagaaactagtaaagagaggctgtgtcccccagcccagcctggccataccatctgtagtggccacagctggtggaacctgggcagaagagacag	1	10090	10090	species	Mus musculus	Eukaryota	2759	Muridae	10066	Mus	10088	Mus musculus	10090	140	198967	gagccatgcagagccag	-4.44510904795015	5	ccattgtgtctctgctcccata	33.9503070367148	4	D	1
AC157790	tgcatggccatatgaactcacagcacacataagccctgtgcaagccaaagcaacaacaaatcccatcatggacaagggaggtgggtgtgaaatcccactgctaacctaggatccattggtagct	1	10090	10090	species	Mus musculus	Eukaryota	2759	Muridae	10066	Mus	10088	Mus musculus	10090	124	168779	gttcaagccagaggcaa	5.11122032269151	5	acactgactctcagcagctatc	20.6566676281719	5	D	0.992
AC157991	tcagagttggatagaatgaacaaaagaaaaagccaaaggagaagaacaagagacac	1	10090	10090	species	Mus musculus	Eukaryota	2759	Muridae	10066	Mus	10088	Mus musculus	10090	56	198636	agacaaaactgaaccaa	NA	5	caaatgtgtctctgcacctgt	23.2112286257513	5	R	1
AC158156	tgatttagagctaaagtttagcctttatattgtatagacttgacatgttgctgcaggggtcggagtgtcaccctttattatgtaatcttttggcatttctttgacacactacaggctctggctcatattgtctgcatgcatgtgtgtgtgtgtgtgtgtgtgtgtgtgtgtgtgtgtgtgttgctgctgtctttattaaagacctcaagactcaacaaattcaacttagaactgagagcatttttcactctgtaagcaatcacttccctattgactgaatgaatccacctcccattcttatatttaagagaacgtttaccagggatgccctgaccctcaacccctgcaaatcaccaaaagaattctgtttccatatgtaaactgggatcaattttcatg…	1	10090	10090	species	Mus musculus	Eukaryota	2759	Muridae	10066	Mus	10088	Mus musculus	10090	447	201984	agccatgccttagccaa	-3.45861957348791	5	catttgaatctcttcacctaac	13.7493235781988	5	D	1
AC158214	tggggggtggggggggggtaggtaaaggacttaagcctgggaatcaaaggaactccattggtagagggacttgggagtgacgacaagaaagtaccacattaaacag	1	10090	10090	species	Mus musculus	Eukaryota	2759	Muridae	10066	Mus	10088	Mus musculus	10090	106	175320	ggagaattctgagcaat	NA	5	ccctttactctctgaaccttt	-12.2008447306146	5	R	0.990566037735849
AC158567	cattccaggccatgagagtagcagccgcacctggggcacatcatggggtaggagtaaggctagaaagaagctatccctcctgattatctggaaggtacatctcaggaagtgagatatgaccagggagtgagatatgaagggtgtaaaagtggaatgatccctaattatatggcaaatggcaccaaggctcatgatggattagagagcagttctcgggaggcagcatagccttgctcactgagggtccagatgcaggtactgtcctcacttctcagatgaggaatcaaagaatacagaggataaaaaactgttcaggagacctag	1	10090	10090	species	Mus musculus	Eukaryota	2759	Muridae	10066	Mus	10088	Mus musculus	10090	324	188718	ggggaaaacagagccta	NA	5	ccgttcagactcggcacctag	10.8375485762801	5	R	1
AC158590	caacagggccccatgtgtcagccaagaccaggatgtctaaaagatacttg	1	10090	10090	species	Mus musculus	Eukaryota	2759	Muridae	10066	Mus	10088	Mus musculus	10090	50	186514	gcacaatcctcagacat	NA	5	ccattgaatatctgttactat	10.2265165728421	5	R	1
AC158648	tgacatgggaacctcccctttgtgagtgagtgtgtgtgtgtggtgtgtggtgggcacagatgtgtgtgtatgtgtgtgtctgtgtggtgtgtgcatgcatctgtgaatgtgtgtgcactagtgtgtgcacacatatgggtgtgtttatggg	1	10090	10090	species	Mus musculus	Eukaryota	2759	Muridae	10066	Mus	10088	Mus musculus	10090	151	205189	gggaagtgctgggctaa	NA	5	ccactgtggctcttcacctgt	3.94487896416274	5	R	1
AC158665	agtcaaagag	1	10090	10090	species	Mus musculus	Eukaryota	2759	Muridae	10066	Mus	10088	Mus musculus	10090	10	207904	tggttatccagagtcaa	NA	5	ctagtgagtcttttcaccttt	3.69696240583806	5	R	1
AC158667	cccaatcacaaaagaatacacatgatatgtattcattgataagtggatattagcccactaatatagaagttctgaatacccaaaatacaattcacaaaccacatgaaactctagaagaagaaagaccaaagtgtagctactttgattcttcttagaagggagaacaatatacccatggaaggagttatagagacaaa	1	10090	10090	species	Mus musculus	Eukaryota	2759	Muridae	10066	Mus	10088	Mus musculus	10090	197	234055	aggtaatcctgaggtaa	25.3915848682988	4	tccttcagtctctgctccaatc	16.2318292684713	5	D	1
AC158776	cattccaggccatgagagtagcagccgcacctggggcacatcatggggtaggagtaaggctagaaagaagctatccctcctgattatctggaaggtacatctcaggaagtgagatatgaccagggagtgagatatgaagggtgtaaaagtggaatgatccctaattatatggcaaatggcaccaaggctcatgatggattagagagcagttctcgggaggcagcatagccttgctcactgagggtccagatgcaggtactgtcctcacttctcagatgaggaatcaaagaatacagaggataaaaaactgttcaggagacctag	1	10090	10090	species	Mus musculus	Eukaryota	2759	Muridae	10066	Mus	10088	Mus musculus	10090	324	192769	ggggaaaacagagccta	NA	5	ccgttcagactcggcacctag	10.8375485762801	5	R	1
AC158982	aatgcccaacagtgggataaggaacctgaagagaccacctacagtagccagacaggacctctaatgaaaggatggggacaccaacctacttacctacaaaacttttgtcccaaaattgttcctgtctaaaagaaatgcagggataaaaatggatcagagactgaaggaatgtcttccttgcaatctgcccaacttgggatccatcccatgggtgggctccaatccctgacactatttctgatgttatgttgtgcatgcagacagaaatctagcatggttatcctctgagaggatcttctagcagctgactga	1	10090	10090	species	Mus musculus	Eukaryota	2759	Muridae	10066	Mus	10088	Mus musculus	10090	312	208135	tggccaaccttagccaa	14.2951006200494	4	cctgtgagtatctgcacctgtc	40.9823326062811	4	D	1
AC159149	ttggctgccaagagtgcctgttgctgccgcctgctccctcgggggcccccatccatgtagaccacccctccctcaactcatatgtcttaccctccgtttcctccgtcatgaagcatggccactcactgccacccacagggagccctgccg	1	10090	10090	species	Mus musculus	Eukaryota	2759	Muridae	10066	Mus	10088	Mus musculus	10090	150	219585	tggcaggcctgggccag	NA	5	ccactaagtccatgcacctct	1.5530520601987	5	R	0.993333333333333
AC159966	gtgggttactaggcacggtgttacatgcagaaacaggacactgttccttccctctggtagctgacaggttcacaggcatggggagagaatcatgtacagccagttgggtgactgagataacagggcagacacaggtattctgaagacacataagaggtacagctgcactggtaacagagatacttgtcccgagaaggtgaggtaagtgtggaaggcagtcttgatgggaaggaagagggtcagcaggcagaggaaatgtacttggaatcactagtagttgaattccaatggaacaagaagtggggtgaggagtgtggggaggactgagctcagaggaactgctgcaggtgacattgcagagccgggatccatccgatagaaagtggctttggactg	1	10090	10090	species	Mus musculus	Eukaryota	2759	Muridae	10066	Mus	10088	Mus musculus	10090	396	208142	aggcttttctgagccat	NA	5	ccactgcctctctgaacccat	1.87337279347923	5	R	1
AC160135	ttaatgatactctgcttgcagacaggagtctagcataactgtttcctgtgaggcttcatccatcagctcatggaa	1	10090	10090	species	Mus musculus	Eukaryota	2759	Muridae	10066	Mus	10088	Mus musculus	10090	75	205946	ggtcaaccctgacacta	NA	5	actgtgagtctctgcatctat	35.732984868594	5	R	1
AC160553	catcaacagtatctgctctgttttgctgcaggccccaatatcttgctttgctgagtgctgcatcagtgacggctaggaatcatctctccagctctcatgatcttggggccagctctcctgcatacc	1	10090	10090	species	Mus musculus	Eukaryota	2759	Muridae	10066	Mus	10088	Mus musculus	10090	126	191999	tggctaacctgagtcca	NA	5	ccactacctctctgcacctat	14.0304201957631	5	R	1
AC160960	gttgtgtgtctggagcccacctgtctgtggtgtgcccttttccagtgagatattgcacaaaggagtctgaggtcaaactctgaatggtgctttctgctttgagaagactttgaagaagatcccagctgatccaaagccccagacctgaggatgttcccaaggagctctgtgttgttgtctgtactctctgtcatttggatggagggttacaacaacaagtgatatactcaggcagccactgtcccacactcaactcagatgtcagatgtctccagagacttgaccttggcaatggatgtgagtcttcctaaagtccatcgcttcatacacatccaggtggggctgatccgataggtgggattgctagggcagaagccttgtggctctggctgcaggaga…	1	10090	10090	species	Mus musculus	Eukaryota	2759	Muridae	10066	Mus	10088	Mus musculus	10090	429	152915	gagccatccagaggcta	NA	5	caaatgagcctctgtacctgt	-1.98448198661089	5	R	1
AC160998	aagctgtgatctgacatggctacttggaccgcatgcagtgttcactaattggctcatctataaggaacttgagagccatgttagagaagctatgttggaaacaaaataaaaaaggaggggtccctggggaagaacagaaggaaaaagatgcccacacctcgccagagtttccctattctctagtcagtcaggcgcgggagggccgctatctaccctatccacttatccttgggtgggcattcctttatcccactctttagggggtggtcaaggggcagccctgcctgggaacccccccccccagaactactttgctaaagccaccagggttgtagaagagagggaagagggaagacgttcccaacactgaccagagtgcacagcagaacttgaag	1	10090	10090	species	Mus musculus	Eukaryota	2759	Muridae	10066	Mus	10088	Mus musculus	10090	395	279848	gggcagcacagagctaa	16.7691240165043	5	ccatagagtctctgctctgctc	31.4485475029401	5	D	1
AC161116	tgacaggcccaacttgaaacacatcccatgtaaggtagccaattcctgacactgtttatttatttatttatttatttattttttattttattttatttatttatttcatgtatgtgagtacactctcactgtcttcagacgcaccagaagagggcattggatccccattacagatggttgtgagccaccatgtggttgctgggaattgaactcaggacttctagaaaagcaatcagtgctcttaaccactgagccatccctccagccccctgatactattaatgatattctttctatgcttggagacaggcgcctagcataactgtctcttgagagccttcatccagcagggtataga	1	10090	10090	species	Mus musculus	Eukaryota	2759	Muridae	10066	Mus	10088	Mus musculus	10090	358	158009	agggaatggtcagccaa	0.379003299889689	5	gctgtgggtctctgcatctatc	37.3384999148154	5	D	1
AC161171	ataagaaaggcagctgagcaaacctcagagagtaagtcaacgagcaatgttcctctatgatctcttcagtttctccgtctgcgtccctcaacgacactgtaactggtaagctaaacccttccacgttggttttggtcaaagtttaatcacagcaaccaagaaccaaacaaggatggaacttggtatcagagggtgggatattgttgcgatggacctgaccgtattgtttttttgaaaggttgtgaaaggattttggagatctgggttagaagcctattgtgagcttgtgcctgcattttttgcacgagactccgattttgtaccaacccagtcctcccattcttgagaaccctggaatgaccgaggcaagttctcagagctcaatgaactgttgtgggg…	1	10090	10090	species	Mus musculus	Eukaryota	2759	Muridae	10066	Mus	10088	Mus musculus	10090	465	153637	aggtggtcctgagccat	30.169702411428	5	taatagagtctatgcacctctc	25.5419295470359	5	D	1
AC161217	aggtcaggcggctgtgattaaccaggtctggggtcagcatgtctcagcccagaaggttccaggtggcctgagagacatgctgatgtgtgccattggcaggtggcctatggcccaggtgttgggcacagtgtgtggggacgaggcttcggagcaggactcagggagggtggagttaaggctgtcagaggaacgtctaggcccaccaacatgaaggggctctgctctgccaatttgtccttggtagctacagagcccgcatatagcatcctcgccactcttggcctctggaaagaggacgaaacgaagcagaccttgggactcatctgatggctcaacagcaggtgctcaagttcctcctggtcccccatgagtccagagaagttca	1	10090	10090	species	Mus musculus	Eukaryota	2759	Muridae	10066	Mus	10088	Mus musculus	10090	385	234127	gggcagttcccaggcaa	8.37528908029032	5	ccatttggtctctgaacttctc	20.9737295448066	5	D	0.99740932642487
AC161217	tttgtccttggtagctacagagcccgcatatagcatcctcgccactcttggcctctggaaagaggacgaaacgaagcagaccttgggactcatctgatggctcaacagcaggtgctcaagttcctcctggtcccccatgagtccagagaagttca	1	10090	10090	species	Mus musculus	Eukaryota	2759	Muridae	10066	Mus	10088	Mus musculus	10090	155	234127	gggctctgctctgccaa	20.9104078022066	5	ccatttggtctctgaacttctc	20.9737295448066	5	D	0.993589743589744
AC161258	atcccattctcagcatctcttctttctgaataggatctatcagagcacatctgaaaaataaaagaacttgagtatgatgagacactgtgattactatactaatgttagcattatgtcatgataatcctcagtaggagagtctacataaatgtgggagaaatctaaaaggaagaggagaaagagcagatttaaaagctactccctgctgggaatatggacctgaagaggccatctcctgtagccagacaggaaccctagtggagggaatgggacaccaacccacccacgatacttttgacccaaaatttgtcctgtctgcaagaaatgcaggaatggg	1	10090	10090	species	Mus musculus	Eukaryota	2759	Muridae	10066	Mus	10088	Mus musculus	10090	337	201842	gaggaatcaagagcaaa	-10.2990578154623	5	ccattcagtctctgctccatcc	25.8308849775688	5	D	0.997041420118343
AC161374	gccttttgaaaggacatcttgatagagctggtaccctggatgcgaaatgagaaagcgaaccaagcctgagtggtctgtgaagcagaaatgccgagcatacttcaaggcctttggggtgaagctgttagcactgcaaaggagtggaaaagactgcctggtctgaattctgctgtgatgggatggttaaggtctgcctcaaaggaggcagtcacagacaagttctgaaattaactcctttgcaatccaaaagagctgccctgaatcttagcaacatgtatttggaggtgtgtgcatgcacgtgcatgtgtgaacgtgtattgcactaacattttagacaaaagaaaaatgttagaaataggcctccaccccaccccaaactaaggtgttaaggacagaaag…	1	10090	10090	species	Mus musculus	Eukaryota	2759	Muridae	10066	Mus	10088	Mus musculus	10090	474	202929	gggaaatgctgacccag	11.3766496191123	4	ctacggagtctcttcacctgtc	22.6792958061135	5	D	0.997894736842105
AC161600	caaagtgcacacacgcacgcgcgcgcgcgcgcacacacacacacacaagcacgcacacgaaatgggggggggtggggggacgggatgcgggaggagtttgagcccttttccttaccctgacgaagcagcaagtcatctcggagtaaacagatgaagtagacacagccgggctgggcatagtggggcctagggatcatgggtacctcctg	1	10090	10090	species	Mus musculus	Eukaryota	2759	Muridae	10066	Mus	10088	Mus musculus	10090	209	218929	aggcaatcctaagcatg	NA	5	ccattgactttctgctcttat	16.7977602505335	4	R	1
AC161600	agtctgaaataccaaaacccagtaataacaagatacaaccaacaacaataacaccttctccctcctcccaaacgaaagctatcaaatcaaaggaagggactcataaggcccaaccattactgaagagctactgacaatggttgctagaagtggggtagagtcatgtgctcagggttatagcctacagtaaccttcccttgccgaagtaaacaacagatccttccacaagcccaggcaggcaatcctaagcatgcaaagtgcacacacgcacgcgcgcgcgcgcgcacacacacacacacaagcacgcacacgaaatgggggggggtggggggacgggatgcgggaggagtttgagcccttttccttaccctgacgaagcagcaagtcatctcggagtaa…	1	10090	10090	species	Mus musculus	Eukaryota	2759	Muridae	10066	Mus	10088	Mus musculus	10090	462	218929	ggcctggcctgagctaa	NA	5	ccattgactttctgctcttat	16.7977602505335	4	R	1
AC161757	atatgcagctagagccatgagtccctccatgtgttttctttgactggtgttttagtcccagggagttctggggtaagatgctccaactggtaataaggacacatgctccactatgtttatagcagccttatttataatatcaagaagctggaaagaacccagatgtccctcaacagaggaatggatacagaaaatgtggtacatttacacagtggagtactactcagctattaaaaacaatgaatttatgaaattcttagacaaatggatggatctggaggatatcatcctgagtgaggtaacccaatcacaaaagaactcacatgatatgcactcactgataagtggatacaagcccaaaagctcagaatacccaaggtacaatttgcaaaacacgtg…	1	10090	10090	species	Mus musculus	Eukaryota	2759	Muridae	10066	Mus	10088	Mus musculus	10090	491	193583	aggccatcctcagctac	-3.72920310884763	5	cccttcagtctctgctccgaac	15.5438204846625	5	D	1
AC161763	acagccagcctccaagggacagggaggatggggaaggaggggaagctgccacacctcacaggctacttgatgaggctgccggatggagtctgcgtggggacaatctgaggataacaatggaggaagggaaggatctttccagcgcttcctgtttgcttgtctgaccagatgagctctgataagcatcccccacccccaacctgtccccagtggccatgaggccacccacattatgccaggtggctctggctctaagctgacctgggcaagtgcctgtttcttccaggcagcagtgagatgagatggccaaaccagtggatgaggaggtggctgaggacagctgcccttttgggtgctctggggtgc	1	10090	10090	species	Mus musculus	Eukaryota	2759	Muridae	10066	Mus	10088	Mus musculus	10090	366	221679	ggcccctcttgagcaaa	NA	5	ccatcctgtctctgcacctct	34.4679546304404	5	R	1
AC162867	aggcctcttctctctttcagagagcttttggctgacaaccgcatctgcacagaatttaatgacattgctttgttttcatcacactcatatttaggattgcatttccttatggcacggagtacagtttgtctcctttcagtggtgatacaaagttgttttttttttcttttttttgttttgttttgttttttgttttttttttttttttcctgacctatgtttgagcaaaaagtccatttaaaggcaaaattacaaaggacataaatgatatggacacttacaaattgtactaaagagctgtcagattctttgtgtaaattgatgcct	1	10090	10090	species	Mus musculus	Eukaryota	2759	Muridae	10066	Mus	10088	Mus musculus	10090	327	187070	gagcatccctgagcctg	17.2163180684144	5	ccattatgtcaccacacctatc	24.443700951256	5	D	1
AC162949	atatgaggccagcaccatgtgttgctccatgtgtattctttggttggtggtccagtccctgggagctctgagggttctggtctgttgacactactgttctctccattgggctgcaaaccccctcagctccttcagtccctactccaactcctccatcagggaaccccatgcttggtccaatggttggctgtgagcttccacctctgtatgtcagactctggcagaacctctcaggagacagccatatcaggcttccatcagcaagaactctctagcattcacaatatctggtttttttgactatatatgggatgggtgtgtatgatattcaagagccagtatgtgaatggaggaaaatacaaagttaaacccagggaaagttacagatgggagtggcac…	1	10090	10090	species	Mus musculus	Eukaryota	2759	Muridae	10066	Mus	10088	Mus musculus	10090	450	228830	aggccatcctctgccac	15.1350467012601	5	cctgtgagtccctgcatctttc	25.9104601786533	5	D	1
AC163104	tgtacatatgggtaacactatatggaactattgtgttgtgtttatacatacattttgctaaacagcaatactaattaaagaagaagctatggtgttttgagagaattgggaaaggggaagggaattgaacagaggtgtgtagcgaaggaggatggagaactggaggtagccaacagaaagttccagactccaggaaagcaagaggctcccaggatccaacagggatgacattagctgaaatacccaacaaagggcagagagaacctgtagaaaccatatctagagtttaggcacagctgccggttgagggatggggccacccacccttctcaaaattttaacccagatttagtcacgtctaaaggaaatacagggtcaaag	1	10090	10090	species	Mus musculus	Eukaryota	2759	Muridae	10066	Mus	10088	Mus musculus	10090	381	195179	gggcagccctaaacaaa	NA	5	tcattcagtctctgctccact	23.0941015299236	5	R	1
AC163274	acagagaatgctggatgtatcaccgtattgattttcacttataatacagatagtaaacccaaggaactagaggcacattcttcat	1	10090	10090	species	Mus musculus	Eukaryota	2759	Muridae	10066	Mus	10088	Mus musculus	10090	85	208546	aagcagtgctgagcaaa	12.4712296402357	5	ccatagagttttagcatctatc	20.0451091783955	5	D	1
AC163277	attaaattaaaaataatatattatgtaggaggcaactacagaaaagttaaatttgtaagtgtaagctgaggaaaaaagataacaataagtaggcatttaaaagatggatcaaaaaaaataagtgaagattagaaagatatggaaagttgaaaataagattaatg	1	10090	10090	species	Mus musculus	Eukaryota	2759	Muridae	10066	Mus	10088	Mus musculus	10090	164	173704	tcccaatactgagcaaa	8.65341754804189	5	tcattcagtttctgcacccatt	19.2835060060567	5	D	1
AC163638	gccttttgaaaggacatcttgatagagctggtaccctggatgcgaaatgagaaagcgaaccaagcctgagtggtctgtgaagcagaaatgccgagcatacttcaaggcctttggggtgaagctgttagcactgcaaaggagtggaaaagactgcctggtctgaattctgctgtgatgggatggttaaggtctgcctcaaaggaggcagtcacagacaagttctgaaattaactcctttgcaatccaaaagagctgccctgaatcttagcaacatgtatttggaggtgtgtgcatgcacgtgcatgtgtgaacgtgtattgcactaacattttagacaaaagaaaaatgttagaaataggcctccaccccaccccaaactaaggtgttaaggacagaaag…	1	10090	10090	species	Mus musculus	Eukaryota	2759	Muridae	10066	Mus	10088	Mus musculus	10090	475	203950	gggaaatgctgacccag	NA	4	ctacggagtctcttcacctgt	8.87051588003635	5	R	0.997894736842105
AC163678	aaaatgggaatgggtggatagggaagtggggggggggcttttgggatagcattggaaatgtaattgaggaaaatatgtaataaaaatatttaaaaaaagaatggattgatttgcattcttctacatgctaactgccagttaaaaagttgaaccagcactatttgttgaaaatgctgttttttttccccactgaatggttttagctcctttgtgaaagatcaagttaccataggtatgtgt	1	10090	10090	species	Mus musculus	Eukaryota	2759	Muridae	10066	Mus	10088	Mus musculus	10090	240	196603	gggaatgccagggccaa	8.77011285064577	5	tcatttagtctctgctccaaac	20.8228537896032	5	D	1
AC163703	gagaatcaagaattcaagatcaacccaggcgatatttaataatatttaaggctatgtttaatttaatattttaggctatttaatgctacatgagaccctgtcttaaaaaacaaaacaacccccccccaaaaaaaaaacttggtggcaagcagaagcatgtgatagaggaatgatgggcgtgtgtctcattgaccaagaagacaatagagtgtgctcggagtggctaaggagtccgggagatgggagcttcctaaaataagggatagcagaagagaggagggatgggggaagggagggaagatacctgcct	1	10090	10090	species	Mus musculus	Eukaryota	2759	Muridae	10066	Mus	10088	Mus musculus	10090	310	219082	aggcactcctgaggcag	31.8909833093753	4	ctgtttaggctctgcacccatc	24.5849652155705	5	D	1
AC163993	tgcagaaataggtcctcgtcaaaagaaaactacgaaacaggcctctggacaacataaggtcaaggcaattagtggccgactgcaggatgttcctttatctcctgccttggccttgccgagccaggtctctgtctcagctctcatccccaatttcacttaatatgaacaaactgcttttgtagggcctttaaggcgtatgcacttgaacacagctctgttcctcagcaaaaggcaacataaaacaatgtttaagaagatagactttgaaagcaaacagacattgattcaaaccccagctgttaatatctgtagggccatgtataaaggatttaagcatttcttagcttcaatggtttcatttataaaacgtggctggcagcattgacctcatggggctat…	1	10090	10090	species	Mus musculus	Eukaryota	2759	Muridae	10066	Mus	10088	Mus musculus	10090	420	177411	gtgcactcgtgagcgac	NA	5	gcattgagcctttgcatctat	23.756660244179	4	R	0.997619047619048
AC164157	gccgacagatgttcttgtccccagagctacagactcatagatagggcagcgggcagggataaatgtgtctag	1	10090	10090	species	Mus musculus	Eukaryota	2759	Muridae	10066	Mus	10088	Mus musculus	10090	72	176868	gggcagacctttcccaa	16.6510769858497	5	ccatgaagcctctgctcccatc	14.4538595926596	5	D	0.986301369863014
AC164164	cactgattgggtaaccaagaaccagagactagatatcccagaggtctatggtaaaacaaaaactactgctcaaaaaaaagtatcaataaaatgactcctaatgatattctgctatactctgatcacagtctcatctagtcttcatcagagaagcttcctccagcagctgatggg	1	10090	10090	species	Mus musculus	Eukaryota	2759	Muridae	10066	Mus	10088	Mus musculus	10090	174	245260	aagaaatccatagccaa	9.47972493926488	5	cctgtgggtctctgcatctatt	34.7818457897011	5	D	0.994285714285714
AC164291	ggactttcctgcatagggacactgtggaagcagtcactctacagggcctcagagtatagaaagaaagaggagagctgcaggctacctcttgggaaacctcataaatttgttcttacaatcttatagcttcaaagatgaagccgggctattcacttaaaaattatctttgtaaaagcatttgttgaggctggggcgtggctcagtagagaaagtgcttgctatgcaagcatgaggatctgactgtggctactcagtgctcatgtaagaagccaggtggtggtgtgcctctgtaaccctagcactggtagagacaggtggttccaggatctcactgggtgccagcctaggcagtcagtgaatcccagaatcggtgagatatgtcccaaatg	1	10090	10090	species	Mus musculus	Eukaryota	2759	Muridae	10066	Mus	10088	Mus musculus	10090	389	237479	ggtctatcatgtgccag	NA	5	acattgagtatcttccactat	7.60190639190733	5	R	1
AC164432	catgtaagtgctgggaattgaatttaggtcttccagcaacaaaagctcttaactccatgaagcagccttaggagtgtggggcctcaggcctgcttgtcacacctggaagccttcatattaagaaaacttgtaaactgggcagtggtggtgcacacctttagtcccaccagcactttggaggcagaagcaggcagatttctgatctgccacattgagatgaagtcccctgcatcgcacttttgaggttctgatgactgatttcaaggacctgaaagtaatgctgcaataaaaaatgacgctcatagccaggcgtggtggcgcactcctttaatcccagcactggggaggcagaggcaggcggatttctgagttcgaggccagcctggtctacactacaaa…	1	10090	10090	species	Mus musculus	Eukaryota	2759	Muridae	10066	Mus	10088	Mus musculus	10090	442	220224	aggtaattttgagccac	15.5265108533021	5	ccctggagccactgcacctgtc	19.034435825664	5	D	1
AC164564	agctggtgtatgggagagctggcgtgggcctactggggcccagaggacagcagattgaagcacatgtgtgacggcatcagggtgacactggggctcccagggtcagttgcaagtcaggacacactgcatcaaccatgagggcacacccatgctactgctgcagtgcgcaaggcatgcgcatgcaagaggtggccacaagcaagctgggcttgtgtaagatcacagcccgaaccacaaagtgtctctgagaagggatgtggggtatagttcaattggtagtttgcctagcatgcaggaagccctgcgtttgattcccagaacagccaaagccagatgtggtgggtcaatacattgggggaggggcctgggcttgtcagagcccggtagg	1	10090	10090	species	Mus musculus	Eukaryota	2759	Muridae	10066	Mus	10088	Mus musculus	10090	388	247415	gggtaccccggagccac	NA	5	accttcagtgtctgcacctaa	8.63548671106975	5	R	1
AC164578	caagaagatgttctttgtcccaaagcacctcaagggacactgtacactgacaagtactagtgacagcatcactagcaagaagagagtagagacagtctggtatactggctggaccacttctagattattatccaagcagctagtttgaagctggctagtcgaataccatcaatctaccctgttctctacttggtgactaagctaactctaagtgagtttcagggtaaggatgggactcacccaagacttttgcaggggcttggagaggggcaagggaaaccatgcaattcccagtcaatgtgtcacattcttagagagctaaaaacaatgttaaggggtctcccctctacagaagaagctctgaaagagggagaagcatgggccttccctcgctggtga…	1	10090	10090	species	Mus musculus	Eukaryota	2759	Muridae	10066	Mus	10088	Mus musculus	10090	406	225564	gggaactccagaaccac	NA	5	ccactgattccctgtacctgt	-5.78638232409082	5	R	1
AC164629	aaggacatgcatggtatgtactcactgataagtggacattacacataaagtacatgatactcatgctacaatctacagaaccaaagaagccaaataacaaggagggcccaagggaggatactagaatctcactcagaaggggaaataaaatagtgattggaggtggatggagggagggaactcaataagagaggggatggagagaggaatgggatgtagtggatcaggtttagggaaagccaggga	1	10090	10090	species	Mus musculus	Eukaryota	2759	Muridae	10066	Mus	10088	Mus musculus	10090	246	221874	agggaacccagacccaa	-20.9028716055452	5	ccattcactttctgctcctctc	4.18940143859345	5	D	1
AC165142	agctggtgtatgggagagctggcgtgggcctactggggcccagaggacagcagattgaagcacatgtgtgacggcatcagggtgacactggggctcccagggtcagttgcaagtcaggacacactgcatcaaccatgagggcacacccatgctactgctgcagtgcgcaaggcatgcgcatgcaagaggtggccacaagcaagctgggcttgtgtaagatcacagcccgaaccacaaagtgtctctgagaagggatgtggggtatagttcaattggtagtttgcctagcatgcaggaagccctgcgtttgattcccagaacagccaaagccagatgtggtgggtcaatacattgggggaggggcctgggcttgtcagagcccggtagg	1	10090	10090	species	Mus musculus	Eukaryota	2759	Muridae	10066	Mus	10088	Mus musculus	10090	388	165049	gggtaccccggagccac	NA	5	accttcagtgtctgcacctaa	8.63548671106975	5	R	1
AC165255	gtgtgtgctcatccacacttcatggagcaccactctccagtctctgcacagctgtgacatcctgtgcagttcctgtgactgggcattatctcagacgtattcaggaatttcagactgagcatttaaggtcgagtttgagcctgtataattagtttcttttatcttgcaccagtgtagactatagtcatg	1	10090	10090	species	Mus musculus	Eukaryota	2759	Muridae	10066	Mus	10088	Mus musculus	10090	189	205903	ggtcaacactgtgccat	6.09709614743565	5	acattgactctgtacacctagc	17.368059950328	5	D	1
AC165959	catctcactcaccccagagaagaaaccatcaatagatccaagttaaggataccaccaagccggacgtggtagcacacacctttaatcccagcactcgggaggcagaggcaggcggatttctgagttcgaggccagcctggtctacaaagtgagttccaggacagccagggctacacagagaaaccctgtctcgaaaaacaaaacaaaacaaaacaaaaaaaaaccaaaaaaaaaaaaggataccaccaaaatctaacctgatgaatcaatgggttttattggcattacttacaagaatacggtgaggtgagggtgagggtttacttagaggagcagaaatgactcaaagacagccacatcaccaaaaccccacaccagcatggatcatggctgacaaaa…	1	10090	10090	species	Mus musculus	Eukaryota	2759	Muridae	10066	Mus	10088	Mus musculus	10090	432	217760	ggggagacctgaacaaa	-2.16732606867004	5	cccttcagtctgtggagctatc	17.3048822794277	5	D	1
AC166333	agtacccaacagtggggaacaggaagttgaaaagagcacttccagtggatagacaggactcccagtggagggatggggtcaccagcctaccttcaaaatttttgactgagaattgttcctgtctaaaagaaatataggaccataaatggagcagagattgaaggaaaggccatctagtgaccaccctaacttgggattagctcatggactggcaccaaaccctgacactattactgatggcatgttgttcttgcagacagaagcctagcatggctgtcctctgagaaactctaccagcagctgattgag	1	10090	10090	species	Mus musculus	Eukaryota	2759	Muridae	10066	Mus	10088	Mus musculus	10090	309	188044	gggatgaccttagccaa	NA	5	gctgtgagtatctgcatctat	27.3040627559724	5	R	1
AC166654	atccccaggggccccgaggaatgctccctctgaggagaagtgtcggggacagcttcctgtgggactcatgctgccgcctccctttcgtgggcaagcaggcctctgcgctggaatgtggagggtggtttctatgtagaaatagtatgggggagggtacaagtgacgctg	1	10090	10090	species	Mus musculus	Eukaryota	2759	Muridae	10066	Mus	10088	Mus musculus	10090	168	185609	gggaagtccagggccag	5.46860542309122	5	cccctgagcctctgcacgtatc	32.6232592019559	4	D	1
AC166937	cccaggcagtccagcaccaagggttccaccgtggtggagtgagagagaagccagaagattctagattctgctacgtgaggcagctatcctatg	1	10090	10090	species	Mus musculus	Eukaryota	2759	Muridae	10066	Mus	10088	Mus musculus	10090	93	183115	gtggaagcatgagccag	3.53953511605937	5	cctctgaggctctgcacctgac	37.6811796522372	5	D	1
AC166937	gggttccaccgtggtggagtgagagagaagccagaagattctagattctgctacgtgaggcagctatcctatg	1	10090	10090	species	Mus musculus	Eukaryota	2759	Muridae	10066	Mus	10088	Mus musculus	10090	73	183115	aggcagtccagcaccaa	7.08731618338317	5	cctctgaggctctgcacctgac	37.6811796522372	5	D	1
AC166969	gaagataagtatgatatgtatttacttataagtaaatattagtcttaagtaaataaatgataaccaagtttcaatatctgtatactcatagaagttaggtaaagaggacagactaggaagaaaaatgcatctatctaggaagtagaaatagaatagaatttgcaggtggactgagagaaggtgggattataagaaggtgattttggtattagtggagatgaggttgaaggggagaatgctgccagagatggctggaaatggtaagtttttaggggatttgtgggagcctagtaaatgggaaaattcctagtaaatggaatttatgaaaatgatactaatgaggactccaagtaatg	1	10090	10090	species	Mus musculus	Eukaryota	2759	Muridae	10066	Mus	10088	Mus musculus	10090	356	160078	aggtaatccagatccag	NA	5	catttgagactctgtatctat	11.7754996301882	5	R	1
AC167123	atatgcagctatagacaagaggtctgggggtaatggttagatcattttgtttctcctatagggttgtagaccccttcagttccttaggtactttctttagcgcctgcactgggggaccctgggttccatccaaaagatgactgtgagcatccacttctgtattatca	1	10090	10090	species	Mus musculus	Eukaryota	2759	Muridae	10066	Mus	10088	Mus musculus	10090	167	42845	gggccatcctctgcaac	6.14096423458983	5	cctgtgaggctctgcccctacc	24.8009711064946	5	D	0.994047619047619
AC170265	atggctgggggtggagaaaggggcagcccccgacaggggacccccccccccatcccccggagctaccctgctagcgccctagggttgtgggaatagggaagaagttcccaacactgaccagagtgtgcagcgggtctt	1	10090	10090	species	Mus musculus	Eukaryota	2759	Muridae	10066	Mus	10088	Mus musculus	10090	138	210754	gagcatgcctgacccac	NA	5	ccatagagtctctgctccttg	34.9511570381866	5	R	0.992753623188406
AC170917	agggctaagtgaatgatgaaggcagggttaggagcctgggtgtaaagtacgggccacaaatatgcaagggagtggcttcaaggttgaagaactgacttggttagcatcagatcatcttgaagatgattaaacaggtccctagtgaggtcgggcctttgagtaagatctcatacttggtaaattgtagagcaggaacttgaatccacctgcaagcacagctgtcaggttgccattgtgatctttaaatacaaccagatcttaaaattctggcg	1	10090	10090	species	Mus musculus	Eukaryota	2759	Muridae	10066	Mus	10088	Mus musculus	10090	272	195784	tggcattcctaagccgc	17.4432494440282	5	cctttgaggctctgcatatgtc	32.8949076968362	5	D	0.996336996336996
AC171203	atggtgggagttggtgggtaggggagtgcggggggggggagggtatggggcacttttgggatagcattggaaatgtaaacgaggaaaatacctaattaaaaaaatatatattgggctggtgagatggctcagtgggtaggagtacccgactgctcttccgaaggtccagagttcaaatcccagcaaccacatggtggctcacaaccatctgtaacaagatctgactccctcttctggagtgtctgaagacagctacagtgtacttacatataataaataaataaatcttttaaaaaaatatatatatatatatttaaaaaaaaagaaaactacaagtgtttccatagagtggaatgggggaataaacctgttaaattaattcttatctgtttcacttag…	1	10090	10090	species	Mus musculus	Eukaryota	2759	Muridae	10066	Mus	10088	Mus musculus	10090	443	171374	gggaactccagggccaa	NA	4	caattgaaactctgcacctag	25.9597817922526	5	R	1
AF084363	atgtcaggaagtaacaactttctgattggctttaaggcccacttcacaagttgaaaccatacctgataccattaccagggccaagaatctgtagctagacagaccataggccttagggaagaacctgtttctattactctggtaagtggacataaaatcaaaccaactcctaatggcctatccctatacccatagattagagcgtgtctcagccctcactatagaaatttctttttattttttattttatttttgcagtaaatagtgatgaacttggagacccacaactggtcaaggtgcagagaataagagattgtggacatttgtatcacattcctccacccgagactcagggatcatgg	1	10090	10090	species	Mus musculus	Eukaryota	2759	Muridae	10066	Mus	10088	Mus musculus	10090	362	108752	gtgcaatagtggcccaa	NA	5	tcattgtctctctgcccctct	12.9046885218702	5	R	0.997237569060773
AF384675	acagccagcctccaagggacagggaggatggggaaggaggggaagctgccacacctcacaggctacttgatgaggctgccggatggagtcttcgtggggacaatctgaggataacaatggaggaagggaaggatctttccagtgcttcctgtttgcttgtctgaccagatgagctctgataagcatcccccacccccaacctgtccccagtggccatgaggccacccacattatgccaggtggctctggctctaagctgacctgggcaagtgcctgtttctcccaggcagcagtgagatgagatggccaaaccagtggatgaggaggtggctgaggacagctgcccttttgggtgctctggggtg	1	10090	10090	species	Mus musculus	Eukaryota	2759	Muridae	10066	Mus	10088	Mus musculus	10090	365	154480	ggcccctcttgagcaaa	-14.2323651973758	5	ccatcctgtctctgcacctctg	32.6434409085304	5	D	0.989071038251366
AJ400878	catctcactcaccccagagaagaaaccatcaatagatccaagttaaggataccaccaagccggacgtggtagcacacacctttaatcccagcactcgggaggcagaggcaggcggatttctgagttcgaggccagcctggtctacaaagtgagttccaggacagccagggctacacagagaaaccctgtctcgaaaaacaaaacaaaacaaaacaaaaaaaaaccaaaaaaaaaaaaggataccaccaaaatctaacctgatgaatcaatgggttttattggcattacttacaagaatacggtgaggtgagggtgagggtttacttagaggagcagaaatgactcaaagacagccacatcaccaaaaccccacaccagcatggatcatggctgacaaaa…	1	10090	10090	species	Mus musculus	Eukaryota	2759	Muridae	10066	Mus	10088	Mus musculus	10090	433	234169	ggggagacctgaacaaa	NA	5	cccttcagtctgtggagctat	-9.27496413350644	5	R	0.997690531177829
AL591204	gtgccatccctcttagcctgagtctaaggctgagacctgtctcaggctggagcaggagtgggtattgggagt	1	10090	10090	species	Mus musculus	Eukaryota	2759	Muridae	10066	Mus	10088	Mus musculus	10090	72	148846	tagcaacccagggccaa	NA	5	ccagtgagcctctgctcctgt	26.1514383891566	5	R	1
AL591478	tgagatgacagttagaggacaacttgcaagagtttcgccatgcgagtcccggggatagaactcagatcttcatggtttgcaacagcacctttatccactgagccatcccagtagccccagttgcacctcataaaaggtgaatagctaggttatactgtagaagaattatggaagggagacattgttgccatagtctctagaaaacagtcttgcatgttgcagtttcaacatcccttcttgtatcagcagtgttacggatacaacaaatatttgtttaatgagtgaattaaatggggaggaaaaacttacccacaagaaaatacttattgcataggtttgaagcccttttactttatttttttctattttctatagaaacctttttataattcatttgct…	1	10090	10090	species	Mus musculus	Eukaryota	2759	Muridae	10066	Mus	10088	Mus musculus	10090	429	236979	gtgcaagcatgtgccat	8.29164677628279	5	ccactgagactctgcatttagc	25.4797340758313	5	D	1
AL591865	gaagtgggagtgggtgggtgggggagtgggtgggggagcgtgtggggagacttttgggatagcattggaaatgtaaatgaaataaatacctaatttaaaaaaaaaggaaaaaaatcggaaacataaattggagcagagactgaaataagggatccatcccatctacagacatcaaaccaagactctattgctgctgccaagaatcacttgattacagaagtctggtatggaaatcccctgaaaagttctgctagcacctgactaa	1	10090	10090	species	Mus musculus	Eukaryota	2759	Muridae	10066	Mus	10088	Mus musculus	10090	265	251952	gggaacaccagggccaa	6.49608891350209	5	gctgtgagtatctgcatctatc	35.3802857186126	5	D	1
AL596062	aaagtaagatagaaagttgtcaaagaagacatctgacatcaaccactggctttcacacacacatacacacacacacacacacacacacacatatgcatacaccatgtgtgcgcggtgtgcacacacacatacatgtacacacagacacaaagtgagctgttttatgagaaattctgtattttgcgacccaaatgtgaaaacttataaacttaagtttggaaaagttgtttagatactaaaagcaacaacaaaaccgacagattgaccagttgagaacagactgttgtcaaagcagaaatcttctcaacccagcagaa	1	10090	10090	species	Mus musculus	Eukaryota	2759	Muridae	10066	Mus	10088	Mus musculus	10090	317	155151	tgagaatcctgagtcaa	NA	4	ccagtgtttctctgcccctat	14.312840635703	5	R	1
AL603917	gaagtgggagtggctgggtagggaagcagggcagggggaggatataggggactttcaggatagcatttgaaatgtaaatgatgaaaatatctaataaaaattgaaaaataaataaataaatagaaacctgtggaatgaattcaaattctcattcttaccatttttcactccatctctaattcatcatgatgatcagcagttagagaatctagtgtatctatacacgattatggt	1	10090	10090	species	Mus musculus	Eukaryota	2759	Muridae	10066	Mus	10088	Mus musculus	10090	234	212255	gggaaagccagggccaa	18.8357797695062	4	ctacttagtctctggacctata	17.9159734329186	5	D	1
AL606974	cctgacccaccctagggtatgcacagaggaccactaagctgaatgcttcatgacctgctggattttgtcctacaaagccaccaaggtctgagccagacccagaaactcattctgggtcccccatgctggacaccagagaaataaatcagatattctccctccccttagggaactccaagtgtcatgaggaaagcc	1	10090	10090	species	Mus musculus	Eukaryota	2759	Muridae	10066	Mus	10088	Mus musculus	10090	195	232587	gctgcatccttagccaa	5.14122900548131	5	ccataatgtctgtgcacctatg	35.0944336885036	5	D	1
AL606974	ggtttataagcctaagtggaaggcccttgggactctagtttgggaggcatgcagaagtgtcacatctttttgaacttttg	1	10090	10090	species	Mus musculus	Eukaryota	2759	Muridae	10066	Mus	10088	Mus musculus	10090	80	232587	ggacaatgttgggctaa	NA	5	cccatgagtcactgctccttt	19.4022314636625	5	R	1
AL607087	tcagcccaagtccacagaagtggcaagaaactgcagcataccaccagaagtcttttggtgtgtttttctacataatataaggcagaccaatacatgcatgttgttggcaaagaatccttcatcacgtgtcctttcacactcctgttttagcagaaccttctttacctgtgcctgcttcagctagacgttccttctccagtctgccttcgcctttcacgtctgtgtccacttcaggaacactccttcccgtgtttgccccagcaaaacgccatccagccgactttcaaagaacccttaagttcccacttcaatacccttttgcccaaacagcttttcttgcaaat	1	10090	10090	species	Mus musculus	Eukaryota	2759	Muridae	10066	Mus	10088	Mus musculus	10090	344	183786	tggcatccctgtgccag	22.0117820323062	5	ccaatgactcactgcaaccatc	11.3089615793065	5	D	1
AL627347	ctccactgtgcgacccatttcatcctaagacaccaaaccctaacactgttgctgatgccaacatgtgcttccagacaggagcctggcatggctgtcctctgagaggctgtgctagcacctgactaa	1	10090	10090	species	Mus musculus	Eukaryota	2759	Muridae	10066	Mus	10088	Mus musculus	10090	126	144239	aggctatccagagacca	0.352393902300491	5	gctgtgagtatctgcacctgtc	39.1639716730642	5	D	1
AL627444	ctctaccatgggatccgtcccatctgcagacaccaaacccagacactattgctgatgccaagaagtgcttttagacaggagtctagtagtgctgtcctctgagaggctctgccagcacctaag	1	10090	10090	species	Mus musculus	Eukaryota	2759	Muridae	10066	Mus	10088	Mus musculus	10090	123	176814	aggccatccagagacca	NA	5	gctgtgagtgtctgcacctgt	33.2030784269234	5	R	1
AL645637	ctctctgctcccaacagctaactcttaacagttacagccactgtaaaacctgagtccttgtcttatattaaaatatgaagttctagaaattacc	1	10090	10090	species	Mus musculus	Eukaryota	2759	Muridae	10066	Mus	10088	Mus musculus	10090	94	207629	ctgaactactgagccaa	NA	5	ccattcagtctgtgtagctat	10.3763042365784	5	R	1
AL645666	aagatgaaggctgacatgaagaaggaataccagggttgagaaaagg	1	10090	10090	species	Mus musculus	Eukaryota	2759	Muridae	10066	Mus	10088	Mus musculus	10090	46	155103	agacattcctgagacat	NA	5	ccatggcttctcagcacctac	11.9559661096341	5	R	1
AL662912	tgtacagaatggagagtgagcaaggaagacacatctgacctccgtacataggaagacacgtgtatacctcaaccttctcacatcccatgcagatgcctatatatacacatgcatgcacaccgtgcaaactcacagaaggataaagcaggcagggaggcagctcctgaagtctgcaacacagctgcctggttagtaagctcacgtgcaagatgctactctaagaatagtg	1	10090	10090	species	Mus musculus	Eukaryota	2759	Muridae	10066	Mus	10088	Mus musculus	10090	229	75971	gtgaaatcctgactcca	-29.9836233164214	5	ccacttagtctttgcacatctc	10.8034747000358	5	D	1
AL663032	caatatctgaaatggtaagtgtgtgtgtgtgtgtgtgtgtgtgtctgtctgtcctgtacttcaaagtctgtacatcttaactaaatttgcatgcctttgtgggga	1	10090	10090	species	Mus musculus	Eukaryota	2759	Muridae	10066	Mus	10088	Mus musculus	10090	105	162995	aggcaatccagagcaga	25.692416603547	4	ctagtgagactctgcacccatc	32.2962680622231	4	D	0.990566037735849
AL669816	cttgttctcaggtcaggaagttgatttggggaagaattccacacagggcagaagcgcgagatcctctggctccttgggaggcttagctctcctttcataagggtgtgatgaaagcctccaggaaatacccaggaaggaaagacaagggaagggacagcccccttgcacagaatgaatgtaggggacatctgtggaaatgtctagagcttggggtgagtgtgcaccaccctgtttgctggcccatttttcaatgactaacagctttcctatcagggcacttaatgtgttttctcaggatggac	1	10090	10090	species	Mus musculus	Eukaryota	2759	Muridae	10066	Mus	10088	Mus musculus	10090	302	203827	gggaaatcctcttccga	2.74394569568136	5	tcattaagtctccacccctatc	10.7736888157357	5	D	1
AL669905	ggtgagcatggagggtgctgctgggaagcagtgactgcaggcggccctgccggatagtgg	1	10090	10090	species	Mus musculus	Eukaryota	2759	Muridae	10066	Mus	10088	Mus musculus	10090	60	138217	ggacaatgcagagacag	NA	5	cccttgagtctctgaatctcc	26.5102462228413	5	R	1
AL669905	ccgaggagtttagaggtgggagttgtatacctgcaaagcagcctccctctccatcttggccccatcaagagagacctgagcaacatgcagggctgctgggacaatgcagagacagggtgagcatggagggtgctgctgggaagcagtgactgcaggcggccctgccggatagtgg	1	10090	10090	species	Mus musculus	Eukaryota	2759	Muridae	10066	Mus	10088	Mus musculus	10090	175	138217	ggagaatgctgaagcaa	NA	5	cccttgagtctctgaatctcc	26.5102462228413	5	R	1
AL671854	cctgaccccagatcccacatcactcatatgtatgccctccagtgagtgacagtggggaactaggagagaa	1	10090	10090	species	Mus musculus	Eukaryota	2759	Muridae	10066	Mus	10088	Mus musculus	10090	70	207265	gggcacgcctaagctca	7.82055850038194	5	ccgttaaggctctgcccctgtc	18.9454475831362	5	D	0.985915492957746
AL671963	tgagttcatatcttcagcatctgcataaaaagtcaggtgcagtaaagccagcactgaagaagaggtgacataaggatcccagagagttgctggcaagaccacttagtgaactgtcaagttccaggttcaccgagaccctgttccaaaaaataaggtgcacaagagggcataaatgtgaaatagggacttgtagagagtgcatggcaaggatgacagggaaataataaatagagggtggagggtgagtgtaaccagaacacagtatatatctataaagttgtaaagaataaatttaattttaaaacttagacacaacaaggtggggaag	1	10090	10090	species	Mus musculus	Eukaryota	2759	Muridae	10066	Mus	10088	Mus musculus	10090	328	200688	gcacaatcctgaggaca	12.0449884063908	5	acattgagtgtcttcatcaatc	18.9995184645581	5	D	1
AL671971	tttctgcatctgaaaacctgacttctcattatagct	1	10090	10090	species	Mus musculus	Eukaryota	2759	Muridae	10066	Mus	10088	Mus musculus	10090	36	203257	gtgcacttctgagacta	-17.2305246768972	5	ccattcagtctctgttcctggc	27.8576211493631	5	D	1
AL672073	aaagggggagtgggtggtcaggggagtgggggtgggtggatatgggggacttttggtatagcattggaaatgtaaatgagttaaatacctaataaaaaatggaaaaaaaaaaaaaactctgacacagaattgttcctgtctaaaagaattgcaaggacaaaaatggagaagatcctgagggaaaggaggtccaatgacaggaccaaagtgggatccagctcaaggggaggtcccaaggcctgatactattactgaggctatggagcgctcacaaaaaggggtctattatgactgccctccaaaagacccaacaagcaactgaaagagtcagatgcag	1	10090	10090	species	Mus musculus	Eukaryota	2759	Muridae	10066	Mus	10088	Mus musculus	10090	337	216812	gggaattccagggccaa	NA	4	ccattgattgggtgcacatat	22.6309942690349	5	R	1
AL672099	acttctgagtgtttctggtgggcgaggggaatattgggatcttctaaccatacttctctggtttggtgtctctgcaccagtgagtaaagttttggaaacctgttagcaaagaagtgtcttagatctcgctgcttgtgtctttgaatgactttaccatcctgctgctacagtacctctggaaaaggaaagacatttcaagtctgtgaagacaaagaggcttcctagaacagctatgtgtcttgactagagccaccttttccacttgtgcctactgttcagtcatctctgggggaagaggaatctttaaccctgtgcaaagagactttctgaaccagtctacttgtcattgactcagttttagaagtctcacctgccttctcctatgtcttcaggtaggga…	1	10090	10090	species	Mus musculus	Eukaryota	2759	Muridae	10066	Mus	10088	Mus musculus	10090	491	181566	gggctttcccaagccag	NA	5	ccaatgagtctctcctccgaa	14.8652188651608	5	R	1
AL683801	ctctctgctcccaacagctaactcttaacagttacagccactgtaaaacctgagtccttgtcttatattaaaatatgaagttctagaaattacc	1	10090	10090	species	Mus musculus	Eukaryota	2759	Muridae	10066	Mus	10088	Mus musculus	10090	94	199536	ctgaactactgagccaa	NA	5	ccattcagtctgtgtagctat	10.3763042365784	5	R	1
AL714011	tgtggatgctgggaactgaattcaagttctctgtcaaagcagctaagctctctgctataaaatcatctctcctgtctcccatgatttgatttttggggaactcattattatagtagaatgaggtaacctttcaacaaaaggttccaggttcattggatagatagattgatagatagatagatagatagatagatagatagatagatagatag	1	10090	10090	species	Mus musculus	Eukaryota	2759	Muridae	10066	Mus	10088	Mus musculus	10090	212	166093	ctgccattgtgagccaa	NA	5	aaattgattttcttcacctat	-12.0464057591013	5	R	1
AL731658	ggccggggctgctagaggcatctcattgaggagaaagggagattgtggaaggagactgccttcccttggctgtgatggtccaaggcttagtgcaagcaaagttgactggg	1	10090	10090	species	Mus musculus	Eukaryota	2759	Muridae	10066	Mus	10088	Mus musculus	10090	110	137519	aggcaatccagagcctt	33.9053688576299	4	ccaaagagtctatgcaactgtc	29.9134837456097	5	D	1
AL732357	gggatgctcactggccctggaggcgtatgaacgtgccagtgagtgccagtgagggaatcccatgtgatgctggcatcaaaggcctggggatgcttggcaggaggctgtgcagagtggagatgatggctcagagggtagagggtggggggaacgctgtggtgcaggttagatgcctgtgagcctggctaaagcctccccagctataccactgaaccaatcgattccatgagccagagctctcttctcatgggaaaacggcagcatggaccatggagtccccgaggtttccctggc	1	10090	10090	species	Mus musculus	Eukaryota	2759	Muridae	10066	Mus	10088	Mus musculus	10090	294	101531	gggcaattctccgccct	16.6490409392039	5	cctttgagtccctgcacatttg	24.1121749600996	5	D	1
AL805895	aatgacatgcatggtatgtattcactgataagtggatattagccaaaaagtacagaatacccatgacacaacacacagatcatatgaagtttaacaaagaagaccagaatggaaaaaaaaaaaaaaaaaaaaaaagaagaccaaaatgaggatgcttcagtcctacttagaagggagaacaaagtaatcatgagaggcagagggagggagttacctgagagggaaagaggaagagacagaaaaatcatgtaggatcaggtatgggaagagacaggagagaagccta	1	10090	10090	species	Mus musculus	Eukaryota	2759	Muridae	10066	Mus	10088	Mus musculus	10090	286	154245	aggtaacccagacccaa	-22.7691044239827	5	ccattaattctcctcacctctc	7.54643028159893	5	D	1
AL805897	tctgggctacattaga	1	10090	10090	species	Mus musculus	Eukaryota	2759	Muridae	10066	Mus	10088	Mus musculus	10090	16	231989	ggactaggctgagccac	15.6990451790758	5	cctttgagtttttgaacatatc	15.268084223259	5	D	1
AL807241	ggatcagagagatgatgccccagctcaagataacagaactgtactggatccagttcttgggacctgaggctagcaccttcc	1	10090	10090	species	Mus musculus	Eukaryota	2759	Muridae	10066	Mus	10088	Mus musculus	10090	81	18489	gggcaaaccttaagcac	NA	5	ccagagagtctaggcacctat	27.1132991686806	5	R	1
AL807395	ggatcagagagatgatgccccagctcaagataacagaactgtactggatccagttcttgggacctgaggctagcaccttcc	1	10090	10090	species	Mus musculus	Eukaryota	2759	Muridae	10066	Mus	10088	Mus musculus	10090	81	201238	gggcaaaccttaagcac	NA	5	ccagagagtctaggcacctat	27.1132991686806	5	R	1
AL808027	ccggtgagaggctaggtagccaccactcccccacagcaacccttgatgcctctctttcacactgtcggctccacagaggtcgctctgctgccccagccatcaaaaaaggcccaggcagccgagatcacccacatgtctccctctgctctgttctgatgagctttctctcctacagaccaatgcattgacaactgaatgggtggtgagtgtggctgactg	1	10090	10090	species	Mus musculus	Eukaryota	2759	Muridae	10066	Mus	10088	Mus musculus	10090	219	241914	gggctacacagagccat	NA	5	ccattgggtctctgcgcatcc	42.5824006655669	5	R	1
AL831727	atggatggaaccagaaaatatcatcctgagtgaggtaacccaatcacaaaagaacacacatcgattacactcgctgacaagtggatattagcaaagaagctcagaatacaattcacagaccacatgaagctcaagaagaaggaagaccaaagtgtggatactttggtcctccttaaaatggggaacaaaatacccatgggagaagttacaaagacaaag	1	10090	10090	species	Mus musculus	Eukaryota	2759	Muridae	10066	Mus	10088	Mus musculus	10090	219	176930	aggaaattcttaggcaa	NA	5	cccttcagtctctgctccaaa	16.581956443788	5	R	1
AL845266	ttcccgaggaaacaagacatcaggagt	1	10090	10090	species	Mus musculus	Eukaryota	2759	Muridae	10066	Mus	10088	Mus musculus	10090	27	171836	tgtcaaaactcagccaa	-17.4405195069161	5	cccttgagtttctgtagctgtc	24.3676419761757	5	D	1
AL928545	aaaatgggaatgggtgggtaggggagtggggcgtgtgggggacatttgggatagcattggaaatgtaattgaggaaaatatgtaatatcaaggtaacccaatcacaaaataacacacatgatatgcactcattgataagtggacattagcccagaagctcagaatacccaagatacaattcacaaaccacatgaaacccaagaagaaggaagacaaaagtgtagatacttcaatccttcttaaaagggggaatgaaacatgcatgaaagcattacagagacaaa	1	10090	10090	species	Mus musculus	Eukaryota	2759	Muridae	10066	Mus	10088	Mus musculus	10090	284	199257	gggaacgccagggccaa	7.29183959536795	5	tcattcagtctctgctccaaac	18.2580210633219	5	D	1
AL928911	ccacgtgggtgtcatgggtaggtggaacaacaatatgaactaaccagtacccccagagctcttgtctctagctgcatatggagcagaagatggcctagtcggccatcattgggaagagaggccccttggtcttgcaaactttatatgccccagtataggggaatgccagggacaagaagtgggagtgggtaggtaggggagcagggcagggtgaaggtacagggaactttcagaatagcatttgaaatgtatataaagaaaatatctaataaaaaaaaaaaagaactgaacacaggtcctctgttagggagatgttcctaactgctgagccatctgtccagctccgaaaaactgtattctataattgttataccttggactgtaggatacaaattcaac…	1	10090	10090	species	Mus musculus	Eukaryota	2759	Muridae	10066	Mus	10088	Mus musculus	10090	449	93455	aggcagttgtgaaccaa	8.27034013263835	5	ccattaagtctctgcaaatgcc	23.8670634138201	5	D	1
AL928959	agaccatcagcaaacacgtccaaaggatggtggatgtaagtacctgtttcagcaggcaaaatcctggtatggactgctttaatattaggtggtagggaagag	1	10090	10090	species	Mus musculus	Eukaryota	2759	Muridae	10066	Mus	10088	Mus musculus	10090	102	143937	tcccaaacctgacccaa	NA	5	cctttgtgtctctggcccttt	20.2856144089004	5	R	1
AL929018	ccctaagaaaacttatttcaaaaagaggaaaacctgttcatgttaggcttttgaaactaaacctatgtgcaggtgagcatatgcatttaaatccatagaggatacagattttagatctatataaacagagatatttagatattgagatatttaaataggagggcaaaaataagtttatatcataaggaatttttttatttgattttcatttatgccagatgagttcctgtgggattctatagaatacagtgatcagtaggtcattaaagtttatatgtctgaaagcatctttgtgcgtgtgtgtgtgtgtgtgtttgtctgtctgttttatgatattaacctgtgacaataactttaaggtacccccttacaaaatcacaggaaagttactgaagaggc…	1	10090	10090	species	Mus musculus	Eukaryota	2759	Muridae	10066	Mus	10088	Mus musculus	10090	455	189343	ggaaaatcatgagtaaa	NA	5	ccagagagtatgtgcacctct	22.172976628061	5	R	1
AL929165	agcatcacattttttatggtttatactgtttatatctagaaagaaggactgattcactatgtcattggagaaatgaaatacgggataggaaaatctctctctctctctctctctctctctctctctctctctctctctctgttcacattcttatgtttactgatggtgtatgtcccattgaaactagttcctgtgga	1	10090	10090	species	Mus musculus	Eukaryota	2759	Muridae	10066	Mus	10088	Mus musculus	10090	197	181326	ggtcaatccaggagcaa	2.24075433140678	5	ccactgagtcactgctccaaac	19.4655996905629	5	D	1
AL935264	tgggattctgggtgattgacagtgtgcccgaggaaaagaggttatcaaagttgtgtaaatatcattgtcaacctgtggactttgaacctacttctaaagacagcaggaaccgtagcaggccctagagcagggaaggcctcatgaatgattcttctctct	1	10090	10090	species	Mus musculus	Eukaryota	2759	Muridae	10066	Mus	10088	Mus musculus	10090	159	230886	aggccaggctgagccag	24.0198011867076	5	gcactgcgtgtctgcacctaac	26.5308194112159	5	D	1
AL953913	atctgtctaaacgtggcctttgttccaggactgtgtggcttctgtacgtggacactgaagaacaaggcttgggggcagggcttcctggaacagggcaggaaggaggtctgg	1	10090	10090	species	Mus musculus	Eukaryota	2759	Muridae	10066	Mus	10088	Mus musculus	10090	111	60880	ggggaccccagagccac	NA	5	ccattgggtctatgctccttc	28.2920267074894	5	R	1
AL954707	gctaactctccccaggtaggagggacctaggattgttgccagcttcttgctttgtttgatggtggttttccccggtttgggtgtagtcagtcagagcgaagcaggagga	1	10090	10090	species	Mus musculus	Eukaryota	2759	Muridae	10066	Mus	10088	Mus musculus	10090	109	205927	aggcaacactgattcaa	11.8844460813195	5	ccactgagtctctggtcccatg	26.9161487079597	5	D	1
AY187231	acaaccaggactgagtagacggacagcctgtgctgaatggatggcctagaaactagtaaagagaggctgtgtccccagcccagcctggccataccatctgtagtggccacagctggtggaacctgggcagaagagacagt	1	10090	10090	species	Mus musculus	Eukaryota	2759	Muridae	10066	Mus	10088	Mus musculus	10090	140	11357	gagccatgcagagccag	NA	5	ccattgtgtctctgctcccat	36.9203132446978	4	R	0.978723404255319
MH965332	gtgggcgcactcaacgtgcgacttgtggccgaacctgatctgcttcgagagctgtgtggggaacttctcgtcttcctggtcccggatcgcagccttgccacggaacagatcgattgttgtgcctnnnnnnnnnnnnnnnnnnnnnnnnnnnnactggagactctgccccagnnnnnnnnnnnnnnnnnnnnnnnnnnnnnnnnacacctctccagacaaggcctgggcgatggcagctctccgcttctccttggtgctgccatctggatacgcttccctcgggtcgaagtaggaccgagccaaaaggttctctaagtggatatatcgctcaggctcttgttgcttcatcatgatcattggatccgtctgtcgaagcaatgaacgagctgctccaagctc…	1	2497013	2497013	species	Grylloblatta sp. North Cascades	Eukaryota	2759	Grylloblattidae	244939	Grylloblatta	58612	Grylloblatta sp. North Cascades	2497013	458	1201	tggccatccggagagaa	NA	5	ccattcagtctctgaaattac	19.6746534048202	5	R	1
MH965333	gtgggcgcactcaacgtgcgacttgtggccgaacctgatctgcttcgagagctgtgtggggaacttctcgtcctcctggtcccggatcgcagccttgccacggaacagatcgattgttgtgcctgnnnnnnnnnnnnnnnnnnnnnnnnnnnnnnnnnnnnnnnnnnnnnnnnnnnnnnnnnnnnnnnnnnnnnnnnnnnnnnnnnnnnnnnnnnnnnnnnnnnnnnnnnnnnnnnnnnnnnnnnnnnnnnnnnnnnnnnnnnnnnnnnnnnnnnnnnnnnnnnnnnnnnnnnnnnnnnnnnnnnnnnnnnctaagtggatatatcgctcaggctcttgttgcttcatcatgatcattggatctgtctgtcgaagcaatgaacgagctgctccaagctc…	1	2497022	58612	subspecies	Grylloblatta campodeiformis campodeiformis	Eukaryota	2759	Grylloblattidae	244939	Grylloblatta	58612	Grylloblatta campodeiformis	202358	458	1405	tggccatccggagagaa	NA	5	ccattcagtctctgaaattac	19.6746534048202	5	R	0.993464052287582
MH965334	gtgggcgcactcaacgtgtgacttgtggccgaacctgatctgcttcgagagctgtgtggggaacttctcgtcctcctggtcccggatcgcagccttgccacggaacagatcgattgttgtgcctgnnnnnnnnnnnnnnnnnnnnnnnnnnnnnnnnnnnnnnnnnnnnnncagtgccagcaggcgggatgaagggaccaccgacacctctccagacaaggcctgggcgatggcagctctccgcttctccttggtgctgccatctggatacgcttccctcgggtcgaagtaggaccgggccaaaaggttctctaagtggatatatcgctcaggctcttgttgcttcatcatgatcattggatccgtctgtcgaagcaatgaacgagctgctccaagctc…	1	2497022	58612	subspecies	Grylloblatta campodeiformis campodeiformis	Eukaryota	2759	Grylloblattidae	244939	Grylloblatta	58612	Grylloblatta campodeiformis	202358	458	1251	tggccatccggagagaa	NA	5	ccattcagtctctgaaattac	19.6746534048202	5	R	0.98695652173913
MH965335	gtgggcgcactcaacgtgcgacttgtggccgaacctgatctgcttcgagagctgtgtggggaacttctcgtcctcctggtcccggatcgcagccttgccacggaacagatcgattgttgtgcctggcgggagaagaccttggtgttgctgccacttgagactctgccccagcagtgccagcaggcgggatgaggggaccaccgacacctctccagacaaggcctgggcaatggcagctctccgcttctccttggtgctgccatctggatacgcttccctcgggtcgaagtaggaccgggccaaaaggttctctaagtggatatatcgctcaggctcttgttgcttcatcatgatcattggatctgtctgtcgaagcaatgaacgagctgctccaagctc…	1	2497022	NA	subspecies	Grylloblatta campodeiformis campodeiformis	Eukaryota	2759	Grylloblattidae	244939	Grylloblatta	58612	Grylloblatta campodeiformis	202358	458	1359	tggccatccggagagaa	NA	5	ccattcagtctctgaaattac	19.6746534048202	5	R	NA
MH965336	gtgggcgcactcaacgtgcgacttgtggccgaacctgatctgcttcgagagctgtgtggggaacttctcgtcctcctggtcccggatcgcagccttgccacggaacagatcgattgttgtgcctggcgggagaagaccttggtgttgctgccacttgagactctgccccagcagtgccagcaggcgggatgaggggaccaccgacacctctccagacaaggcctgggcaatggcagctctccgcttctccttggtgctgccatctggatacgcttccctcgggtcgaagtaggaccgggccaaaaggttctctaagtggatatatcgctcaggctcttgttgcttcatcatgatcattggatctgtctgtcgaagcaatgaacgagctgctccaagctc…	1	2497022	NA	subspecies	Grylloblatta campodeiformis campodeiformis	Eukaryota	2759	Grylloblattidae	244939	Grylloblatta	58612	Grylloblatta campodeiformis	202358	458	1357	tggccatccggagagaa	NA	5	ccattcagtctctgaaattac	19.6746534048202	5	R	NA
MH965337	gtgggcgcactcaacgtgtgacttgtggccgaacctgatctgcttcgagagctgtgtggggaacttctcgtcctcctggtcccggatcgcagccttgccacggaacagatcgattgttgtgcctgnnnnnnnnnnnnnnnnnnnnnnnnnnnnnnnnnnnnnnnnnnnnnnnnnnnnnnncaggcgggatgaagggaccaccgacacctctccagacaaggcctgggcgatggcagctctccgcttctccttggtgctgccatctggatacgcttccctcgggtcgaagtaggaccgggccaaaaggttctctaagtggatatatcgctcaggctcttgttgcttcatcatgatcattggatccgtctgtcgaagcaatgaacgagctgctccaagctc…	1	2497012	2684983	species	Grylloblatta sp. Mt. Spokane	Eukaryota	2759	Grylloblattidae	244939	Grylloblatta	58612	Grylloblatta sp. Mt. Spokane	2497012	458	1478	tggccatccggagagaa	NA	5	ccattcagtctctgaaattac	19.6746534048202	5	R	0.991285403050109
MH965338	gtgggcgcactcaacgtgnnnnnnnnnnnnnnnnnnnnnnnnnnnnnnnnnnnnnnnnnnnnnnnnnnnnnnnnnnnnnnnnnnnnnnnnnnnnnnnnnnnnnnnnnnnnnnnnnnnnnnnnnnnnnnnnnnnnnnnnnnnnnnnnnnnnnnnnnnnnnnnnnnnnnnnnnnnnnnnnnnnnnnnnnnnnnnnnnnnnnnnnnnnnnnnnnnnnnnnnnnnnnnnnnnnnnnnnnnnnnnnnnnnnnnnnnnnnnnnnnnnnnnnnnnnnnnnnnnnnnnnnnnnnnnnnnnnnnnnnnnnnnnnnnnnnnctaagtggatatatcgctcaggctcttgttgcttcatcatgatcattggatccgtctgtcgaagtaatgaacgagctgctccaagctc…	1	2497012	2497012	species	Grylloblatta sp. Mt. Spokane	Eukaryota	2759	Grylloblattidae	244939	Grylloblatta	58612	Grylloblatta sp. Mt. Spokane	2497012	458	1350	tggccatccggagagaa	NA	5	ccattcagtctctgaaattac	19.6746534048202	5	R	1
MH965339	gtgggcgcactcaacgtgcgacttgtggccgaacctgatctgcttcgagagctgtgtggggaacttctcgtcctcctggtcccggatcgcagccttgccacggaacagatcgattgttgtgcctggcgggagaagaccttggtgttgctgccacttgagactctgccccagcagtgccagcaggcgggatgaggggaccaccgacacctctccagacaaggcctgggcaatggcagctctccgcttctccttggtgctgccatctggatacgcttccctcgggtcgaagtaggaccgggccaaaaggttctctaagtggatatatcgctcaggctcttgttgcttcatcatgatcattggatctgtctgtcgaagcaatgaacgagctgctccaagctc…	1	2497022	NA	subspecies	Grylloblatta campodeiformis campodeiformis	Eukaryota	2759	Grylloblattidae	244939	Grylloblatta	58612	Grylloblatta campodeiformis	202358	458	1357	tggccatccggagagaa	NA	5	ccattcagtctctgaaattac	19.6746534048202	5	R	NA
MH965340	gtgggcgcactcaacgtgcgacttgtggccgaacctgatctgcttcgagagctgtgtggggaacttctcgtcctcctggtcccggatcgcagccttgccacggaacagatcgattgttgtgcctggcgggagaagaccttggtgttgctgccacttgagactctgccccagcagtgccagcaggcgggatgaggggaccaccgacacctctccagacaaggcctgggcaatggcagctctccgcttctccttggtgctgccatctggatacgcttccctcgggtcgaagtaggaccgggccaaaaggttctctaagtggatatatcgctcaggctcttgttgcttcatcatgatcattggatctgtctgtcgaagcaatgaacgagctgctccaagctc…	1	2497022	NA	subspecies	Grylloblatta campodeiformis campodeiformis	Eukaryota	2759	Grylloblattidae	244939	Grylloblatta	58612	Grylloblatta campodeiformis	202358	458	1201	tggccatccggagagaa	NA	5	ccattcagtctctgaaattac	19.6746534048202	5	R	NA
MH965341	gtgggcgcactcaannnnnnnnnnnnnnnnnaacctgatctgcttcgagagctgtgtggggaacttctcgtcctcctggtcccggatcgcagccttgccacggaacagnnnnnnnnnnnnnnnnnnnnnnnnnnnnnnnnnnnnnnnnnnnnnnnnnngactctgccccagcagtgccagcaggcgggatgaggggaccaccgacacctctccagacaaggcctgggcaatggcagctctccgcttctccttggtgctgccatctggatacgcttccctcgggtcgaagtaggaccgggccaaaaggttctctaagtggatatatcgctcaggctcttgttgcttcatcatgatcattggatccgtctgtcgaagcaatgaacgagctgctccaagctc…	1	2497022	2497022	subspecies	Grylloblatta campodeiformis campodeiformis	Eukaryota	2759	Grylloblattidae	244939	Grylloblatta	58612	Grylloblatta campodeiformis	202358	458	1201	tggccatccggagagaa	NA	5	ccattcagtctctgaaattac	19.6746534048202	5	R	1
MH965369	gtgggcgcactcaacgtgtgacttgtggccgaacctgatctgcttcgagagctgtgtggggaacttctcgtcctcctggtcccggnnnnnnnnnnnnnnnnnnnnnnnnnnnnnnnnnnnacctggcgggagaagaccttggtgttgctgccacttgagactctgccccagcagtgccagcaggcggggtgaagggaccaccgacacctctccagacaaggcctgggcgatggcagctctccgcttctccttggtgctgccatctggatacgcctccctcgggtcgaaggagggccgggccaaaaggttctctaagtggatatatcgctcaggctcttgttgcttcatcatgatcattggatccgtctgtcgaagcaatgaacgagctgctccaagctc…	1	2497012	2497012	species	Grylloblatta sp. Mt. Spokane	Eukaryota	2759	Grylloblattidae	244939	Grylloblatta	58612	Grylloblatta sp. Mt. Spokane	2497012	458	692	tggccatccggagagaa	NA	5	ccattcagtctctgaaattac	19.6746534048202	5	R	1
MH965370	gtgggcgcactcaacgtgtgacttgtggccgaacctgatctgcttcgagagctgtgtggggaacttctcgtcctcctggtcccggatcgcagccttgccacggaacagatcgattgttgtgcctgnnnnnnnnnnnnnnnnnnnnnnnnnnnnnnnnnnnnnntgccccagcagtgccagcaggcgggatgaagggaccaccgacacctctccagacaaggcctgggcgatggcagctctccgcttctccttggtgctgccatctggatacgcttccctcgggtcgaagtaggaccgggccaaaaggttctctaagtggatatatcgctcaggctcttgttgcttcatcatgatcattggatccgtctgtcgaagcaatgaacgagctgctccaagctc…	1	2497012	58612	species	Grylloblatta sp. Mt. Spokane	Eukaryota	2759	Grylloblattidae	244939	Grylloblatta	58612	Grylloblatta sp. Mt. Spokane	2497012	458	1357	tggccatccggagagaa	NA	5	ccattcagtctctgaaattac	19.6746534048202	5	R	0.986928104575163
MH965372	gtgggcgcactcaacgtgcgacttgtggccgaacctgatctgcttcgagagctgtgtggggaacttctcgtcttcctggtcccggatcgcagccttgccacggaacagatcgattgttgtgcctnnnnnnnnnnnnnnnnnnnnnnnnnnnnnnnnnnnnnnnnnnnnnnnnnnnnnnnnnnnnnnnnnnnnnnnnnnnnnnnnnnnnnnnnnnnnnnnnnnnnnnnnnnnnnnnnnnnnnnnnnnnnnnnnnnnnnnnnnnnnnnnnnnnnnnnnnnnnnnnnnnnnnnnnnnnnnnnnnnnnnnnnnnnctaagtggatatatcgctcaggctcttgttgcttcatcatgatcattggatccgtctgtcgaagcaatgaacgagctgctccaagctc…	1	2497013	58612	species	Grylloblatta sp. North Cascades	Eukaryota	2759	Grylloblattidae	244939	Grylloblatta	58612	Grylloblatta sp. North Cascades	2497013	458	1017	tggccatccggagagaa	NA	5	ccattcagtctctgaaattac	19.6746534048202	5	R	0.993464052287582
MH965373	gtgggcgcactcaacgtgcgacttgtggcagaacctgatctgcttcgagagctgnnnnnnnnnnnnnnnnnnnnnnnnnnnnnnnnnnnnnnnnnnnnnnnnnnnnnnnnnnnnnnnnnnacctggcgggagaagaccttggtgttgctgccacttgagactctgccccagcagtgccagcaggcgggatgaggggaccaccgacacctctccagacaaggcctgggcgatggcagctctccgcttctccttggtgctgccatctggatacgcttccctcgggtcgaagtaggaccgagccaaaaggttctctaagtggatatatcgctcaggctcttgttgcttcatcatgatcattggatccgtctgtcgaagcaatgaacgagctgctccaagctc…	1	2497013	2497013	species	Grylloblatta sp. North Cascades	Eukaryota	2759	Grylloblattidae	244939	Grylloblatta	58612	Grylloblatta sp. North Cascades	2497013	458	1361	tggccatccggagagaa	NA	5	ccattcagtctctgaaattac	19.6746534048202	5	R	1
MH965380	gtgggcgcactcaacgtgcgacttgtggccgaacctgatctgcttcgagagctgtgtggggaacttctcgtcctcctggtcccggatcgcagccttgccacggaacagatcgattgttgtgcctgnnnnnnnnnnnnnnnnnnnnnnnnnnnnnnnnnnnnnnnnnnnnnnnnnnnnnnnnnnnnnnnnngaggggaccaccgacacctctccagacaaggcctgggcgatggcagctctccgcttctccttggtgctgccatctggatacgcttccctcgggtcgaagtaggaccgggccaaaaggttctctaagtggatatatcgctcaggctcttgttgcttcatcatgatcattggatccgtctgtcgaagcaatgaacgagctgctccaagctc…	1	2497012	58612	species	Grylloblatta sp. Mt. Spokane	Eukaryota	2759	Grylloblattidae	244939	Grylloblatta	58612	Grylloblatta sp. Mt. Spokane	2497012	458	1328	tggccatccggagagaa	NA	5	ccattcagtctctgaaattac	19.6746534048202	5	R	0.997816593886463
MH965382	gtgggcgcactcaacgttcgacttgtggccgaacctgatctgcttcgagagctgtgtggggaacttctcgtcctcctggtcccggattgcagcnnnnnnnnnnnnnnnnnnnnnnnnnnnnnnnnnnnnnnnnnnnnnnnnnnnnnnnnnnnnnnnnnnnnnnnnnnnnnnnnnnnnnnnnnnnnnnnnnnnnnnnnnnnnnnnnnnnnnnnnnnnnnnnnnnnnnnnnnnnnnnnnnnnnnnnnnnnnnnnnnnnnnnnnnnnnnnnnnnnnnnnnnnnnnnnnnnnnnnnnnnnnnnnnnnnnnnnnnnctaagtggatatatcgctcaggctcttgttgcttcatcatgatcattggatccgtctgtcgaagcaatgaacgagctgctccaagctc…	1	2497022	2497022	subspecies	Grylloblatta campodeiformis campodeiformis	Eukaryota	2759	Grylloblattidae	244939	Grylloblatta	58612	Grylloblatta campodeiformis	202358	458	1357	tggccatccggagagaa	NA	5	ccattcagtctctgaaattac	19.6746534048202	5	R	1
MH965383	gtgggcgcactcaacgtgcgacttgtggccgaacctgatctgcttcgagagctgtgtggggaacttctcgtcctcctggtcccggatcgcagccttgccacggaacagatcgattgttgtgcctggcgggagaagaccttggtgttgctgccacttgagactctgccccagcagtgccagcaggcgggatgaggggaccaccgacacctctccagacaaggcctgggcaatggcagctctccgcttctccttggtgctgccatctggatacgcttccctcgggtcgaagtaggaccgggccaaaaggttctctaagtggatatatcgctcaggctcttgttgcttcatcatgatcattggatccgtctgtcgaagcaatgaacgagctgctccaagctc…	1	2497022	NA	subspecies	Grylloblatta campodeiformis campodeiformis	Eukaryota	2759	Grylloblattidae	244939	Grylloblatta	58612	Grylloblatta campodeiformis	202358	458	1357	tggccatccggagagaa	NA	5	ccattcagtctctgaaattac	19.6746534048202	5	R	NA
MH965384	gtgggcgcagtcaacgtgagactggtggccgaacctgatctgcttcgagagctgtgtggggagcttctcgtcctcctggtcccggatcgcagccttgccacggagcagatcgattgttgtnnnnnnnnnnnnnnnnnnnnnnnnnnnnnnnnnnnnnnnnnnnnnnnnnnnnnnnnnnnnnnnnnnnnnnnnnnnnnnnnnnnnnnnnnnnnnnnnnnnnnnnnnnnnnnnnnnnnnnnnnnnnnnnnnnnnnnnnnnnnnnnnnnnnnnnnnnnnnnnnnnnnnnnnnnnnnnnnnnnnnnnnnnnnnnnctaagtggatatatcgctcaggctcttgttgcttcatcatgatcattggatctgtctgtcgaagcaatgaacgagctgctccaagctc…	1	2497022	2497022	subspecies	Grylloblatta campodeiformis campodeiformis	Eukaryota	2759	Grylloblattidae	244939	Grylloblatta	58612	Grylloblatta campodeiformis	202358	458	663	tggccatccggagagaa	NA	5	ccattcagtctctgaaattac	19.6746534048202	5	R	1
MH965386	gtgggcgcactcaacgtgcgacttgtggccgaacctgatctgcttcgagagctgtgtggggaacttctcgtcttcctggtcccggatcgcagccttgccacggaacagatcgattgttgtacctggcgggagaagaccttggtgttgctgccacttgagactctgccccagcagtgccagcaggcgggatgaggggaccaccgacacctctccagacaaggcctgggcgatggcagctctccgcttctccttggtgctgccatctggatacgcttccctcgggtcgaagtaggaccgggccaaaaggttctctaagtggatatatcgctcaggctcttgttgcttcatcatgatcattggatccgtctgtcgaagcaatgaacgagctgctccaagctc…	1	2497013	NA	species	Grylloblatta sp. North Cascades	Eukaryota	2759	Grylloblattidae	244939	Grylloblatta	58612	Grylloblatta sp. North Cascades	2497013	458	1357	tggccatccggagagaa	NA	5	ccattcagtctctgaaattac	19.6746534048202	5	R	NA
MH965388	gtgggcgcactcaacgtgcgacttgtggccgaacctgatctgcttcgagagctgtgtggggaacttctcatcctcctggtcccggatcgcagccttgccacggaacagatcgattgttgtgcctggcgggagaagaccttggtgttgctgccgcttgagactctgccccagcagtgccagcaggcgggatgaggggaccaccgacacctctccagacaaggcctgggcgatggcagctctccgcttctccttggtgctgccatctggatacgcttccctcgggtcgaagtaggaccgggccaaaaggttctctaagtggatatatcgctcgggctcttgttgcttcatcatgatcattggatccgtctgtcgaagcaatgaacgagctgctccaagctc…	1	2497018	58612	species	Grylloblatta sp. Trout Lake	Eukaryota	2759	Grylloblattidae	244939	Grylloblatta	58612	Grylloblatta sp. Trout Lake	2497018	458	1404	tggccatccggagagaa	NA	5	ccattcagtctctgaaattac	19.6746534048202	5	R	0.993449781659389
MH965389	gtgggcgcactcaacgtgcgacttgtggccgaacctgatctgcttcgagagctgtgtggggaacttctcgtcttcctggtcccggatcgcagccttgccacggaacagatcgattgttgtgcctnnnnnnnnnnnnnnnnnnnnnnnnnnnnnnnnnnnnnnnnnnnnnnncagtgccagcaggcgggatgaggggaccaccgacacctctccagacaaggcctgggcgatggcagctctccgcttctccttggtgctgccatctggatacgcttccctcgggtcgaagtaggaccgggccaaaaggttctctaagtggatatatcgctcaggctcttgttgcttcatcatgatcattggatccgtctgtcgaagcaatgaacgagctgctccaagctc…	1	2497013	58612	species	Grylloblatta sp. North Cascades	Eukaryota	2759	Grylloblattidae	244939	Grylloblatta	58612	Grylloblatta sp. North Cascades	2497013	458	1357	tggccatccggagagaa	NA	5	ccattcagtctctgaaattac	19.6746534048202	5	R	0.98695652173913
MH965390	gtgggcgcactcaacgtgcgacttgtggccgaacctgatctgctttgagagctgtgtggggaacttctcgtcctcctggtcccggatcgcagccttgccacggaacagatcgattgttgtgcctggcgggagaagaccttggtgttgctgccacttgagactctgccccagcagtgccagcaggcgggatgaggggaccaccgacacctctccagacaaggcctgggcgatggcagctctccgcttctccttggtgctgccatctggatacgcttccctcgggtcgaagtaggaccgggccaaaaggttctctaagtggatatatcgctcgggctcttgttgcttcatcatgatcattggatccgtctgtcgaagcaatgaacgagctgctccaagctc…	1	378495	58612	species	Grylloblatta chirurgica	Eukaryota	2759	Grylloblattidae	244939	Grylloblatta	58612	Grylloblatta chirurgica	378495	458	1472	tggccatccggagagaa	NA	5	ccattcagtctctgaaattac	19.6746534048202	5	R	0.993449781659389
MH965391	gtgggcgcactcaacgtgcgacttgtggccgaacctgatctgcttcgagagctgtgtggggaacttctcgtcttcctggtcccggatcgcagccttgccacggaacagatcgattgttgtgcctnnnnnnngaagaccttggtgttgctgccacttgagactctgccccagcagtgccagcaggcgggatgaggggaccaccgacacctctccagacaaggcctgggcgatggcagctctccgcttctccttggtgctgccatctggatacgcttccctcgggtcgaagtaggaccgggccaaaaggttctctaagtggatatatcgctcaggctcttgttgcttcatcatgatcattggatccgtctgtcgaagcaatgaacgagctgctccaagctc…	1	2497013	2497013	species	Grylloblatta sp. North Cascades	Eukaryota	2759	Grylloblattidae	244939	Grylloblatta	58612	Grylloblatta sp. North Cascades	2497013	458	1319	tggccatccggagagaa	NA	5	ccattcagtctctgaaattac	19.6746534048202	5	R	0.993449781659389
MH965392	gtgggcgcactcaacgtgcgacttgtggccgaacctgatctgcttcgagagctgtgtggggaacttctcgtcttcctggtcccggatcgcagccttgccacggaacagatcgattgttgtgcctnnnnngagaagaccttggtgttgctgccacttgagactctgccccagcagtgccagcaggcgggatgaggggaccaccgacacctctccagacaaggcctgggcgatggcagctctccgcttctccttggtgctgccatctggatacgcttccctcgggtcgaagtaggaccgagccaaaaggttctctaagtggatatatcgctcaggctcttgttgcttcatcatgatcattggatccgtctgtcgaagcaatgaacgagctgctccaagctc…	1	2497013	2497013	species	Grylloblatta sp. North Cascades	Eukaryota	2759	Grylloblattidae	244939	Grylloblatta	58612	Grylloblatta sp. North Cascades	2497013	458	916	tggccatccggagagaa	NA	5	ccattcagtctctgaaattac	19.6746534048202	5	R	0.993449781659389
MH965394	gtgggcgcactcaacgtgcgacttgtgtccgaacctgatctgcttcgagagctgtgtggggaacttctcgtcctcctggtcccggatcgcagccttgccacggaacagatcgattgttgtacctggcgggagaagaccttggtgttgctgccacttgagactctgccccagcagtgccagcaggcgggatgaagggaccaccgacacctctccagacaaggcctgggcgatggcagctctccgcttctccttggtgctgccatctggatatgcttccctcgggtcgaagtaggaccgggccaaaaggttctctaagtggatatatcgctcaggctcttgttgcttcatcatgatcattggatccgtctgtcgaagcaatgaacgagctgctccaagctc…	1	58613	58612	species	Grylloblatta rothi	Eukaryota	2759	Grylloblattidae	244939	Grylloblatta	58612	Grylloblatta rothi	58613	458	1356	tggccatccggagagaa	NA	5	ccattcagtctctgaaattac	19.6746534048202	5	R	0.986899563318777
MH965398	gtgggcgcactcaacgtgcgacttgtggccgaacctgatctgcttcgagagctgtgtggggaacttctcgtcctcctggtcccggatcgcagccttgccacggaacagatcgattgttgtgcctgnnnnnnnnnnnnnnnnnnnnnnnnnnnnnnnnnnnnnnnnnnnnnnnnnnnnnngcaggcgggatgaggggaccaccgacacctctccagacaaggcctgggcgatggcagctctccgcttctccttggtgctgccatctggatacgcttccctcgggtcgaagtaggaccgggccaaaaggttctctaagtggatatatcgctcgggctcttgttgcttcatcatgatcattggatccgtttgtcgaagcaatgaacgagctgctccaagctc…	1	2497018	2684983	species	Grylloblatta sp. Trout Lake	Eukaryota	2759	Grylloblattidae	244939	Grylloblatta	58612	Grylloblatta sp. Trout Lake	2497018	458	1357	tggccatccggagagaa	NA	5	ccattcagtctctgaaattac	19.6746534048202	5	R	0.991285403050109
MH965403	gtgggcgcactcaacgtgcgacttgtggccgaacctgatctgcttcgagagctgtgtggggaacttctcgtcttcctggtcccggatcgcagccttgtcacggaacagatcgattgttgtacctggtgggagaagaccttggtgttgctgccacttgagactctgccccagcagtgccagcaggcgggatgaggggaccaccgacacctctccagacaaggcctgggcgatggcagctctccgcttctccttggtgctgccatctggatacgcttccctcgggtcgaagtaggaccgggccaaaaggttctctaagtggatatatcgctcaggctcttgttgcttcatcatgatcattggatccgtctgtcgaagcaatgaacgagctgctccaagctc…	1	2497013	NA	species	Grylloblatta sp. North Cascades	Eukaryota	2759	Grylloblattidae	244939	Grylloblatta	58612	Grylloblatta sp. North Cascades	2497013	458	1411	tggccatccggagagaa	NA	5	ccattcagtctctgaaattac	19.6746534048202	5	R	NA
MH965404	gtgggcgcactcaacgtgcgacttgtggccgaacctgatctgcttcgagagctgtgtggggaacttctcgtcttcctggtcccggatcgcagccttgccacggaacagatcgattgttgtgcctggcgggagaagaccttggtgttgctgccacttgagactctgccccagcagtgccagcaggcgggatgaggggaccaccgacacctctcccgacaaggcctgggcggtggccgctctccgcttctccttggggccgccatctggatacgcctccctccggtcgacgtaggcccgagcccaacggctctctaagtggatatatcgctcaggctcttgttgcttcatcatgatcattggatccgtctgtcgaagcaatgaacgagctgctccaagctc…	1	2497013	2497013	species	Grylloblatta sp. North Cascades	Eukaryota	2759	Grylloblattidae	244939	Grylloblatta	58612	Grylloblatta sp. North Cascades	2497013	458	1360	tggccatccggagagaa	NA	5	ccattcagtctctgaaattac	19.6746534048202	5	R	0.971615720524017
MH965405	gtgggcgcactcaacgtgcgacttgtggccgaacctgatctgcttcgagagctgtgtggggaacttctcgtcttcctggtcccggatcgcagccttgccacggaacagatcgattgttgtgcctggcgggagaagaccttggtgttgctgccacttgagactctgccccagcagtgccagcaggcgggatgaggggaccaccgacacctctccagacaaggcctgggcgatggcagctctccgcttctccttggtgctgccatctggatacgcttccctcgggtcgaagtaggaccgggccaaaaggttctctaagtggatatatcgctcaggctcttgttgcttcatcatgatcattggatccgtctgtcgaagcaatgaacgagctgctccaagctc…	1	2497013	NA	species	Grylloblatta sp. North Cascades	Eukaryota	2759	Grylloblattidae	244939	Grylloblatta	58612	Grylloblatta sp. North Cascades	2497013	458	1201	tggccatccggagagaa	NA	5	ccattcagtctctgaaattac	19.6746534048202	5	R	NA
MH965407	gtgggcgcactcaacgtgcgacttgtggccgaacctgatctgcttcgagagctgtgtggggaacttctcgtcttcctggtcccggatcgcagccttgccacggaacagatcgattgttgtgcctggcgggagaagaccttggtgttgctgccacttgagactctgccccagcagtgccagcaggcgggatgaggggaccaccgacacctctccagacaaggcctgggcgatggcagctctccgcttctccttggtgctgccatctggatacgcttccctcgggtcgaagtaggaccgggccaaaaggttctctaagtggatatatcgctcaggctcttgttgcttcatcatgatcattggatccgtctgtcgaagcaatgaacgagctgctccaagctc…	1	2497013	NA	species	Grylloblatta sp. North Cascades	Eukaryota	2759	Grylloblattidae	244939	Grylloblatta	58612	Grylloblatta sp. North Cascades	2497013	458	1201	tggccatccggagagaa	NA	5	ccattcagtctctgaaattac	19.6746534048202	5	R	NA
MH965408	gtgggcgcactnnnnnnnnnnnnnnnnnnnnnnnnnnnnnnnnnnnnnnnnnnnnnnnnnnnnnnnnnnnnnnnnnnnnnnnnnnnnnnnnnnnnnnnnnnnnnnnnnnnnnnnnnnnnnnnnnnnnnnnnnnnnnnnnnnnnnnnnnnnnnnnnnnnnnnnnnnnnnnnnnnnnnnnnnnnnnnnnnnnnnnnnnnnnnnnnacacctctccagacaaggcctgggcgatggcagctctccgcttctccttggtgctgccatctggatacgcttccctcgggtcgaagtaggaccgggccaaaaggttctctaagtggatatatcgctcaggctcttgttgcttcatcatgatcattggatccgtctgtcgaagcaatgaacgagctgctccaagctc…	1	2497012	2497012	species	Grylloblatta sp. Mt. Spokane	Eukaryota	2759	Grylloblattidae	244939	Grylloblatta	58612	Grylloblatta sp. Mt. Spokane	2497012	458	1314	tggccatccggagagaa	NA	5	ccattcagtctctgaaattac	19.6746534048202	5	R	1
MH965409	gtgggcgcactcaacgtgcgacttgtggccgaacctgatctgcttcgagagctgtgtggggaacttctcgtcttcctggtcccggatcgcagccttgccacggaacagatcgattgttgtgcctggtgggagaagaccttggtgttgctgccacttgagactctgccccagcagtgccagcaggcgggatgaggggaccaccgacacctctccagacaaggcctgggcgatggcagctctccgcttctccttggtgctgccatctggatacgcttccctcgggtcgaagtaggaccgggccaaaaggttctctaagtggatatatcgctcaggctcttgttgcttcatcatgatcattggatccgtctgtcgaagcaatgaacgagctgctccaagctc…	1	2497013	NA	species	Grylloblatta sp. North Cascades	Eukaryota	2759	Grylloblattidae	244939	Grylloblatta	58612	Grylloblatta sp. North Cascades	2497013	458	1450	tggccatccggagagaa	NA	5	ccattcagtctctgaaattac	19.6746534048202	5	R	NA
MH965410	gtgggcgcactcaacgtgtgacttgtggccgaacctgatctgcttcgagagctgtgtggggaacttctcgtcctcctggtcccggatcgcagccttgccacggaaccgatcgattgttgtgcctggcgggagaagaccttggtgttgctgccacttgagactctgccccagcagtgccagcaggcgggatgaagggaccaccgacacctctccagacaaggcctgggcgatggcagctctccgcttctccttggtgctgccatctggatacgcttccctcgggtcgaagtaggaccgggccaaaaggttctctaagtggatatatcgctcaggctcttgttgcttcatcatgatcattggatccgtctgtcgaagcaatgaacgagctgctccaagctc…	1	2497012	58612	species	Grylloblatta sp. Mt. Spokane	Eukaryota	2759	Grylloblattidae	244939	Grylloblatta	58612	Grylloblatta sp. Mt. Spokane	2497012	458	1201	tggccatccggagagaa	NA	5	ccattcagtctctgaaattac	19.6746534048202	5	R	0.991266375545852
MH965411	gtgggcgcactcaacgtgcgacttgtggccgaacctgatcnnnnnnnnnnnnnnnnnnnnnnnnnnnnnnnnnnnnnnnnnnnnnnnnnnnnnnnnnnnnnnnnnnnnnnnnnnnnnnnnnnnnnnnnnnnnnnnnnnnnnnnnnnnnnnnnnnnnnnnnnnnnnnnnnnnnnnnnnnnnnnnnnnnnnnnnnnnnnnnnnnnnnnnnnnnnnnnnnnnnnnnnnnnnnnnnnnnnnnnnnnnnnnnnnnnnnnnnnnnnnnnnnnnnnnnnnnnnnnnnnnnnnnnnnnnnnnnnnnnnnnnnnnnnnnnctaagtggatatatcgctcaggctcttgttgcttcatcatgatcattggatccgtctgtcgaagcaatgaacgagctgctccaagctc…	1	2497013	58612	species	Grylloblatta sp. North Cascades	Eukaryota	2759	Grylloblattidae	244939	Grylloblatta	58612	Grylloblatta sp. North Cascades	2497013	458	1450	tggccatccggagagaa	NA	5	ccattcagtctctgaaattac	19.6746534048202	5	R	0.971615720524017
MH965414	gtgggcgcactcaacgtgcgacttgtggccgaacctgatctgcttcgagagctgtgtggggaacttctcgtcctcctggtcccggatcgcagccttgccacggaacagatcgattgttgtgcctggcgggagaagaccttggtgttgctgccacttgagactctgccccagcagtgccagcaggcgggatgaggggaccaccgacacctctccagacaaggcctgggcaatggcagctctccgcttctccttggtgctgccatctggatacgcttccctcgggtcgaagtaggaccgggccaaaaggttctctaagtggatatatcgctcaggctcttgttgcttcatcatgatcattggatctgtctgtcgaagcaatgaacgagctgctccaagctc…	1	2497023	NA	subspecies	Grylloblatta campodeiformis nahanni	Eukaryota	2759	Grylloblattidae	244939	Grylloblatta	58612	Grylloblatta campodeiformis	202358	458	1201	tggccatccggagagaa	NA	5	ccattcagtctctgaaattac	19.6746534048202	5	R	NA
MH965415	gtgggcgcactcaacgtgcgacttgtggccgaacctgatctgcttcgagagctgtgtggggaacttctcgtcctcctggtcccggatcgcagccttgccacggaacagatcgattgttgtgcctgnnnnnnnnnnnnnnnnnnnnnnnnnnnnnnnnnnnnnnnnccccagcagtgccagcaggcgggatgaggggaccaccgacacctctccagacaaggcctgggcgatggcagctctccgcttctccttggtgctgccatctggatacgcttccctcgggtcgaaataggaccgggccaaaaggttctctaagtggatatatcgctcaggctcttgttgcttcatcatgatcattggatctgtctgtcgaagcaatgaacgagctgctccaagctc…	1	2497022	58612	subspecies	Grylloblatta campodeiformis campodeiformis	Eukaryota	2759	Grylloblattidae	244939	Grylloblatta	58612	Grylloblatta campodeiformis	202358	458	1357	tggccatccggagagaa	NA	5	ccattcagtctctgaaattac	19.6746534048202	5	R	0.986928104575163
MH965416	gtgggcgcactcaacgtgcgacttgtggccgaannnnnnnnnnnnnnnnnnnnnnnnnnnnnnnnnnnnnnnnnnnnnnnnnnnnnnnnnnnnnnnnnnnnnnnnnnnnnnnnnnnnnnnnnnnnnnnnnnnnnnnnnnnnnnnnnnnnnnnnnnnnnnnnnnnnnnnnnnnnnnnnnnnnnnnnnnnnnnnnnnnnnnnnnnnnnnnnnnnnnnnnnnnnnnnnnnnnnnnnnnnnnnnnnnnnnnnnnnnnnnnnnnnnnnnnnnnnnnnnnnnnnnnnnnnnnnnnnnnnnnnnnnnnnnnnnnnnnnctaagtggatatatcgctcaggctcttgttgcttcatcatgatcattggatccgtctgtcgaagcaatgaacgagctgctccaagctc…	1	2497022	58612	subspecies	Grylloblatta campodeiformis campodeiformis	Eukaryota	2759	Grylloblattidae	244939	Grylloblatta	58612	Grylloblatta campodeiformis	202358	458	1201	tggccatccggagagaa	NA	5	ccattcagtctctgaaattac	19.6746534048202	5	R	0.971615720524017
MH965417	gtgggcgcactcaacgtgcgacttgtggccgaacctgatctgcttcgagagctgtgtggggaacttctcgtcctcctggtcccggatcgcagccttgccacggaacagatcgattgttgtgcctggcgggagaagaccttggtgttgctgccacttgagactctgccccagcagtgccagcaggcgggatgaggggaccaccgacacctctccagacaaggcctgggcaatggcagctctccgcttctccttggtgctgccatctggatacgcttccctcgggtcgaagtaggaccgggccaaaaggttctctaagtggatatatcgctcaggctcttgttgcttcatcatgatcattggatctgtctgtcgaagcaatgaacgagctgctccaagctc…	1	2497022	NA	subspecies	Grylloblatta campodeiformis campodeiformis	Eukaryota	2759	Grylloblattidae	244939	Grylloblatta	58612	Grylloblatta campodeiformis	202358	458	1392	tggccatccggagagaa	NA	5	ccattcagtctctgaaattac	19.6746534048202	5	R	NA
MH965418	gtgggcgcactcaacgtgcgacttgtggccgaacctgatctgcttcgagagctgtgtggggaacttctcgtcctcctggtcccggatcgcagccttgccacggaacagatcgattgttgtgcctgnnnnnnnnnnnnnnnnnnnnnnnnnnnnnnnnnnnnnnnnnnnnnnnnnnnnnnnnnnnnnnnnngaggggaccaccgacacctctccagacaaggcctgggcaatggcagctctccgcttctccttggtgctgccatctggatacgcttccctcgggtcgaagtaggaccgggccaaaaggttctctaagtggatatatcgctcaggctcttgttgcttcatcatgatcattggatctgtctgtcgaagcaatgaacgagctgctccaagctc…	1	2497022	58612	subspecies	Grylloblatta campodeiformis campodeiformis	Eukaryota	2759	Grylloblattidae	244939	Grylloblatta	58612	Grylloblatta campodeiformis	202358	458	1411	tggccatccggagagaa	NA	5	ccattcagtctctgaaattac	19.6746534048202	5	R	0.997816593886463
MH965420	gtgggcgcactcaacgtgcgacttgtggccgaacctgatctgcttcgagagctgtgtggggaacttctcatcctcctggtcccggatcgcagccttgccacggaacagatcgattgttgtgcctggcgggagaagaccttggtgttgctgccacttgagactctgccccagcagtgccagcaggcgggatgaggggaccaccgacacctctccagacaaggcctgggcgatggcagctctccgcttctccttggttctgccatctggatacgcttccctcgggtcgaagtaggaccgggccaaaaggttctctaagtggatatatcgctcgggctcttgttgcttcatcatgatcattggatccgtttgtcgaagcaatgaacgagctgctccaagctc…	1	2497018	NA	species	Grylloblatta sp. Trout Lake	Eukaryota	2759	Grylloblattidae	244939	Grylloblatta	58612	Grylloblatta sp. Trout Lake	2497018	458	1357	tggccatccggagagaa	NA	5	ccattcagtctctgaaattac	19.6746534048202	5	R	NA
MH965421	gtgggcgcactcaacgtgcgacttgtgtccgaacctgatctgcttcgagagctgtgtggggaacttctcgtcctcctggtcccggatcgcagccttgccacggaacagatcgattgttgtacctgnnnnnnnnnnnnnnnnnnnnnnnnnnnnnnnnnnnnnnnnnnnnnnnnnnnnnnnnnnnnnnnnnnnnnnnnnnnnnnnnnnnnnnnnnnnnnnnnnnnnnnnnnnnnnnnnnnnnnnnnnnnnnnnnnnnnnnnnnnnnnnnnnnnnnnnnnnnnnnnnnnnnnnnnnnnnnnnnnnnnnnnnnnctaagtggatatatcgctcaggctcttgttgcttcatcatgatcattggatctgtctgtcgaagcaatgaacgagctgctccaagctc…	1	2497022	NA	subspecies	Grylloblatta campodeiformis campodeiformis	Eukaryota	2759	Grylloblattidae	244939	Grylloblatta	58612	Grylloblatta campodeiformis	202358	458	1255	tggccatccggagagaa	NA	5	ccattcagtctctgaaattac	19.6746534048202	5	R	NA
MG696658	atcacgttttccgaaaacaaacaaaggttcagaaagcgaaaataaaaaag	1	4233	NA	species	Helianthus tuberosus	Eukaryota	2759	Asteraceae	4210	Helianthus	4231	Helianthus tuberosus	4233	50	151431	gggcaatcctgagccaa	56.662854629192	0	ccatcgagtctctgcacctatc	49.8619521804353	1	D	NA
MG698988	atctttcttttgagaaatcaagtgtttagtttctaaactaaaactaaaaaaaaaag	1	82472	NA	species	Trillium albidum	Eukaryota	2759	Melanthiaceae	50362	Trillium	49674	Trillium albidum	82472	56	956	gggcaatcctgagccaa	56.662854629192	0	ccattgagtctctgcacctatc	56.9926607053879	0	D	NA
MG698989	atctttcttttgagaaatcaagtgtttagtttctaaactaaaactaaaaaaaaaag	1	82472	NA	species	Trillium albidum	Eukaryota	2759	Melanthiaceae	50362	Trillium	49674	Trillium albidum	82472	56	956	gggcaatcctgagccaa	56.662854629192	0	ccattgagtctctgcacctatc	56.9926607053879	0	D	NA
MG698990	atctttcttttgagaaatcaagtgtttagtttctaaactaaaactaaaaaaaaag	1	82473	NA	species	Trillium angustipetalum	Eukaryota	2759	Melanthiaceae	50362	Trillium	49674	Trillium angustipetalum	82473	55	954	gggcaatcctgagccaa	56.662854629192	0	ccattgagtctctgcacctatc	56.9926607053879	0	D	NA
MG698991	atctttcttttgagaaatcaagtgtttagtttctaaactaaaactaaaaaaaaag	1	82477	NA	species	Trillium chloropetalum	Eukaryota	2759	Melanthiaceae	50362	Trillium	49674	Trillium chloropetalum	82477	55	954	gggcaatcctgagccaa	56.662854629192	0	ccattgagtctctgcacctatc	56.9926607053879	0	D	NA
MG698992	atctttcttttgagaaatcaagtgtttagtttctaaactaaaactaaaaaaaaag	1	82477	NA	species	Trillium chloropetalum	Eukaryota	2759	Melanthiaceae	50362	Trillium	49674	Trillium chloropetalum	82477	55	954	gggcaatcctgagccaa	56.662854629192	0	ccattgagtctctgcacctatc	56.9926607053879	0	D	NA
MG698993	atctttcttttgagaaatcattagtttctaaactaaaactaaaaaaaaag	1	82479	49674	species	Trillium cuneatum	Eukaryota	2759	Melanthiaceae	50362	Trillium	49674	Trillium cuneatum	82479	50	950	gggcaatcctgagccaa	56.662854629192	0	ccattgagtctctgcacctatc	56.9926607053879	0	D	1
MG698994	atctttcttttgagaaatcattagtttctaaactaaaactaaaaaaaaag	1	82479	49674	species	Trillium cuneatum	Eukaryota	2759	Melanthiaceae	50362	Trillium	49674	Trillium cuneatum	82479	50	950	gggcaatcctgagccaa	56.662854629192	0	ccattgagtctctgcacctatc	56.9926607053879	0	D	1
MG698995	atctttcttttgagaaatcattagtttctaaactaaaactaaaaaaaaag	1	82479	49674	species	Trillium cuneatum	Eukaryota	2759	Melanthiaceae	50362	Trillium	49674	Trillium cuneatum	82479	50	946	gggcaatcctgagccaa	56.662854629192	0	ccattgagtctctgcacctatc	56.9926607053879	0	D	1
MG698996	atctttcttttgagaaatcattagtttctaaactaaaactaaaaaaaaag	1	82479	49674	species	Trillium cuneatum	Eukaryota	2759	Melanthiaceae	50362	Trillium	49674	Trillium cuneatum	82479	50	949	gggcaatcctgagccaa	56.662854629192	0	ccattgagtctctgcacctatc	56.9926607053879	0	D	1
MG698997	atctttcttttgagaaatcattagtttctaaactaaaactaaaaaaaaag	1	82479	49674	species	Trillium cuneatum	Eukaryota	2759	Melanthiaceae	50362	Trillium	49674	Trillium cuneatum	82479	50	949	gggcaatcctgagccaa	56.662854629192	0	ccattgagtctctgcacctatc	56.9926607053879	0	D	1
MG698998	atctttcttttgagaaatcaagtgtttagtttctaaactcaaactaaaaaaaaaaag	1	82480	49674	species	Trillium decipiens	Eukaryota	2759	Melanthiaceae	50362	Trillium	49674	Trillium decipiens	82480	57	970	gggcaatcctgagccaa	56.662854629192	0	ccattgagtctctgcacctatc	56.9926607053879	0	D	1
MG698999	atctttcttttgagaaatcaagtgtttagtttctaaactcaaactaaaaaaaaaaag	1	82480	49674	species	Trillium decipiens	Eukaryota	2759	Melanthiaceae	50362	Trillium	49674	Trillium decipiens	82480	57	970	gggcaatcctgagccaa	56.662854629192	0	ccattgagtctctgcacctatc	56.9926607053879	0	D	1
MG699000	atctttcttttgagaaatcaagtgtttagtttctaaactcaaactaaaaaaaaaaag	1	82480	49674	species	Trillium decipiens	Eukaryota	2759	Melanthiaceae	50362	Trillium	49674	Trillium decipiens	82480	57	964	gggcaatcctgagccaa	56.662854629192	0	ccattgagtctctgcacctatc	56.9926607053879	0	D	1
MG699001	atctttcttttgagaaatcaagtgtttagtttctaaactcaaactaaaaaaaaag	1	82481	NA	species	Trillium decumbens	Eukaryota	2759	Melanthiaceae	50362	Trillium	49674	Trillium decumbens	82481	55	874	gggcaatcctgagccaa	56.662854629192	0	ccattgagtctctgcacctatc	56.9926607053879	0	D	NA
MG699002	atctttcttttgagaaatcaagtgtttagtttctaaactcaaactaaaaaaaaag	1	82481	NA	species	Trillium decumbens	Eukaryota	2759	Melanthiaceae	50362	Trillium	49674	Trillium decumbens	82481	55	874	gggcaatcctgagccaa	56.662854629192	0	ccattgagtctctgcacctatc	56.9926607053879	0	D	NA
MG699003	atctttcttttgagaaatcaagtgtttagtttctaaactaaaactaaaaaaaaaaag	1	2448664	49674	species	Trillium sp. EES-2018	Eukaryota	2759	Melanthiaceae	50362	Trillium	49674	Trillium sp. EES-2018	2448664	57	978	gggcaatcctgagccaa	56.662854629192	0	ccattgagtctctgcacctatc	56.9926607053879	0	D	1
MG699004	atctttcttttgagaaatcaagtgtttagtttctaaactaaaactaaaaaaaaaaag	1	2448664	49674	species	Trillium sp. EES-2018	Eukaryota	2759	Melanthiaceae	50362	Trillium	49674	Trillium sp. EES-2018	2448664	57	978	gggcaatcctgagccaa	56.662854629192	0	ccattgagtctctgcacctatc	56.9926607053879	0	D	1
MG699005	atctttcttttgagaaatcaagtgtttagtttctaaactcaaactaaaaaaaaaag	1	82482	49674	species	Trillium discolor	Eukaryota	2759	Melanthiaceae	50362	Trillium	49674	Trillium discolor	82482	56	955	gggcaatcctgagccaa	56.662854629192	0	ccattgagtctctgcacctatc	56.9926607053879	0	D	1
MG699006	atctttcttttgagaaatcaagtgtttagtttctaaactcaaactaaaaaaaaaaag	1	82482	49674	species	Trillium discolor	Eukaryota	2759	Melanthiaceae	50362	Trillium	49674	Trillium discolor	82482	57	956	gggcaatcctgagccaa	56.662854629192	0	ccattgagtctctgcacctatc	56.9926607053879	0	D	1
MG699007	atctttcttttgagaaatcattagtttctaaactaaaactaaaaaaaaag	1	82484	49674	species	Trillium foetidissimum	Eukaryota	2759	Melanthiaceae	50362	Trillium	49674	Trillium foetidissimum	82484	50	949	gggcaatcctgagccaa	56.662854629192	0	ccattgagtctctgcacctatc	56.9926607053879	0	D	1
MG699008	atctttcttttgagaaatcattagtttctaaactaaaactaaaaaaaaaa	1	82484	49674	species	Trillium foetidissimum	Eukaryota	2759	Melanthiaceae	50362	Trillium	49674	Trillium foetidissimum	82484	50	949	gggcaatcctgagccaa	56.662854629192	0	ccattgagtctctgcacctatc	56.9926607053879	0	D	1
MG699009	atctttcttttgagaaatcattagtttctaaactaaaactaaaaaaaaaa	1	82484	49674	species	Trillium foetidissimum	Eukaryota	2759	Melanthiaceae	50362	Trillium	49674	Trillium foetidissimum	82484	50	949	gggcaatcctgagccaa	56.662854629192	0	ccattgagtctctgcacctatc	56.9926607053879	0	D	1
MG699010	atctttcttttgagaaatcattagtttctaaactaaaactaaaaaaaaag	1	147079	49674	species	Trillium gracile	Eukaryota	2759	Melanthiaceae	50362	Trillium	49674	Trillium gracile	147079	50	955	gggcaatcctgagccaa	56.662854629192	0	ccattgagtctctgcacctatc	56.9926607053879	0	D	1
MG699011	atctttcttttgagaaatcattagtttctaaactaaaactaaaaaaaaag	1	147079	49674	species	Trillium gracile	Eukaryota	2759	Melanthiaceae	50362	Trillium	49674	Trillium gracile	147079	50	949	gggcaatcctgagccaa	56.662854629192	0	ccattgagtctctgcacctatc	56.9926607053879	0	D	1
MG699012	atctttcttttgagaaatcaagtgtttagtttctaaactaaaactaaaaaaaaag	1	82486	NA	species	Trillium kurabayashii	Eukaryota	2759	Melanthiaceae	50362	Trillium	49674	Trillium kurabayashii	82486	55	954	gggcaatcctgagccaa	56.662854629192	0	ccattgagtctctgcacctatc	56.9926607053879	0	D	NA
MG699013	atctttcttttgagaaatcaagtgtttagtttctaaactaaaactaaaaaaaaag	1	82486	NA	species	Trillium kurabayashii	Eukaryota	2759	Melanthiaceae	50362	Trillium	49674	Trillium kurabayashii	82486	55	954	gggcaatcctgagccaa	56.662854629192	0	ccattgagtctctgcacctatc	56.9926607053879	0	D	NA
MG699014	atctttcttttgagaaatcaagtgtttagtttctaaactaaaactaaaaaaaaaag	1	82487	NA	species	Trillium lancifolium	Eukaryota	2759	Melanthiaceae	50362	Trillium	49674	Trillium lancifolium	82487	56	963	gggcaatcctgagccaa	56.662854629192	0	ccattgagtctctgcacctatc	56.9926607053879	0	D	NA
MG699015	atctttcttttgagaaatcaagtgtttagtttctaaactaaaactaaaaaaaaag	1	82487	NA	species	Trillium lancifolium	Eukaryota	2759	Melanthiaceae	50362	Trillium	49674	Trillium lancifolium	82487	55	962	gggcaatcctgagccaa	56.662854629192	0	ccattgagtctctgcacctatc	56.9926607053879	0	D	NA
MG699016	atctttcttttgagaaatcaagtgtttagtttctaaactaaaactaaaaaaaaaag	1	82487	NA	species	Trillium lancifolium	Eukaryota	2759	Melanthiaceae	50362	Trillium	49674	Trillium lancifolium	82487	56	963	gggcaatcctgagccaa	56.662854629192	0	ccattgagtctctgcacctatc	56.9926607053879	0	D	NA
MG699017	atctttcttttgagaaatcaagtgtttagtttctaaactaaaactaaaaaaaaaag	1	82487	NA	species	Trillium lancifolium	Eukaryota	2759	Melanthiaceae	50362	Trillium	49674	Trillium lancifolium	82487	56	963	gggcaatcctgagccaa	56.662854629192	0	ccattgagtctctgcacctatc	56.9926607053879	0	D	NA
MG699018	atctttcttttgagaaatcattagtttctaaactaaaactaaaaaaaaag	1	82488	49674	species	Trillium ludovicianum	Eukaryota	2759	Melanthiaceae	50362	Trillium	49674	Trillium ludovicianum	82488	50	949	gggcaatcctgagccaa	56.662854629192	0	ccattgagtctctgcacctatc	56.9926607053879	0	D	1
MG699019	atctttcttttgagaaatcattagtttctaaactaaaactaaaaaaaaag	1	82488	49674	species	Trillium ludovicianum	Eukaryota	2759	Melanthiaceae	50362	Trillium	49674	Trillium ludovicianum	82488	50	949	gggcaatcctgagccaa	56.662854629192	0	ccattgagtctctgcacctatc	56.9926607053879	0	D	1
MG699020	atctttcttttgagaaatcattagtttctaaactaaaactaaaaaaaaag	1	82488	49674	species	Trillium ludovicianum	Eukaryota	2759	Melanthiaceae	50362	Trillium	49674	Trillium ludovicianum	82488	50	949	gggcaatcctgagccaa	56.662854629192	0	ccattgagtctctgcacctatc	56.9926607053879	0	D	1
MG699021	atctttcttttgagaaatcattagtttctaaactaaaactaaaaaaaaag	1	82489	49674	species	Trillium luteum	Eukaryota	2759	Melanthiaceae	50362	Trillium	49674	Trillium luteum	82489	50	949	gggcaatcctgagccaa	56.662854629192	0	ccattgagtctctgcacctatc	56.9926607053879	0	D	1
MG699022	atctttcttttgagaaatcattagtttctaaactaaaactaaaaaaaaag	1	82489	49674	species	Trillium luteum	Eukaryota	2759	Melanthiaceae	50362	Trillium	49674	Trillium luteum	82489	50	949	gggcaatcctgagccaa	56.662854629192	0	ccattgagtctctgcacctatc	56.9926607053879	0	D	1
MG699023	atctttcttttgagaaatcattagtttctaaactaaaactaaaaaaaaag	1	82489	49674	species	Trillium luteum	Eukaryota	2759	Melanthiaceae	50362	Trillium	49674	Trillium luteum	82489	50	949	gggcaatcctgagccaa	56.662854629192	0	ccattgagtctctgcacctatc	56.9926607053879	0	D	1
MG699024	atctttcttttgagaaatcattagtttctaaactaaaactaaaaaaaaag	1	82490	49674	species	Trillium maculatum	Eukaryota	2759	Melanthiaceae	50362	Trillium	49674	Trillium maculatum	82490	50	949	gggcaatcctgagccaa	56.662854629192	0	ccattgagtctctgcacctatc	56.9926607053879	0	D	1
MG699025	atctttcttttgagaaatcattagtttctaaactaaaactaaaaaaaaag	1	82490	49674	species	Trillium maculatum	Eukaryota	2759	Melanthiaceae	50362	Trillium	49674	Trillium maculatum	82490	50	949	gggcaatcctgagccaa	56.662854629192	0	ccattgagtctctgcacctatc	56.9926607053879	0	D	1
MG699026	atctttcttttgagaaatcattagtttctaaactaaaactaaaaaaaaag	1	82490	49674	species	Trillium maculatum	Eukaryota	2759	Melanthiaceae	50362	Trillium	49674	Trillium maculatum	82490	50	949	gggcaatcctgagccaa	56.662854629192	0	ccattgagtctctgcacctatc	56.9926607053879	0	D	1
MG699027	atctttcttttgagaaatcaagtgtttagtttctaaactaaaactaaaaaaaaag	1	1274663	NA	species	Trillium oostingii	Eukaryota	2759	Melanthiaceae	50362	Trillium	49674	Trillium oostingii	1274663	55	963	gggcaatcctgagccaa	56.662854629192	0	ccattgagtctctgcacctatc	56.9926607053879	0	D	NA
MG699028	atctttcttttgagaaatcaagtgtttagtttctaaactaaaactaaaaaaaaag	1	1274663	NA	species	Trillium oostingii	Eukaryota	2759	Melanthiaceae	50362	Trillium	49674	Trillium oostingii	1274663	55	963	gggcaatcctgagccaa	56.662854629192	0	ccattgagtctctgcacctatc	56.9926607053879	0	D	NA
MG699029	atctttcttttgagaaatcaagtgtttagtttctaaactaaaactaaaaaaaaaag	1	1405456	NA	subspecies	Trillium albidum subsp. parviflorum	Eukaryota	2759	Melanthiaceae	50362	Trillium	49674	Trillium albidum	82472	56	956	gggcaatcctgagccaa	56.662854629192	0	ccattgagtctctgcacctatc	56.9926607053879	0	D	NA
MG699030	atctttcttttgagaaattcaagtgtttagtttctaaactaaaactaaaaaaaaaag	1	82493	49674	species	Trillium petiolatum	Eukaryota	2759	Melanthiaceae	50362	Trillium	49674	Trillium petiolatum	82493	57	957	gggcaatcctgagccaa	56.662854629192	0	ccattgagtctctgcacctatc	56.9926607053879	0	D	0.982456140350877
MG699031	atctttcttttgagaaatcaagtgtttagtttctaaactaaaactaaaaaaaaag	1	82495	NA	species	Trillium recurvatum	Eukaryota	2759	Melanthiaceae	50362	Trillium	49674	Trillium recurvatum	82495	55	840	gggcaatcctgagccaa	56.662854629192	0	ccattgagtctctgcacctatc	56.9926607053879	0	D	NA
MG699032	atctttcttttgagaaatcaagtgtttagtttctaaactaaaactaaaaaaaaag	1	82495	NA	species	Trillium recurvatum	Eukaryota	2759	Melanthiaceae	50362	Trillium	49674	Trillium recurvatum	82495	55	840	gggcaatcctgagccaa	56.662854629192	0	ccattgagtctctgcacctatc	56.9926607053879	0	D	NA
MG699033	atctttcttttgagaaatcaagtgtttagtttctaaactcaaactaaaaaaaaaag	1	82496	49674	species	Trillium reliquum	Eukaryota	2759	Melanthiaceae	50362	Trillium	49674	Trillium reliquum	82496	56	965	gggcaatcctgagccaa	56.662854629192	0	ccattgagtctctgcacctatc	56.9926607053879	0	D	1
MG699034	atctttcttttgagaaatcaagtgtttagtttctaaactcaaactaaaaaaaaaag	1	82496	49674	species	Trillium reliquum	Eukaryota	2759	Melanthiaceae	50362	Trillium	49674	Trillium reliquum	82496	56	965	gggcaatcctgagccaa	56.662854629192	0	ccattgagtctctgcacctatc	56.9926607053879	0	D	1
MG699035	atctttcttttgagaaatcaagtgtttagtttctaaactcaaactaaaaaaaaaag	1	82496	49674	species	Trillium reliquum	Eukaryota	2759	Melanthiaceae	50362	Trillium	49674	Trillium reliquum	82496	56	965	gggcaatcctgagccaa	56.662854629192	0	ccattgagtctctgcacctatc	56.9926607053879	0	D	1
MG699036	atctttcttttgagaaatcaagtgtttagtttctaaactcaaactaaaaaaaaaag	1	82496	49674	species	Trillium reliquum	Eukaryota	2759	Melanthiaceae	50362	Trillium	49674	Trillium reliquum	82496	56	965	gggcaatcctgagccaa	56.662854629192	0	ccattgagtctctgcacctatc	56.9926607053879	0	D	1
MG699037	atctttcttttgagaaatcaagtgtttagtttctaaactcaaactaaaaaaaaaag	1	82496	49674	species	Trillium reliquum	Eukaryota	2759	Melanthiaceae	50362	Trillium	49674	Trillium reliquum	82496	56	965	gggcaatcctgagccaa	56.662854629192	0	ccattgagtctctgcacctatc	56.9926607053879	0	D	1
MG699038	atctttcttttgagaaatcaagtgtttagtttctaaactaaaactaaaaaaaaaaag	1	49676	49674	species	Trillium sessile	Eukaryota	2759	Melanthiaceae	50362	Trillium	49674	Trillium sessile	49676	57	962	gggcaatcctgagccaa	56.662854629192	0	ccattgagtctctgcacctatc	56.9926607053879	0	D	1
MG699039	atctttcttttgagaaatcaagtgtttagtttctaaactaaaactaaaaaaaaaaag	1	49676	49674	species	Trillium sessile	Eukaryota	2759	Melanthiaceae	50362	Trillium	49674	Trillium sessile	49676	57	962	gggcaatcctgagccaa	56.662854629192	0	ccattgagtctctgcacctatc	56.9926607053879	0	D	1
MG699040	atctttcttttgagaaatcaagtgtttagtttctaaactaaaactaaaaaaaaaag	1	49676	NA	species	Trillium sessile	Eukaryota	2759	Melanthiaceae	50362	Trillium	49674	Trillium sessile	49676	56	955	gggcaatcctgagccaa	56.662854629192	0	ccattgagtctctgcacctatc	56.9926607053879	0	D	NA
MG699041	atctttcttttgagaaatcaagtgtttagtttctaaactaaaactaaaaaaaaaaag	1	49676	49674	species	Trillium sessile	Eukaryota	2759	Melanthiaceae	50362	Trillium	49674	Trillium sessile	49676	57	962	gggcaatcctgagccaa	56.662854629192	0	ccattgagtctctgcacctatc	56.9926607053879	0	D	1
MG699042	atctttcttttgagaaatcaagtgtttagtttctaaactaaaactaaaaaaaaaaag	1	49676	49674	species	Trillium sessile	Eukaryota	2759	Melanthiaceae	50362	Trillium	49674	Trillium sessile	49676	57	962	gggcaatcctgagccaa	56.662854629192	0	ccattgagtctctgcacctatc	56.9926607053879	0	D	1
MG699043	atctttcttttgagaaatcaagtgtttagtttctaaactaaaactaaaaaaaaaag	1	49676	NA	species	Trillium sessile	Eukaryota	2759	Melanthiaceae	50362	Trillium	49674	Trillium sessile	49676	56	955	gggcaatcctgagccaa	56.662854629192	0	ccattgagtctctgcacctatc	56.9926607053879	0	D	NA
MG699044	atctttcttttgagaaatcaagtgtttagtttctaaactaaaactaaaaaaaaaaag	1	49676	49674	species	Trillium sessile	Eukaryota	2759	Melanthiaceae	50362	Trillium	49674	Trillium sessile	49676	57	956	gggcaatcctgagccaa	56.662854629192	0	ccattgagtctctgcacctatc	56.9926607053879	0	D	1
MG699045	atctttcttttgagaaatcaagtgtttagtttctaaactaaaactaaaaaaaaaaag	1	82500	49674	species	Trillium stamineum	Eukaryota	2759	Melanthiaceae	50362	Trillium	49674	Trillium stamineum	82500	57	956	gggcaatcctgagccaa	56.662854629192	0	ccattgagtctctgcacctatc	56.9926607053879	0	D	1
MG699046	atctttcttttgagaaatcaagtgtttagtttctaaactaaaactaaaaaaaaag	1	1442569	NA	species	Trillium tennesseense	Eukaryota	2759	Melanthiaceae	50362	Trillium	49674	Trillium tennesseense	1442569	55	965	gggcaatcctgagccaa	56.662854629192	0	ccattgagtctctgcacctatc	56.9926607053879	0	D	NA
MG699047	atctttcttttgagaaatcaagtgtttagtttctaaactaaaactaaaaaaaaag	1	1442569	NA	species	Trillium tennesseense	Eukaryota	2759	Melanthiaceae	50362	Trillium	49674	Trillium tennesseense	1442569	55	965	gggcaatcctgagccaa	56.662854629192	0	ccattgagtctctgcacctatc	56.9926607053879	0	D	NA
MG699048	atctttcttttgagaaatcaagtgtttagtttctaaactcaaactaaaaaaaaaaag	1	82503	49674	species	Trillium underwoodii	Eukaryota	2759	Melanthiaceae	50362	Trillium	49674	Trillium underwoodii	82503	57	964	gggcaatcctgagccaa	56.662854629192	0	ccattgagtctctgcacctatc	56.9926607053879	0	D	1
MG699049	atctttcttttgagaaatcaagtgtttagtttctaaactcaaactaaaaaaaaaaag	1	82503	49674	species	Trillium underwoodii	Eukaryota	2759	Melanthiaceae	50362	Trillium	49674	Trillium underwoodii	82503	57	983	gggcaatcctgagccaa	56.662854629192	0	ccattgagtctctgcacctatc	56.9926607053879	0	D	1
MG699050	atctttcttttgagaaatcaagtgtttagtttctaaactcaaactaaaaaaaaaaaag	1	82503	49674	species	Trillium underwoodii	Eukaryota	2759	Melanthiaceae	50362	Trillium	49674	Trillium underwoodii	82503	58	965	gggcaatcctgagccaa	56.662854629192	0	ccattgagtctctgcacctatc	56.9926607053879	0	D	0.982758620689655
MG699051	atctttcttttgagaaatcaagtgtttagtttctaaactcaaactaaaaaaaaaaag	1	82503	49674	species	Trillium underwoodii	Eukaryota	2759	Melanthiaceae	50362	Trillium	49674	Trillium underwoodii	82503	57	964	gggcaatcctgagccaa	56.662854629192	0	ccattgagtctctgcacctatc	56.9926607053879	0	D	1
MG699052	atctttcttttgagaaatcattagtttctaaactaaaaaaaaag	1	82506	49674	species	Trillium viride	Eukaryota	2759	Melanthiaceae	50362	Trillium	49674	Trillium viride	82506	44	943	gggcaatcctgagccaa	56.662854629192	0	ccattgagtctctgcacctatc	56.9926607053879	0	D	1
MG699053	atctttcttttgagaaatcattagtttctaaactaaaaaaaaag	1	82507	49674	species	Trillium viridescens	Eukaryota	2759	Melanthiaceae	50362	Trillium	49674	Trillium viridescens	82507	44	943	gggcaatcctgagccaa	56.662854629192	0	ccattgagtctctgcacctatc	56.9926607053879	0	D	1
MG702337	atcctgcctgttttacgagaacaaacaagggttcagaaagcgagaaaaaagggggggtag	1	28529	28529	species	Bretschneidera sinensis	Eukaryota	2759	Akaniaceae	19373	Bretschneidera	25733	Bretschneidera sinensis	28529	60	154279	gggcaatcctgagccaa	56.662854629192	0	ccattgagtctctgcacctatc	56.9926607053879	0	D	1
MG702338	atcctatttttttaaaacaaagattcagaaagcgaaaataaaaaag	1	2060930	13699	species	Styrax zhejiangensis	Eukaryota	2759	Styracaceae	20008	Styrax	13699	Styrax zhejiangensis	2060930	46	157387	gggcaatcctgagccaa	56.662854629192	0	ccattgagtctctgcacctatc	56.9926607053879	0	D	1
MG703896	atcctgttttatgaaaacaaacaagggtttcataataaaaaag	1	141005	NA	species	Sorbaria sorbifolia	Eukaryota	2759	Rosaceae	3745	Sorbaria	23221	Sorbaria sorbifolia	141005	43	1005	gggcaatcctgagccaa	56.662854629192	0	ccattgagtctctgcacctatc	56.9926607053879	0	D	NA
MG703897	atcctgttttatgaaaacaaacaggggtttcataaaccgagagg	1	133203	133203	species	Prinsepia sinensis	Eukaryota	2759	Rosaceae	3745	Prinsepia	23205	Prinsepia sinensis	133203	44	990	gggcaatcctgagccaa	56.662854629192	0	ccattgagtctctgcacctatc	56.9926607053879	0	D	1
MG703898	atcctgttttatgaaaacaaacaagggtttcataaaccgagaataaaaaag	1	32245	171637	species	Rhodotypos scandens	Eukaryota	2759	Rosaceae	3745	Rhodotypos	23214	Rhodotypos scandens	32245	51	990	gggcaatcctgagccaa	56.662854629192	0	ccattgagtctctgcacctatc	56.9926607053879	0	D	1
MG703899	atcctgttttatgaaaacaaacaagggtttcataaaccgagaataaaaaag	1	190008	171637	species	Physocarpus amurensis	Eukaryota	2759	Rosaceae	3745	Physocarpus	23201	Physocarpus amurensis	190008	51	986	gggcaatcctgagccaa	56.662854629192	0	ccattgagtctctgcacctatc	56.9926607053879	0	D	1
MG703900	atcccgttttatgaaaacaaacaaaggtttcagaaaccgagaataaataaag	1	409518	3745	species	Spiraea pubescens	Eukaryota	2759	Rosaceae	3745	Spiraea	23224	Spiraea pubescens	409518	52	979	gggcaatcctgagccaa	56.662854629192	0	ccattgagtctctgcacctatc	56.9926607053879	0	D	1
MG703901	atcccgttttatgaaaacaaacaagggtttcagaaagcgagaataaataaag	1	74645	NA	species	Rosa rugosa	Eukaryota	2759	Rosaceae	3745	Rosa	3764	Rosa rugosa	74645	52	1030	gggcaatcctgagccaa	56.662854629192	0	ccattgagtctctgcacctatc	56.9926607053879	0	D	NA
MG703902	atccttttttatgaaaataaacaagggtttcataaaccgaaaataaaaaag	1	52521	NA	species	Amelanchier arborea	Eukaryota	2759	Rosaceae	3745	Amelanchier	23139	Amelanchier arborea	52521	51	1001	gggcaatcctgagccaa	56.662854629192	0	ccattgagtctctgcacctatc	56.9926607053879	0	D	NA
MG703903	atcctgttttatgaaaataaacaagggtttcataaaccgaaaataaaaaag	1	186520	91835	species	Sorbus aria	Eukaryota	2759	Rosaceae	3745	Sorbus	23222	Sorbus aria	186520	51	943	gggcaatcctgagccaa	56.662854629192	0	ccattgagtctctgcacctatc	56.9926607053879	0	D	1
MG703904	atcctgttttatgaaaataaacaagggtttcataaaccgaaaataaaaaag	1	661339	91835	species	Aronia melanocarpa	Eukaryota	2759	Rosaceae	3745	Aronia	193297	Aronia melanocarpa	661339	51	1016	gggcaatcctgagccaa	56.662854629192	0	ccattgagtctctgcacctatc	56.9926607053879	0	D	1
MG703905	atcctgttttatgaaaataaacaagggtttcataaaccgaaaataaaaaag	1	106546	91835	species	Chaenomeles speciosa	Eukaryota	2759	Rosaceae	3745	Chaenomeles	36603	Chaenomeles speciosa	106546	51	1000	gggcaatcctgagccaa	56.662854629192	0	ccattgagtctctgcacctatc	56.9926607053879	0	D	1
MG703906	atcctgttttatgaaaataaacaagggtttcataaaccgaaaataaaaaag	1	690326	91835	species	Cotoneaster multiflorus	Eukaryota	2759	Rosaceae	3745	Cotoneaster	36607	Cotoneaster multiflorus	690326	51	1000	gggcaatcctgagccaa	56.662854629192	0	ccattgagtctctgcacctatc	56.9926607053879	0	D	1
MG703907	atcctgttttatgaaaataaacaagggtttcataaaccgaaaataaaaaag	1	416286	91835	species	Crataegus kansuensis	Eukaryota	2759	Rosaceae	3745	Crataegus	23159	Crataegus kansuensis	416286	51	1007	gggcaatcctgagccaa	56.662854629192	0	ccattgagtctctgcacctatc	56.9926607053879	0	D	1
MG703908	atcctgttttatgaaaataaacaagggtttcataaaccgaaaataaaaaag	1	36610	91835	species	Cydonia oblonga	Eukaryota	2759	Rosaceae	3745	Cydonia	36609	Cydonia oblonga	36610	51	1001	gggcaatcctgagccaa	56.662854629192	0	ccattgagtctctgcacctatc	56.9926607053879	0	D	1
MG703909	atcctgttttaggaaaataaacaagggtttcataaaccgaaaataaaaaag	1	193303	NA	species	Dichotomanthes tristaniicarpa	Eukaryota	2759	Rosaceae	3745	Dichotomanthes	193302	Dichotomanthes tristaniicarpa	193303	51	992	gggcaatcctgagccaa	56.662854629192	0	ccattgagtctctgcacctatc	56.9926607053879	0	D	NA
MG703910	atcctgttttatgaaaacaaacaagggtttcataaaccgaaaaaaaaaaag	1	147044	721813	species	Docynia delavayi	Eukaryota	2759	Rosaceae	3745	Docynia	147043	Docynia delavayi	147044	51	1001	gggcaatcctgagccaa	56.662854629192	0	ccattgagtctctgcacctatc	56.9926607053879	0	D	0.980392156862745
MG703911	atcctgttttatgaaaataaacaagggtttcataaaccgaaaataaaaaag	1	193305	91835	species	Docyniopsis tschonoskii	Eukaryota	2759	Rosaceae	3745	Docyniopsis	193304	Docyniopsis tschonoskii	193305	51	1001	gggcaatcctgagccaa	56.662854629192	0	ccattgagtctctgcacctatc	56.9926607053879	0	D	1
MG703912	atcctgttttatgaaaataaacaagggtttcataaaccgaaaataaaaaag	1	32224	91835	species	Eriobotrya japonica	Eukaryota	2759	Rosaceae	3745	Eriobotrya	23166	Eriobotrya japonica	32224	51	1001	gggcaatcctgagccaa	56.662854629192	0	ccattgagtctctgcacctatc	56.9926607053879	0	D	1
MG703913	atcctgttttatgaaaataaacaagggtttcataaaccgaaaataaaaaag	1	106558	91835	species	Malus kansuensis	Eukaryota	2759	Rosaceae	3745	Malus	3749	Malus kansuensis	106558	51	1020	gggcaatcctgagccaa	56.662854629192	0	ccattgagtctctgcacctatc	56.9926607053879	0	D	1
MG703914	atcctgttttatgaaaacaaacaagggtttcataaaccgagaataaaaaag	1	141003	171637	species	Gillenia trifoliata	Eukaryota	2759	Rosaceae	3745	Gillenia	141001	Gillenia trifoliata	141003	51	1014	gggcaatcctgagccaa	56.662854629192	0	ccattgagtctctgcacctatc	56.9926607053879	0	D	1
MG703915	atcctgttttatgaaaataaacaagggtttcataaaccgaaaataaaaaag	1	36612	91835	species	Heteromeles arbutifolia	Eukaryota	2759	Rosaceae	3745	Heteromeles	36611	Heteromeles arbutifolia	36612	51	1001	gggcaatcctgagccaa	56.662854629192	0	ccattgagtctctgcacctatc	56.9926607053879	0	D	1
MG703916	atcctgttttatgaaaacaaacaaggctttcataaaccgagaataaaaaag	1	1961196	NA	species	Kageneckia crataegifolia	Eukaryota	2759	Rosaceae	3745	Kageneckia	23180	Kageneckia crataegifolia	1961196	51	1000	gggcaatcctgagccaa	56.662854629192	0	ccattgagtctctgcacctatc	56.9926607053879	0	D	NA
MG703917	atcctgttttatgaaaacaaacaagggtttcataaaccgagaataaaaaag	1	2201423	171637	species	Lindleyella schiedeana	Eukaryota	2759	Rosaceae	3745	Lindleyella	2201422	Lindleyella schiedeana	2201423	51	989	gggcaatcctgagccaa	56.662854629192	0	ccattgagtctctgcacctatc	56.9926607053879	0	D	1
MG703918	atcctgttttatgaaaataaacaagggtttcataaaccgaaaataaaaaag	1	106549	91835	species	Malus baccata	Eukaryota	2759	Rosaceae	3745	Malus	3749	Malus baccata	106549	51	1001	gggcaatcctgagccaa	56.662854629192	0	ccattgagtctctgcacctatc	56.9926607053879	0	D	1
MG703919	atcctgttttatgaaaataaacaagggtttcataaaccgaaaataaaaaag	1	36616	91835	species	Mespilus germanica	Eukaryota	2759	Rosaceae	3745	Mespilus	36615	Mespilus germanica	36616	51	1007	gggcaatcctgagccaa	56.662854629192	0	ccattgagtctctgcacctatc	56.9926607053879	0	D	1
MG703920	atcctgttttatgaaaataaacaagggtttcataaaccgaaaataaaaaag	1	1008935	91835	species	Micromeles folgneri	Eukaryota	2759	Rosaceae	3745	Micromeles	2201384	Micromeles folgneri	1008935	51	1001	gggcaatcctgagccaa	56.662854629192	0	ccattgagtctctgcacctatc	56.9926607053879	0	D	1
MG703921	atcctgttttatgaaaacaaacaagggtttcataaaccgagaataaaaaag	1	36618	171637	species	Osteomeles schwerinae	Eukaryota	2759	Rosaceae	3745	Osteomeles	36617	Osteomeles schwerinae	36618	51	998	gggcaatcctgagccaa	56.662854629192	0	ccattgagtctctgcacctatc	56.9926607053879	0	D	1
MG703922	atcctgttttatgaaaataaacaagggtttcataaaccgaaaataaaaaag	1	36620	91835	species	Peraphyllum ramosissimum	Eukaryota	2759	Rosaceae	3745	Peraphyllum	36619	Peraphyllum ramosissimum	36620	51	1001	gggcaatcctgagccaa	56.662854629192	0	ccattgagtctctgcacctatc	56.9926607053879	0	D	1
MG703923	atcctgttttatgaaaataaacaagggtttcataaaccgaaaataaaaaag	1	140999	91835	species	Photinia serratifolia	Eukaryota	2759	Rosaceae	3745	Photinia	23199	Photinia serratifolia	140999	51	794	gggcaatcctgagccaa	56.662854629192	0	ccattgagtctctgcacctatc	56.9926607053879	0	D	1
MG703924	atcctgttttatgaaaataaacaagggtttcataaaccgaaaataaaaaag	1	1961208	91835	varietas	Pourthiaea arguta var. salicifolia	Eukaryota	2759	Rosaceae	3745	Pourthiaea	2201386	Pourthiaea arguta	2109368	51	1007	gggcaatcctgagccaa	56.662854629192	0	ccattgagtctctgcacctatc	56.9926607053879	0	D	1
MG703925	atcctgttttatgaaaataaacaagggtttcataaaccgaaaataaaaaag	1	36622	91835	species	Chaenomeles sinensis	Eukaryota	2759	Rosaceae	3745	Chaenomeles	36603	Chaenomeles sinensis	36622	51	993	gggcaatcctgagccaa	56.662854629192	0	ccattgagtctctgcacctatc	56.9926607053879	0	D	1
MG703926	atcctgttttatgaaaataaacaagggtttcataaaccgaaaataaaaaag	1	144562	91835	species	Pyracantha fortuneana	Eukaryota	2759	Rosaceae	3745	Pyracantha	144561	Pyracantha fortuneana	144562	51	1001	gggcaatcctgagccaa	56.662854629192	0	ccattgagtctctgcacctatc	56.9926607053879	0	D	1
MG703927	atcctgttttatgaaaataaacaagggtttcataaaccgaaaataaaaaag	1	225117	91835	species	Pyrus x bretschneideri	Eukaryota	2759	Rosaceae	3745	Pyrus	3766	Pyrus x bretschneideri	225117	51	993	gggcaatcctgagccaa	56.662854629192	0	ccattgagtctctgcacctatc	56.9926607053879	0	D	1
MG703928	atcctgttttatgaaaataaacaagggtttcataaaccgaaaataaaaaag	1	36624	91835	species	Rhaphiolepis indica	Eukaryota	2759	Rosaceae	3745	Rhaphiolepis	36623	Rhaphiolepis indica	36624	51	1005	gggcaatcctgagccaa	56.662854629192	0	ccattgagtctctgcacctatc	56.9926607053879	0	D	1
MG703929	atcctgttttatgaaaacaaacaagggtttcataaagcgaaaataaaaaag	1	36599	36599	species	Sorbus aucuparia	Eukaryota	2759	Rosaceae	3745	Sorbus	23222	Sorbus aucuparia	36599	51	1001	gggcaatcctgagccaa	56.662854629192	0	ccattgagtctctgcacctatc	56.9926607053879	0	D	1
MG703930	atcctgttttatgaaaataaacaagggtttcataaaccgaaaataaaaaag	1	193312	91835	species	Stranvaesia davidiana	Eukaryota	2759	Rosaceae	3745	Stranvaesia	193311	Stranvaesia davidiana	193312	51	1001	gggcaatcctgagccaa	56.662854629192	0	ccattgagtctctgcacctatc	56.9926607053879	0	D	1
MG703931	atcctgttttatgaaaacaaacaagggtttcataaaccgagaataaaaaag	1	32250	171637	species	Vauquelinia corymbosa	Eukaryota	2759	Rosaceae	3745	Vauquelinia	23231	Vauquelinia corymbosa	32250	51	993	gggcaatcctgagccaa	56.662854629192	0	ccattgagtctctgcacctatc	56.9926607053879	0	D	1
MG704135	atctttattttgagaaaaagggtttaatttatagtttttataatataaaactacaataaaaaaa	1	59082	4677	species	Lilium pardanthinum	Eukaryota	2759	Liliaceae	4677	Lilium	4688	Lilium pardanthinum	59082	64	152718	gggcaatcctgagccaa	56.662854629192	0	ccattgagtctctgcacctatc	56.9926607053879	0	D	1
MG707219	attttattttatttaaaaatag	1	120646	3227	species	Mielichhoferia mielichhoferiana	Eukaryota	2759	Mniaceae	3227	Mielichhoferia	67233	Mielichhoferia mielichhoferiana	120646	22	448	aagcaatcctgagccaa	45.5908279021312	2	ccattgagtctctgcacctatt	54.3378004463416	1	D	1
MG707220	attttattttatttaaaaatag	1	120646	3227	species	Mielichhoferia mielichhoferiana	Eukaryota	2759	Mniaceae	3227	Mielichhoferia	67233	Mielichhoferia mielichhoferiana	120646	22	410	aagcaatcctgagccaa	45.5908279021312	2	ccattgagtctctgcacctatt	54.3378004463416	1	D	1
MG707221	attttattttatttaaaaatag	1	120646	3227	species	Mielichhoferia mielichhoferiana	Eukaryota	2759	Mniaceae	3227	Mielichhoferia	67233	Mielichhoferia mielichhoferiana	120646	22	377	aagcaatcctgagccaa	45.5908279021312	2	ccattgagtctctgcacctatt	54.3378004463416	1	D	1
MG707223	attttattttatttaaaaatga	1	2006501	404297	species	Mielichhoferia japonica	Eukaryota	2759	Mniaceae	3227	Mielichhoferia	67233	Mielichhoferia japonica	2006501	22	399	aagcaatcctgagccaa	45.5908279021312	2	ccattgagtctctgcacctatt	54.3378004463416	1	D	1
MG707224	attttattttatttaaaaatga	1	2006501	404297	species	Mielichhoferia japonica	Eukaryota	2759	Mniaceae	3227	Mielichhoferia	67233	Mielichhoferia japonica	2006501	22	408	aagcaatcctgagccaa	45.5908279021312	2	ccattgagtctctgcacctatt	54.3378004463416	1	D	1
MG707225	attttattttatttaaaaatag	1	2315401	3227	species	Mielichhoferia asiatica	Eukaryota	2759	Mniaceae	3227	Mielichhoferia	67233	Mielichhoferia asiatica	2315401	22	375	aagcaatcctgagccaa	45.5908279021312	2	ccattgagtctctgcacctatt	54.3378004463416	1	D	1
MG707226	attttattttatttaaaaatag	1	2315401	3227	species	Mielichhoferia asiatica	Eukaryota	2759	Mniaceae	3227	Mielichhoferia	67233	Mielichhoferia asiatica	2315401	22	447	aagcaatcctgagccaa	45.5908279021312	2	ccattgagtctctgcacctatt	54.3378004463416	1	D	1
MG707227	attttattttatttaaaaatag	1	2315401	3227	species	Mielichhoferia asiatica	Eukaryota	2759	Mniaceae	3227	Mielichhoferia	67233	Mielichhoferia asiatica	2315401	22	447	aagcaatcctgagccaa	45.5908279021312	2	ccattgagtctctgcacctatt	54.3378004463416	1	D	1
MG707228	attttattttatttaaaaatag	1	2315401	3227	species	Mielichhoferia asiatica	Eukaryota	2759	Mniaceae	3227	Mielichhoferia	67233	Mielichhoferia asiatica	2315401	22	115	nngcaatcctgacccaa	NA	3	ccattgagtctctgcacctant	NA	2	D	1
MG707229	attttattttatttaaaaatag	1	67235	3227	species	Mielichhoferia elongata	Eukaryota	2759	Mniaceae	3227	Mielichhoferia	67233	Mielichhoferia elongata	67235	22	417	aagcaatcctgagccaa	45.5908279021312	2	ccattgagtctctgcacctatt	54.3378004463416	1	D	1
MG707230	attttattttatttaaaaatag	1	67235	3227	species	Mielichhoferia elongata	Eukaryota	2759	Mniaceae	3227	Mielichhoferia	67233	Mielichhoferia elongata	67235	22	447	aagcaatcctgagccaa	45.5908279021312	2	ccattgagtctctgcacctatt	54.3378004463416	1	D	1
MG707231	attttattttatttaaaaatag	1	67235	3227	species	Mielichhoferia elongata	Eukaryota	2759	Mniaceae	3227	Mielichhoferia	67233	Mielichhoferia elongata	67235	22	447	aagcaatcctgagccaa	45.5908279021312	2	ccattgagtctctgcacctatt	54.3378004463416	1	D	1
MG707232	attttattttatttaaaaatag	1	67235	3227	species	Mielichhoferia elongata	Eukaryota	2759	Mniaceae	3227	Mielichhoferia	67233	Mielichhoferia elongata	67235	22	447	aagcaatcctgagccaa	45.5908279021312	2	ccattgagtctctgcacctatt	54.3378004463416	1	D	1
MG708506	atcccgttttccgaaaataaaggttcagaaagtgaaaaggg	1	2162671	169646	species	Kindia gangan	Eukaryota	2759	Rubiaceae	24966	Kindia	2291379	Kindia gangan	2162671	41	1296	nngcaatcctgagccaa	NA	2	ccgttgagtctctgcacctatc	53.9925892859277	1	D	0.975609756097561
MG709382	atcctgttttcgaaaataaacaaagattcagaaagcgaaaataaaaaaag	1	102691	3737	species	Sideroxylon lanuginosum	Eukaryota	2759	Sapotaceae	3737	Sideroxylon	55367	Sideroxylon lanuginosum	102691	50	583	gggcaatcctgagccaa	56.662854629192	0	ccattgagtctctgcacctatc	56.9926607053879	0	D	1
MG709383	atcctgttttcggaaaaccaagaagagttcagaaagggagaataaaaaaag	1	102697	NA	species	Prosopis glandulosa	Eukaryota	2759	Fabaceae	3803	Prosopis	35715	Prosopis glandulosa	102697	51	575	gggcaatcctgagccaa	56.662854629192	0	ccgttgagtctctgcacctatc	53.9925892859277	1	D	NA
MG709384	atcccttttttgaaaaacaagtggttctcaaactagaacccaaaagaaaag	1	158132	NA	species	Hopia obtusa	Eukaryota	2759	Poaceae	4479	Hopia	375368	Hopia obtusa	158132	51	617	gggcaatcctgagccaa	56.662854629192	0	ccattgagtctctgcacctatc	56.9926607053879	0	D	NA
MG709385	atcccttttttgaaaaacaagtggttctcaaactagaacccaaaggaaaag	1	1986439	1437183	species	Tridens albescens	Eukaryota	2759	Poaceae	4479	Tridens	110910	Tridens albescens	1986439	51	646	gggcaatcctgagccaa	56.662854629192	0	ccattgagtctctgcacctatc	56.9926607053879	0	D	1
MG709386	atcccttgtttttgaaaaaacaagtggttctcaaactagaacccaaaggaaaag	1	79857	NA	species	Sorghastrum nutans	Eukaryota	2759	Poaceae	4479	Sorghastrum	79856	Sorghastrum nutans	79857	54	527	gggcaatcctgagccaa	56.662854629192	0	ccattgagtctctgcacctatc	56.9926607053879	0	D	NA
MG709387	atcccttttttgaaaaaacaagtggttctcaaactagaacccaaaggaaaag	1	888268	1437183	species	Dichanthelium oligosanthes	Eukaryota	2759	Poaceae	4479	Dichanthelium	161620	Dichanthelium oligosanthes	888268	52	613	gggcaatcctgagccaa	56.662854629192	0	ccattgagtctctgcacctatc	56.9926607053879	0	D	1
MG709388	atcctattttacgaaaaacaaataagggttcagaagaaagcaagaataaaaaaag	1	478951	NA	species	Quercus marilandica	Eukaryota	2759	Fagaceae	3503	Quercus	3511	Quercus marilandica	478951	55	559	gggcaatcctgagccaa	56.662854629192	0	ccattgagtctctgcacctatc	56.9926607053879	0	D	NA
MG709389	atccgtgttttgagaaaacaagtagttctcgaactagag	1	37680	147383	species	Nassella leucotricha	Eukaryota	2759	Poaceae	4479	Nassella	37874	Nassella leucotricha	37680	39	586	gggcaatcctgagccaa	56.662854629192	0	ccattgagtctctgcacctatc	56.9926607053879	0	D	1
MG709390	atccgtattttgagaaaacaagggggttctcgaactagaatacaaaggaaaag	1	1108037	147387	species	Phalaris caroliniana	Eukaryota	2759	Poaceae	4479	Phalaris	15740	Phalaris caroliniana	1108037	53	622	gggcaatcctgagccaa	56.662854629192	0	ccattgagtctctgcacctatc	56.9926607053879	0	D	1
MG709391	atccgtgttttgagaaaaccaggaggttctcgaactagaatacaaaggaaaag	1	481248	4479	species	Sphenopholis obtusata	Eukaryota	2759	Poaceae	4479	Sphenopholis	388720	Sphenopholis obtusata	481248	53	410	gggcaatcctgagccaa	56.662854629192	0	ccattgagtctctgcacctatc	56.9926607053879	0	D	1
MG709392	atccgtgttttgagaaaaccaggaggttctcgaactagaatacaaaggaaaag	1	1540948	4479	species	Limnodea arkansana	Eukaryota	2759	Poaceae	4479	Limnodea	1540947	Limnodea arkansana	1540948	53	410	gggcaatcctgagccaa	56.662854629192	0	ccattgagtctctgcacctatc	56.9926607053879	0	D	1
MG709393	atcctggtttacgcgaacaaaccggagtttacaaagcgagaaaaaagg	1	59292	NA	species	Lepidium virginicum	Eukaryota	2759	Brassicaceae	3700	Lepidium	19205	Lepidium virginicum	59292	48	580	gggcaatcctgagccaa	56.662854629192	0	ccattgagtctctgcacctatc	56.9926607053879	0	D	NA
MG709394	atcccttttttgaaaaacaagtggttctcaaactagaacccaaaggaaaag	1	160554	1437183	species	Disakisperma dubium	Eukaryota	2759	Poaceae	4479	Disakisperma	1245303	Disakisperma dubium	160554	51	618	gggcaatcctgagccaa	56.662854629192	0	ccattgagtctctgcacctatc	56.9926607053879	0	D	1
MG709395	atcccttttttgaaaaacaagtggttctcaaactagaacccaaaggaaaag	1	1986439	1437183	species	Tridens albescens	Eukaryota	2759	Poaceae	4479	Tridens	110910	Tridens albescens	1986439	51	646	gggcaatcctgagccaa	56.662854629192	0	ccattgagtctctgcacctatc	56.9926607053879	0	D	1
MG709396	atcccttttttgaaaaacaagtggttctcaaactagaacccaaaagaaaag	1	649773	NA	species	Urochloa texana	Eukaryota	2759	Poaceae	4479	Urochloa	37562	Urochloa texana	649773	51	616	gggcaatcctgagccaa	56.662854629192	0	ccattgagtctctgcacctatc	56.9926607053879	0	D	NA
MG709397	atctttcttttttgaaaaacaaagggttttaaaaactagaataaaaagg	1	51465	703249	species	Nothoscordum bivalve	Eukaryota	2759	Amaryllidaceae	4668	Nothoscordum	51464	Nothoscordum bivalve	51465	49	576	gggcaatcctgagccaa	56.662854629192	0	ccattgagtctctgcacctatc	56.9926607053879	0	D	1
MG709398	atcccttttttgaaaaaacaagtggttctcaaactagaacccaaatgaaaag	1	208278	NA	species	Eragrostis lugens	Eukaryota	2759	Poaceae	4479	Eragrostis	38413	Eragrostis lugens	208278	52	616	gggcaatcctgagccaa	56.662854629192	0	ccattgagtctctgcacctatc	56.9926607053879	0	D	NA
MG709399	atcccttttttgaaaaaacaagcggttttcaaactagaacccaaaggaaaag	1	633656	147370	species	Digitaria californica	Eukaryota	2759	Poaceae	4479	Digitaria	66017	Digitaria californica	633656	52	610	gggcaatcctgagccaa	56.662854629192	0	ccattgagtctctgcacctatc	56.9926607053879	0	D	1
MG709400	atcccttttttgaaaaaacaagtggttctcaaactagaacccaaatgaaaag	1	208288	NA	species	Eragrostis secundiflora	Eukaryota	2759	Poaceae	4479	Eragrostis	38413	Eragrostis secundiflora	208288	52	616	gggcaatcctgagccaa	56.662854629192	0	ccattgagtctctgcacctatc	56.9926607053879	0	D	NA
MG709401	atcccttttttgaaaaacaagtggttctcaaactagaacccaaaggaaaag	1	1986429	1437183	species	Hilaria belangeri	Eukaryota	2759	Poaceae	4479	Hilaria	433879	Hilaria belangeri	1986429	51	627	gggcaatcctgagccaa	56.662854629192	0	ccattgagtctctgcacctatc	56.9926607053879	0	D	1
MG709402	atctttatttttagaaaaacaagggtttagactagaataaaaagg	1	480089	703530	species	Yucca constricta	Eukaryota	2759	Asparagaceae	40552	Yucca	39550	Yucca constricta	480089	45	574	gggcaatcctgagccaa	56.662854629192	0	ccattgagtctctgcacctatc	56.9926607053879	0	D	1
MG709403	atcccttttttgaaaaacaagtggttctcaaactagaacccaaaggaaaag	1	313909	1437183	species	Paspalum urvillei	Eukaryota	2759	Poaceae	4479	Paspalum	147271	Paspalum urvillei	313909	51	616	gggcaatcctgagccaa	56.662854629192	0	ccattgagtctctgcacctatc	56.9926607053879	0	D	1
MG709404	atccggttttctgaaaacaaacaaggattcagaaagcgataataaaaaagaatcg	1	2042378	NA	species	Celtis reticulata	Eukaryota	2759	Cannabaceae	3481	Celtis	13408	Celtis reticulata	2042378	55	519	gggcaatcctgagccaa	56.662854629192	0	ccattgagtctctgcacctatc	56.9926607053879	0	D	NA
MG709405	atcctattttacgaaaacaaataagggttcagaagaaagcaagaataaaaaaag	1	102699	3503	species	Quercus stellata	Eukaryota	2759	Fagaceae	3503	Quercus	3511	Quercus stellata	102699	54	558	gggcaatcctgagccaa	56.662854629192	0	ccattgagtctctgcacctatc	56.9926607053879	0	D	1
MG709406	ctccttttttcaaaaaaaaag	1	867486	186267	species	Opuntia engelmannii	Eukaryota	2759	Cactaceae	3593	Opuntia	106975	Opuntia engelmannii	867486	21	357	gggcaatcctgagccaa	56.662854629192	0	cctttgagtctctgcacctttc	46.8598295117894	2	D	1
MG709407	atcccttttttgaaaaaacaagtggttctcaaactagaacccaaaggaaaag	1	2478785	1437183	species	Setaria scheelei	Eukaryota	2759	Poaceae	4479	Setaria	4554	Setaria scheelei	2478785	52	615	gggcaatcctgagccaa	56.662854629192	0	ccattgagtctctgcacctatc	56.9926607053879	0	D	1
MG709408	atcattattttgaaaaaatataaaaaaatatataatatatatagaatattattattctaaattttatattataaaatttttttttatataaaaaaag	1	1352560	2034351	species	Cyperus retroflexus	Eukaryota	2759	Cyperaceae	4609	Cyperus	4610	Cyperus retroflexus	1352560	97	708	gggcaatcctgagccaa	56.662854629192	0	ccattgagtctctgcacctatc	56.9926607053879	0	D	0.989795918367347
MG709409	atccctttttttgaaaaaacaagcggttctcaaactagaacccaaaggaaaag	1	1131471	147370	species	Bouteloua rigidiseta	Eukaryota	2759	Poaceae	4479	Bouteloua	48731	Bouteloua rigidiseta	1131471	53	632	gggcaatcctgagccaa	56.662854629192	0	ccattgagtctctgcacctatc	56.9926607053879	0	D	1
MG709410	atccttatattttgagaaaacaagggtttataaaactagaataaaaaag	1	4733	4731	species	Typha latifolia	Eukaryota	2759	Typhaceae	4731	Typha	4732	Typha latifolia	4733	49	632	gggcaatcctgagccaa	56.662854629192	0	ccatcgagtctctgcacctatc	49.8619521804353	1	D	1
MG709411	atcctgttttctcaaaacaaaggttcagaaaacgacaaagagg	1	326938	4143	species	Verbena halei	Eukaryota	2759	Verbenaceae	21910	Verbena	22002	Verbena halei	326938	43	548	gggcaatcctgagccaa	56.662854629192	0	ccattgagtctctgcacctatc	56.9926607053879	0	D	1
MG709412	atcctgttttccgaaactaaataaaagttcagaaagttataataaaaaagg	1	1088708	1088708	species	Rhynchosia senna	Eukaryota	2759	Fabaceae	3803	Rhynchosia	132460	Rhynchosia senna	1088708	51	593	gggcaatcctgagccaa	56.662854629192	0	ccattgagtctctgcacctatc	56.9926607053879	0	D	1
MG709413	atcacgttttcagaaaacaagcaaaggttcagaaagcgaaaataaaaaag	1	91238	NA	species	Aphanostephus skirrhobasis	Eukaryota	2759	Asteraceae	4210	Aphanostephus	72895	Aphanostephus skirrhobasis	91238	50	513	gggcaatcctgagccaa	56.662854629192	0	ccatcgagtctctgcacctatc	49.8619521804353	1	D	NA
MG709414	atcctattatttttattttacgaaaataaacataaacaaaggtttagcaagcgagaataataataaaaaaagaaag	1	71101	71101	species	Xanthisma texanum	Eukaryota	2759	Asteraceae	4210	Xanthisma	71100	Xanthisma texanum	71101	76	657	gggcaatcctgagccaa	56.662854629192	0	ccattgagtctctgcacctatc	56.9926607053879	0	D	1
MG709415	atcctgttttccgaaaacagaaaaagtttcataaaaacagaaaaaaacaaggaag	1	4212	1437201	species	Ambrosia artemisiifolia	Eukaryota	2759	Asteraceae	4210	Ambrosia	4211	Ambrosia artemisiifolia	4212	55	528	gggcaatcctgagccaa	56.662854629192	0	ccattgagtctctgcacctatc	56.9926607053879	0	D	1
MG709416	atcacgttttccgaaaacaagcaaaggttcagaaagcgaaa	1	206014	1437183	species	Panicum coloratum	Eukaryota	2759	Poaceae	4479	Panicum	4539	Panicum coloratum	206014	41	499	gggcaatcctgagccaa	56.662854629192	0	ccatcgagtctctgcacctatc	49.8619521804353	1	D	1
MG709417	atcacgttttccgaaaacaagcaaaggttcagaaagcgaaaataaaaaag	1	946642	1437183	species	Muhlenbergia lindheimeri	Eukaryota	2759	Poaceae	4479	Muhlenbergia	58090	Muhlenbergia lindheimeri	946642	50	518	gggcaatcctgagccaa	56.662854629192	0	ccatcgagtctctgcacctatc	49.8619521804353	1	D	1
MG709418	atcccttttttgaaaaaacaagtggttctcaaactagaacccaaaagaaaag	1	798115	NA	species	Muhlenbergia reverchonii	Eukaryota	2759	Poaceae	4479	Muhlenbergia	58090	Muhlenbergia reverchonii	798115	52	621	gggcaatcctgagccaa	56.662854629192	0	ccattgagtctctgcacctatc	56.9926607053879	0	D	NA
MG709419	atcccttttttgaaaaaacaagtggttctcaaactagaacccaaaggaaaag	1	1914591	1437183	species	Digitaria patens	Eukaryota	2759	Poaceae	4479	Digitaria	66017	Digitaria patens	1914591	52	612	gggcaatcctgagccaa	56.662854629192	0	ccattgagtctctgcacctatc	56.9926607053879	0	D	1
MG709420	atcccttttttgaaaaacaagtggttctcaaactagaacccaaaggaaaag	1	433855	1437183	species	Chloris cucullata	Eukaryota	2759	Poaceae	4479	Chloris	66011	Chloris cucullata	433855	51	628	gggcaatcctgagccaa	56.662854629192	0	ccattgagtctctgcacctatc	56.9926607053879	0	D	1
MG709421	ctccctttttcaaaagcaaaaaagttaagaacgaaaaaaaaag	1	715719	1437201	species	Galium texense	Eukaryota	2759	Rubiaceae	24966	Galium	25168	Galium texense	715719	43	609	gggcaatcctgagccaa	56.662854629192	0	cctttgagtctctgcacctctc	46.1581032910678	2	D	1
MG709422	atcacgttttccgaaaacaagcaaagattcagaaagcgaaaatcaaaaag	1	108356	1437201	species	Sida abutifolia	Eukaryota	2759	Malvaceae	3629	Sida	108335	Sida abutifolia	108356	50	508	gggcaatcctgagccaa	56.662854629192	0	ccatcgagtctctgcacctatc	49.8619521804353	1	D	1
MG709423	atcacgttttccgaaaacaaacaaaggttcagaaagcgaaaataaaaaag	1	1046511	NA	species	Euphorbia serpens	Eukaryota	2759	Euphorbiaceae	3977	Euphorbia	3990	Euphorbia serpens	1046511	50	510	gggcaatcctgagccaa	56.662854629192	0	ccatcgagtctctgcacctatc	49.8619521804353	1	D	NA
MG709424	atcacgttttccgaaaacaagcaaaggttcagaaagcgaaa	1	1873152	1437183	subspecies	Heterotheca subaxillaris subsp. latifolia	Eukaryota	2759	Asteraceae	4210	Heterotheca	71056	Heterotheca subaxillaris	427640	41	499	gggcaatcctgagccaa	56.662854629192	0	ccatcgagtctctgcacctatc	49.8619521804353	1	D	1
MG709425	atcccttttttgaaaaacaagtggttctcaaactagaacccaaaggaaaag	1	72917	1437183	species	Erigeron canadensis	Eukaryota	2759	Asteraceae	4210	Erigeron	41574	Erigeron canadensis	72917	51	647	gggcaatcctgagccaa	56.662854629192	0	ccattgagtctctgcacctatc	56.9926607053879	0	D	1
MG709426	atcccttttttgaaaaacaagtggttctcaaactagaacccaaaggaaaag	1	90396	1437183	species	Echinochloa colona	Eukaryota	2759	Poaceae	4479	Echinochloa	45618	Echinochloa colona	90396	51	646	gggcaatcctgagccaa	56.662854629192	0	ccattgagtctctgcacctatc	56.9926607053879	0	D	1
MG709427	atcccttttttgaaaaaacaagcggttttcaaactagaacccaaaggaaaag	1	66039	147370	species	Setaria parviflora	Eukaryota	2759	Poaceae	4479	Setaria	4554	Setaria parviflora	66039	52	615	gggcaatcctgagccaa	56.662854629192	0	ccattgagtctctgcacctatc	56.9926607053879	0	D	1
MG709428	atcccttttttgaaaaacaagtggttctcaaactagaacccaaaggaaaag	1	38727	1437183	species	Panicum virgatum	Eukaryota	2759	Poaceae	4479	Panicum	4539	Panicum virgatum	38727	51	628	gggcaatcctgagccaa	56.662854629192	0	ccattgagtctctgcacctatc	56.9926607053879	0	D	1
MG709429	atcctgttttccgaaaaaaaaaaagttaaaaaagtgagaataaaaaaag	1	2478783	2478783	species	Dalea nana	Eukaryota	2759	Fabaceae	3803	Dalea	247880	Dalea nana	2478783	49	605	gggcaatcctgagccaa	56.662854629192	0	ccattgagtctctgcacctatc	56.9926607053879	0	D	1
MG709430	atcacgttttccgaaaacaaacaaaggttcagaaagcgaaaataaaaaag	1	2478787	NA	varietas	Wedelia acapulcensis var. hispida	Eukaryota	2759	Asteraceae	4210	Wedelia	183097	Wedelia acapulcensis	2478786	50	509	gggcaatcctgagccaa	56.662854629192	0	ccatcgagtctctgcacctatc	49.8619521804353	1	D	NA
MG709431	atcctgttttccaaaaacaaataaaggttcaaaaagacagaataataataaaag	1	504260	NA	species	Croton texensis	Eukaryota	2759	Euphorbiaceae	3977	Croton	100370	Croton texensis	504260	54	616	gggcaatcctgagccaa	56.662854629192	0	ccattgagtctctgcacctatc	56.9926607053879	0	D	NA
MG709432	atcacgttttctgaaaacaaacaaaggttcagaaagcgaaaataaaaaaa	1	128738	4210	species	Gaillardia pulchella	Eukaryota	2759	Asteraceae	4210	Gaillardia	55623	Gaillardia pulchella	128738	50	518	gggcaatcctgagccaa	56.662854629192	0	ccatcgagtctctgcacctatc	49.8619521804353	1	D	0.98
MG709433	atccctttttttgaaaaaacaaatggttctcaaactagaaactagaacccaaaggaaaag	1	110875	48731	species	Bouteloua curtipendula	Eukaryota	2759	Poaceae	4479	Bouteloua	48731	Bouteloua curtipendula	110875	60	639	gggtaatcctgagccaa	48.7768917382526	1	ccattgagtctctgcacctatc	56.9926607053879	0	D	1
MG709434	atccgtgttttgagaaaacaaaggggttctcgaatcgaactagaatacaaaggaaaag	1	345912	NA	species	Polypogon monspeliensis	Eukaryota	2759	Poaceae	4479	Polypogon	345911	Polypogon monspeliensis	345912	58	493	gggcaatcctgagccaa	56.662854629192	0	ccattgagtctctgcacctatc	56.9926607053879	0	D	NA
MG709435	atcccttttttgaaaaaacaagtggttctcaaactagaacccaaaggaaaag	1	641383	1437183	species	Sporobolus cryptandrus	Eukaryota	2759	Poaceae	4479	Sporobolus	38730	Sporobolus cryptandrus	641383	52	628	gggcaatcctgagccaa	56.662854629192	0	ccattgagtctctgcacctatc	56.9926607053879	0	D	1
MG709436	atcctattttacgaaaaacaaataagggttcagaagaaagcaagaataaaaaaag	1	478951	NA	species	Quercus marilandica	Eukaryota	2759	Fagaceae	3503	Quercus	3511	Quercus marilandica	478951	55	559	gggcaatcctgagccaa	56.662854629192	0	ccattgagtctctgcacctatc	56.9926607053879	0	D	NA
MG709437	atcacgttttccgaaaacaaacaaaggttcagaaagcgaaaatcaaaaaag	1	41554	NA	species	Coreopsis tinctoria	Eukaryota	2759	Asteraceae	4210	Coreopsis	13448	Coreopsis tinctoria	41554	51	511	gggcaatcctgagccaa	56.662854629192	0	ccatcgagtctctgcacctatc	49.8619521804353	1	D	NA
MG709438	atccgtgttttgagaaaacaagtagttctcgaactagag	1	37680	147383	species	Nassella leucotricha	Eukaryota	2759	Poaceae	4479	Nassella	37874	Nassella leucotricha	37680	39	598	gggcaatcctgagccaa	56.662854629192	0	ccattgagtctctgcacctatc	56.9926607053879	0	D	1
MG709439	atcccttttttgaaaaacaagtggttctaaaactagaacccaaaagaaaag	1	1084740	NA	species	Cenchrus spinifex	Eukaryota	2759	Poaceae	4479	Cenchrus	4583	Cenchrus spinifex	1084740	51	612	gggcaatcctgagccaa	56.662854629192	0	ccattgagtctctgcacctatc	56.9926607053879	0	D	NA
MG709440	atccgtgttttgagaaaaaaaaagggggttctcgaactagaatacaaaggaaaag	1	52150	4501	species	Bromus catharticus	Eukaryota	2759	Poaceae	4479	Bromus	4501	Bromus catharticus	52150	55	643	gggcaatcctgagccaa	56.662854629192	0	ccattgagtctctgcacctatc	56.9926607053879	0	D	1
MG709441	atcccttttttgaaaaacaagtggttctcaaactagaacccaaaagaaaag	1	547450	NA	species	Paspalum setaceum	Eukaryota	2759	Poaceae	4479	Paspalum	147271	Paspalum setaceum	547450	51	616	gggcaatcctgagccaa	56.662854629192	0	ccattgagtctctgcacctatc	56.9926607053879	0	D	NA
MG709442	atcccttttttgaaaaaacaagtggttctcaaactagaacccaaaggaaaag	1	888268	1437183	species	Dichanthelium oligosanthes	Eukaryota	2759	Poaceae	4479	Dichanthelium	161620	Dichanthelium oligosanthes	888268	52	613	gggcaatcctgagccaa	56.662854629192	0	ccattgagtctctgcacctatc	56.9926607053879	0	D	1
MG709443	atccatgttttgagaaaaaaaagggggggttctcgaactagaatacaaaggaaaag	1	55771	4501	species	Bromus japonicus	Eukaryota	2759	Poaceae	4479	Bromus	4501	Bromus japonicus	55771	56	653	gggcaatcctgagccaa	56.662854629192	0	ccattgagtctctgcacctatc	56.9926607053879	0	D	1
MG709444	atcccttttttgaaaaagcaaggggttctcaaactagaacccaaatgaaaag	1	391786	391786	species	Eragrostis superba	Eukaryota	2759	Poaceae	4479	Eragrostis	38413	Eragrostis superba	391786	52	617	gggcaatcctgagccaa	56.662854629192	0	ccattgagtctctgcacctatc	56.9926607053879	0	D	1
MG709445	atccctttttagaaaaaacaagtggttctcaaactagaacccaaatgaaaag	1	270106	NA	species	Eragrostis sessilispica	Eukaryota	2759	Poaceae	4479	Eragrostis	38413	Eragrostis sessilispica	270106	52	641	gggcaatcctgagccaa	56.662854629192	0	ccattgagtctctgcacctatc	56.9926607053879	0	D	NA
MG709446	atcctgttttctcaaaacaaaggttcagaaaacgccaaagggg	1	105888	NA	species	Aloysia gratissima	Eukaryota	2759	Verbenaceae	21910	Aloysia	105887	Aloysia gratissima	105888	43	564	gggcaatcctgagccaa	56.662854629192	0	ccattgagtctctgcacctatc	56.9926607053879	0	D	NA
MG709447	atcacgttttccgaaaacaaacaaaggttcagaaagcgaaaataaaaaag	1	29715	NA	species	Ambrosia psilostachya	Eukaryota	2759	Asteraceae	4210	Ambrosia	4211	Ambrosia psilostachya	29715	50	510	gggcaatcctgagccaa	56.662854629192	0	ccatcgagtctctgcacctatc	49.8619521804353	1	D	NA
MG709448	atcacgttttccgaaaacaaacaaaggttcagaaagcgaaaataaaaaag	1	289417	NA	species	Helenium amarum	Eukaryota	2759	Asteraceae	4210	Helenium	53720	Helenium amarum	289417	50	517	gggcaatcctgagccaa	56.662854629192	0	ccatcgagtctctgcacctatc	49.8619521804353	1	D	NA
MG709449	atcacgttttccgaaaacaaacaaaggttcagaaagcgaaaataaaaaag	1	53728	NA	species	Ratibida columnifera	Eukaryota	2759	Asteraceae	4210	Ratibida	52291	Ratibida columnifera	53728	50	510	gggcaatcctgagccaa	56.662854629192	0	ccatcgagtctctgcacctatc	49.8619521804353	1	D	NA
MG709450	atcccttttttgaaaaaacaagtggttctcaaacccaaaggaaaag	1	4563	4563	species	Tripsacum dactyloides	Eukaryota	2759	Poaceae	4479	Tripsacum	4562	Tripsacum dactyloides	4563	46	527	gggcaatcctgagccaa	56.662854629192	0	ccattgagtctctgcacctatc	56.9926607053879	0	D	1
MG709451	atccctttttttgaaaaaaaaaacaagtggttcttaaactagaacccaaaggaaaag	1	2478784	147369	varietas	Echinochloa muricata var. microstachya	Eukaryota	2759	Poaceae	4479	Echinochloa	45618	Echinochloa muricata	932099	57	624	gggcaatcctgagccaa	56.662854629192	0	ccattgagtctctgcacctatc	56.9926607053879	0	D	1
MG709452	atcccttttttgaaaaacaagtggttctcaaaccagaacccaaaggaaaag	1	28909	NA	species	Cynodon dactylon	Eukaryota	2759	Poaceae	4479	Cynodon	15437	Cynodon dactylon	28909	51	622	gggcaatcctgagccaa	56.662854629192	0	ccattgagtctctgcacctatc	56.9926607053879	0	D	NA
MG709453	atccgtgttttgagaaaacaaggaggttctcgaactagaatacaaaggaaaag	1	464087	NA	species	Festuca octoflora	Eukaryota	2759	Poaceae	4479	Festuca	4605	Festuca octoflora	464087	53	610	gggcaatcctgagccaa	56.662854629192	0	ccattgagtctctgcacctatc	56.9926607053879	0	D	NA
MG709454	atcccttttttgaaaaacaagtggttctcaaactagaacccaaaagaaaag	1	158132	NA	species	Hopia obtusa	Eukaryota	2759	Poaceae	4479	Hopia	375368	Hopia obtusa	158132	51	616	gggcaatcctgagccaa	56.662854629192	0	ccattgagtctctgcacctatc	56.9926607053879	0	D	NA
MG709455	atcccttttttgaaaaaacaagcggttctcaaactagaacccaaaggaaaag	1	1564036	NA	species	Bothriochloa hybrida	Eukaryota	2759	Poaceae	4479	Bothriochloa	79826	Bothriochloa hybrida	1564036	52	525	gggcaatcctgagccaa	56.662854629192	0	ccattgagtctctgcacctatc	56.9926607053879	0	D	NA
MG709456	atcccttttttgaaaaaacaagcggttctcaaactagaacccaaaggaaaag	1	330553	NA	species	Bothriochloa laguroides	Eukaryota	2759	Poaceae	4479	Bothriochloa	79826	Bothriochloa laguroides	330553	52	525	gggcaatcctgagccaa	56.662854629192	0	ccattgagtctctgcacctatc	56.9926607053879	0	D	NA
MG709457	atcccttgtttttgaaaaaacaagtggttctcaaactagaacccaaaggaaaag	1	79857	NA	species	Sorghastrum nutans	Eukaryota	2759	Poaceae	4479	Sorghastrum	79856	Sorghastrum nutans	79857	54	527	gggcaatcctgagccaa	56.662854629192	0	ccattgagtctctgcacctatc	56.9926607053879	0	D	NA
MG709458	atcccttttttgaaaaaacaagcggttttcaaactagaacccaaaggaaaag	1	220438	147370	species	Dichanthelium acuminatum	Eukaryota	2759	Poaceae	4479	Dichanthelium	161620	Dichanthelium acuminatum	220438	52	610	gggcaatcctgagccaa	56.662854629192	0	ccattgagtctctgcacctatc	56.9926607053879	0	D	1
MG709459	atcccttttttgaaaaaacaagcggttctcaaactagaacccaaaggaaaag	1	79855	NA	species	Schizachyrium scoparium	Eukaryota	2759	Poaceae	4479	Schizachyrium	79854	Schizachyrium scoparium	79855	52	525	gggcaatcctgagccaa	56.662854629192	0	ccattgagtctctgcacctatc	56.9926607053879	0	D	NA
MG709460	atcccttttttgaaaaacaagtggttctcaaactagaacccaaaggaaaag	1	478031	1437183	species	Eragrostis curtipedicellata	Eukaryota	2759	Poaceae	4479	Eragrostis	38413	Eragrostis curtipedicellata	478031	51	646	gggcaatcctgagccaa	56.662854629192	0	ccattgagtctctgcacctatc	56.9926607053879	0	D	1
MG709461	atccacttttttcaaaaaagtggttctcaaactagaacccaaaggaaaag	1	4560	1648028	species	Sorghum halepense	Eukaryota	2759	Poaceae	4479	Sorghum	4557	Sorghum halepense	4560	50	523	gggcaatcctgagccaa	56.662854629192	0	ccattgagtctctgcacctatc	56.9926607053879	0	D	1
MG710385	ctcctttttttttttttcaaaaaaaaagcaaaaaataagggttcagaaagcaagaataaaaaaaaag	1	107604	NA	species	Talinum paniculatum	Eukaryota	2759	Talinaceae	703405	Talinum	107600	Talinum paniculatum	107604	67	156929	gggcaatcctgagccaa	56.662854629192	0	cctttgagtctctgcacctttc	46.8598295117894	2	D	NA
MG710386	atcacgttttccgaaaataagcaaaggttcagaaagcgaaaataaaaaag	1	415155	NA	species	Aster indicus	Eukaryota	2759	Asteraceae	4210	Aster	41479	Aster indicus	415155	50	152885	gggcaatcctgagccaa	56.662854629192	0	ccatcgagtctctgcacctatc	49.8619521804353	1	D	NA
MG710387	atcgcgttttccgaaaacaaacaaaggttcagaaagcgaaaagaaaaaaaa	1	99064	NA	species	Ismelia carinata	Eukaryota	2759	Asteraceae	4210	Ismelia	99063	Ismelia carinata	99064	51	149752	gggcaatcctgagccaa	56.662854629192	0	ccatcgagtctctgcacctatc	49.8619521804353	1	D	NA
MG710451	atcacgttttccgaaaacaaacaaaggttcagaaagcgaaaataaaaaag	1	41468	NA	species	Adenocaulon himalaicum	Eukaryota	2759	Asteraceae	4210	Adenocaulon	41467	Adenocaulon himalaicum	41468	50	794	gggcaatcctgagccaa	56.662854629192	0	ccatcgagtctctgcacctatc	49.8619521804353	1	D	NA
MG710452	atcacgttttccgaaaacaaacaaaggttcagaaagcgaaaataaaaaag	1	41468	NA	species	Adenocaulon himalaicum	Eukaryota	2759	Asteraceae	4210	Adenocaulon	41467	Adenocaulon himalaicum	41468	50	794	gggcaatcctgagccaa	56.662854629192	0	ccatcgagtctctgcacctatc	49.8619521804353	1	D	NA
MG710453	atcacgttttccgaaaacaaacaaaggttcagaaagcgaaaataaaaaag	1	41468	NA	species	Adenocaulon himalaicum	Eukaryota	2759	Asteraceae	4210	Adenocaulon	41467	Adenocaulon himalaicum	41468	50	794	gggcaatcctgagccaa	56.662854629192	0	ccatcgagtctctgcacctatc	49.8619521804353	1	D	NA
MG710454	atcacgttttccgaaaacaaacaaaggttcagaaagcgaaaataaaaaag	1	41468	NA	species	Adenocaulon himalaicum	Eukaryota	2759	Asteraceae	4210	Adenocaulon	41467	Adenocaulon himalaicum	41468	50	794	gggcaatcctgagccaa	56.662854629192	0	ccatcgagtctctgcacctatc	49.8619521804353	1	D	NA
MG710455	atcacgttttccgaaaacaaacaaaggttcagaaagcgaaaataaaaaag	1	41468	NA	species	Adenocaulon himalaicum	Eukaryota	2759	Asteraceae	4210	Adenocaulon	41467	Adenocaulon himalaicum	41468	50	794	gggcaatcctgagccaa	56.662854629192	0	ccatcgagtctctgcacctatc	49.8619521804353	1	D	NA
MG710456	atcacgttttccgaaaacaaacaaaggttcagaaagcgaaaataaaaaag	1	2507599	NA	species	Adenocaulon nepalense	Eukaryota	2759	Asteraceae	4210	Adenocaulon	41467	Adenocaulon nepalense	2507599	50	794	gggcaatcctgagccaa	56.662854629192	0	ccatcgagtctctgcacctatc	49.8619521804353	1	D	NA
MG710477	atcacgttttccgaaaacaaacaaagattcagaaagcgaaaataaaaaag	1	41468	1437201	species	Adenocaulon himalaicum	Eukaryota	2759	Asteraceae	4210	Adenocaulon	41467	Adenocaulon himalaicum	41468	50	793	gggcaatcctgagccaa	56.662854629192	0	ccatcgagtctctgcacctatc	49.8619521804353	1	D	1
MG717286	atcctgggttacgcgaacaaaccagagtttagaaagcgg	1	3711	3700	species	Brassica rapa	Eukaryota	2759	Brassicaceae	3700	Brassica	3705	Brassica rapa	3711	39	153483	gggcaatcctgagccaa	56.662854629192	0	ccattgagtctctgcacctatc	56.9926607053879	0	D	1
MG717287	atcctgggttacgcgaacaaaacagagtttagaaagcgg	1	3712	3700	species	Brassica oleracea	Eukaryota	2759	Brassicaceae	3700	Brassica	3705	Brassica oleracea	3712	39	153364	gggcaatcctgagccaa	56.662854629192	0	ccattgagtctctgcacctatc	56.9926607053879	0	D	1
MG717288	atcctgggttacgcgaacaaaacagagtttagaaagcgg	1	3712	3700	species	Brassica oleracea	Eukaryota	2759	Brassicaceae	3700	Brassica	3705	Brassica oleracea	3712	39	153371	gggcaatcctgagccaa	56.662854629192	0	ccattgagtctctgcacctatc	56.9926607053879	0	D	1
MG717289	atcctgggttacgcgaacaaaccagagtttagaaagcgg	1	3711	3700	species	Brassica rapa	Eukaryota	2759	Brassicaceae	3700	Brassica	3705	Brassica rapa	3711	39	153502	gggcaatcctgagccaa	56.662854629192	0	ccattgagtctctgcacctatc	56.9926607053879	0	D	1
MG717939	atcctgttttcagaaaacaagggttcagaaagcgagaaccaaaaaaag	1	2047775	NA	species	Cinnamomum yabunikkei	Eukaryota	2759	Lauraceae	3433	Cinnamomum	13428	Cinnamomum yabunikkei	2047775	48	152731	gggcaatcctgagccaa	56.662854629192	0	cctttgagtctctgcacctatc	51.8650439936509	1	D	NA
MG717940	atcctgttttatgaaaataagggttcataaagcgataataaaaaag	1	45187	3474	species	Zelkova serrata	Eukaryota	2759	Ulmaceae	3474	Zelkova	45186	Zelkova serrata	45187	46	158999	gggcaatcctgagccaa	56.662854629192	0	ccattgagtctctgcacctatc	56.9926607053879	0	D	1
MG719827	atcctttttttcgaaaacaaacaaagattcagaaagcgaaaataaaaaaag	1	168123	41945	species	Sinojackia xylocarpa	Eukaryota	2759	Styracaceae	20008	Sinojackia	55370	Sinojackia xylocarpa	168123	51	158724	gggcaatcctgagccaa	56.662854629192	0	ccattgagtctctgcacctatc	56.9926607053879	0	D	1
MG719828	atcctatttttcgaaaacaaagattcagaaagcgaaaataaaaaag	1	153558	13699	species	Styrax suberifolius	Eukaryota	2759	Styracaceae	20008	Styrax	13699	Styrax suberifolius	153558	46	158480	gggcaatcctgagccaa	56.662854629192	0	ccattgagtctctgcacctatc	56.9926607053879	0	D	1
MG719829	atcctgtttttcgaaaacaaacaaagattcagaaagcgaaaataaaaaaag	1	1609849	NA	species	Alniphyllum pterospermum	Eukaryota	2759	Styracaceae	20008	Alniphyllum	167980	Alniphyllum pterospermum	1609849	51	155185	gggcaatcctgagccaa	56.662854629192	0	ccattgagtctctgcacctatc	56.9926607053879	0	D	NA
MG719830	atcctgtttttcgaaaacaaacaaagattcagaaagcgaaaataaaaaaag	1	85887	NA	species	Halesia carolina	Eukaryota	2759	Styracaceae	20008	Halesia	85886	Halesia carolina	85887	51	159018	gggcaatcctgagccaa	56.662854629192	0	ccattgagtctctgcacctatc	56.9926607053879	0	D	NA
MG719831	atcctgtttttcgaaaacaaacaaagattcagaaagcgaaaataaaaaaag	1	86865	NA	species	Halesia diptera	Eukaryota	2759	Styracaceae	20008	Halesia	85886	Halesia diptera	86865	51	158849	gggcaatcctgagccaa	56.662854629192	0	ccattgagtctctgcacctatc	56.9926607053879	0	D	NA
MG719832	atcctgtttttagaaaaaaaaaag	1	55373	55373	species	Symplocos paniculata	Eukaryota	2759	Symplocaceae	20019	Symplocos	55372	Symplocos paniculata	55373	24	157163	gggcaatcctgagccaa	56.662854629192	0	ccattgagtctctgcacctatc	56.9926607053879	0	D	1
MG719833	atcttttttttcgaaaacaaacaaagattcagaaagcgaaaataaaaaag	1	212706	13434	species	Clethra delavayi	Eukaryota	2759	Clethraceae	16611	Clethra	13434	Clethra delavayi	212706	50	157253	gggcaatcctgagccaa	56.662854629192	0	ccattgagtctctgcacctatc	56.9926607053879	0	D	1
MG719834	atcctgttttcgaaaataaacaaagattcagaaagcgaaaataaaaaaag	1	362732	3737	species	Sideroxylon wightianum	Eukaryota	2759	Sapotaceae	3737	Sideroxylon	55367	Sideroxylon wightianum	362732	50	159538	gggcaatcctgagccaa	56.662854629192	0	ccattgagtctctgcacctatc	56.9926607053879	0	D	1
MG719835	atcctgtttttcgaaaacaaacaaagattcagaaagcgaaaataaaaaaag	1	363218	NA	species	Sinojackia microcarpa	Eukaryota	2759	Styracaceae	20008	Sinojackia	55370	Sinojackia microcarpa	363218	51	158739	gggcaatcctgagccaa	56.662854629192	0	ccattgagtctctgcacctatc	56.9926607053879	0	D	NA
MG719836	atcccgtttttcgaaaacaaaaattcagaaagcgaaaataaaaaaaaaaagg	1	153521	153520	species	Huodendron biaristatum	Eukaryota	2759	Styracaceae	20008	Huodendron	153520	Huodendron biaristatum	153521	52	158499	gggcaatcctgagccaa	56.662854629192	0	ccattgagtctctgcacctatc	56.9926607053879	0	D	1
MG719837	atcctgtttttcaaaaacaaacaaagattcagaaagcgaaaagaaaaaaag	1	167985	167985	species	Melliodendron xylocarpum	Eukaryota	2759	Styracaceae	20008	Melliodendron	167984	Melliodendron xylocarpum	167985	51	157191	gggcaatcctgagccaa	56.662854629192	0	ccattgagtctctgcacctatc	56.9926607053879	0	D	1
MG719838	atcctgtttttcgaaaacaaacaaagattcagaaagcgaaaataaaaaaag	1	167990	NA	species	Pterostyrax psilophyllus	Eukaryota	2759	Styracaceae	20008	Pterostyrax	167988	Pterostyrax psilophyllus	167990	51	158835	gggcaatcctgagccaa	56.662854629192	0	ccattgagtctctgcacctatc	56.9926607053879	0	D	NA
MG719839	atcctgtttttcgaaaacaaacaaagattcagaaagcgaaaataaaaaaag	1	167987	NA	species	Pterostyrax corymbosus	Eukaryota	2759	Styracaceae	20008	Pterostyrax	167988	Pterostyrax corymbosus	167987	51	158836	gggcaatcctgagccaa	56.662854629192	0	ccattgagtctctgcacctatc	56.9926607053879	0	D	NA
MG719840	atcctgtttttcgaaaacaaacaaagattcagaaagcaaaaataaaaaaag	1	167989	NA	species	Pterostyrax hispidus	Eukaryota	2759	Styracaceae	20008	Pterostyrax	167988	Pterostyrax hispidus	167989	51	158879	gggcaatcctgagccaa	56.662854629192	0	ccattgagtctctgcacctatc	56.9926607053879	0	D	NA
MG719841	atcctgtttttagaaaacaaacaaagattcagaaagcgaaaataaaaaaag	1	168115	NA	species	Perkinsiodendron macgregorii	Eukaryota	2759	Styracaceae	20008	Perkinsiodendron	1891346	Perkinsiodendron macgregorii	168115	51	158602	gggcaatcctgagccaa	56.662854629192	0	ccattgagtctctgcacctatc	56.9926607053879	0	D	NA
MG719842	atcctgtttttcgaaaacaaacaaagattcagaaagcgaaaataaaaaaag	1	167983	NA	species	Bruinsmia styracoides	Eukaryota	2759	Styracaceae	20008	Bruinsmia	167982	Bruinsmia styracoides	167983	51	156434	gggcaatcctgagccaa	56.662854629192	0	ccattgagtctctgcacctatc	56.9926607053879	0	D	NA
MG719843	atcctatttttcgaaaacaaagattcagaaagcgaaaataaaaaag	1	153554	13699	species	Styrax ramirezii	Eukaryota	2759	Styracaceae	20008	Styrax	13699	Styrax ramirezii	153554	46	158315	gggcaatcctgagccaa	56.662854629192	0	ccattgagtctctgcacctatc	56.9926607053879	0	D	1
MG719844	atcctgtttttagaaaacaaacaaagattcagaaagcgaaaataaaaaaag	1	85889	NA	species	Rehderodendron macrocarpum	Eukaryota	2759	Styracaceae	20008	Rehderodendron	85888	Rehderodendron macrocarpum	85889	51	157934	gggcaatcctgagccaa	56.662854629192	0	ccattgagtctctgcacctatc	56.9926607053879	0	D	NA
MG719845	atcctgtttttcgaaaacaaagaaagattcagaaagcgaaaaaaaaaag	1	1501235	1501235	species	Diapensia purpurea	Eukaryota	2759	Diapensiaceae	16673	Diapensia	13486	Diapensia purpurea	1501235	49	101202	gggcaatcctgagccaa	56.662854629192	0	ccattgagtctctgcacctatc	56.9926607053879	0	D	1
MG719855	atcctattttccaaaaacaaacaaaggcccagaaggtgaaaaaag	1	1117035	241778	varietas	Pimpinella rhomboidea var. tenuiloba	Eukaryota	2759	Apiaceae	4037	Pimpinella	40958	Pimpinella rhomboidea	681596	45	146655	gggcaatcctgagccaa	56.662854629192	0	ccattgagtctctgcacctatc	56.9926607053879	0	D	1
MG720558	atcctgttttgtttaaagggttcctttactagaaagcgagaatcaaaaaag	1	4426	4425	species	Cabomba caroliniana	Eukaryota	2759	Cabombaceae	4422	Cabomba	4425	Cabomba caroliniana	4426	51	160177	gggtaatcctgagccaa	48.7768917382526	1	ccattgagtctctgcacctatc	56.9926607053879	0	D	1
MG720559	atcctgttttgtttaaagggttcctttactagaaagcgagaatcaaaaaag	1	310672	4425	species	Cabomba aquatica	Eukaryota	2759	Cabombaceae	4422	Cabomba	4425	Cabomba aquatica	310672	51	159487	gggtaatcctgagccaa	48.7768917382526	1	ccattgagtctctgcacctatc	56.9926607053879	0	D	1
MG720817	atcctgttttcccaaaacaaataaaacaaatttaagggttcataaagcgagaataaaaaag	1	2267876	3514	species	Carpinus oblongifolia	Eukaryota	2759	Betulaceae	3514	Carpinus	12989	Carpinus oblongifolia	2267876	61	159086	gggcaatcctgagccaa	56.662854629192	0	ccattgagtctctgcacctatc	56.9926607053879	0	D	1
MG720818	atcctgttttcccaaaacaaataaaacaaatttaagggttcataaagcgagaataaaaaag	1	2267877	3514	species	Carpinus purpurinervis	Eukaryota	2759	Betulaceae	3514	Carpinus	12989	Carpinus purpurinervis	2267877	61	159145	gggcaatcctgagccaa	56.662854629192	0	ccattgagtctctgcacctatc	56.9926607053879	0	D	1
MG720819	atcctgttttcccaaaacaaataaaacaaatttaagggttcataaagcgagaataaaaaag	1	2267878	3514	species	Carpinus hebestroma	Eukaryota	2759	Betulaceae	3514	Carpinus	12989	Carpinus hebestroma	2267878	61	159231	gggcaatcctgagccaa	56.662854629192	0	ccattgagtctctgcacctatc	56.9926607053879	0	D	1
MG722857	atcctgttttctcaaaacaagggttcagagagcgaaaaagag	1	2220074	78536	species	Oreocharis duyunensis	Eukaryota	2759	Gesneriaceae	26122	Oreocharis	411102	Oreocharis duyunensis	2220074	42	808	gggcaatcctgagccaa	56.662854629192	0	ccattgagtctctgcacctatc	56.9926607053879	0	D	1
MG722858	atcctgttttctcaaaacaagggttcagagagcgaaaaagag	1	2220074	78536	species	Oreocharis duyunensis	Eukaryota	2759	Gesneriaceae	26122	Oreocharis	411102	Oreocharis duyunensis	2220074	42	810	gggcaatcctgagccaa	56.662854629192	0	ccattgagtctctgcacctatc	56.9926607053879	0	D	1
MG722888	tcttgtattattcaaatgaatttcgggcgatgaggcga	1	2478788	NA	species	Deparia florensiae	Eukaryota	2759	Athyriaceae	1203520	Deparia	65717	Deparia florensiae	2478788	38	876	cgggcatcctgagccaa	38.8246468149011	3	ccgtcgagtctctgtacctatc	37.6978132236521	3	D	NA
MG722889	tcttgtattattcaaatgaatttcgggcgatgaggcga	1	2478788	NA	species	Deparia florensiae	Eukaryota	2759	Athyriaceae	1203520	Deparia	65717	Deparia florensiae	2478788	38	877	cgggcatcctgagccaa	38.8246468149011	3	ccgtcgagtctctgtacctatc	37.6978132236521	3	D	NA
MG722902	atcctgtttttcgaaaacaaacaaagattcagaaagcgaaaataaaaaaag	1	168120	NA	species	Changiostyrax dolichocarpus	Eukaryota	2759	Styracaceae	20008	Changiostyrax	168119	Changiostyrax dolichocarpus	168120	51	159136	gggcaatcctgagccaa	56.662854629192	0	ccattgagtctctgcacctatc	56.9926607053879	0	D	NA
MG724915	atcctgttttacaagaacaaacaagggttcagaaagcgaaaaaaaaaaagggggggggg	1	124947	124947	species	Cedrela odorata	Eukaryota	2759	Meliaceae	43707	Cedrela	124946	Cedrela odorata	124947	59	158558	gggcaatcctgagccaa	56.662854629192	0	ccattgagtctctgcacctatc	56.9926607053879	0	D	1
MG726542	atcctgttttccgaaaacaaagaaaggttcagaaagcgaaaatcaaaaaag	1	642089	NA	species	Mentzelia affinis	Eukaryota	2759	Loasaceae	37822	Mentzelia	37833	Mentzelia affinis	642089	51	826	gggtaatcctgagccaa	48.7768917382526	1	ccattgagtctctgcacctatc	56.9926607053879	0	D	NA
MG726543	atcctgttttccgaaaacaaacaaaggttcagaaagcgaaaataaaaaaag	1	228042	NA	species	Mentzelia aspera	Eukaryota	2759	Loasaceae	37822	Mentzelia	37833	Mentzelia aspera	228042	51	832	gggcaatcctgagccaa	56.662854629192	0	ccattgagtctctgcacctatc	56.9926607053879	0	D	NA
MG726544	atcctgttttccgaaaacaaaaaagaaaggttcagaaagcgaaaatcaaaaaag	1	228044	37833	species	Mentzelia congesta	Eukaryota	2759	Loasaceae	37822	Mentzelia	37833	Mentzelia congesta	228044	54	829	gggtaatcctgagccaa	48.7768917382526	1	ccattgagtctctgcacctatc	56.9926607053879	0	D	1
MG726545	atcctgttttccgaaaacaaaaaagaaaggttcagaaagcgaaaatcaaaaaag	1	642093	37833	species	Mentzelia desertorum	Eukaryota	2759	Loasaceae	37822	Mentzelia	37833	Mentzelia desertorum	642093	54	829	gggtaatcctgagccaa	48.7768917382526	1	ccattgagtctctgcacctatc	56.9926607053879	0	D	1
MG726546	atcctgttttccgaaaacaaagaaaggttcagaaagcgaaaatcaaaaaag	1	193485	NA	species	Mentzelia dispersa	Eukaryota	2759	Loasaceae	37822	Mentzelia	37833	Mentzelia dispersa	193485	51	827	gggtaatcctgagccaa	48.7768917382526	1	ccattgagtctctgcacctatc	56.9926607053879	0	D	NA
MG726547	atcctgttttccgaaaacaaagaaaggttcagaaagcgaaaatcaaaaaag	1	642095	NA	species	Mentzelia goodrichii	Eukaryota	2759	Loasaceae	37822	Mentzelia	37833	Mentzelia goodrichii	642095	51	829	gggtaatcctgagccaa	48.7768917382526	1	ccattgagtctctgcacctatc	56.9926607053879	0	D	NA
MG726548	atcctgttttccgaaaacaaagaaaggttcagaaagcgaaaatcaaaaaag	1	193487	NA	species	Mentzelia hirsutissima	Eukaryota	2759	Loasaceae	37822	Mentzelia	37833	Mentzelia hirsutissima	193487	51	829	gggtaatcctgagccaa	48.7768917382526	1	ccattgagtctctgcacctatc	56.9926607053879	0	D	NA
MG726549	atcctgttttccgaaaacaaagaaaggttcagaaagcgaaaatcaaaaaag	1	193487	NA	species	Mentzelia hirsutissima	Eukaryota	2759	Loasaceae	37822	Mentzelia	37833	Mentzelia hirsutissima	193487	51	845	gggtaatcctgagccaa	48.7768917382526	1	ccattgagtctctgcacctatc	56.9926607053879	0	D	NA
MG726550	atcctgttttccgaaaacaaagaaaggttcagaaagcgaaaatcaaaaaag	1	193487	NA	species	Mentzelia hirsutissima	Eukaryota	2759	Loasaceae	37822	Mentzelia	37833	Mentzelia hirsutissima	193487	51	845	gggtaatcctgagccaa	48.7768917382526	1	ccattgagtctctgcacctatc	56.9926607053879	0	D	NA
MG726551	atcctgttttccgaaaacaaagaaaggttcagaaagcgaaaatcaaaaaag	1	193487	NA	species	Mentzelia hirsutissima	Eukaryota	2759	Loasaceae	37822	Mentzelia	37833	Mentzelia hirsutissima	193487	51	845	gggtaatcctgagccaa	48.7768917382526	1	ccattgagtctctgcacctatc	56.9926607053879	0	D	NA
MG726552	atcctgttttccgaaaacaaagaaaggttcagaaagcgaaaatcaaaaaag	1	193487	NA	species	Mentzelia hirsutissima	Eukaryota	2759	Loasaceae	37822	Mentzelia	37833	Mentzelia hirsutissima	193487	51	829	gggtaatcctgagccaa	48.7768917382526	1	ccattgagtctctgcacctatc	56.9926607053879	0	D	NA
MG726553	atcctgttttccgaaaacaaagaaaggttcagaaagcgaaaatcaaaaaag	1	193487	NA	species	Mentzelia hirsutissima	Eukaryota	2759	Loasaceae	37822	Mentzelia	37833	Mentzelia hirsutissima	193487	51	845	gggtaatcctgagccaa	48.7768917382526	1	ccattgagtctctgcacctatc	56.9926607053879	0	D	NA
MG726554	atcctgttttccgaaaacaaagaaaggttcagaaagcgaaaatcaaaaaag	1	193487	NA	species	Mentzelia hirsutissima	Eukaryota	2759	Loasaceae	37822	Mentzelia	37833	Mentzelia hirsutissima	193487	51	829	gggtaatcctgagccaa	48.7768917382526	1	ccattgagtctctgcacctatc	56.9926607053879	0	D	NA
MG726555	atcctgttttccgaaaacaaagaaaggttcagaaagcgaaaatcaaaaaag	1	193487	NA	species	Mentzelia hirsutissima	Eukaryota	2759	Loasaceae	37822	Mentzelia	37833	Mentzelia hirsutissima	193487	51	829	gggtaatcctgagccaa	48.7768917382526	1	ccattgagtctctgcacctatc	56.9926607053879	0	D	NA
MG726556	atcctgttttccgaaaacaaagaaaggttcagaaagcgaaaatcaaaaaag	1	193487	NA	species	Mentzelia hirsutissima	Eukaryota	2759	Loasaceae	37822	Mentzelia	37833	Mentzelia hirsutissima	193487	51	829	gggtaatcctgagccaa	48.7768917382526	1	ccattgagtctctgcacctatc	56.9926607053879	0	D	NA
MG726557	atcctgttttccgaaaacaaagaaaggttcagaaagcgaaaatcaaaaaag	1	193487	NA	species	Mentzelia hirsutissima	Eukaryota	2759	Loasaceae	37822	Mentzelia	37833	Mentzelia hirsutissima	193487	51	845	gggtaatcctgagccaa	48.7768917382526	1	ccattgagtctctgcacctatc	56.9926607053879	0	D	NA
MG726558	atcctgttttccgaaaacaaagaaaggttcagaaagcgaaaatcaaaaaag	1	193487	NA	species	Mentzelia hirsutissima	Eukaryota	2759	Loasaceae	37822	Mentzelia	37833	Mentzelia hirsutissima	193487	51	845	gggtaatcctgagccaa	48.7768917382526	1	ccattgagtctctgcacctatc	56.9926607053879	0	D	NA
MG726559	atcctgttttccgaaaacaaagaaaggttcagaaagcgaaaatcaaaaaag	1	193487	NA	species	Mentzelia hirsutissima	Eukaryota	2759	Loasaceae	37822	Mentzelia	37833	Mentzelia hirsutissima	193487	51	845	gggtaatcctgagccaa	48.7768917382526	1	ccattgagtctctgcacctatc	56.9926607053879	0	D	NA
MG726560	atcctgttttccgaaaacaaagaaaggttcagaaagcgaaaatcaaaaaag	1	193487	NA	species	Mentzelia hirsutissima	Eukaryota	2759	Loasaceae	37822	Mentzelia	37833	Mentzelia hirsutissima	193487	51	845	gggtaatcctgagccaa	48.7768917382526	1	ccattgagtctctgcacctatc	56.9926607053879	0	D	NA
MG726561	atcctgttttccgaaaacaaagaaaggttcagaaagcgaaaatcaaaaaag	1	193487	NA	species	Mentzelia hirsutissima	Eukaryota	2759	Loasaceae	37822	Mentzelia	37833	Mentzelia hirsutissima	193487	51	845	gggtaatcctgagccaa	48.7768917382526	1	ccattgagtctctgcacctatc	56.9926607053879	0	D	NA
MG726562	atcctgttttccgaaaacaaagaaaggttcagaaagcgaaaatcaaaaaag	1	193487	NA	species	Mentzelia hirsutissima	Eukaryota	2759	Loasaceae	37822	Mentzelia	37833	Mentzelia hirsutissima	193487	51	845	gggtaatcctgagccaa	48.7768917382526	1	ccattgagtctctgcacctatc	56.9926607053879	0	D	NA
MG726563	atcctgttttccgaaaacaaagaaaggttcagaaagcgaaaatcaaaaaag	1	193487	NA	species	Mentzelia hirsutissima	Eukaryota	2759	Loasaceae	37822	Mentzelia	37833	Mentzelia hirsutissima	193487	51	829	gggtaatcctgagccaa	48.7768917382526	1	ccattgagtctctgcacctatc	56.9926607053879	0	D	NA
MG726564	atcctgttttccgaaaacaaagaaaggttcagaaagcgaaaatcaaaaaag	1	193487	NA	species	Mentzelia hirsutissima	Eukaryota	2759	Loasaceae	37822	Mentzelia	37833	Mentzelia hirsutissima	193487	51	829	gggtaatcctgagccaa	48.7768917382526	1	ccattgagtctctgcacctatc	56.9926607053879	0	D	NA
MG726565	atcctgttttccgaaaacaaagaaaggttcagaaagcgaaaatcaaaaaag	1	193487	NA	species	Mentzelia hirsutissima	Eukaryota	2759	Loasaceae	37822	Mentzelia	37833	Mentzelia hirsutissima	193487	51	829	gggtaatcctgagccaa	48.7768917382526	1	ccattgagtctctgcacctatc	56.9926607053879	0	D	NA
MG726566	atcctgttttccgaaaacaaagaaaggttcagaaagcgaaaatcaaaaaag	1	193487	NA	species	Mentzelia hirsutissima	Eukaryota	2759	Loasaceae	37822	Mentzelia	37833	Mentzelia hirsutissima	193487	51	845	gggtaatcctgagccaa	48.7768917382526	1	ccattgagtctctgcacctatc	56.9926607053879	0	D	NA
MG726567	atcctgttttccgaaaacaaagaaaggttcagaaagcgaaaatcaaaaaag	1	193487	NA	species	Mentzelia hirsutissima	Eukaryota	2759	Loasaceae	37822	Mentzelia	37833	Mentzelia hirsutissima	193487	51	829	gggtaatcctgagccaa	48.7768917382526	1	ccattgagtctctgcacctatc	56.9926607053879	0	D	NA
MG726568	atcctgttttccgaaaacaaagaaaggttcagaaagcgaaaatcaaaaaag	1	193487	NA	species	Mentzelia hirsutissima	Eukaryota	2759	Loasaceae	37822	Mentzelia	37833	Mentzelia hirsutissima	193487	51	829	gggtaatcctgagccaa	48.7768917382526	1	ccattgagtctctgcacctatc	56.9926607053879	0	D	NA
MG726569	atcctgttttccgaaaacaaagaaaggttcagaaagcgaaaatcaaaaaag	1	193487	NA	species	Mentzelia hirsutissima	Eukaryota	2759	Loasaceae	37822	Mentzelia	37833	Mentzelia hirsutissima	193487	51	829	gggtaatcctgagccaa	48.7768917382526	1	ccattgagtctctgcacctatc	56.9926607053879	0	D	NA
MG726570	atcctgttttccgaaaacaaagaaaggttcagaaagcgaaaatcaaaaaag	1	873008	NA	species	Mentzelia humilis	Eukaryota	2759	Loasaceae	37822	Mentzelia	37833	Mentzelia humilis	873008	51	824	gggtaatcctgagccaa	48.7768917382526	1	ccattgagtctctgcacctatc	56.9926607053879	0	D	NA
MG726571	atcctgttttccgaaaacaaagaaaggttcagaaagcgaaaataaaaaaag	1	228048	NA	species	Mentzelia involucrata	Eukaryota	2759	Loasaceae	37822	Mentzelia	37833	Mentzelia involucrata	228048	51	829	gggtaatcctgagccaa	48.7768917382526	1	ccattgagtctctgcacctatc	56.9926607053879	0	D	NA
MG726572	atcctgttttccgaaaacaaagaaaggttcagaaagcgaaaataaaaaaag	1	228048	NA	species	Mentzelia involucrata	Eukaryota	2759	Loasaceae	37822	Mentzelia	37833	Mentzelia involucrata	228048	51	829	gggtaatcctgagccaa	48.7768917382526	1	ccattgagtctctgcacctatc	56.9926607053879	0	D	NA
MG726573	atcctgttttccgaaaacaaagaaaggttcagaaagcgaaaataaaaaaag	1	228048	NA	species	Mentzelia involucrata	Eukaryota	2759	Loasaceae	37822	Mentzelia	37833	Mentzelia involucrata	228048	51	829	gggtaatcctgagccaa	48.7768917382526	1	ccattgagtctctgcacctatc	56.9926607053879	0	D	NA
MG726574	atcctgttttccgaaaacaaagaaaggttcagaaagcgaaaataaaaaaag	1	228048	NA	species	Mentzelia involucrata	Eukaryota	2759	Loasaceae	37822	Mentzelia	37833	Mentzelia involucrata	228048	51	829	gggtaatcctgagccaa	48.7768917382526	1	ccattgagtctctgcacctatc	56.9926607053879	0	D	NA
MG726575	atcctgttttccgaaaacaaagaaaggttcagaaagcgaaaataaaaaaag	1	228048	NA	species	Mentzelia involucrata	Eukaryota	2759	Loasaceae	37822	Mentzelia	37833	Mentzelia involucrata	228048	51	829	gggtaatcctgagccaa	48.7768917382526	1	ccattgagtctctgcacctatc	56.9926607053879	0	D	NA
MG726576	atcctgttttccgaaaacaaagaaaggttcagaaagcgaaaataaaaaaag	1	228048	NA	species	Mentzelia involucrata	Eukaryota	2759	Loasaceae	37822	Mentzelia	37833	Mentzelia involucrata	228048	51	829	gggtaatcctgagccaa	48.7768917382526	1	ccattgagtctctgcacctatc	56.9926607053879	0	D	NA
MG726577	atcctgttttccgaaaacaaagaaaggttcagaaagcgaaaataaaaaaag	1	228048	NA	species	Mentzelia involucrata	Eukaryota	2759	Loasaceae	37822	Mentzelia	37833	Mentzelia involucrata	228048	51	829	gggtaatcctgagccaa	48.7768917382526	1	ccattgagtctctgcacctatc	56.9926607053879	0	D	NA
MG726578	atcctgttttccgaaaacaaagaaaggttcagaaagcgaaaatcaaaaaag	1	193487	NA	species	Mentzelia hirsutissima	Eukaryota	2759	Loasaceae	37822	Mentzelia	37833	Mentzelia hirsutissima	193487	51	829	gggtaatcctgagccaa	48.7768917382526	1	ccattgagtctctgcacctatc	56.9926607053879	0	D	NA
MG726579	atcctgttttccgaaaacaaagaaaggttcagaaagcgaaaataaaaaaag	1	228048	NA	species	Mentzelia involucrata	Eukaryota	2759	Loasaceae	37822	Mentzelia	37833	Mentzelia involucrata	228048	51	829	gggtaatcctgagccaa	48.7768917382526	1	ccattgagtctctgcacctatc	56.9926607053879	0	D	NA
MG726580	atcctgttttccgaaaacaaagaaaggttcagaaagcgaaaatcaaaaaag	1	193489	NA	species	Mentzelia laevicaulis	Eukaryota	2759	Loasaceae	37822	Mentzelia	37833	Mentzelia laevicaulis	193489	51	829	gggtaatcctgagccaa	48.7768917382526	1	ccattgagtctctgcacctatc	56.9926607053879	0	D	NA
MG726581	atcctgttttccgaaaacaaagaaaggttcagaaagcgaaaatcaaaaaag	1	873018	NA	species	Mentzelia marginata	Eukaryota	2759	Loasaceae	37822	Mentzelia	37833	Mentzelia marginata	873018	51	829	gggtaatcctgagccaa	48.7768917382526	1	ccattgagtctctgcacctatc	56.9926607053879	0	D	NA
MG726582	atcctgttttccgaaaacaaacaaaggttcagaaagcgaaaatcaaaaaag	1	310867	NA	species	Mentzelia oligosperma	Eukaryota	2759	Loasaceae	37822	Mentzelia	37833	Mentzelia oligosperma	310867	51	835	gggcaatcctgagccaa	56.662854629192	0	ccattgagtctctgcacctatc	56.9926607053879	0	D	NA
MG726583	atcctgttttccgaaaacaaagaaaggttcagaaagcgaaaataaaaaaag	1	228054	NA	species	Mentzelia reflexa	Eukaryota	2759	Loasaceae	37822	Mentzelia	37833	Mentzelia reflexa	228054	51	832	gggtaatcctgagccaa	48.7768917382526	1	ccattgagtctctgcacctatc	56.9926607053879	0	D	NA
MG726584	atcctgttttccgaaaacaaagaaaggttcagaaagcgaaaataaaaaaag	1	228054	NA	species	Mentzelia reflexa	Eukaryota	2759	Loasaceae	37822	Mentzelia	37833	Mentzelia reflexa	228054	51	832	gggtaatcctgagccaa	48.7768917382526	1	ccattgagtctctgcacctatc	56.9926607053879	0	D	NA
MG726585	atcctgttttccgaaaacaaagaaaggttcagaaagcgaaaataaaaaaag	1	228054	NA	species	Mentzelia reflexa	Eukaryota	2759	Loasaceae	37822	Mentzelia	37833	Mentzelia reflexa	228054	51	832	gggtaatcctgagccaa	48.7768917382526	1	ccattgagtctctgcacctatc	56.9926607053879	0	D	NA
MG726586	atcctgttttccgaaaacaaagaaaggttcagaaagcgaaaataaaaaaag	1	228054	NA	species	Mentzelia reflexa	Eukaryota	2759	Loasaceae	37822	Mentzelia	37833	Mentzelia reflexa	228054	51	832	gggtaatcctgagccaa	48.7768917382526	1	ccattgagtctctgcacctatc	56.9926607053879	0	D	NA
MG726587	atcctgttttccgaaaacaaagaaaggttcagaaagcgaaaataaaaaaag	1	228054	NA	species	Mentzelia reflexa	Eukaryota	2759	Loasaceae	37822	Mentzelia	37833	Mentzelia reflexa	228054	51	832	gggtaatcctgagccaa	48.7768917382526	1	ccattgagtctctgcacctatc	56.9926607053879	0	D	NA
MG726588	atcctgttttccgaaaacaaagaaaggttcagaaagcgaaaataaaaaaag	1	228054	NA	species	Mentzelia reflexa	Eukaryota	2759	Loasaceae	37822	Mentzelia	37833	Mentzelia reflexa	228054	51	832	gggtaatcctgagccaa	48.7768917382526	1	ccattgagtctctgcacctatc	56.9926607053879	0	D	NA
MG726589	atcctgttttccgaaaacaaacaaaggttcagaaagcgaaaataaaaaaag	1	193491	NA	species	Mentzelia torreyi	Eukaryota	2759	Loasaceae	37822	Mentzelia	37833	Mentzelia torreyi	193491	51	820	gggcaatcctgagccaa	56.662854629192	0	ccattgagtctctgcacctatc	56.9926607053879	0	D	NA
MG726590	atcctgttttccgaaaataaacaaaggttcagaaagcgaaaataaaaaaag	1	193491	NA	species	Mentzelia torreyi	Eukaryota	2759	Loasaceae	37822	Mentzelia	37833	Mentzelia torreyi	193491	51	820	gggcaatcctgagccaa	56.662854629192	0	ccattgagtctctgcacctatc	56.9926607053879	0	D	NA
MG726591	atcctgttttccgaaaacaaagaaaggttcagaaagcgaaaatcaaaaaag	1	193492	NA	species	Mentzelia tricuspis	Eukaryota	2759	Loasaceae	37822	Mentzelia	37833	Mentzelia tricuspis	193492	51	829	gggtaatcctgagccaa	48.7768917382526	1	ccattgagtctctgcacctatc	56.9926607053879	0	D	NA
MG726592	atcctgttttccgaaaacaaagaaaggttcagaaagcgaaaatcaaaaaag	1	193492	NA	species	Mentzelia tricuspis	Eukaryota	2759	Loasaceae	37822	Mentzelia	37833	Mentzelia tricuspis	193492	51	829	gggtaatcctgagccaa	48.7768917382526	1	ccattgagtctctgcacctatc	56.9926607053879	0	D	NA
MG726593	atcctgttttccgaaaacaaagaaaggttcagaaagcgaaaatcaaaaaag	1	193492	NA	species	Mentzelia tricuspis	Eukaryota	2759	Loasaceae	37822	Mentzelia	37833	Mentzelia tricuspis	193492	51	829	gggtaatcctgagccaa	48.7768917382526	1	ccattgagtctctgcacctatc	56.9926607053879	0	D	NA
MG726594	atcctgttttccgaaaacaaagaaaggttcagaaagcgaaaatcaaaaaag	1	193492	NA	species	Mentzelia tricuspis	Eukaryota	2759	Loasaceae	37822	Mentzelia	37833	Mentzelia tricuspis	193492	51	830	gggtaatcctgagccaa	48.7768917382526	1	ccattgagtctctgcacctatc	56.9926607053879	0	D	NA
MG726595	atcctgttttccgaaaacaaagaaaggttcagaaagcgaaaatcaaaaaag	1	193492	NA	species	Mentzelia tricuspis	Eukaryota	2759	Loasaceae	37822	Mentzelia	37833	Mentzelia tricuspis	193492	51	830	gggtaatcctgagccaa	48.7768917382526	1	ccattgagtctctgcacctatc	56.9926607053879	0	D	NA
MG726596	atcctgttttccgaaaacaaagaaaggttcagaaagcgaaaatcaaaaaag	1	2066546	NA	species	Mentzelia tridentata	Eukaryota	2759	Loasaceae	37822	Mentzelia	37833	Mentzelia tridentata	2066546	51	731	gggtaatcctgagccaa	48.7768917382526	1	ccattgagtctctgcacctatc	56.9926607053879	0	D	NA
MG726597	atcctgttttccgaaaacaaagaaaggttcagaaagcgaaaatcaaaaaag	1	2066546	NA	species	Mentzelia tridentata	Eukaryota	2759	Loasaceae	37822	Mentzelia	37833	Mentzelia tridentata	2066546	51	829	gggtaatcctgagccaa	48.7768917382526	1	ccattgagtctctgcacctatc	56.9926607053879	0	D	NA
MG726598	atcctgttttccgaaaacaaagaaaggttcagaaagcgaaaatcaaaaaag	1	2066546	NA	species	Mentzelia tridentata	Eukaryota	2759	Loasaceae	37822	Mentzelia	37833	Mentzelia tridentata	2066546	51	829	gggtaatcctgagccaa	48.7768917382526	1	ccattgagtctctgcacctatc	56.9926607053879	0	D	NA
MG727863	atcccgttttatgaaaacaaacaaggtttcagaaagcgagaataaataaag	1	74647	NA	species	Rosa multiflora	Eukaryota	2759	Rosaceae	3745	Rosa	3764	Rosa multiflora	74647	51	156519	gggcaatcctgagccaa	56.662854629192	0	ccattgagtctctgcacctatc	56.9926607053879	0	D	NA
MG727864	atcccgttttatgaaaacaaacaaggtttcagaaagcgagaataaataaag	1	74648	NA	species	Rosa lucieae	Eukaryota	2759	Rosaceae	3745	Rosa	3764	Rosa lucieae	74648	51	156506	gggcaatcctgagccaa	56.662854629192	0	ccattgagtctctgcacctatc	56.9926607053879	0	D	NA
MG727865	atcccgttttatgaaaacaaacaaggtttcagaaagcgagaataaataaag	1	117265	NA	species	Rosa maximowicziana	Eukaryota	2759	Rosaceae	3745	Rosa	3764	Rosa maximowicziana	117265	51	156405	gggcaatcctgagccaa	56.662854629192	0	ccattgagtctctgcacctatc	56.9926607053879	0	D	NA
MG727870	atccttgttttctcaaaacaagggttcagagagcgaaaaagag	1	1245247	NA	species	Primulina lutea	Eukaryota	2759	Gesneriaceae	26122	Primulina	48772	Primulina lutea	1245247	43	835	gggcaatcctgagccaa	56.662854629192	0	ccattgagtctctgcacctatc	56.9926607053879	0	D	NA
MG727871	atccttgttttctcaaaacaagggttcagagagcgaaaaagag	1	2479223	NA	species	Primulina sp. JML-2018	Eukaryota	2759	Gesneriaceae	26122	Primulina	48772	Primulina sp. JML-2018	2479223	43	835	gggcaatcctgagccaa	56.662854629192	0	ccattgagtctctgcacctatc	56.9926607053879	0	D	NA
MG727872	atccttgttttctcaaaacaagggttcagagagcgaaaaagag	1	1245227	NA	species	Primulina eburnea	Eukaryota	2759	Gesneriaceae	26122	Primulina	48772	Primulina eburnea	1245227	43	826	gggcaatcctgagccaa	56.662854629192	0	ccattgagtctctgcacctatc	56.9926607053879	0	D	NA
MG727873	atccttgttttctcaaaacaagggttcagagagtgaaaaagag	1	1492674	NA	species	Primulina juliae	Eukaryota	2759	Gesneriaceae	26122	Primulina	48772	Primulina juliae	1492674	43	835	gggcaatcctgagccaa	56.662854629192	0	ccattgagtctctgcacctatc	56.9926607053879	0	D	NA
MG727874	atccttgttttctcaaaacaagggttcagagagcgaaaaagag	1	2479196	NA	species	Primulina vestita	Eukaryota	2759	Gesneriaceae	26122	Primulina	48772	Primulina vestita	2479196	43	834	gggcaatcctgagccaa	56.662854629192	0	ccattgagtctctgcacctatc	56.9926607053879	0	D	NA
MG727875	atccttgttttctcaaaacaagggttcagagagcgaaaaagag	1	2479195	NA	species	Primulina secundiflora	Eukaryota	2759	Gesneriaceae	26122	Primulina	48772	Primulina secundiflora	2479195	43	834	gggcaatcctgagccaa	56.662854629192	0	ccattgagtctctgcacctatc	56.9926607053879	0	D	NA
MG727876	atccttgttttctcaaaacaagggttcagagagcgaaaaagag	1	1492704	NA	species	Primulina tenuituba	Eukaryota	2759	Gesneriaceae	26122	Primulina	48772	Primulina tenuituba	1492704	43	833	gggcaatcctgagccaa	56.662854629192	0	ccattgagtctctgcacctatc	56.9926607053879	0	D	NA
MG727877	atccttgttttctcaaaacaagggttcagagagcgaaaaagag	1	1245258	NA	species	Primulina pseudoheterotricha	Eukaryota	2759	Gesneriaceae	26122	Primulina	48772	Primulina pseudoheterotricha	1245258	43	836	gggcaatcctgagccaa	56.662854629192	0	ccattgagtctctgcacctatc	56.9926607053879	0	D	NA
MG727878	atcctgttttctcaaaacaagggttcagagagcgaaaaagag	1	2479194	78536	species	Primulina fordii	Eukaryota	2759	Gesneriaceae	26122	Primulina	48772	Primulina fordii	2479194	42	845	gggcaatcctgagccaa	56.662854629192	0	ccattgagtctctgcacctatc	56.9926607053879	0	D	1
MG727879	atcctgttttctcaaaacaagggttcagagagggaaaaagag	1	1245228	78536	species	Primulina fimbrisepala	Eukaryota	2759	Gesneriaceae	26122	Primulina	48772	Primulina fimbrisepala	1245228	42	833	gggcaatcctgagccaa	56.662854629192	0	ccattgagtctctgcacctatc	56.9926607053879	0	D	0.976190476190476
MG729822	atcacgttttccgaaaacaaacaaaggttcagaaagcgaaaataaaaaag	1	186954	NA	species	Ligularia fischeri	Eukaryota	2759	Asteraceae	4210	Ligularia	4239	Ligularia fischeri	186954	50	151193	gggtaatcctgagccaa	48.7768917382526	1	ccatcgagtctctgcacctatc	49.8619521804353	1	D	NA
MG729823	atcctgttttctgaaaacaaacaaaggttcagaaaaaaag	1	112863	NA	species	Lycium barbarum	Eukaryota	2759	Solanaceae	4070	Lycium	24646	Lycium barbarum	112863	40	155656	gggcaatcctgagccaa	56.662854629192	0	ccattgagtctctgcacctatc	56.9926607053879	0	D	NA
MG729824	atcctgttttctgaaaacaaacaaaggttcagaaaaaaag	1	112883	NA	species	Lycium chinense	Eukaryota	2759	Solanaceae	4070	Lycium	24646	Lycium chinense	112883	40	155745	gggcaatcctgagccaa	56.662854629192	0	ccattgagtctctgcacctatc	56.9926607053879	0	D	NA
MG729825	atcctgttttctgaaaacaaacaaaggttcagaaaaaaag	1	112879	NA	species	Lycium ruthenicum	Eukaryota	2759	Solanaceae	4070	Lycium	24646	Lycium ruthenicum	112879	40	154869	gggcaatcctgagccaa	56.662854629192	0	ccattgagtctctgcacctatc	56.9926607053879	0	D	NA
MG733988	atcctttttcaaaaaacaaatcaaataagggcttcgaaagcgaaaaaaaaaag	1	210377	NA	species	Hemsleya lijiangensis	Eukaryota	2759	Cucurbitaceae	3650	Hemsleya	64233	Hemsleya lijiangensis	210377	53	158275	gggcaatcctgagccaa	56.662854629192	0	ccattgagtctctgcacctacc	51.7370897334955	1	D	NA
MG734369	atctttgttttgagaaaaaagaaaaaatgagaaaaaagg	1	2067441	158364	species	Pelexia minarum	Eukaryota	2759	Orchidaceae	4747	Pelexia	220598	Pelexia minarum	2067441	39	1065	gggcaatcctgagccaa	56.662854629192	0	ccgttgagtctctgcacctatc	53.9925892859277	1	D	1
MG734371	atcttttttttagaaaaaaataaaaaatgagaaaaacgg	1	2067442	NA	species	Spiranthes graminea	Eukaryota	2759	Orchidaceae	4747	Spiranthes	38214	Spiranthes graminea	2067442	39	1061	gggcaatcctgagccaa	56.662854629192	0	ccgttgagtctctgcacctatc	53.9925892859277	1	D	NA
MG734667	attttatttcgtttgagagaga	1	324231	324230	species	Ectropothecium leptochaeton	Eukaryota	2759	Pylaisiaceae	2231517	Ectropothecium	324230	Ectropothecium leptochaeton	324231	22	382	aagcaatcctgagccaa	45.5908279021312	2	ccattgagtctctgcacctatt	54.3378004463416	1	D	1
MG734668	attttatttcgtttgagaaaga	1	324508	404315	species	Vesicularia vesicularis	Eukaryota	2759	Pylaisiaceae	2231517	Vesicularia	246680	Vesicularia vesicularis	324508	22	382	aagcaatcctgagccaa	45.5908279021312	2	ccattgagtctctgcacctatt	54.3378004463416	1	D	1
MG734669	attttatttcgtttgagaaaga	1	324508	404315	species	Vesicularia vesicularis	Eukaryota	2759	Pylaisiaceae	2231517	Vesicularia	246680	Vesicularia vesicularis	324508	22	382	aagcaatcctgagccaa	45.5908279021312	2	ccattgagtctctgcacctatt	54.3378004463416	1	D	1
MG734670	atcttatttcgtttgaaaataa	1	167897	13798	species	Sarmentypnum exannulatum	Eukaryota	2759	Amblystegiaceae	52997	Sarmentypnum	655308	Sarmentypnum exannulatum	167897	22	265	aagcaatcctgagccaa	45.5908279021312	2	ccattgagtctctgcacctatt	54.3378004463416	1	D	1
MG734671	atcttatttcgtttgaaaataa	1	294401	13798	species	Sarmentypnum procerum	Eukaryota	2759	Amblystegiaceae	52997	Sarmentypnum	655308	Sarmentypnum procerum	294401	22	265	aagcaatcctgagccaa	45.5908279021312	2	ccattgagtctctgcacctatt	54.3378004463416	1	D	1
MG734861	atccagtgttcataaaacaaacagggttcataaagcaagaataaaacg	1	93606	93605	species	Asteropyrum cavaleriei	Eukaryota	2759	Ranunculaceae	3440	Asteropyrum	93605	Asteropyrum cavaleriei	93606	48	164274	gggcaatcctgagccaa	56.662854629192	0	ccattgagtctctgcacctatc	56.9926607053879	0	D	1
MG734862	atccagtgttcataaaacaaacagggttcataaagcaagaataaaacg	1	1848406	93605	species	Asteropyrum peltatum	Eukaryota	2759	Ranunculaceae	3440	Asteropyrum	93605	Asteropyrum peltatum	1848406	48	164455	gggcaatcctgagccaa	56.662854629192	0	ccattgagtctctgcacctatc	56.9926607053879	0	D	1
MG735673	atcccgttttccgaaaggagataaacattaagaaagcgagaataaaataaataagataagaaaggg	1	37660	35627	species	Stylosanthes hamata	Eukaryota	2759	Fabaceae	3803	Stylosanthes	35627	Stylosanthes hamata	37660	66	156502	gggtaatcctgagccaa	NA	1	ccattgagtctctgcacctac	52.0886987187866	1	R	1
MG735674	atcccgttttccgaaaggagataaacattaagaaagcgagaataaaataaataagataagaaaggg	1	79078	35627	species	Stylosanthes scabra	Eukaryota	2759	Fabaceae	3803	Stylosanthes	35627	Stylosanthes scabra	79078	66	156502	gggtaatcctgagccaa	NA	1	ccattgagtctctgcacctac	52.0886987187866	1	R	1
MG735675	atcccgttttccgaaaggagataaacattaagaaagcaagaataaaataaataagaaaggg	1	79081	35627	species	Stylosanthes viscosa	Eukaryota	2759	Fabaceae	3803	Stylosanthes	35627	Stylosanthes viscosa	79081	61	156244	gggtaatcctgagccaa	NA	1	ccattgagtctctgcacctac	52.0886987187866	1	R	0.983606557377049
MG736059	atcctgctttccgaaaacaaagaaaagttcagaaagcgagaataaaaaaagg	1	49827	NA	species	Glycyrrhiza glabra	Eukaryota	2759	Fabaceae	3803	Glycyrrhiza	46347	Glycyrrhiza glabra	49827	52	127897	gggcaatcctgagccaa	NA	0	ccattgagtctctgcacctat	52.0886987187866	0	R	NA
MG736621	atcctcttctcttttccaagaacaaacaggggttcagaaagcgaaaaaggggg	1	2711	71275	species	Citrus sinensis	Eukaryota	2759	Rutaceae	23513	Citrus	2706	Citrus sinensis	2711	53	640906	gggtaatcctgagccaa	NA	1	ccattgagtctctgcacctat	52.0886987187866	0	R	0.981132075471698
MG738664	atccagttttccgaaaacaaacaagggttcagaaagcaaaaatcaaaaag	1	79612	4200	species	Weigela florida	Eukaryota	2759	Caprifoliaceae	4200	Weigela	79609	Weigela florida	79612	50	156874	gggcaatcctgagccaa	56.662854629192	0	ccattgagtctctgcacctatc	56.9926607053879	0	D	1
MG738665	atcctgttttccgaaaacaaacaaagaagcgaaaaaaaag	1	224736	4204	species	Viburnum betulifolium	Eukaryota	2759	Adoxaceae	4206	Viburnum	4204	Viburnum betulifolium	224736	40	158023	gggcaatcctgagccaa	56.662854629192	0	ccattgagtctctgcacctatc	56.9926607053879	0	D	1
MG738666	atccagttttccgaaaacaaacaagggttcagaaagcaaaaatcaaaaag	1	134526	4200	species	Triosteum pinnatifidum	Eukaryota	2759	Caprifoliaceae	4200	Triosteum	105269	Triosteum pinnatifidum	134526	50	154896	gggcaatcctgagccaa	56.662854629192	0	ccattgagtctctgcacctatc	56.9926607053879	0	D	1
MG738667	atccagttttccgaaaacaagggttcagaaagcaaaaatcaaaaag	1	486689	49606	species	Lonicera tragophylla	Eukaryota	2759	Caprifoliaceae	4200	Lonicera	49606	Lonicera tragophylla	486689	46	155545	gggcaatcctgagccaa	56.662854629192	0	ccattgagtctctgcacctatc	56.9926607053879	0	D	1
MG738668	atccagttttacgaaaacaaag	1	2137014	49606	species	Lonicera stephanocarpa	Eukaryota	2759	Caprifoliaceae	4200	Lonicera	49606	Lonicera stephanocarpa	2137014	22	155056	gggcaatcctgagccaa	56.662854629192	0	ccattgagtctctgcacctatc	56.9926607053879	0	D	1
MG738669	atccagaag	1	2137015	2137015	varietas	Lonicera fragrantissima var. lancifolia	Eukaryota	2759	Caprifoliaceae	4200	Lonicera	49606	Lonicera fragrantissima	486666	9	154732	gggcaatcctgagccaa	56.662854629192	0	ccattgagtctctgcacctatc	56.9926607053879	0	D	1
MG738670	atccagttttacgaaaacaaacaagggttcagaaagctaaaatcaaaacg	1	179998	4200	species	Dipelta floribunda	Eukaryota	2759	Caprifoliaceae	4200	Dipelta	105265	Dipelta floribunda	179998	50	155370	gggcaatcctgagccaa	56.662854629192	0	ccattgagtctctgcacctatc	56.9926607053879	0	D	1
MG739457	atctttattttttgaaaaacaaacaagggtttcaaaaagagaataaaaaag	1	743510	4678	species	Allium prattii	Eukaryota	2759	Amaryllidaceae	4668	Allium	4678	Allium prattii	743510	51	154482	gggcaatcctgagccaa	56.662854629192	0	ccattgagtctctgcacctatc	56.9926607053879	0	D	1
MG739656	atcctgttttctgaaaacaaacaaaggttcagaaagcgataataaaaaaggatagatagg	1	1577575	325289	species	Berchemia berchemiifolia	Eukaryota	2759	Rhamnaceae	3608	Berchemia	72167	Berchemia berchemiifolia	1577575	60	160410	gggcaatcctgagccaa	56.662854629192	0	ccattgagtctctgcacctatc	56.9926607053879	0	D	1
MG742619	atcctgtttttcaaaacaaaggttcaaaaaacgaaataaagg	1	53173	NA	species	Betonica officinalis	Eukaryota	2759	Lamiaceae	4136	Betonica	694344	Betonica officinalis	53173	42	499	gggcgatcctgatccaa	NA	2	ccattgagtctctgcacctat	52.0886987187866	0	R	NA
MG742620	atcctgtttttcaaaacaaaggttcaaaaaacgaaataaagg	1	53173	NA	species	Betonica officinalis	Eukaryota	2759	Lamiaceae	4136	Betonica	694344	Betonica officinalis	53173	42	499	gggcgatcctgatccaa	NA	2	ccattgagtctctgcacctat	52.0886987187866	0	R	NA
MG742621	atcctgtttttcaaaacaaaggttcaaaaaacgaaataaagg	1	53173	NA	species	Betonica officinalis	Eukaryota	2759	Lamiaceae	4136	Betonica	694344	Betonica officinalis	53173	42	499	gggcgatcctgatccaa	NA	2	ccattgagtctctgcacctat	52.0886987187866	0	R	NA
MG742622	atcctgtttttcaaaacaaaggttcaaaaaacgaaataaagg	1	53173	NA	species	Betonica officinalis	Eukaryota	2759	Lamiaceae	4136	Betonica	694344	Betonica officinalis	53173	42	499	gggcgatcctgatccaa	NA	2	ccattgagtctctgcacctat	52.0886987187866	0	R	NA
MG742623	atcctgtttttcaaaacaaaggttcaaaaaacgaaataaagg	1	53173	NA	species	Betonica officinalis	Eukaryota	2759	Lamiaceae	4136	Betonica	694344	Betonica officinalis	53173	42	496	gggcgatcctgatccaa	NA	2	ccattgagtctctgcacctat	52.0886987187866	0	R	NA
MG742624	atcctgtttttcaaaacaaaggttcaaaaaacgaaataaagg	1	53173	NA	species	Betonica officinalis	Eukaryota	2759	Lamiaceae	4136	Betonica	694344	Betonica officinalis	53173	42	497	gggcgatcctgatccaa	NA	2	ccattgagtctctgcacctat	52.0886987187866	0	R	NA
MG742625	atcctgtttttcaaaacaaaggttcaaaaaacgaaataaagg	1	53173	NA	species	Betonica officinalis	Eukaryota	2759	Lamiaceae	4136	Betonica	694344	Betonica officinalis	53173	42	498	gggcgatcctgatccaa	NA	2	ccattgagtctctgcacctat	52.0886987187866	0	R	NA
MG742626	atcctgtttttcaaaacaaaggttcaaaaaacgaaataaagg	1	53173	NA	species	Betonica officinalis	Eukaryota	2759	Lamiaceae	4136	Betonica	694344	Betonica officinalis	53173	42	499	gggcgatcctgatccaa	NA	2	ccattgagtctctgcacctat	52.0886987187866	0	R	NA
MG742627	atcctgtttttcaaaacaaaggttcaaaaaacgaaataaagg	1	53173	NA	species	Betonica officinalis	Eukaryota	2759	Lamiaceae	4136	Betonica	694344	Betonica officinalis	53173	42	498	gggcgatcctgatccaa	NA	2	ccattgagtctctgcacctat	52.0886987187866	0	R	NA
MG742628	atcctgtttttcaaaacaaaggttcaaaaaacgaaataaagg	1	53173	NA	species	Betonica officinalis	Eukaryota	2759	Lamiaceae	4136	Betonica	694344	Betonica officinalis	53173	42	499	gggcgatcctgatccaa	NA	2	ccattgagtctctgcacctat	52.0886987187866	0	R	NA
MG742629	atcctgtttttcaaaacaaaggttcaaaaaacgaaataaagg	1	53173	NA	species	Betonica officinalis	Eukaryota	2759	Lamiaceae	4136	Betonica	694344	Betonica officinalis	53173	42	499	gggcgatcctgatccaa	NA	2	ccattgagtctctgcacctat	52.0886987187866	0	R	NA
MG742630	atcctgtttttcaaaacaaaggttcaaaaaacgaaataaagg	1	53173	NA	species	Betonica officinalis	Eukaryota	2759	Lamiaceae	4136	Betonica	694344	Betonica officinalis	53173	42	499	gggcgatcctgatccaa	NA	2	ccattgagtctctgcacctat	52.0886987187866	0	R	NA
MG742631	atcctgtttttcaaaacaaaggttcaaaaaacgaaataaagg	1	53173	NA	species	Betonica officinalis	Eukaryota	2759	Lamiaceae	4136	Betonica	694344	Betonica officinalis	53173	42	498	gggcgatcctgatccaa	NA	2	ccattgagtctctgcacctat	52.0886987187866	0	R	NA
MG742632	atcctgtttttcaaaacaaaggttcaaaaaacgaaataaagg	1	53173	NA	species	Betonica officinalis	Eukaryota	2759	Lamiaceae	4136	Betonica	694344	Betonica officinalis	53173	42	499	gggcgatcctgatccaa	NA	2	ccattgagtctctgcacctat	52.0886987187866	0	R	NA
MG742633	atcctgtttttcaaaacaaaggttcaaaaaacgaaataaagg	1	53173	NA	species	Betonica officinalis	Eukaryota	2759	Lamiaceae	4136	Betonica	694344	Betonica officinalis	53173	42	490	gggcgatcctgatccaa	NA	2	ccattgagtctctgcacctat	52.0886987187866	0	R	NA
MG742634	atcctgtttttcaaaacaaaggttcaaaaaacgaaataaagg	1	53173	NA	species	Betonica officinalis	Eukaryota	2759	Lamiaceae	4136	Betonica	694344	Betonica officinalis	53173	42	498	gggcgatcctgatccaa	NA	2	ccattgagtctctgcacctat	52.0886987187866	0	R	NA
MG742635	atcctgtttttcaaaacaaaggttcaaaaaacgaaataaagg	1	53173	NA	species	Betonica officinalis	Eukaryota	2759	Lamiaceae	4136	Betonica	694344	Betonica officinalis	53173	42	498	gggcgatcctgatccaa	NA	2	ccattgagtctctgcacctat	52.0886987187866	0	R	NA
MG742636	atcctgtttttcaaaacaaaggttcaaaaaacgaaataaagg	1	53173	NA	species	Betonica officinalis	Eukaryota	2759	Lamiaceae	4136	Betonica	694344	Betonica officinalis	53173	42	499	gggcgatcctgatccaa	NA	2	ccattgagtctctgcacctat	52.0886987187866	0	R	NA
MG742637	atcctgtttttcaaaacaaaggttcaaaaaacgaaataaagg	1	53173	NA	species	Betonica officinalis	Eukaryota	2759	Lamiaceae	4136	Betonica	694344	Betonica officinalis	53173	42	499	gggcgatcctgatccaa	NA	2	ccattgagtctctgcacctat	52.0886987187866	0	R	NA
MG742638	atcctgtttttcaaaacaaaggttcaaaaaacgaaataaagg	1	53173	NA	species	Betonica officinalis	Eukaryota	2759	Lamiaceae	4136	Betonica	694344	Betonica officinalis	53173	42	499	gggcgatcctgatccaa	NA	2	ccattgagtctctgcacctat	52.0886987187866	0	R	NA
MG742639	atcctgtttttcaaaacaaaggttcaaaaaacgaaataaagg	1	53173	NA	species	Betonica officinalis	Eukaryota	2759	Lamiaceae	4136	Betonica	694344	Betonica officinalis	53173	42	499	gggcgatcctgatccaa	NA	2	ccattgagtctctgcacctat	52.0886987187866	0	R	NA
MG742640	atcctgtttttcaaaacaaaggttcaaaaaacgaaataaagg	1	53173	NA	species	Betonica officinalis	Eukaryota	2759	Lamiaceae	4136	Betonica	694344	Betonica officinalis	53173	42	499	gggcgatcctgatccaa	NA	2	ccattgagtctctgcacctat	52.0886987187866	0	R	NA
MG742641	atcctgtttttcaaaacaaaggttcaaaaaacgaaataaagg	1	53173	NA	species	Betonica officinalis	Eukaryota	2759	Lamiaceae	4136	Betonica	694344	Betonica officinalis	53173	42	499	gggcgatcctgatccaa	NA	2	ccattgagtctctgcacctat	52.0886987187866	0	R	NA
MG742642	atcctgtttttcaaaacaaaggttcaaaaaacgaaataaagg	1	53173	NA	species	Betonica officinalis	Eukaryota	2759	Lamiaceae	4136	Betonica	694344	Betonica officinalis	53173	42	499	gggcgatcctgatccaa	NA	2	ccattgagtctctgcacctat	52.0886987187866	0	R	NA
MG742643	atcctgtttttcaaaacaaaggttcaaaaaacgaaataaagg	1	53173	NA	species	Betonica officinalis	Eukaryota	2759	Lamiaceae	4136	Betonica	694344	Betonica officinalis	53173	42	499	gggcgatcctgatccaa	NA	2	ccattgagtctctgcacctat	52.0886987187866	0	R	NA
MG742644	atcctgtttttcaaaacaaaggttcaaaaaacgaaataaagg	1	53173	NA	species	Betonica officinalis	Eukaryota	2759	Lamiaceae	4136	Betonica	694344	Betonica officinalis	53173	42	499	gggcgatcctgatccaa	NA	2	ccattgagtctctgcacctat	52.0886987187866	0	R	NA
MG742645	atcctgtttttcaaaacaaaggttcaaaaaacgaaataaagg	1	53173	NA	species	Betonica officinalis	Eukaryota	2759	Lamiaceae	4136	Betonica	694344	Betonica officinalis	53173	42	499	gggcgatcctgatccaa	NA	2	ccattgagtctctgcacctat	52.0886987187866	0	R	NA
MG742646	atcctgtttttcaaaacaaaggttcaaaaaacgaaataaagg	1	53173	NA	species	Betonica officinalis	Eukaryota	2759	Lamiaceae	4136	Betonica	694344	Betonica officinalis	53173	42	499	gggcgatcctgatccaa	NA	2	ccattgagtctctgcacctat	52.0886987187866	0	R	NA
MG742647	atcctgtttttcaaaacaaaggttcaaaaaacgaaataaagg	1	53173	NA	species	Betonica officinalis	Eukaryota	2759	Lamiaceae	4136	Betonica	694344	Betonica officinalis	53173	42	499	gggcgatcctgatccaa	NA	2	ccattgagtctctgcacctat	52.0886987187866	0	R	NA
MG742648	atcctgtttttcaaaacaaaggttcaaaaaacgaaataaagg	1	53173	NA	species	Betonica officinalis	Eukaryota	2759	Lamiaceae	4136	Betonica	694344	Betonica officinalis	53173	42	499	gggcgatcctgatccaa	NA	2	ccattgagtctctgcacctat	52.0886987187866	0	R	NA
MG742649	atcctgtttttcaaaacaaaggttcaaaaaacgaaataaagg	1	53173	NA	species	Betonica officinalis	Eukaryota	2759	Lamiaceae	4136	Betonica	694344	Betonica officinalis	53173	42	495	gggcgatcctgatccaa	NA	2	ccattgagtctctgcacctat	52.0886987187866	0	R	NA
MG742650	atcctgtttttcaaaacaaaggttcaaaaaacgaaataaagg	1	53173	NA	species	Betonica officinalis	Eukaryota	2759	Lamiaceae	4136	Betonica	694344	Betonica officinalis	53173	42	495	gggcgatcctgatccaa	NA	2	ccattgagtctctgcacctat	52.0886987187866	0	R	NA
MG742651	atcctgtttttcaaaacaaaggttcaaaaaacgaaataaagg	1	53173	NA	species	Betonica officinalis	Eukaryota	2759	Lamiaceae	4136	Betonica	694344	Betonica officinalis	53173	42	495	gggcgatcctgatccaa	NA	2	ccattgagtctctgcacctat	52.0886987187866	0	R	NA
MG742652	atcctgtttttcaaaacaaaggttcaaaaacgaaataaagg	1	467599	216703	species	Stachys alopecuros	Eukaryota	2759	Lamiaceae	4136	Stachys	53171	Stachys alopecuros	467599	41	496	gggcgatcctgatccaa	NA	2	ccattgagtctctgcacctat	52.0886987187866	0	R	0.976190476190476
MG742653	atcctgtttttcaaaacaaaggttcaaaaaacgaaataaagg	1	2069366	NA	species	Betonica hirsuta	Eukaryota	2759	Lamiaceae	4136	Betonica	694344	Betonica hirsuta	2069366	42	494	gggcgatcctgatccaa	NA	2	ccattgagtctctgcacctat	52.0886987187866	0	R	NA
MG742654	atcctgtttttcaaaacaaaggttcaaaaaacgaaataaagg	1	2069366	NA	species	Betonica hirsuta	Eukaryota	2759	Lamiaceae	4136	Betonica	694344	Betonica hirsuta	2069366	42	494	gggcgatcctgatccaa	NA	2	ccattgagtctctgcacctat	52.0886987187866	0	R	NA
MG744576	atcctttttttcgaaaacaaacaaagattcagaaagcgaaaataaaacaag	1	64478	NA	species	Actinidia arguta	Eukaryota	2759	Actinidiaceae	3623	Actinidia	3624	Actinidia arguta	64478	51	157611	gggcaatcctgagccaa	56.662854629192	0	ccattgagtctctgcacctatc	56.9926607053879	0	D	NA
MG748490	atcacgttttccgaaaacaaacaaaggttcagaaagcgaaaataaaaaag	1	316951	NA	species	Abrotanella caespitosa	Eukaryota	2759	Asteraceae	4210	Abrotanella	84584	Abrotanella caespitosa	316951	50	866	gggcaatcctgagccaa	56.662854629192	0	ccatcgagtctctgcacctatc	49.8619521804353	1	D	NA
MG748491	atcacgttttccgaaaacaaacaaaggttcagaaagcgaaaataaaaaag	1	316952	NA	species	Abrotanella fertilis	Eukaryota	2759	Asteraceae	4210	Abrotanella	84584	Abrotanella fertilis	316952	50	857	gggcaatcctgagccaa	56.662854629192	0	ccatcgagtctctgcacctatc	49.8619521804353	1	D	NA
MG748492	atcacgttttccgaaaacaaacaaaggttcagaaagcgaaaataaaaaag	1	316954	NA	species	Abrotanella inconspicua	Eukaryota	2759	Asteraceae	4210	Abrotanella	84584	Abrotanella inconspicua	316954	50	852	gggcaatcctgagccaa	56.662854629192	0	ccatcgagtctctgcacctatc	49.8619521804353	1	D	NA
MG748493	atcacgttttccgaaaacaaacaaaggttcagaaagcgaaaataaaaaag	1	316956	NA	species	Abrotanella linearis	Eukaryota	2759	Asteraceae	4210	Abrotanella	84584	Abrotanella linearis	316956	50	866	gggcaatcctgagccaa	56.662854629192	0	ccatcgagtctctgcacctatc	49.8619521804353	1	D	NA
MG748494	atcacgttttccgaaaacaaacaaaggttcagaaagcgaaaaaaaaag	1	118749	NA	species	Doronicum altaicum	Eukaryota	2759	Asteraceae	4210	Doronicum	98683	Doronicum altaicum	118749	48	855	gggcaatcctgagccaa	56.662854629192	0	ccatcgagtctctgcacctatc	49.8619521804353	1	D	NA
MG748495	atcacgttttccgaaaacaaacaaaggttcagaaagcgaaaaaaaaag	1	118749	NA	species	Doronicum altaicum	Eukaryota	2759	Asteraceae	4210	Doronicum	98683	Doronicum altaicum	118749	48	844	gggcaatcctgagccaa	56.662854629192	0	ccatcgagtctctgcacctatc	49.8619521804353	1	D	NA
MG748496	atcacgttttccgaaaacaaacaaaggttcagaaagcgaaaaaaaag	1	118751	NA	species	Doronicum austriacum	Eukaryota	2759	Asteraceae	4210	Doronicum	98683	Doronicum austriacum	118751	47	858	gggcaatcctgagccaa	56.662854629192	0	ccatcgagtctctgcacctatc	49.8619521804353	1	D	NA
MG748497	atcacgttttccgaaaacaaacaaaggttcagaaagcgaaaaaaaaag	1	118751	NA	species	Doronicum austriacum	Eukaryota	2759	Asteraceae	4210	Doronicum	98683	Doronicum austriacum	118751	48	832	gggcaatcctgagccaa	56.662854629192	0	ccatcgagtctctgcacctatc	49.8619521804353	1	D	NA
MG748498	atcacgttttccgaaaacaaacaaaggttcagaaagcgaaaaaaaaaag	1	118753	NA	species	Doronicum cacaliifolium	Eukaryota	2759	Asteraceae	4210	Doronicum	98683	Doronicum cacaliifolium	118753	49	838	gggcaatcctgagccaa	56.662854629192	0	ccatcgagactctgcacctatc	43.3964757126531	2	D	NA
MG748499	atcacgttttccgaaaacaaacaaaggttcagaaagcgaaaaaaaaag	1	118754	NA	species	Doronicum carpaticum	Eukaryota	2759	Asteraceae	4210	Doronicum	98683	Doronicum carpaticum	118754	48	855	gggcaatcctgagccaa	56.662854629192	0	ccatcgagtctctgcacctatc	49.8619521804353	1	D	NA
MG748500	atcacgttttccgaaaacaaacaaaggttcagaaagcgaaaaaaaa	1	2485811	4210	subspecies	Doronicum carpetanum subsp. carpetanum	Eukaryota	2759	Asteraceae	4210	Doronicum	98683	Doronicum carpetanum	118755	46	836	gggcaatcctgagccaa	56.662854629192	0	ccatcgagtctctgcacctatc	49.8619521804353	1	D	0.978723404255319
MG748501	atcacgttttccgaaaacaaacaaaggttcagaaagcgaaaaaaaaa	1	2485811	4210	subspecies	Doronicum carpetanum subsp. carpetanum	Eukaryota	2759	Asteraceae	4210	Doronicum	98683	Doronicum carpetanum	118755	47	824	gggcaatcctgagccaa	56.662854629192	0	ccatcgagtctctgcacctatc	49.8619521804353	1	D	1
MG748502	atcacgttttccgaaaacaaacaaaggttcagaaagcgaaaaaaaaa	1	2485811	4210	subspecies	Doronicum carpetanum subsp. carpetanum	Eukaryota	2759	Asteraceae	4210	Doronicum	98683	Doronicum carpetanum	118755	47	830	gggcaatcctgagccaa	56.662854629192	0	ccatcgagtctctgcacctatc	49.8619521804353	1	D	1
MG748503	atcacgttttccgaaaacaaacaaaggttcagaaagcgaaaaaaaag	1	1640519	NA	subspecies	Doronicum carpetanum subsp. diazii	Eukaryota	2759	Asteraceae	4210	Doronicum	98683	Doronicum carpetanum	118755	47	826	gggcaatcctgagccaa	56.662854629192	0	ccatcgagtctctgcacctatc	49.8619521804353	1	D	NA
MG748505	atcacgttttccgaaaacaaacaaaggttcagaaagcgaaaaaaaag	1	1640520	NA	subspecies	Doronicum carpetanum subsp. kuepferi	Eukaryota	2759	Asteraceae	4210	Doronicum	98683	Doronicum carpetanum	118755	47	861	gggcaatcctgagccaa	56.662854629192	0	ccatcgagtctctgcacctatc	49.8619521804353	1	D	NA
MG748506	atcacgttttccgaaaacaaacaaaggttcagaaagcgaaaaaaaaag	1	1640520	NA	subspecies	Doronicum carpetanum subsp. kuepferi	Eukaryota	2759	Asteraceae	4210	Doronicum	98683	Doronicum carpetanum	118755	48	830	gggcaatcctgagccaa	56.662854629192	0	ccatcgagtctctgcacctatc	49.8619521804353	1	D	NA
MG748507	atcacgttttccgaaaacaaacaaaggttcagaaagcgaaaaaaaag	1	1640520	NA	subspecies	Doronicum carpetanum subsp. kuepferi	Eukaryota	2759	Asteraceae	4210	Doronicum	98683	Doronicum carpetanum	118755	47	843	gggcaatcctgagccaa	56.662854629192	0	ccatcgagtctctgcacctatc	49.8619521804353	1	D	NA
MG748508	atcacgttttccgaaaacaaacaaaggttcagaaagcgaaaaaaaaa	1	1640521	4210	subspecies	Doronicum carpetanum subsp. pubescens	Eukaryota	2759	Asteraceae	4210	Doronicum	98683	Doronicum carpetanum	118755	47	829	gggcaatcctgagccaa	56.662854629192	0	ccatcgagtctctgcacctatc	49.8619521804353	1	D	1
MG748509	atcacgttttccgaaaacaaacaaaggttcagaaagcgaaaaaaaaa	1	1640521	4210	subspecies	Doronicum carpetanum subsp. pubescens	Eukaryota	2759	Asteraceae	4210	Doronicum	98683	Doronicum carpetanum	118755	47	832	gggcaatcctgagccaa	56.662854629192	0	ccatcgagtctctgcacctatc	49.8619521804353	1	D	1
MG748510	atcacgttttccgaaaacaaacaaaggttcagaaagcgaaaaaaaaa	1	1640521	4210	subspecies	Doronicum carpetanum subsp. pubescens	Eukaryota	2759	Asteraceae	4210	Doronicum	98683	Doronicum carpetanum	118755	47	826	gggcaatcctgagccaa	56.662854629192	0	ccatcgagtctctgcacctatc	49.8619521804353	1	D	1
MG748511	atcacgttttccgaaaacaaacaaaggttcagaaagcgaaaaaaaaa	1	1640521	4210	subspecies	Doronicum carpetanum subsp. pubescens	Eukaryota	2759	Asteraceae	4210	Doronicum	98683	Doronicum carpetanum	118755	47	837	gggcaatcctgagccaa	56.662854629192	0	ccatcgagtctctgcacctatc	49.8619521804353	1	D	1
MG748512	atcacgttttccgaaaacaaacaaaggttcagaaagcgaaaaaaaag	1	118756	NA	species	Doronicum cataractarum	Eukaryota	2759	Asteraceae	4210	Doronicum	98683	Doronicum cataractarum	118756	47	839	gggcaatcctgagccaa	56.662854629192	0	ccatcgagtctctgcacctatc	49.8619521804353	1	D	NA
MG748513	atcacgttttccgaaaacaaacaaaggttcagaaagcgaaaaaaaag	1	118756	NA	species	Doronicum cataractarum	Eukaryota	2759	Asteraceae	4210	Doronicum	98683	Doronicum cataractarum	118756	47	839	gggcaatcctgagccaa	56.662854629192	0	ccatcgagtctctgcacctatc	49.8619521804353	1	D	NA
MG748514	atcacgttttccgaaaacaaacaaaggttcagaaagcgaaaaaaaag	1	118757	NA	species	Doronicum clusii	Eukaryota	2759	Asteraceae	4210	Doronicum	98683	Doronicum clusii	118757	47	835	gggcaatcctgagccaa	56.662854629192	0	ccatcgagtctctgcacctatc	49.8619521804353	1	D	NA
MG748515	atcacgttttccgaaaacaaacaaaggttcagaaagcgaaaaaaaaag	1	118758	NA	species	Doronicum columnae	Eukaryota	2759	Asteraceae	4210	Doronicum	98683	Doronicum columnae	118758	48	838	gggcaatcctgagccaa	56.662854629192	0	ccatcgagtctctgcacctatc	49.8619521804353	1	D	NA
MG748516	atcacgttttccgaaaacaaacaaaggttcagaaagcgaaaaaaaag	1	118758	NA	species	Doronicum columnae	Eukaryota	2759	Asteraceae	4210	Doronicum	98683	Doronicum columnae	118758	47	829	gggcaatcctgagccaa	56.662854629192	0	ccatcgagtctctgcacctatc	49.8619521804353	1	D	NA
MG748517	atcacgttttccgaaaacaaacaaaggttcagaaagcgaaaaaaaaaaaag	1	118759	NA	species	Doronicum corsicum	Eukaryota	2759	Asteraceae	4210	Doronicum	98683	Doronicum corsicum	118759	51	826	gggcaatcctgagccaa	56.662854629192	0	ccatcgagtctctgcacctatc	49.8619521804353	1	D	NA
MG748518	atcacgttttccgaaaacaaacaaaggttcagaaagcgaaaaaaaaag	1	118760	NA	species	Doronicum dolichotrichum	Eukaryota	2759	Asteraceae	4210	Doronicum	98683	Doronicum dolichotrichum	118760	48	419	gggcaatcctgagccaa	56.662854629192	0	ccatcgagtctctgcacctatc	49.8619521804353	1	D	NA
MG748520	atcacgttttccgaaaacaaacaaaggttcagaaagcgaaaaaaaaag	1	118761	NA	species	Doronicum falconeri	Eukaryota	2759	Asteraceae	4210	Doronicum	98683	Doronicum falconeri	118761	48	865	gggcaatcctgagccaa	56.662854629192	0	ccatcgagtctctgcacctatc	49.8619521804353	1	D	NA
MG748521	atcacgttttccgaaaacaaacaaaggttcagaaagcgaaaaaaaaag	1	118761	NA	species	Doronicum falconeri	Eukaryota	2759	Asteraceae	4210	Doronicum	98683	Doronicum falconeri	118761	48	825	gggcaatcctgagccaa	56.662854629192	0	ccatcgagtctctgcacctatc	49.8619521804353	1	D	NA
MG748522	atcacgttttccgaaaacaaacaaaggttcagaaagcgaaaaaaaaag	1	118761	NA	species	Doronicum falconeri	Eukaryota	2759	Asteraceae	4210	Doronicum	98683	Doronicum falconeri	118761	48	862	gggcaatcctgagccaa	56.662854629192	0	ccatcgagtctctgcacctatc	49.8619521804353	1	D	NA
MG748523	atcacgttttccgaaaacaaacaaaggttcagaaagcgaaaaaaaag	1	1628824	NA	subspecies	Doronicum glaciale subsp. glaciale	Eukaryota	2759	Asteraceae	4210	Doronicum	98683	Doronicum glaciale	118762	47	849	gggcaatcctgagccaa	56.662854629192	0	ccatcgagtctctgcacctatc	49.8619521804353	1	D	NA
MG748524	atcacgttttccgaaaacaaacaaaggttcagaaagcgaaaaaaaag	1	1628823	NA	subspecies	Doronicum glaciale subsp. calcareum	Eukaryota	2759	Asteraceae	4210	Doronicum	98683	Doronicum glaciale	118762	47	836	gggcaatcctgagccaa	56.662854629192	0	ccatcgagtctctgcacctatc	49.8619521804353	1	D	NA
MG748525	atcacgttttccgaaaacaaacaaaggttcagaaagcgaaaaaaaaag	1	118763	NA	species	Doronicum grandiflorum	Eukaryota	2759	Asteraceae	4210	Doronicum	98683	Doronicum grandiflorum	118763	48	838	gggcaatcctgagccaa	56.662854629192	0	ccatcgagtctctgcacctatc	49.8619521804353	1	D	NA
MG748526	atcacgttttccgaaaacaaacaaaggttcagaaagcgaaaaaaaag	1	118763	NA	species	Doronicum grandiflorum	Eukaryota	2759	Asteraceae	4210	Doronicum	98683	Doronicum grandiflorum	118763	47	844	gggcaatcctgagccaa	56.662854629192	0	ccatcgagtctctgcacctatc	49.8619521804353	1	D	NA
MG748527	atcacgttttccgaaaacaaacaaaggttcagaaagcgaaaaaaaaag	1	118765	NA	species	Doronicum hungaricum	Eukaryota	2759	Asteraceae	4210	Doronicum	98683	Doronicum hungaricum	118765	48	786	gggcaatcctgagccaa	56.662854629192	0	ccatcgagtctctgcacctatc	49.8619521804353	1	D	NA
MG748528	atcacgttttccgaaaacaaacaaaggttcagaaagcgaaaaaaaaag	1	118765	NA	species	Doronicum hungaricum	Eukaryota	2759	Asteraceae	4210	Doronicum	98683	Doronicum hungaricum	118765	48	823	gggcaatcctgagccaa	56.662854629192	0	ccatcgagtctctgcacctatc	49.8619521804353	1	D	NA
MG748529	atcacgttttccgaaaacaaacaaaggttcagaaagcgaaaaaaaaag	1	118773	NA	species	Doronicum kamaonense	Eukaryota	2759	Asteraceae	4210	Doronicum	98683	Doronicum kamaonense	118773	48	830	gggcaatcctgagccaa	56.662854629192	0	ccatcgagtctctgcacctatc	49.8619521804353	1	D	NA
MG748530	atcacgttttccgaaaacaaacaaaggttcagaaagcgaaaaaaaaag	1	2485813	NA	subspecies	Doronicum macrophyllum subsp. macrophyllum	Eukaryota	2759	Asteraceae	4210	Doronicum	98683	Doronicum macrophyllum	118766	48	826	gggcaatcctgagccaa	56.662854629192	0	ccatcgagtctctgcacctatc	49.8619521804353	1	D	NA
MG748531	atcacgttttccgaaaacaaacaaaggttcagaaagcgaaaaaaaaag	1	118768	NA	species	Doronicum oblongifolium	Eukaryota	2759	Asteraceae	4210	Doronicum	98683	Doronicum oblongifolium	118768	48	847	gggcaatcctgagccaa	56.662854629192	0	ccatcgagtctctgcacctatc	49.8619521804353	1	D	NA
MG748532	atcacgttttccgaaaacaaacaaaggttcagaaagcgaaaaaaaaag	1	118769	NA	species	Doronicum orientale	Eukaryota	2759	Asteraceae	4210	Doronicum	98683	Doronicum orientale	118769	48	838	gggcaatcctgagccaa	56.662854629192	0	ccatcgagtctctgcacctatc	49.8619521804353	1	D	NA
MG748533	atcacgttttccgaaaacaaacaaaggttcagaaagcgaaaaaaaaag	1	118769	NA	species	Doronicum orientale	Eukaryota	2759	Asteraceae	4210	Doronicum	98683	Doronicum orientale	118769	48	854	gggcaatcctgagccaa	56.662854629192	0	ccatcgagtctctgcacctatc	49.8619521804353	1	D	NA
MG748534	atcacgttttccgaaaacaaacaaaggttcagaaagcgaaaaaaaaaag	1	118769	NA	species	Doronicum orientale	Eukaryota	2759	Asteraceae	4210	Doronicum	98683	Doronicum orientale	118769	49	856	gggcaatcctgagccaa	56.662854629192	0	ccatcgagtctctgcacctatc	49.8619521804353	1	D	NA
MG748535	atcacgttttccgaaaacaaacaaaggttcagaaagcgaaaaaaaaag	1	118770	NA	species	Doronicum pardalianches	Eukaryota	2759	Asteraceae	4210	Doronicum	98683	Doronicum pardalianches	118770	48	815	gggcaatcctgagccaa	56.662854629192	0	ccatcgagtctctgcacctatc	49.8619521804353	1	D	NA
MG748536	atcacgttttccgaaaacaaacaaaggttcagaaagcgaaaaaaaaag	1	118770	NA	species	Doronicum pardalianches	Eukaryota	2759	Asteraceae	4210	Doronicum	98683	Doronicum pardalianches	118770	48	832	gggcaatcctgagccaa	56.662854629192	0	ccatcgagtctctgcacctatc	49.8619521804353	1	D	NA
MG748538	atcacgttttccgaaaacaaacaaaggttcagaaagcgaaaaaaaaa	1	118772	4210	species	Doronicum reticulatum	Eukaryota	2759	Asteraceae	4210	Doronicum	98683	Doronicum reticulatum	118772	47	837	gggcaatcctgagccaa	56.662854629192	0	ccatcgagtctctgcacctatc	49.8619521804353	1	D	1
MG748539	atcacgttttccgaaaacaaacaaaggttcagaaagcgaaaaaaaaaag	1	118772	NA	species	Doronicum reticulatum	Eukaryota	2759	Asteraceae	4210	Doronicum	98683	Doronicum reticulatum	118772	49	835	gggcaatcctgagccaa	56.662854629192	0	ccatcgagtctctgcacctatc	49.8619521804353	1	D	NA
MG748540	atcacgttttccgaaaacaaacaaaggttcagaaagcgaaaaaaaag	1	1628825	NA	species	Doronicum stiriacum	Eukaryota	2759	Asteraceae	4210	Doronicum	98683	Doronicum stiriacum	1628825	47	854	gggcaatcctgagccaa	56.662854629192	0	ccatcgagtctctgcacctatc	49.8619521804353	1	D	NA
MG748541	atcacgttttccgaaaacaaacaaaggttcagaaagcgaaaaaaaaag	1	1628825	NA	species	Doronicum stiriacum	Eukaryota	2759	Asteraceae	4210	Doronicum	98683	Doronicum stiriacum	1628825	48	831	gggcaatcctgagccaa	56.662854629192	0	ccatcgagtctctgcacctatc	49.8619521804353	1	D	NA
MG748542	atcacgttttccgaaaacaaacaaaggttcagaaagggaaaaaaaaagg	1	1628825	1628825	species	Doronicum stiriacum	Eukaryota	2759	Asteraceae	4210	Doronicum	98683	Doronicum stiriacum	1628825	49	863	gggcaatcctgagccaa	56.662854629192	0	ccatcgagtctctgcacctatc	49.8619521804353	1	D	1
MG748695	atcacgttttccgaaaacaaacaaaggttcaaaaagcgaaaagaaaaaaaa	1	466072	91882	species	Leucanthemella linearis	Eukaryota	2759	Asteraceae	4210	Leucanthemella	99069	Leucanthemella linearis	466072	51	151401	gggcaatcctgagccaa	56.662854629192	0	ccatcgagtctctgcacctatc	49.8619521804353	1	D	0.980392156862745
MG752972	atctttgtttcgagagaaaaaacgatggaaaatgagaataaaaaggg	1	331189	NA	species	Pelatantheria scolopendrifolia	Eukaryota	2759	Orchidaceae	4747	Pelatantheria	331226	Pelatantheria scolopendrifolia	331189	47	146971	gggcaatcctgagccaa	56.662854629192	0	ccattgagtctctgcacctatc	56.9926607053879	0	D	NA
MG752973	atctttgtttcgagagaaaaaacgatggaaaatgagaataaaaaggg	1	331189	NA	species	Pelatantheria scolopendrifolia	Eukaryota	2759	Orchidaceae	4747	Pelatantheria	331226	Pelatantheria scolopendrifolia	331189	47	146848	gggcaatcctgagccaa	56.662854629192	0	ccattgagtctctgcacctatc	56.9926607053879	0	D	NA
MG752993	atcacgttttccgaaaacaaacaaaggttcagaaagcgaaaagaaaaaag	1	2067382	NA	species	Acilepidopsis echitifolia	Eukaryota	2759	Asteraceae	4210	Acilepidopsis	2067370	Acilepidopsis echitifolia	2067382	50	813	gggcaatcctgagccaa	56.662854629192	0	ccatcgagtctctgcacctatc	49.8619521804353	1	D	NA
MG752994	atcacgttttccgaaaacaaacaaaggttcagaaagcgaaaatcaaaaag	1	1075376	1437183	species	Acilepis silhetensis	Eukaryota	2759	Asteraceae	4210	Acilepis	1075342	Acilepis silhetensis	1075376	50	801	gggcaatcctgagccaa	56.662854629192	0	ccatcgagtctctgcacctatc	49.8619521804353	1	D	1
MG752995	atcacgttttccgaaaacaaacaaaggttcagaaagcgaaaagaaaaaag	1	434621	NA	species	Albertinia brasiliensis	Eukaryota	2759	Asteraceae	4210	Albertinia	434620	Albertinia brasiliensis	434621	50	807	gggcaatcctgagccaa	56.662854629192	0	ccatcgagtctctgcacctatc	49.8619521804353	1	D	NA
MG752996	atcacgttttccgaaaacaaacaaaggttcagaaagcgaaaagaaaaaag	1	1548322	NA	species	Blanchetia heterotricha	Eukaryota	2759	Asteraceae	4210	Blanchetia	1548321	Blanchetia heterotricha	1548322	50	796	gggcaatcctgagccaa	56.662854629192	0	ccatcgagtctctgcacctatc	49.8619521804353	1	D	NA
MG752997	atcacgttttccgaaaacaaacaaaggttcagaaagcgcaaagaaaaaag	1	1548324	NA	species	Chresta exsucca	Eukaryota	2759	Asteraceae	4210	Chresta	434638	Chresta exsucca	1548324	50	807	gggcaatcctgagccaa	56.662854629192	0	ccatcgagtctctgcacctatc	49.8619521804353	1	D	NA
MG752998	atcacgttttccgaaaacaaacaaaggttcagaaagcgcaaagaaaaaag	1	1548327	NA	species	Chresta plantaginifolia	Eukaryota	2759	Asteraceae	4210	Chresta	434638	Chresta plantaginifolia	1548327	50	807	gggcaatcctgagccaa	56.662854629192	0	ccatcgagtctctgcacctatc	49.8619521804353	1	D	NA
MG752999	atcacgttttccgaaaacaaacaaaggttcagaaagcgaaaagaaaaaag	1	211152	NA	species	Chrysolaena flexuosa	Eukaryota	2759	Asteraceae	4210	Chrysolaena	434619	Chrysolaena flexuosa	211152	50	813	gggcaatcctgagccaa	56.662854629192	0	ccatcgagtctctgcacctatc	49.8619521804353	1	D	NA
MG753000	atcacgttttccgaaaacaaacaaaggttcagaaagcgaaaagaaaaaag	1	211152	NA	species	Chrysolaena flexuosa	Eukaryota	2759	Asteraceae	4210	Chrysolaena	434619	Chrysolaena flexuosa	211152	50	813	gggcaatcctgagccaa	56.662854629192	0	ccatcgagtctctgcacctatc	49.8619521804353	1	D	NA
MG753001	atcacgttttccgaaaacaaacaaaggttcagaaagcgaaaagaaaaaag	1	2067293	NA	species	Chrysolaena herbacea	Eukaryota	2759	Asteraceae	4210	Chrysolaena	434619	Chrysolaena herbacea	2067293	50	812	gggcaatcctgagccaa	56.662854629192	0	ccatcgagtctctgcacctatc	49.8619521804353	1	D	NA
MG753002	atcacgttttccgaaaacaaacaaaggttcagaaagcgaaaagaaaaaag	1	434640	NA	species	Chrysolaena platensis	Eukaryota	2759	Asteraceae	4210	Chrysolaena	434619	Chrysolaena platensis	434640	50	813	gggcaatcctgagccaa	56.662854629192	0	ccatcgagtctctgcacctatc	49.8619521804353	1	D	NA
MG753003	atcacgttttccgaaaacaaacaaaggttcagaaagcgaaaagaaaaaag	1	434640	NA	species	Chrysolaena platensis	Eukaryota	2759	Asteraceae	4210	Chrysolaena	434619	Chrysolaena platensis	434640	50	813	gggcaatcctgagccaa	56.662854629192	0	ccatcgagtctctgcacctatc	49.8619521804353	1	D	NA
MG753004	atcacgttttccgaaaacaaacaaaggttcagaaagcgaaaagaaaaaag	1	434640	NA	species	Chrysolaena platensis	Eukaryota	2759	Asteraceae	4210	Chrysolaena	434619	Chrysolaena platensis	434640	50	806	gggcaatcctgagccaa	56.662854629192	0	ccatcgagtctctgcacctatc	49.8619521804353	1	D	NA
MG753005	atcacgttttccgaaaacaaacaaaggttcagaaagcgaaaagaaaaaag	1	2067294	NA	species	Chrysolaena propinqua	Eukaryota	2759	Asteraceae	4210	Chrysolaena	434619	Chrysolaena propinqua	2067294	50	807	gggcaatcctgagccaa	56.662854629192	0	ccatcgagtctctgcacctatc	49.8619521804353	1	D	NA
MG753006	atcacgttttccgaaaacaaacaaaggttcagaaagcgaaaagaaaaaag	1	2067359	NA	species	Chrysolaena simplex	Eukaryota	2759	Asteraceae	4210	Chrysolaena	434619	Chrysolaena simplex	2067359	50	807	gggcaatcctgagccaa	56.662854629192	0	ccatcgagtctctgcacctatc	49.8619521804353	1	D	NA
MG753007	atcacgttttccgaaaacaaacaaaggttcagaaagcgcaaagaaaaaag	1	1548331	NA	species	Chresta speciosa	Eukaryota	2759	Asteraceae	4210	Chresta	434638	Chresta speciosa	1548331	50	807	gggcaatcctgagccaa	56.662854629192	0	ccatcgagtctctgcacctatc	49.8619521804353	1	D	NA
MG753008	atcacgttttccgaaaacaaacaaaggttcagaaagcgaaaagaaaaaag	1	2067270	NA	species	Critoniopsis bogotana	Eukaryota	2759	Asteraceae	4210	Critoniopsis	434641	Critoniopsis bogotana	2067270	50	813	gggcaatcctgagccaa	56.662854629192	0	ccatcgagtctctgcacctatc	49.8619521804353	1	D	NA
MG753009	atcacgttttccgaaaacaaacaaaggttcagaaagcgaaaagaaaaaag	1	2067332	NA	species	Critoniopsis boliviana	Eukaryota	2759	Asteraceae	4210	Critoniopsis	434641	Critoniopsis boliviana	2067332	50	770	agggcaacctgagccaa	28.6468075012082	4	ccatcgagtctctgcacctatc	49.8619521804353	1	D	NA
MG753010	atcacgttttccgaaaacaaacaaaggttcagaaagcgaaaagaaaaaag	1	2067332	NA	species	Critoniopsis boliviana	Eukaryota	2759	Asteraceae	4210	Critoniopsis	434641	Critoniopsis boliviana	2067332	50	807	gggcaatcctgagccaa	56.662854629192	0	ccatcgagtctctgcacctatc	49.8619521804353	1	D	NA
MG753011	atcacgttttccgaaaacaaacaaaggttcagaaagcgaaaagaaaaaag	1	2067332	NA	species	Critoniopsis boliviana	Eukaryota	2759	Asteraceae	4210	Critoniopsis	434641	Critoniopsis boliviana	2067332	50	807	gggcaatcctgagccaa	56.662854629192	0	ccatcgagtctctgcacctatc	49.8619521804353	1	D	NA
MG753012	atcacgttttccgaaaacaaacaaaggttcagaaagcgaaaagaaaaaag	1	2067271	NA	species	Critoniopsis brachystephana	Eukaryota	2759	Asteraceae	4210	Critoniopsis	434641	Critoniopsis brachystephana	2067271	50	771	gggcaatcctgagccaa	56.662854629192	0	ccatcgagtctctgcacctatc	49.8619521804353	1	D	NA
MG753013	atcacgttttccgaaaacaaacaaaggttcagaaagcgaaaagaaaaaag	1	2067347	NA	species	Critoniopsis cajamarcensis	Eukaryota	2759	Asteraceae	4210	Critoniopsis	434641	Critoniopsis cajamarcensis	2067347	50	807	gggcaatcctgagccaa	56.662854629192	0	ccatcgagtctctgcacctatc	49.8619521804353	1	D	NA
MG753014	atcacgttttccgaaaacaaacaaaggttcagaaagcgaaaagaaaaaag	1	2067272	NA	species	Critoniopsis elbertiana	Eukaryota	2759	Asteraceae	4210	Critoniopsis	434641	Critoniopsis elbertiana	2067272	50	807	gggcaatcctgagccaa	56.662854629192	0	ccatcgagtctctgcacctatc	49.8619521804353	1	D	NA
MG753015	atcacgttttccgaaaacaaacaaaggttcagaaagcgaaaagaaaaaag	1	2067272	NA	species	Critoniopsis elbertiana	Eukaryota	2759	Asteraceae	4210	Critoniopsis	434641	Critoniopsis elbertiana	2067272	50	806	gggcaatcctgagccaa	56.662854629192	0	ccatcgagtctctgcacctatc	49.8619521804353	1	D	NA
MG753016	atcacgttttccgaaaacaaacaaaggttcagaaagcgaaaagaaaaacg	1	485826	NA	species	Critoniopsis floribunda	Eukaryota	2759	Asteraceae	4210	Critoniopsis	434641	Critoniopsis floribunda	485826	50	800	gggcaatcctgagccaa	56.662854629192	0	ccatcgagtctctgcacctatc	49.8619521804353	1	D	NA
MG753017	atcacgttttccgaaaacaaacaaaggttcagaaagcgaaaagaaaaaag	1	485826	NA	species	Critoniopsis floribunda	Eukaryota	2759	Asteraceae	4210	Critoniopsis	434641	Critoniopsis floribunda	485826	50	798	gggcaatcctgagccaa	56.662854629192	0	ccatcgagtctctgcacctatc	49.8619521804353	1	D	NA
MG753018	atcacgttttccgaaaacaaacaaaggttcagaaagcgaaaagaaaaaag	1	2067360	NA	varietas	Critoniopsis floribunda var. sevillana	Eukaryota	2759	Asteraceae	4210	Critoniopsis	434641	Critoniopsis floribunda	485826	50	807	gggcaatcctgagccaa	56.662854629192	0	ccatcgagtctctgcacctatc	49.8619521804353	1	D	NA
MG753019	atcacgttttccgaaaacaaacaaaggttcagaaagcgaaaagaaaaaag	1	2067334	NA	species	Critoniopsis jubifera	Eukaryota	2759	Asteraceae	4210	Critoniopsis	434641	Critoniopsis jubifera	2067334	50	807	gggcaatcctgagccaa	56.662854629192	0	ccatcgagtctctgcacctatc	49.8619521804353	1	D	NA
MG753020	atcacgttttccgaaaacaaacaaaggttcagaaagcgaaaagaaaaaag	1	2067273	NA	species	Critoniopsis mucida	Eukaryota	2759	Asteraceae	4210	Critoniopsis	434641	Critoniopsis mucida	2067273	50	782	gggcaatcctgagccaa	56.662854629192	0	ccatcgagtctctgcacctatc	49.8619521804353	1	D	NA
MG753021	atcacgttttccgaaaacaaacaaaggttcagaaagcgaaaataaaaaag	1	2067274	NA	species	Critoniopsis occidentalis	Eukaryota	2759	Asteraceae	4210	Critoniopsis	434641	Critoniopsis occidentalis	2067274	50	807	gggcaatcctgagccaa	56.662854629192	0	ccatcgagtctctgcacctatc	49.8619521804353	1	D	NA
MG753022	atcacgttttccgaaaacaaacaaaggttcagaaagcgaaaagaaaaaag	1	2067275	NA	species	Critoniopsis pycnantha	Eukaryota	2759	Asteraceae	4210	Critoniopsis	434641	Critoniopsis pycnantha	2067275	50	764	gggcaatcctgagccaa	56.662854629192	0	ccatcgagtctctgcacctatc	49.8619521804353	1	D	NA
MG753023	atcacgttttccgaaaacaaacaaaggttcagaaagcgaaaagaaaaaag	1	2067348	NA	species	Critoniopsis sagasteguii	Eukaryota	2759	Asteraceae	4210	Critoniopsis	434641	Critoniopsis sagasteguii	2067348	50	807	gggcaatcctgagccaa	56.662854629192	0	ccatcgagtctctgcacctatc	49.8619521804353	1	D	NA
MG753024	atcacgttttccgaaaacaaacaaaggttcagaaagcgaaaagaaaaaag	1	211150	NA	species	Critoniopsis sodiroi	Eukaryota	2759	Asteraceae	4210	Critoniopsis	434641	Critoniopsis sodiroi	211150	50	806	gggcaatcctgagccaa	56.662854629192	0	ccatcgagtctctgcacctatc	49.8619521804353	1	D	NA
MG753025	atcacgttttccgaaaacaaacaaaggttcagaaagcgaaaagaaaaaag	1	2507187	NA	species	Critoniopsis sp. RW-2019	Eukaryota	2759	Asteraceae	4210	Critoniopsis	434641	Critoniopsis sp. RW-2019	2507187	50	807	gggcaatcctgagccaa	56.662854629192	0	ccatcgagtctctgcacctatc	49.8619521804353	1	D	NA
MG753026	atcacgttttccgaaaacaaacaaaggttcagaaagcgaaaagaaaaaag	1	2067785	NA	species	Critoniopsis sp. Monteagudo et al. 13150	Eukaryota	2759	Asteraceae	4210	Critoniopsis	434641	Critoniopsis sp. Monteagudo et al. 13150	2067785	50	807	gggcaatcctgagccaa	56.662854629192	0	ccatcgagtctctgcacctatc	49.8619521804353	1	D	NA
MG753027	atcacgttttccgaaaacaaacaaaggttcagaaagcgaaaagaaaaaag	1	2067786	NA	species	Critoniopsis sp. Rojas Pena et al. 3205	Eukaryota	2759	Asteraceae	4210	Critoniopsis	434641	Critoniopsis sp. Rojas Pena et al. 3205	2067786	50	756	gggcaatcctgagccaa	56.662854629192	0	ccatcgagtctctgcacctatc	49.8619521804353	1	D	NA
MG753029	atcacgttttccgaaaacaaacaaaggttcagaaagcgaaaagaaaaaag	1	2067277	NA	species	Critoniopsis tungurahuae	Eukaryota	2759	Asteraceae	4210	Critoniopsis	434641	Critoniopsis tungurahuae	2067277	50	807	gggcaatcctgagccaa	56.662854629192	0	ccatcgagtctctgcacctatc	49.8619521804353	1	D	NA
MG753030	atcacgttttccgaaaacaaacaaaggttcagaaagcgaaaagaaaaaag	1	2067333	NA	species	Critoniopsis yungasensis	Eukaryota	2759	Asteraceae	4210	Critoniopsis	434641	Critoniopsis yungasensis	2067333	50	807	gggcaatcctgagccaa	56.662854629192	0	ccatcgagtctctgcacctatc	49.8619521804353	1	D	NA
MG753031	atcacgttttccgaaaacaaacaaaggttcagaaagcgaaaagaaaaaag	1	2067381	NA	species	Cuatrecasanthus flexipappus	Eukaryota	2759	Asteraceae	4210	Cuatrecasanthus	2067369	Cuatrecasanthus flexipappus	2067381	50	787	gggcaatcctgagccaa	56.662854629192	0	ccatcgagtctctgcacctatc	49.8619521804353	1	D	NA
MG753032	atcacgttttccgaaaacaaacaaaggttcagaaagcgaaaagaaaaaag	1	211151	NA	species	Cyanthillium cinereum	Eukaryota	2759	Asteraceae	4210	Cyanthillium	434644	Cyanthillium cinereum	211151	50	805	gggcaatcctgagccaa	56.662854629192	0	ccatcgagtctctgcacctatc	49.8619521804353	1	D	NA
MG753033	atcacgttttccgaaaacaagggttcagaaagcgaaaagaaaaaag	1	1548335	102819	species	Cyrtocymura harleyi	Eukaryota	2759	Asteraceae	4210	Cyrtocymura	1130878	Cyrtocymura harleyi	1548335	46	803	gggcaatcctgagccaa	56.662854629192	0	ccatcgagtctctgcacctatc	49.8619521804353	1	D	1
MG753034	atcacgttttccgaaaacaaacaaaggttcagaaagcgaaaagaaaaaag	1	2067385	NA	species	Dasyanthina palustris	Eukaryota	2759	Asteraceae	4210	Dasyanthina	2067372	Dasyanthina palustris	2067385	50	800	gggcaatcctgagccaa	56.662854629192	0	ccatcgagtctctgcacctatc	49.8619521804353	1	D	NA
MG753035	atcacgttttccgaaaacaaacaaaggttcagaaagcgaaaatcaaaaag	1	434648	1437183	species	Distephanus polygalifolius	Eukaryota	2759	Asteraceae	4210	Distephanus	434647	Distephanus polygalifolius	434648	50	801	gggcaatcctgagccaa	56.662854629192	0	ccatcgagtctctgcacctatc	49.8619521804353	1	D	1
MG753036	atcacgttttccgaaaacaaacaaaggttcagaaagcgaaaatcaaaaag	1	2067264	1437183	species	Distephanus trinervis	Eukaryota	2759	Asteraceae	4210	Distephanus	434647	Distephanus trinervis	2067264	50	801	gggcaatcctgagccaa	56.662854629192	0	ccatcgagtctctgcacctatc	49.8619521804353	1	D	1
MG753037	atcacgttttccgaaaacaaacaaaggttcagaaagcgaaaagaaaaaag	1	434650	NA	species	Eirmocephala brachiata	Eukaryota	2759	Asteraceae	4210	Eirmocephala	434649	Eirmocephala brachiata	434650	50	804	gggcaatcctgagccaa	56.662854629192	0	ccatcgagtctctgcacctatc	49.8619521804353	1	D	NA
MG753038	atcacgttttccgaaaacaaacaaaggttcagaaagcgaaaagaaaaaag	1	1548340	NA	species	Elephantopus biflorus	Eukaryota	2759	Asteraceae	4210	Elephantopus	318056	Elephantopus biflorus	1548340	50	808	gggcaatcctgagccaa	56.662854629192	0	ccatcgagtctctgcacctatc	49.8619521804353	1	D	NA
MG753039	atcacgttttccgaaaacaaacaaaggttcagaaagcgaaaagaaaaaag	1	1548340	NA	species	Elephantopus biflorus	Eukaryota	2759	Asteraceae	4210	Elephantopus	318056	Elephantopus biflorus	1548340	50	808	gggcaatcctgagccaa	56.662854629192	0	ccatcgagtctctgcacctatc	49.8619521804353	1	D	NA
MG753040	atcacgttttccgaaaacaaacaaaggttcagaaagcgaaaagaaaaaag	1	1548341	NA	species	Elephantopus micropappus	Eukaryota	2759	Asteraceae	4210	Elephantopus	318056	Elephantopus micropappus	1548341	50	804	gggcaatcctgagccaa	56.662854629192	0	ccatcgagtctctgcacctatc	49.8619521804353	1	D	NA
MG753041	atcacgttttccgaaaacaaacaaaggttcagaaagcgaaaagaaaaaag	1	2067269	NA	species	Elephantopus senegalensis	Eukaryota	2759	Asteraceae	4210	Elephantopus	318056	Elephantopus senegalensis	2067269	50	818	gggcaatcctgagccaa	56.662854629192	0	ccatcgagtctctgcacctatc	49.8619521804353	1	D	NA
MG753042	atcacgttttccgaaaacaaacaaaggttcagaaagcgaaaagaaaaaag	1	2067787	NA	species	Elephantopus sp. Harter 2276	Eukaryota	2759	Asteraceae	4210	Elephantopus	318056	Elephantopus sp. Harter 2276	2067787	50	816	gggcaatcctgagccaa	56.662854629192	0	ccatcgagtctctgcacctatc	49.8619521804353	1	D	NA
MG753043	atcacgttttccgaaaacaaacaaaggttcagaaagcgaaaagaaaaaag	1	2067339	NA	species	Eremanthus rondoniensis	Eukaryota	2759	Asteraceae	4210	Eremanthus	434654	Eremanthus rondoniensis	2067339	50	806	gggcaatcctgagccaa	56.662854629192	0	ccatcgagtctctgcacctatc	49.8619521804353	1	D	NA
MG753044	atcacgttttccgaaaacaaacaaaggttcagaaagcgaaaagaaaaaag	1	2067788	NA	species	Eremanthus sp. Hun OAX-726	Eukaryota	2759	Asteraceae	4210	Eremanthus	434654	Eremanthus sp. Hun OAX-726	2067788	50	656	gggcaatcctgagccaa	56.662854629192	0	ccatcgagtctctgcacctatc	49.8619521804353	1	D	NA
MG753045	atcacgttttccgaaaacaaacaaaggttcagaaagcgaaaagaaaaaag	1	2070499	NA	species	Critoniopsis autumnalis	Eukaryota	2759	Asteraceae	4210	Critoniopsis	434641	Critoniopsis autumnalis	2070499	50	656	gggcaatcctgagccaa	56.662854629192	0	ccatcgagtctctgcacctatc	49.8619521804353	1	D	NA
MG753046	atcacgttttccgaaaacaaacaaaggttcagaaagcgaaaagaaaaaag	1	2067356	NA	species	Eremosis barbinervis	Eukaryota	2759	Asteraceae	4210	Eremosis	434656	Eremosis barbinervis	2067356	50	656	gggcaatcctgagccaa	56.662854629192	0	ccatcgagtctctgcacctatc	49.8619521804353	1	D	NA
MG753047	atcacgttttccgaaaacaaacaaaggttcagaaagcgaaaagaaaaaag	1	2067356	NA	species	Eremosis barbinervis	Eukaryota	2759	Asteraceae	4210	Eremosis	434656	Eremosis barbinervis	2067356	50	656	gggcaatcctgagccaa	56.662854629192	0	ccatcgagtctctgcacctatc	49.8619521804353	1	D	NA
MG753048	atcacgttttccgaaaacaaacaaaggttcagaaagcgaaaagaaaaaag	1	2067352	NA	species	Eremosis foliosa	Eukaryota	2759	Asteraceae	4210	Eremosis	434656	Eremosis foliosa	2067352	50	656	gggcaatcctgagccaa	56.662854629192	0	ccatcgagtctctgcacctatc	49.8619521804353	1	D	NA
MG753049	atcacgttttccgaaaacaaacaaaggttcagaaagcgaaaagaaaaaag	1	2067352	NA	species	Eremosis foliosa	Eukaryota	2759	Asteraceae	4210	Eremosis	434656	Eremosis foliosa	2067352	50	656	gggcaatcctgagccaa	56.662854629192	0	ccatcgagtctctgcacctatc	49.8619521804353	1	D	NA
MG753050	atcacgttttccgaaaacaaacaaaggttcagaaagcgaaaagaaaaaag	1	2067336	NA	species	Eremosis heydeana	Eukaryota	2759	Asteraceae	4210	Eremosis	434656	Eremosis heydeana	2067336	50	649	gggcaatcctgagccaa	56.662854629192	0	ccatcgagtctctgcacctatc	49.8619521804353	1	D	NA
MG753051	atcacgttttccgaaaacaaacaaaggttcagaaagcgaaaagaaaaaag	1	2067337	NA	species	Eremosis leiocarpa	Eukaryota	2759	Asteraceae	4210	Eremosis	434656	Eremosis leiocarpa	2067337	50	646	gggcaatcctgagccaa	56.662854629192	0	ccatcgagtctctgcacctatc	49.8619521804353	1	D	NA
MG753052	atcacgttttccgaaaacaaacaaaggttcagaaagcgaaaagaaaaaag	1	2067337	NA	species	Eremosis leiocarpa	Eukaryota	2759	Asteraceae	4210	Eremosis	434656	Eremosis leiocarpa	2067337	50	656	gggcaatcctgagccaa	56.662854629192	0	ccatcgagtctctgcacctatc	49.8619521804353	1	D	NA
MG753053	atcacgttttccgaaaacaaacaaaggttcagaaagcgaaaagaaaaaag	1	2067337	NA	species	Eremosis leiocarpa	Eukaryota	2759	Asteraceae	4210	Eremosis	434656	Eremosis leiocarpa	2067337	50	656	gggcaatcctgagccaa	56.662854629192	0	ccatcgagtctctgcacctatc	49.8619521804353	1	D	NA
MG753054	atcacgttttccgaaaacaaacaaaggttcagaaagcgaaaagaaaaaag	1	2507243	NA	species	Critoniopsis macphersonii	Eukaryota	2759	Asteraceae	4210	Critoniopsis	434641	Critoniopsis macphersonii	2507243	50	656	gggcaatcctgagccaa	56.662854629192	0	ccatcgagtctctgcacctatc	49.8619521804353	1	D	NA
MG753055	atcacgttttccgaaaacaaacaaaggttcagaaagcgaaaagaaaaaag	1	2067362	NA	species	Eremosis macvaughii	Eukaryota	2759	Asteraceae	4210	Eremosis	434656	Eremosis macvaughii	2067362	50	656	gggcaatcctgagccaa	56.662854629192	0	ccatcgagtctctgcacctatc	49.8619521804353	1	D	NA
MG753056	atcacgttttccgaaaacaaacaaaggttcagaaagcgaaaagaaaaaag	1	2067353	NA	species	Eremosis pallens	Eukaryota	2759	Asteraceae	4210	Eremosis	434656	Eremosis pallens	2067353	50	656	gggcaatcctgagccaa	56.662854629192	0	ccatcgagtctctgcacctatc	49.8619521804353	1	D	NA
MG753057	atcacgttttccgaaaacaaacaaaggttcagaaagcgaaaagaaaaaag	1	2067342	NA	species	Eremosis salicifolia	Eukaryota	2759	Asteraceae	4210	Eremosis	434656	Eremosis salicifolia	2067342	50	656	gggcaatcctgagccaa	56.662854629192	0	ccatcgagtctctgcacctatc	49.8619521804353	1	D	NA
MG753058	atcacgttttccgaaaacaaacaaaggttcagaaagcgaaaagaaaaaag	1	2067342	NA	species	Eremosis salicifolia	Eukaryota	2759	Asteraceae	4210	Eremosis	434656	Eremosis salicifolia	2067342	50	656	gggcaatcctgagccaa	56.662854629192	0	ccatcgagtctctgcacctatc	49.8619521804353	1	D	NA
MG753059	atcacgttttccgaaaacaaacaaaggttcagaaagcgaaaagaaaaaag	1	434657	NA	species	Eremosis shannonii	Eukaryota	2759	Asteraceae	4210	Eremosis	434656	Eremosis shannonii	434657	50	655	gggcaatcctgagccaa	56.662854629192	0	ccatcgagtctctgcacctatc	49.8619521804353	1	D	NA
MG753060	atcacgttttccgaaaacaaacaaaggttcagaaagcgaaaagaaaaaag	1	2067361	NA	species	Eremosis standleyi	Eukaryota	2759	Asteraceae	4210	Eremosis	434656	Eremosis standleyi	2067361	50	656	gggcaatcctgagccaa	56.662854629192	0	ccatcgagtctctgcacctatc	49.8619521804353	1	D	NA
MG753061	atcacgttttccgaaaacaaacaaaggttcagaaagcgaaaagaaaaaag	1	2067355	NA	species	Eremosis tarchonanthifolia	Eukaryota	2759	Asteraceae	4210	Eremosis	434656	Eremosis tarchonanthifolia	2067355	50	656	gggcaatcctgagccaa	56.662854629192	0	ccatcgagtctctgcacctatc	49.8619521804353	1	D	NA
MG753062	atcacgttttccgaaaacaaacaaaggttcagaaagcgaaaagaaaaaag	1	2067351	NA	species	Eremosis tomentosa	Eukaryota	2759	Asteraceae	4210	Eremosis	434656	Eremosis tomentosa	2067351	50	654	gggcaatcctgagccaa	56.662854629192	0	ccatcgagtctctgcacctatc	49.8619521804353	1	D	NA
MG753063	atcacgttttccgaaaacaaacaaaggttcagaaagcgaaaagaaaaaag	1	2067267	NA	species	Eremosis triflosculosa	Eukaryota	2759	Asteraceae	4210	Eremosis	434656	Eremosis triflosculosa	2067267	50	656	gggcaatcctgagccaa	56.662854629192	0	ccatcgagtctctgcacctatc	49.8619521804353	1	D	NA
MG753064	atcacgttttccgaaaacaaacaaaggttcagaaagcgaaaagaaaaaag	1	2067267	NA	species	Eremosis triflosculosa	Eukaryota	2759	Asteraceae	4210	Eremosis	434656	Eremosis triflosculosa	2067267	50	656	gggcaatcctgagccaa	56.662854629192	0	ccatcgagtctctgcacctatc	49.8619521804353	1	D	NA
MG753065	atcacgttttccgaaaacaaacaaaggttcagaaagcgaaaagaaaaaag	1	2067822	NA	species	Eremosis villaregalis	Eukaryota	2759	Asteraceae	4210	Eremosis	434656	Eremosis villaregalis	2067822	50	656	gggcaatcctgagccaa	56.662854629192	0	ccatcgagtctctgcacctatc	49.8619521804353	1	D	NA
MG753066	atcacgttttccgaaaacaaacaaaggttcagaaagcgaaaagaaaaaag	1	2067380	NA	species	Harleya oxylepis	Eukaryota	2759	Asteraceae	4210	Harleya	2067368	Harleya oxylepis	2067380	50	655	gggcaatcctgagccaa	56.662854629192	0	ccatcgagtctctgcacctatc	49.8619521804353	1	D	NA
MG753067	atcacgttttccgaaaacaaacaaaggttcagaaagcgaaaatcaaaaag	1	1548383	1437183	species	Hololepis pedunculata	Eukaryota	2759	Asteraceae	4210	Hololepis	1548382	Hololepis pedunculata	1548383	50	803	gggcaatcctgagccaa	56.662854629192	0	ccatcgagtctctgcacctatc	49.8619521804353	1	D	1
MG753068	atcacgttttccgaaaacaaacaaaggttcagaaagcgaaaagaaaaaag	1	2067390	NA	species	Leiboldia guerreroana	Eukaryota	2759	Asteraceae	4210	Leiboldia	2067371	Leiboldia guerreroana	2067390	50	660	gggcaatcctgagccaa	56.662854629192	0	ccatcgagtctctgcacctatc	49.8619521804353	1	D	NA
MG753069	atcacgttttccgaaaacaaacaaaggttcagaaagcgaaaagaaaaaag	1	2067383	NA	species	Leiboldia serrata	Eukaryota	2759	Asteraceae	4210	Leiboldia	2067371	Leiboldia serrata	2067383	50	655	gggcaatcctgagccaa	56.662854629192	0	ccatcgagtctctgcacctatc	49.8619521804353	1	D	NA
MG753070	atcacgttttccgaaaacaaacaaaggttcagaaagcgaaaagaaaaaag	1	2067383	NA	species	Leiboldia serrata	Eukaryota	2759	Asteraceae	4210	Leiboldia	2067371	Leiboldia serrata	2067383	50	656	gggcaatcctgagccaa	56.662854629192	0	ccatcgagtctctgcacctatc	49.8619521804353	1	D	NA
MG753071	atcacgttttccgaaaacaaacaaaggttcagaaagcgaaaagaataaag	1	2067318	NA	species	Lepidaploa acuminata	Eukaryota	2759	Asteraceae	4210	Lepidaploa	434669	Lepidaploa acuminata	2067318	50	811	gggcaatcctgagccaa	56.662854629192	0	ccatcgagtctctgcacctatc	49.8619521804353	1	D	NA
MG753072	atcacgttttccgaaaacaaacaaaggttcagaaagcgaaaagaataaag	1	82575	NA	species	Lepidaploa arborescens	Eukaryota	2759	Asteraceae	4210	Lepidaploa	434669	Lepidaploa arborescens	82575	50	813	gggcaatcctgagccaa	56.662854629192	0	ccatcgagtctctgcacctatc	49.8619521804353	1	D	NA
MG753073	atcacgttttccgaaaacaaacaaaggttcagaaagcgaaaagaataaag	1	82575	NA	species	Lepidaploa arborescens	Eukaryota	2759	Asteraceae	4210	Lepidaploa	434669	Lepidaploa arborescens	82575	50	812	gggcaatcctgagccaa	56.662854629192	0	ccatcgagtctctgcacctatc	49.8619521804353	1	D	NA
MG753074	atcacgttttccgaaaacaaacaaaggttcagaaagcgaaaagaataaag	1	2067319	NA	species	Lepidaploa arbuscula	Eukaryota	2759	Asteraceae	4210	Lepidaploa	434669	Lepidaploa arbuscula	2067319	50	813	gggcaatcctgagccaa	56.662854629192	0	ccatcgagtctctgcacctatc	49.8619521804353	1	D	NA
MG753075	atcacgttttccgaaaacaaacaaaggttcagaaagcgaaaagaaaaaag	1	2067320	NA	species	Lepidaploa arenaria	Eukaryota	2759	Asteraceae	4210	Lepidaploa	434669	Lepidaploa arenaria	2067320	50	807	gggcaatcctgagccaa	56.662854629192	0	ccatcgagtctctgcacctatc	49.8619521804353	1	D	NA
MG753076	atcacgttttccgaaaacaaacaaaggttcagaaagcgaaaagaaaaaag	1	2067397	NA	species	Lepidaploa bolivarensis	Eukaryota	2759	Asteraceae	4210	Lepidaploa	434669	Lepidaploa bolivarensis	2067397	50	790	gggcaatcctgagccaa	56.662854629192	0	ccatcgagtctctgcacctatc	49.8619521804353	1	D	NA
MG753077	atcacgttttccgaaaacaaacaaaggttcagaaagcgaaaagaataaag	1	434671	NA	species	Lepidaploa borinquensis	Eukaryota	2759	Asteraceae	4210	Lepidaploa	434669	Lepidaploa borinquensis	434671	50	813	gggcaatcctgagccaa	56.662854629192	0	ccatcgagtctctgcacctatc	49.8619521804353	1	D	NA
MG753078	atcacgttttccgaaaacaaacaaaggttcagaaagcgaaaagaaaaaag	1	2067296	NA	species	Lepidaploa chalybaea	Eukaryota	2759	Asteraceae	4210	Lepidaploa	434669	Lepidaploa chalybaea	2067296	50	807	gggcaatcctgagccaa	56.662854629192	0	ccatcgagtctctgcacctatc	49.8619521804353	1	D	NA
MG753079	atcacgttttccgaaaacaaacaaaggttcagaaagcgaaaagaaaaaag	1	2067297	NA	species	Lepidaploa costata	Eukaryota	2759	Asteraceae	4210	Lepidaploa	434669	Lepidaploa costata	2067297	50	813	gggcaatcctgagccaa	56.662854629192	0	ccatcgagtctctgcacctatc	49.8619521804353	1	D	NA
MG753080	atcacgttttccgaaaacaaacaaaggttcagaaagcgaaaagaaaaaag	1	2067298	NA	species	Lepidaploa cotoneaster	Eukaryota	2759	Asteraceae	4210	Lepidaploa	434669	Lepidaploa cotoneaster	2067298	50	802	gggcaatcctgagccaa	56.662854629192	0	ccatcgagtctctgcacctatc	49.8619521804353	1	D	NA
MG753081	atcacgttttccgaaaacaaacaaaggttcagaaagcgaaaagaaaaaag	1	2067299	NA	species	Lepidaploa cuiabensis	Eukaryota	2759	Asteraceae	4210	Lepidaploa	434669	Lepidaploa cuiabensis	2067299	50	806	gggcaatcctgagccaa	56.662854629192	0	ccatcgagtctctgcacctatc	49.8619521804353	1	D	NA
MG753082	atcacgttttccgaaaacaaacaaaggttcagaaagcgaaaagaaaaaag	1	2067300	NA	species	Lepidaploa deflexa	Eukaryota	2759	Asteraceae	4210	Lepidaploa	434669	Lepidaploa deflexa	2067300	50	813	gggcaatcctgagccaa	56.662854629192	0	ccatcgagtctctgcacctatc	49.8619521804353	1	D	NA
MG753083	atcacgttttccgaaaacaaacaaaggttcagaaagcgaaaagaaaaaag	1	2067301	NA	species	Lepidaploa densipaniculata	Eukaryota	2759	Asteraceae	4210	Lepidaploa	434669	Lepidaploa densipaniculata	2067301	50	813	gggcaatcctgagccaa	56.662854629192	0	ccatcgagtctctgcacctatc	49.8619521804353	1	D	NA
MG753085	atcacgttttccgaaaacaaacaaaggttcagaaagcgaaaagaataaag	1	2067302	NA	species	Lepidaploa eriolepis	Eukaryota	2759	Asteraceae	4210	Lepidaploa	434669	Lepidaploa eriolepis	2067302	50	813	gggcaatcctgagccaa	56.662854629192	0	ccatcgagtctctgcacctatc	49.8619521804353	1	D	NA
MG753086	atcacgttttccgaaaacaaacaaaggttcagaaagcgaaaagaaaaaag	1	2067399	NA	species	Lepidaploa fournetii	Eukaryota	2759	Asteraceae	4210	Lepidaploa	434669	Lepidaploa fournetii	2067399	50	813	gggcaatcctgagccaa	56.662854629192	0	ccatcgagtctctgcacctatc	49.8619521804353	1	D	NA
MG753087	atcacgttttccgaaaacaaacaaaggttcagaaagcgaaaagaaaaaag	1	2067399	NA	species	Lepidaploa fournetii	Eukaryota	2759	Asteraceae	4210	Lepidaploa	434669	Lepidaploa fournetii	2067399	50	813	gggcaatcctgagccaa	56.662854629192	0	ccatcgagtctctgcacctatc	49.8619521804353	1	D	NA
MG753088	atcacgttttccgaaaacaaacaaaggttcagaaagcgaaaagaataaag	1	2067303	NA	species	Lepidaploa fruticosa	Eukaryota	2759	Asteraceae	4210	Lepidaploa	434669	Lepidaploa fruticosa	2067303	50	813	gggcaatcctgagccaa	56.662854629192	0	ccatcgagtctctgcacctatc	49.8619521804353	1	D	NA
MG753089	atcacgttttccgaaaacaaacaaaggttcagaaagcgaaaagaataaag	1	2067304	NA	species	Lepidaploa glabra	Eukaryota	2759	Asteraceae	4210	Lepidaploa	434669	Lepidaploa glabra	2067304	50	812	gggcaatcctgagccaa	56.662854629192	0	ccatcgagtctctgcacctatc	49.8619521804353	1	D	NA
MG753090	atcacgttttccgaaaacaaacaaaggttcagaaagcgaaaagaataaag	1	2067400	NA	species	Lepidaploa harrisii	Eukaryota	2759	Asteraceae	4210	Lepidaploa	434669	Lepidaploa harrisii	2067400	50	813	gggcaatcctgagccaa	56.662854629192	0	ccatcgagtctctgcacctatc	49.8619521804353	1	D	NA
MG753091	atcacgttttccgaaaacaaacaaaggttcagaaagcgaaaagaataaag	1	2067400	NA	species	Lepidaploa harrisii	Eukaryota	2759	Asteraceae	4210	Lepidaploa	434669	Lepidaploa harrisii	2067400	50	813	gggcaatcctgagccaa	56.662854629192	0	ccatcgagtctctgcacctatc	49.8619521804353	1	D	NA
MG753092	atcacgttttccgaaaacaaacaaaggttcagaaagcgaaaagaataaag	1	2067305	NA	species	Lepidaploa leptoclada	Eukaryota	2759	Asteraceae	4210	Lepidaploa	434669	Lepidaploa leptoclada	2067305	50	813	gggcaatcctgagccaa	56.662854629192	0	ccatcgagtctctgcacctatc	49.8619521804353	1	D	NA
MG753093	atcacgttttccgaaaacaaacaaaggttcagaaagcgaaaagaaaaaag	1	2067341	NA	species	Lepidaploa lewisii	Eukaryota	2759	Asteraceae	4210	Lepidaploa	434669	Lepidaploa lewisii	2067341	50	811	gggcaatcctgagccaa	56.662854629192	0	ccatcgagtctctgcacctatc	49.8619521804353	1	D	NA
MG753094	atcacgttttccgaaaacaaacaaaggttcagaaagcgaaaagaaaaaag	1	2067306	NA	species	Lepidaploa myriocephala	Eukaryota	2759	Asteraceae	4210	Lepidaploa	434669	Lepidaploa myriocephala	2067306	50	812	gggcaatcctgagccaa	56.662854629192	0	ccatcgagtctctgcacctatc	49.8619521804353	1	D	NA
MG753095	atcacgttttccgaaaacaaacaaaggttcagaaagcgaaaagaaaaaag	1	2067307	NA	species	Lepidaploa nitens	Eukaryota	2759	Asteraceae	4210	Lepidaploa	434669	Lepidaploa nitens	2067307	50	807	gggcaatcctgagccaa	56.662854629192	0	ccatcgagtctctgcacctatc	49.8619521804353	1	D	NA
MG753096	atcacgttttccgaaaacaaacaaaggttcagaaagcgaaaagaaaaaag	1	2067308	NA	species	Lepidaploa pari	Eukaryota	2759	Asteraceae	4210	Lepidaploa	434669	Lepidaploa pari	2067308	50	800	gggcaatcctgagccaa	56.662854629192	0	ccatcgagtctctgcacctatc	49.8619521804353	1	D	NA
MG753097	atcacgttttccgaaaacaaacaaaggttcagaaagcgaaaagaataaag	1	2067309	NA	species	Lepidaploa pluvialis	Eukaryota	2759	Asteraceae	4210	Lepidaploa	434669	Lepidaploa pluvialis	2067309	50	813	gggcaatcctgagccaa	56.662854629192	0	ccatcgagtctctgcacctatc	49.8619521804353	1	D	NA
MG753098	atcacgttttccgaaaacaaacaaaggttcagaaagcgaaaagaaaaaag	1	2067344	NA	species	Lepidaploa polypleura	Eukaryota	2759	Asteraceae	4210	Lepidaploa	434669	Lepidaploa polypleura	2067344	50	813	gggcaatcctgagccaa	56.662854629192	0	ccatcgagtctctgcacctatc	49.8619521804353	1	D	NA
MG753099	atcacgttttccgaaaacaaacaaaggttcagaaagcgaaaagaaaaaag	1	2067345	NA	species	Lepidaploa pseudomuricata	Eukaryota	2759	Asteraceae	4210	Lepidaploa	434669	Lepidaploa pseudomuricata	2067345	50	813	gggcaatcctgagccaa	56.662854629192	0	ccatcgagtctctgcacctatc	49.8619521804353	1	D	NA
MG753100	atcacgttttccgaaaacaaacaaaggttcagaaagcgaaaagaaaaaag	1	2067295	NA	species	Lepidaploa remotiflora	Eukaryota	2759	Asteraceae	4210	Lepidaploa	434669	Lepidaploa remotiflora	2067295	50	813	gggcaatcctgagccaa	56.662854629192	0	ccatcgagtctctgcacctatc	49.8619521804353	1	D	NA
MG753101	atcacgttttccgaaaacaaacaaaggttcagaaagcgaaaagaaaaaag	1	1130859	NA	species	Lepidaploa salzmannii	Eukaryota	2759	Asteraceae	4210	Lepidaploa	434669	Lepidaploa salzmannii	1130859	50	813	gggcaatcctgagccaa	56.662854629192	0	ccatcgagtctctgcacctatc	49.8619521804353	1	D	NA
MG753102	atcacgttttccgaaaacaaacaaaggttcagaaagcgaaaagaaaaaag	1	1130859	NA	species	Lepidaploa salzmannii	Eukaryota	2759	Asteraceae	4210	Lepidaploa	434669	Lepidaploa salzmannii	1130859	50	813	gggcaatcctgagccaa	56.662854629192	0	ccatcgagtctctgcacctatc	49.8619521804353	1	D	NA
MG753103	atcacgttttccgaaaacaaacaaaggttcagaaagcgaaaagaaaaaag	1	2067310	NA	species	Lepidaploa sclareifolia	Eukaryota	2759	Asteraceae	4210	Lepidaploa	434669	Lepidaploa sclareifolia	2067310	50	810	gggcaatcctgagccaa	56.662854629192	0	ccatcgagtctctgcacctatc	49.8619521804353	1	D	NA
MG753104	atcacgttttccgaaaacaaacaaaggttcagaaagcgaaaagaaaaaag	1	2067311	NA	species	Lepidaploa sordidopapposa	Eukaryota	2759	Asteraceae	4210	Lepidaploa	434669	Lepidaploa sordidopapposa	2067311	50	810	gggcaatcctgagccaa	56.662854629192	0	ccatcgagtctytgcacctatc	NA	2	D	NA
MG753105	atcacgttttccgaaaacaaacaaaggttcagaaagcgaaaagaataaag	1	2067789	NA	species	Lepidaploa sp. Keeley & Keeley s.n.	Eukaryota	2759	Asteraceae	4210	Lepidaploa	434669	Lepidaploa sp. Keeley & Keeley s.n.	2067789	50	813	gggcaatcctgagccaa	56.662854629192	0	ccatcgagtctctgcacctatc	49.8619521804353	1	D	NA
MG753106	atcacgttttccgaaaacaaacaaaggttcagaaagcgaaaagaataaag	1	2067790	NA	species	Lepidaploa sp. Keeley & Keeley 4282	Eukaryota	2759	Asteraceae	4210	Lepidaploa	434669	Lepidaploa sp. Keeley & Keeley 4282	2067790	50	808	gggcaatcctgagccaa	56.662854629192	0	ccatcgagtctctgcacctatc	49.8619521804353	1	D	NA
MG753107	atcacgttttccgaaaacaagggttcagaaagcgaaaagaaaaaag	1	2067791	102819	species	Lepidaploa sp. Fuentes 6497	Eukaryota	2759	Asteraceae	4210	Lepidaploa	434669	Lepidaploa sp. Fuentes 6497	2067791	46	803	gggcaatcctgagccaa	56.662854629192	0	ccatcgagtctctgcacctatc	49.8619521804353	1	D	1
MG753108	atcacgttttccgaaaacaaacaaaggttcagaaagcgaaaagaaaaaag	1	2067346	NA	species	Lepidaploa sprengeliana	Eukaryota	2759	Asteraceae	4210	Lepidaploa	434669	Lepidaploa sprengeliana	2067346	50	802	gggcaatcctgagccaa	56.662854629192	0	ccatcgagtctctgcacctatc	49.8619521804353	1	D	NA
MG753109	atcacgttttccgaaaacaaacaaaggttcagaaagcgaaaagaaaaaag	1	2067312	NA	species	Lepidaploa tarijensis	Eukaryota	2759	Asteraceae	4210	Lepidaploa	434669	Lepidaploa tarijensis	2067312	50	813	gggcaatcctgagccaa	56.662854629192	0	ccatcgagtctctgcacctatc	49.8619521804353	1	D	NA
MG753110	atcacgttttccgaaaacaaacaaaggttcagaaagcgaaaagaaaaaag	1	2067313	NA	species	Lepidaploa trilectorum	Eukaryota	2759	Asteraceae	4210	Lepidaploa	434669	Lepidaploa trilectorum	2067313	50	813	gggcaatcctgagccaa	56.662854629192	0	ccatcgagtctctgcacctatc	49.8619521804353	1	D	NA
MG753111	tcacgttttccgaaaacaaacaaaggttcagaaagcgaaaagaataaag	1	2067314	NA	species	Lepidaploa trinitatis	Eukaryota	2759	Asteraceae	4210	Lepidaploa	434669	Lepidaploa trinitatis	2067314	49	809	gggcaatccgagccaaa	14.3914071938838	5	ccatcgagtctctgcacctatc	49.8619521804353	1	D	NA
MG753112	atcacgttttccgaaaacaaacaaaggttcagaaagcgaaaagaaaaaag	1	2067315	NA	species	Lepidaploa uniflora	Eukaryota	2759	Asteraceae	4210	Lepidaploa	434669	Lepidaploa uniflora	2067315	50	656	gggcaatcctgagccaa	56.662854629192	0	ccatcgagtctctgcacctatc	49.8619521804353	1	D	NA
MG753113	atcacgttttccgaaaacaaacaaaggttcagaaagcgaaaagaaaaaag	1	2067315	NA	species	Lepidaploa uniflora	Eukaryota	2759	Asteraceae	4210	Lepidaploa	434669	Lepidaploa uniflora	2067315	50	802	gggcaatcctgagccaa	56.662854629192	0	ccatcgagtctctgcacctatc	49.8619521804353	1	D	NA
MG753114	atcacgttttccgaaaacaaacaaaggttcagaaagcgaaaagaataaag	1	2067315	NA	species	Lepidaploa uniflora	Eukaryota	2759	Asteraceae	4210	Lepidaploa	434669	Lepidaploa uniflora	2067315	50	763	tgggcatcctgagccaa	39.254676041731	3	ccatcgagtctctgcacctatc	49.8619521804353	1	D	NA
MG753115	atcacgttttccgaaaacaaacaaaggttcagaaagcgaaaagaataaag	1	2067316	NA	species	Lepidaploa verticillata	Eukaryota	2759	Asteraceae	4210	Lepidaploa	434669	Lepidaploa verticillata	2067316	50	759	gggcaatcctgagccaa	56.662854629192	0	ccatcgagtctctgcacctatc	49.8619521804353	1	D	NA
MG753116	atcacgttttccgaaaacaaacaaaggttcagaaagcgaaaagaaaaaag	1	2067317	NA	species	Lepidaploa wrightii	Eukaryota	2759	Asteraceae	4210	Lepidaploa	434669	Lepidaploa wrightii	2067317	50	802	gggcaatcctgagccaa	56.662854629192	0	ccatcgagtctctgcacctatc	49.8619521804353	1	D	NA
MG753117	atcacgttttccgaaaacaaacaaaggttcagaaagcgaaaagaaaaaag	1	2067357	NA	species	Lepidonia salvinae	Eukaryota	2759	Asteraceae	4210	Lepidonia	434717	Lepidonia salvinae	2067357	50	656	gggcaatcctgagccaa	56.662854629192	0	ccatcgagtctctgcacctatc	49.8619521804353	1	D	NA
MG753118	atcacgttttccgaaaacaaacaaaggttcagaaagcgaaaagaaaaaag	1	2067278	NA	species	Lessingianthus argenteus	Eukaryota	2759	Asteraceae	4210	Lessingianthus	434674	Lessingianthus argenteus	2067278	50	802	gggcaatcctgagccaa	56.662854629192	0	ccatcgagtctctgcacctatc	49.8619521804353	1	D	NA
MG753119	atcacgttttccgaaaacaaacaaaggttcagaaagcgaaaagaaaaaag	1	2067279	NA	species	Lessingianthus asteriflorus	Eukaryota	2759	Asteraceae	4210	Lessingianthus	434674	Lessingianthus asteriflorus	2067279	50	802	gggcaatcctgagccaa	56.662854629192	0	ccatcgagtctctgcacctatc	49.8619521804353	1	D	NA
MG753120	atcacgtttttcgaaaacaaacaaaggttcagaaagcgaaaagaaaaaag	1	1548349	4210	species	Lessingianthus bishopii	Eukaryota	2759	Asteraceae	4210	Lessingianthus	434674	Lessingianthus bishopii	1548349	50	802	gggcaatcctgagccaa	56.662854629192	0	ccatcgagtctctgcacctatc	49.8619521804353	1	D	0.98
MG753121	atcacgttttccgaaaacaaacaaaggttcagaaagcgaaaagaaaaaag	1	2067280	NA	species	Lessingianthus brevifolius	Eukaryota	2759	Asteraceae	4210	Lessingianthus	434674	Lessingianthus brevifolius	2067280	50	807	gggcaatcctgagccaa	56.662854629192	0	ccatcgagtctctgcacctatc	49.8619521804353	1	D	NA
MG753122	atcacgttttccgaaaacaaacaaaggttcagaaagcgaaaagaaaaaag	1	434675	NA	species	Lessingianthus buddleiifolius	Eukaryota	2759	Asteraceae	4210	Lessingianthus	434674	Lessingianthus buddleiifolius	434675	50	798	gggcaatcctgagccaa	56.662854629192	0	ccatcgagtctctgcacctatc	49.8619521804353	1	D	NA
MG753123	atcacgttttccgaaaacaaacaaaggttcagaaagcgaaaagaaaaaag	1	2067281	NA	species	Lessingianthus carvalhoi	Eukaryota	2759	Asteraceae	4210	Lessingianthus	434674	Lessingianthus carvalhoi	2067281	50	807	gggcaatcctgagccaa	56.662854629192	0	ccatcgagtctctgcacctatc	49.8619521804353	1	D	NA
MG753124	atcacgttttccgaaaacaaacaaaggttcagaaagcgaaaagaaaaaag	1	2067282	NA	species	Lessingianthus coriaceus	Eukaryota	2759	Asteraceae	4210	Lessingianthus	434674	Lessingianthus coriaceus	2067282	50	802	gggcaatcctgagccaa	56.662854629192	0	ccatcgagtctctgcacctatc	49.8619521804353	1	D	NA
MG753125	atcacgttttccgaaaacaaacaaaggttcagaaagcgaaaagaaaaaag	1	1548350	NA	species	Lessingianthus farinosus	Eukaryota	2759	Asteraceae	4210	Lessingianthus	434674	Lessingianthus farinosus	1548350	50	800	gggcaatcctgagccaa	56.662854629192	0	ccatcgagtctctgcacctatc	49.8619521804353	1	D	NA
MG753126	atcacgttttccgaaaacaaacaaaggttcagaaagcgaaaagaaaaaag	1	2067283	NA	species	Lessingianthus glabratus	Eukaryota	2759	Asteraceae	4210	Lessingianthus	434674	Lessingianthus glabratus	2067283	50	802	gggcaatcctgagccaa	56.662854629192	0	ccatcgagtctctgcacctatc	49.8619521804353	1	D	NA
MG753127	atcacgttttccgaaaacaaacaaaggttcagaaagcgaaaagaaaaaag	1	2067284	NA	species	Lessingianthus grandiflorus	Eukaryota	2759	Asteraceae	4210	Lessingianthus	434674	Lessingianthus grandiflorus	2067284	50	802	gggcaatcctgagccaa	56.662854629192	0	ccatcgagtctctgcacctatc	49.8619521804353	1	D	NA
MG753128	atcacgttttccgaaaacaaacaaaggttcagaaagcgaaaagaaaaaag	1	2067285	NA	species	Lessingianthus laevigatus	Eukaryota	2759	Asteraceae	4210	Lessingianthus	434674	Lessingianthus laevigatus	2067285	50	802	gggcaatcctgagccaa	56.662854629192	0	ccatcgagtctctgcacctatc	49.8619521804353	1	D	NA
MG753129	atcacgttttccgaaaacaaacaaaggttcagaaagcgaaaagaaaaaag	1	2067286	NA	species	Lessingianthus laurifolius	Eukaryota	2759	Asteraceae	4210	Lessingianthus	434674	Lessingianthus laurifolius	2067286	50	802	gggcaatcctgagccaa	56.662854629192	0	ccatcgagtctctgcacctatc	49.8619521804353	1	D	NA
MG753130	atcacgttttccgaaaacaaacaaaggttcagaaagcgaaaagaaaaaag	1	2067287	NA	species	Lessingianthus linearifolius	Eukaryota	2759	Asteraceae	4210	Lessingianthus	434674	Lessingianthus linearifolius	2067287	50	802	gggcaatcctgagccaa	56.662854629192	0	ccatcgagtctctgcacctatc	49.8619521804353	1	D	NA
MG753131	atcacgttttccgaaaacaaacaaaggttcagaaagcgaaaagaaaaaag	1	2067288	NA	species	Lessingianthus mollissimus	Eukaryota	2759	Asteraceae	4210	Lessingianthus	434674	Lessingianthus mollissimus	2067288	50	802	gggcaatcctgagccaa	56.662854629192	0	ccatcgagtctctgcacctatc	49.8619521804353	1	D	NA
MG753132	atcacgttttccgaaaacaaacaaaggttcagaaagcgaaaagaaaaaag	1	2067289	NA	species	Lessingianthus pumillus	Eukaryota	2759	Asteraceae	4210	Lessingianthus	434674	Lessingianthus pumillus	2067289	50	802	gggcaatcctgagccaa	56.662854629192	0	ccatcgagtctctgcacctatc	49.8619521804353	1	D	NA
MG753133	atcacgttttccgaaaacaaacaaaggttcagaaagcgaaaagaaaaaag	1	2067290	NA	species	Lessingianthus regis	Eukaryota	2759	Asteraceae	4210	Lessingianthus	434674	Lessingianthus regis	2067290	50	807	gggcaatcctgagccaa	56.662854629192	0	ccatcgagtctctgcacctatc	49.8619521804353	1	D	NA
MG753134	atcacgttttccgaaaacaaacaaaggttcagaaagcgaaaagaaaaaag	1	2067291	NA	species	Lessingianthus saltensis	Eukaryota	2759	Asteraceae	4210	Lessingianthus	434674	Lessingianthus saltensis	2067291	50	802	gggcaatcctgagccaa	56.662854629192	0	ccatcgagtctctgcacctatc	49.8619521804353	1	D	NA
MG753135	atcacgttttccgaaaacaaacaaaggttcagaaagcgaaaagaaaaaag	1	1548352	NA	species	Lessingianthus santosii	Eukaryota	2759	Asteraceae	4210	Lessingianthus	434674	Lessingianthus santosii	1548352	50	807	gggcaatcctgagccaa	56.662854629192	0	ccatcgagtctctgcacctatc	49.8619521804353	1	D	NA
MG753136	atcacgttttccgaaaacaaacaaaggttcagaaagcgaaaagaaaaaag	1	2067292	NA	species	Lessingianthus sellowii	Eukaryota	2759	Asteraceae	4210	Lessingianthus	434674	Lessingianthus sellowii	2067292	50	802	gggcaatcctgagccaa	56.662854629192	0	ccatcgagtctctgcacctatc	49.8619521804353	1	D	NA
MG753138	atcacgttttccgaaaacaaacaaaggttcagaaagcgaaaagaaaaaag	1	2067378	NA	species	Pacourina edulis	Eukaryota	2759	Asteraceae	4210	Pacourina	2067366	Pacourina edulis	2067378	50	807	gggcaatcctgagccaa	56.662854629192	0	ccatcgagtctctgcacctatc	49.8619521804353	1	D	NA
MG753139	atcacgttttccgaaaacaaacaaaggttcagaaagcgaaaagaaaaaag	1	2067571	NA	species	Quechualia trixioides	Eukaryota	2759	Asteraceae	4210	Quechualia	2067373	Quechualia trixioides	2067571	50	807	gggcaatcctgagccaa	56.662854629192	0	ccatcgagtctctgcacctatc	49.8619521804353	1	D	NA
MG753140	atcacgttttccgaaaacaaacaaaggttcagaaagcgaaaagaaaaaag	1	2067386	NA	species	Quechualia fulta	Eukaryota	2759	Asteraceae	4210	Quechualia	2067373	Quechualia fulta	2067386	50	800	gggcaatcctgagccaa	56.662854629192	0	ccatcgagtctctgcacctatc	49.8619521804353	1	D	NA
MG753141	atcacgttttccgaaaacaaacaaaggttcagaaagcgaaaagaaaaaag	1	2067543	NA	species	Trepadonia oppositifolia	Eukaryota	2759	Asteraceae	4210	Trepadonia	2067542	Trepadonia oppositifolia	2067543	50	813	gggcaatcctgagccaa	56.662854629192	0	ccatcgagtctctgcacctatc	49.8619521804353	1	D	NA
MG753142	atcacgttttccgaaaccaaacaaaggttcagaaagcgaaaagaaaaaag	1	2067439	4210	species	Trichospira verticillata	Eukaryota	2759	Asteraceae	4210	Trichospira	2067405	Trichospira verticillata	2067439	50	808	tgggcaatctgagccaa	20.2236851176223	5	ccatcgagtctctgcacctatc	49.8619521804353	1	D	0.98
MG753143	atcacgttttccgaaaacaaacaaaggttcagaaagcgaaaagaaaaaag	1	2067321	NA	species	Vernonanthura cronquistii	Eukaryota	2759	Asteraceae	4210	Vernonanthura	434719	Vernonanthura cronquistii	2067321	50	807	gggcaatcctgagccaa	56.662854629192	0	ccatcgagtctctgcacctatc	49.8619521804353	1	D	NA
MG753144	atcacgttttccgaaaacaaacaaaggttcagaaagcgaaaagaaaaaag	1	2067322	NA	species	Vernonanthura fagifolia	Eukaryota	2759	Asteraceae	4210	Vernonanthura	434719	Vernonanthura fagifolia	2067322	50	714	gggcaatcctgagccaa	56.662854629192	0	ccatcgagtctctgcacctatc	49.8619521804353	1	D	NA
MG753145	atcacgttttccgaaaacaaacaaaggttcagaaagcgaaaagaaaaaag	1	1548378	NA	species	Vernonanthura ferruginea	Eukaryota	2759	Asteraceae	4210	Vernonanthura	434719	Vernonanthura ferruginea	1548378	50	806	gggcaatcctgagccaa	56.662854629192	0	ccatcgagtctctgcacctatc	49.8619521804353	1	D	NA
MG753146	atcacgttttccgaaaacaaacaaaggttcagaaagcgaaaagaaaaaag	1	2067349	NA	species	Vernonanthura hintoniorum	Eukaryota	2759	Asteraceae	4210	Vernonanthura	434719	Vernonanthura hintoniorum	2067349	50	807	gggcaatcctgagccaa	56.662854629192	0	ccatcgagtctctgcacctatc	49.8619521804353	1	D	NA
MG753147	atcacgttttccgaaaacaaacaaaggttcagaaagcgaaaagaaaaaag	1	2067323	NA	species	Vernonanthura liatroides	Eukaryota	2759	Asteraceae	4210	Vernonanthura	434719	Vernonanthura liatroides	2067323	50	807	gggcaatcctgagccaa	56.662854629192	0	ccatcgagtctctgcacctatc	49.8619521804353	1	D	NA
MG753148	atcacgttttccgaaaacaaacaaaggttcagaaagcgaaaagaaaaaag	1	2067401	NA	species	Vernonanthura loretensis	Eukaryota	2759	Asteraceae	4210	Vernonanthura	434719	Vernonanthura loretensis	2067401	50	807	gggcaatcctgagccaa	56.662854629192	0	ccatcgagtctctgcacctatc	49.8619521804353	1	D	NA
MG753149	atcacgttttccgaaaacaaacaaaggttcagaaagcgaaaagaaaaaag	1	2067324	NA	species	Vernonanthura mucronulata	Eukaryota	2759	Asteraceae	4210	Vernonanthura	434719	Vernonanthura mucronulata	2067324	50	807	gggcaatcctgagccaa	56.662854629192	0	ccatcgagtctctgcacctatc	49.8619521804353	1	D	NA
MG753150	atcacgttttccgaaaacaaacaaaggttcagaaagcgaaaagaaaaaag	1	2067324	NA	species	Vernonanthura mucronulata	Eukaryota	2759	Asteraceae	4210	Vernonanthura	434719	Vernonanthura mucronulata	2067324	50	807	gggcaatcctgagccaa	56.662854629192	0	ccatcgagtctctgcacctatc	49.8619521804353	1	D	NA
MG753151	atcacgttttccgaaaacaaacaaaggttcagaaagcgaaaagaaaaaag	1	2067325	NA	species	Vernonanthura nudiflora	Eukaryota	2759	Asteraceae	4210	Vernonanthura	434719	Vernonanthura nudiflora	2067325	50	807	gggcaatcctgagccaa	56.662854629192	0	ccatcgagtctctgcacctatc	49.8619521804353	1	D	NA
MG753152	atcacgttttccgaaaacaaacaaaggttcagaaagcgaaaagaaaaaag	1	2067325	NA	species	Vernonanthura nudiflora	Eukaryota	2759	Asteraceae	4210	Vernonanthura	434719	Vernonanthura nudiflora	2067325	50	794	gggcaatcctgagccaa	56.662854629192	0	ccatcgagtctctgcacctatc	49.8619521804353	1	D	NA
MG753153	atcacgttttccgaaaacaaacaaaggttcagaaagcgaaaagaaaaaag	1	2067325	NA	species	Vernonanthura nudiflora	Eukaryota	2759	Asteraceae	4210	Vernonanthura	434719	Vernonanthura nudiflora	2067325	50	807	gggcaatcctgagccaa	56.662854629192	0	ccatcgagtctctgcacctatc	49.8619521804353	1	D	NA
MG753154	atcacgttttccgaaaacaaacaaaggttcagaaagcgaaaagaaaaaag	1	2067326	NA	species	Vernonanthura oaxacana	Eukaryota	2759	Asteraceae	4210	Vernonanthura	434719	Vernonanthura oaxacana	2067326	50	807	gggcaatcctgagccaa	56.662854629192	0	ccatcgagtctctgcacctatc	49.8619521804353	1	D	NA
MG753155	atcacgttttccgaaaacaaacaaaggttcagaaagcgaaaagaaaaaag	1	2067327	NA	species	Vernonanthura oligolepis	Eukaryota	2759	Asteraceae	4210	Vernonanthura	434719	Vernonanthura oligolepis	2067327	50	807	gggcaatcctgagccaa	56.662854629192	0	ccatcgagtctctgcacctatc	49.8619521804353	1	D	NA
MG753156	atcacgttttccgaaaacaaacaaaggttcagaaagcgaaaagaaaaaag	1	82753	NA	species	Vernonanthura patens	Eukaryota	2759	Asteraceae	4210	Vernonanthura	434719	Vernonanthura patens	82753	50	807	gggcaatcctgagccaa	56.662854629192	0	ccatcgagtctctgcacctatc	49.8619521804353	1	D	NA
MG753157	atcacgttttccgaaaacaaacaaaggttcagaaagcgaaaagaaaaaag	1	1508306	NA	species	Vernonanthura phosphorica	Eukaryota	2759	Asteraceae	4210	Vernonanthura	434719	Vernonanthura phosphorica	1508306	50	807	gggcaatcctgagccaa	56.662854629192	0	ccatcgagtctctgcacctatc	49.8619521804353	1	D	NA
MG753158	atcacgttttccgaaaacaaacaaaggttcagaaagcgaaaagaaaaaag	1	1508306	NA	species	Vernonanthura phosphorica	Eukaryota	2759	Asteraceae	4210	Vernonanthura	434719	Vernonanthura phosphorica	1508306	50	806	gggcaatcctgagccaa	56.662854629192	0	ccatcgagtctctgctcctatc	42.9315412231205	2	D	NA
MG753159	atcacgttttccgaaaacaaacaaaggttcagaaagcgaaaagaaaaaag	1	2067328	NA	species	Vernonanthura puberula	Eukaryota	2759	Asteraceae	4210	Vernonanthura	434719	Vernonanthura puberula	2067328	50	807	gggcaatcctgagccaa	56.662854629192	0	ccatcgagtctctgcacctatc	49.8619521804353	1	D	NA
MG753160	atcacgttttccgaaaacaaacaaaggttcagaaagcgaaaagaaaaaag	1	2067328	NA	species	Vernonanthura puberula	Eukaryota	2759	Asteraceae	4210	Vernonanthura	434719	Vernonanthura puberula	2067328	50	807	gggcaatcctgagccaa	56.662854629192	0	ccatcgagtctctgcacctatc	49.8619521804353	1	D	NA
MG753161	atcacgttttccgaaaacaaacaaaggttcagaaagcgaaaagaaaaaag	1	2067335	NA	species	Vernonanthura santacruzensis	Eukaryota	2759	Asteraceae	4210	Vernonanthura	434719	Vernonanthura santacruzensis	2067335	50	807	gggcaatcctgagccaa	56.662854629192	0	ccatcgagtctctgcacctatc	49.8619521804353	1	D	NA
MG753162	atcacgttttccgaaaacaaacaaaggttcagaaagcgaaaagaaaaaag	1	2067335	NA	species	Vernonanthura santacruzensis	Eukaryota	2759	Asteraceae	4210	Vernonanthura	434719	Vernonanthura santacruzensis	2067335	50	807	gggcaatcctgagccaa	56.662854629192	0	ccatcgagtctctgcacctatc	49.8619521804353	1	D	NA
MG753163	atcacgttttccgaaaacaaacaaaggttcagaaagcgaaaagaaaaaag	1	2067329	NA	species	Vernonanthura serratuloides	Eukaryota	2759	Asteraceae	4210	Vernonanthura	434719	Vernonanthura serratuloides	2067329	50	807	gggcaatcctgagccaa	56.662854629192	0	ccatcgagtctctgcacctatc	49.8619521804353	1	D	NA
MG753164	atcacgttttccgaaaacaaacaaaggttcagaaagcgaaaagaaaaaag	1	2067329	NA	species	Vernonanthura serratuloides	Eukaryota	2759	Asteraceae	4210	Vernonanthura	434719	Vernonanthura serratuloides	2067329	50	807	gggcaatcctgagccaa	56.662854629192	0	ccatcgagtctctgcacctatc	49.8619521804353	1	D	NA
MG753165	atcacgttttccgaaaacaaacaaaggttcagaaagcgaaaagaaaaaag	1	2067792	NA	species	Vernonanthura sp. Yahara et al. 19	Eukaryota	2759	Asteraceae	4210	Vernonanthura	434719	Vernonanthura sp. Yahara et al. 19	2067792	50	712	gggcaatcctgagccaa	56.662854629192	0	ccatcgagtctctgcacctatc	49.8619521804353	1	D	NA
MG753166	atcacgttttccgaaaacaaacaaaggttcagaaagcgaaaagaaaaaag	1	2067330	NA	species	Vernonanthura squamulosa	Eukaryota	2759	Asteraceae	4210	Vernonanthura	434719	Vernonanthura squamulosa	2067330	50	807	gggcaatcctgagccaa	56.662854629192	0	ccatcgagtctctgcacctatc	49.8619521804353	1	D	NA
MG753167	atcacgttttccgaaaacaaacaaaggttcagaaagcgaaaagaaaaaag	1	2067331	NA	species	Vernonanthura tweedieana	Eukaryota	2759	Asteraceae	4210	Vernonanthura	434719	Vernonanthura tweedieana	2067331	50	807	gggcaattctgagccaa	49.1728084568851	1	ccatcgagtctctgcacctatc	49.8619521804353	1	D	NA
MG753168	atcacgttttccgaaaacaaacaaaggttcagaaagcgaaaagaaaaaag	1	2070501	NA	species	Vernonanthura pinguis	Eukaryota	2759	Asteraceae	4210	Vernonanthura	434719	Vernonanthura pinguis	2070501	50	807	gggcaatcctgagccaa	56.662854629192	0	ccatcgagtctctgcacctatc	49.8619521804353	1	D	NA
MG753169	atcacgttttccgaaaacaaacaaaggttcagaaagcgaaaagaaaaaag	1	2067330	NA	species	Vernonanthura squamulosa	Eukaryota	2759	Asteraceae	4210	Vernonanthura	434719	Vernonanthura squamulosa	2067330	50	807	gggcaatcctgagccaa	56.662854629192	0	ccatcgagtctctgcacctatc	49.8619521804353	1	D	NA
MG753170	atcacgttttccgaaaacaaacaaaggttcagaaagcgaaaagaaaaaag	1	82752	NA	species	Vernonia alamanii	Eukaryota	2759	Asteraceae	4210	Vernonia	13753	Vernonia alamanii	82752	50	807	gggcaatcctgagccaa	56.662854629192	0	ccatcgagtctctgcacctatc	49.8619521804353	1	D	NA
MG753171	atcacgttttccgaaaacaaacaaaggttcagaaagcgaaaagaataaag	1	2067262	NA	species	Vernonia albicaulis	Eukaryota	2759	Asteraceae	4210	Vernonia	13753	Vernonia albicaulis	2067262	50	813	gggcaatcctgagccaa	56.662854629192	0	ccatcgagtctctgcacctatc	49.8619521804353	1	D	NA
MG753172	atcacgttttccgaaaacaaacaaaggttcagaaagcgaaaagaaaaaag	1	2507393	NA	species	Bothriocline amplifolia	Eukaryota	2759	Asteraceae	4210	Bothriocline	434625	Bothriocline amplifolia	2507393	50	713	gggcaatcctgagccaa	56.662854629192	0	ccatcgagtctctgcacctatc	49.8619521804353	1	D	NA
MG753173	atcacgttttccgaaaacaaacaaaggttcagaaagcgaaaagaaaaaag	1	434691	NA	species	Vernonia angustifolia	Eukaryota	2759	Asteraceae	4210	Vernonia	13753	Vernonia angustifolia	434691	50	807	gggcaatcctgagccaa	56.662854629192	0	ccatcgagtctctgcacctatc	49.8619521804353	1	D	NA
MG753174	atcacgttttccgaaaacaaacaaaggttcagaaagcgaaaagaaaaaag	1	2067392	NA	species	Vernonia arabica	Eukaryota	2759	Asteraceae	4210	Vernonia	13753	Vernonia arabica	2067392	50	806	gggcaatcctgagccaa	56.662854629192	0	ccatcgagtctctgcacctatc	49.8619521804353	1	D	NA
MG753175	atcacgttttccgaaaacaaacaaaggttcagaaagcgaaaagaataaag	1	82575	NA	species	Lepidaploa arborescens	Eukaryota	2759	Asteraceae	4210	Lepidaploa	434669	Lepidaploa arborescens	82575	50	813	gggcaatcctgagccaa	56.662854629192	0	ccatcgagtctctgcacctatc	49.8619521804353	1	D	NA
MG753176	atcacgttttccgaaaacaaacaaaggttcagaaagcgaaaagaaaaaag	1	2067358	NA	species	Vernonia baadii	Eukaryota	2759	Asteraceae	4210	Vernonia	13753	Vernonia baadii	2067358	50	656	gggcaatcctgagccaa	56.662854629192	0	ccatcgagtctctgcacctatc	49.8619521804353	1	D	NA
MG753177	atcacgttttccgaaaacaaacaaaggttcagaaagcgaaaagaaaaaag	1	434692	NA	species	Vernonia baldwinii	Eukaryota	2759	Asteraceae	4210	Vernonia	13753	Vernonia baldwinii	434692	50	802	gggcaatcctgagccaa	56.662854629192	0	ccatcgagtctctgcacctatc	49.8619521804353	1	D	NA
MG753178	atcacgttttccgaaaacaaacaaaggttcagaaagcgaaaagaaaaaag	1	2067393	NA	species	Vernonia bealliae	Eukaryota	2759	Asteraceae	4210	Vernonia	13753	Vernonia bealliae	2067393	50	807	gggcaatcctgagccaa	56.662854629192	0	ccatcgagtctctgcacctatc	49.8619521804353	1	D	NA
MG753179	atcacgttttccgaaaacaaacaaaggttcagaaagcgaaaagaaaaaag	1	2067394	NA	species	Vernonia cockburniana	Eukaryota	2759	Asteraceae	4210	Vernonia	13753	Vernonia cockburniana	2067394	50	807	gggcaatcctgagccaa	56.662854629192	0	ccatcgagtctctgcacctatc	49.8619521804353	1	D	NA
MG753180	atcacgttttccgaaaacaaacaaaggttcagaaagcgaaaagaaaaaag	1	2067265	NA	species	Vernonia cordata	Eukaryota	2759	Asteraceae	4210	Vernonia	13753	Vernonia cordata	2067265	50	807	gggcaatcctgagccaa	56.662854629192	0	ccatcgagtctctgcacctatc	49.8619521804353	1	D	NA
MG753181	atcacgttttccgaaaacaaacaaaggttcagaaagcgaagagaaaaaag	1	2067265	4210	species	Vernonia cordata	Eukaryota	2759	Asteraceae	4210	Vernonia	13753	Vernonia cordata	2067265	50	807	gggcaatcctgagccaa	56.662854629192	0	ccatcgagtctctgcacctatc	49.8619521804353	1	D	0.98
MG753182	atcacgttttccgaaaacaaacaaaggttcagaaagcgaaaagaaaaaag	1	2507392	NA	varietas	Vernonia cymosa var. eupatorioides	Eukaryota	2759	Asteraceae	4210	Vernonia	13753	Vernonia cymosa	2507244	50	800	gggcaatcctgagccaa	56.662854629192	0	ccatcgagtctctgcacctatc	49.8619521804353	1	D	NA
MG753183	atcacgttttccgaaaacaaacaaaggttcagaaagcgaaaagaaaaaag	1	2067402	NA	species	Vernonia exsertiflora	Eukaryota	2759	Asteraceae	4210	Vernonia	13753	Vernonia exsertiflora	2067402	50	800	gggcaaacctgagccaa	50.2889211373377	1	ccatcgagtctctgcacctatc	49.8619521804353	1	D	NA
MG753184	atcacgttttccgaaaacaaacaaaggttcagaaagcgaaaagaaaaaag	1	1308056	NA	species	Vernonia greggii	Eukaryota	2759	Asteraceae	4210	Vernonia	13753	Vernonia greggii	1308056	50	807	gggcaatcctgagccaa	56.662854629192	0	ccatcgagtctctgcacctatc	49.8619521804353	1	D	NA
MG753185	atcacgttttccgaaaacaaacaaaggttcagaaagcgaaaagaaaaaag	1	1308056	NA	species	Vernonia greggii	Eukaryota	2759	Asteraceae	4210	Vernonia	13753	Vernonia greggii	1308056	50	807	gggcaatcctgagccaa	56.662854629192	0	ccatcgagtctctgcacctatc	49.8619521804353	1	D	NA
MG753186	atcacgttttccgaaaacaaacaaaggttcagaaagcgaaaagaaaaaag	1	2067403	NA	species	Vernonia karvinskiana	Eukaryota	2759	Asteraceae	4210	Vernonia	13753	Vernonia karvinskiana	2067403	50	807	gggcaatcctgagccaa	56.662854629192	0	ccatcgagtctctgcacctatc	49.8619521804353	1	D	NA
MG753187	atcacgttttccgaaaacaaacaaaggttcagaaagcgaaaagaaaaaag	1	2067403	NA	species	Vernonia karvinskiana	Eukaryota	2759	Asteraceae	4210	Vernonia	13753	Vernonia karvinskiana	2067403	50	807	gggcaatcctgagccaa	56.662854629192	0	ccatcgagtctctgcacctatc	49.8619521804353	1	D	NA
MG753188	atcacgttttccgaaaacaaacaaaggttcagaaagcgaaaagaaaaaag	1	2067404	NA	species	Vernonia leopoldi	Eukaryota	2759	Asteraceae	4210	Vernonia	13753	Vernonia leopoldi	2067404	50	688	gggcaatcctgagccaa	56.662854629192	0	ccatcgagtctctgcacctatc	49.8619521804353	1	D	NA
MG753189	atcacgttttccgaaaacaaacaaaggttcagaaagcgaaaagaaaaaag	1	434702	NA	species	Vernonia lindheimerii	Eukaryota	2759	Asteraceae	4210	Vernonia	13753	Vernonia lindheimerii	434702	50	807	gggcaatcctgagccaa	56.662854629192	0	ccatcgagtctctgcacctatc	49.8619521804353	1	D	NA
MG753190	atcacgttttccgaaaacaaacaaaggttcagaaagcgaaaagaaaaaag	1	2067354	NA	species	Vernonia littoralis	Eukaryota	2759	Asteraceae	4210	Vernonia	13753	Vernonia littoralis	2067354	50	656	gggcaatcctgagccaa	56.662854629192	0	ccatcgagtctctgcacctatc	49.8619521804353	1	D	NA
MG753191	atcacgttttccgaaaacaaacaaaggttcagaaagcgaaaagaaaaaag	1	2067263	NA	species	Vernonia marginata	Eukaryota	2759	Asteraceae	4210	Vernonia	13753	Vernonia marginata	2067263	50	802	gggcaatcctgagccaa	56.662854629192	0	ccatcgagtctctgcacctatc	49.8619521804353	1	D	NA
MG753192	atcacgttttccgaaaacaaacaaaggttcagaaagcgaaaagaaaaaag	1	434703	NA	species	Vernonia missurica	Eukaryota	2759	Asteraceae	4210	Vernonia	13753	Vernonia missurica	434703	50	807	gggcaatcctgagccaa	56.662854629192	0	ccatcgagtctctgcacctatc	49.8619521804353	1	D	NA
MG753193	atcacgttttccgaaaacaaacaaaggttcagaaagcgaaaagaaaaaag	1	2067340	NA	species	Vernonia obtusa	Eukaryota	2759	Asteraceae	4210	Vernonia	13753	Vernonia obtusa	2067340	50	656	gggcaatcctgagccaa	56.662854629192	0	ccatcgagtctctgcacctatc	49.8619521804353	1	D	NA
MG753194	atcacgttttccgaaaacaaacaaaggttcagaaagcgaaaagaaaaaag	1	2067268	NA	species	Vernonia oolepis	Eukaryota	2759	Asteraceae	4210	Vernonia	13753	Vernonia oolepis	2067268	50	656	gggcaatcctgagccaa	56.662854629192	0	ccatcgagtctctgcacctatc	49.8619521804353	1	D	NA
MG753195	atcacgttttccgaaaacaaacaaaggttcagaaagcgaaaagaaaaaag	1	2067350	NA	species	Vernonia paniculata	Eukaryota	2759	Asteraceae	4210	Vernonia	13753	Vernonia paniculata	2067350	50	656	gggcaatcctgagccaa	56.662854629192	0	ccatcgagtctctgcacctatc	49.8619521804353	1	D	NA
MG753196	atcacgttttccgaaaacaaacaaaggttcagaaagcgaaaagaaaaaag	1	2067350	NA	species	Vernonia paniculata	Eukaryota	2759	Asteraceae	4210	Vernonia	13753	Vernonia paniculata	2067350	50	656	gggcaatcctgagccaa	56.662854629192	0	ccatcgagtctctgcacctatc	49.8619521804353	1	D	NA
MG753197	atcacgttttccgaaaacaaacaaaggtccagaaagcgaaaagaaaaaag	1	434704	4210	species	Vernonia profuga	Eukaryota	2759	Asteraceae	4210	Vernonia	13753	Vernonia profuga	434704	50	765	gggcaatcctgagccaa	56.662854629192	0	ccatcgagtctctgcacctatc	49.8619521804353	1	D	0.98
MG753198	atcacgttttccgaaaacaaacaaaggttcagaaagcgaaaagaaaaaag	1	2067793	NA	species	Vernonia sp. Quedensly s.n.	Eukaryota	2759	Asteraceae	4210	Vernonia	13753	Vernonia sp. Quedensly s.n.	2067793	50	807	gggcaatcctgagccaa	56.662854629192	0	ccatcgagtctctgcacctatc	49.8619521804353	1	D	NA
MG753199	atcacgttttccgaaaacaaacaaaggttcagaaagcgaaaagaataaag	1	2067794	NA	species	Vernonia sp. Ortega 7580	Eukaryota	2759	Asteraceae	4210	Vernonia	13753	Vernonia sp. Ortega 7580	2067794	50	808	gggcaatcctgagccaa	56.662854629192	0	ccatcgagtctctgcacctatc	49.8619521804353	1	D	NA
MG753200	atcacgttttccgaaaacaaacaaaggttcagaaagcgaaaagaataaag	1	2067794	NA	species	Vernonia sp. Ortega 7580	Eukaryota	2759	Asteraceae	4210	Vernonia	13753	Vernonia sp. Ortega 7580	2067794	50	813	gggcaatcctgagccaa	56.662854629192	0	ccatcgagtctctgcacctatc	49.8619521804353	1	D	NA
MG753201	atcacgttttccgaaaacaaacaaaggttcagaaagcgaaaagaaaaaag	1	434706	NA	species	Vernonia texana	Eukaryota	2759	Asteraceae	4210	Vernonia	13753	Vernonia texana	434706	50	807	gggcaatcctgagccaa	56.662854629192	0	ccatcgagtctctgcacctatc	49.8619521804353	1	D	NA
MG753202	atcacgttttccgaaaacaaacaaaggttcagaaagcgaaaagaaaaaag	1	2067396	NA	species	Vernonia unicata	Eukaryota	2759	Asteraceae	4210	Vernonia	13753	Vernonia unicata	2067396	50	796	gggcaatcctgagccaa	56.662854629192	0	ccatcgagtctctgcacctatc	49.8619521804353	1	D	NA
MG753774	ttcaaaattttgaatttt	1	148947	148947	species	Caulerpa lentillifera	Eukaryota	2759	Caulerpaceae	35432	Caulerpa	76312	Caulerpa lentillifera	148947	18	119402	atgtaaccctgagccaa	21.6003344562077	4	ccgtcgagtctctgcacctttc	39.601389358835	3	D	1
MG754959	atcctgttttattaaaacaaacaagggtttcataaaccgagaataaaaaag	1	97309	NA	species	Prunus takesimensis	Eukaryota	2759	Rosaceae	3745	Prunus	3754	Prunus takesimensis	97309	51	157948	gggcgatcctgagccaa	51.8336913368465	1	ccattgagtctctgcacctatc	56.9926607053879	0	D	NA
MG761729	atctcagatccgaggtgatattattaggataagtga	1	148566	NA	species	Lygodium microphyllum	Eukaryota	2759	Lygodiaceae	693765	Lygodium	13823	Lygodium microphyllum	148566	36	158891	gggcaatcctgagccaa	56.662854629192	0	ccatcgagtctctgcacctatc	49.8619521804353	1	D	NA
MG762001	attttgtttactaaaacaa	1	1480154	3196	subspecies	Marchantia polymorpha subsp. ruderalis	Eukaryota	2759	Marchantiaceae	29585	Marchantia	3196	Marchantia polymorpha	3197	19	120288	aggtaatcctgagccaa	41.88478784464	2	tctttgagtctctgcacctctt	38.6086749380451	4	D	1
MG762002	ctccttttttttttcaaaagaaaaacaaaataag	1	221166	221166	species	Sesuvium portulacastrum	Eukaryota	2759	Aizoaceae	3542	Sesuvium	115628	Sesuvium portulacastrum	221166	34	917	gggcaatcctgagccma	NA	1	cctttgagtctctgcacctatc	51.8650439936509	1	D	1
MG762958	atccggttcatagagaaaagggtttctctccttctcctaaggaaagg	1	1045215	3319	species	Abies ernestii	Eukaryota	2759	Pinaceae	3318	Abies	3319	Abies ernestii	1045215	47	1300	gggtaatcctgagccaa	48.7768917382526	1	ccattgagtctctgcacctatc	56.9926607053879	0	D	1
MG762959	atccggttcatagagaaaagggtttctctccttctcctaaggaaagg	1	745663	3319	varietas	Abies fargesii var. faxoniana	Eukaryota	2759	Pinaceae	3318	Abies	3319	Abies fargesii	97167	47	1300	gggtaatcctgagccaa	48.7768917382526	1	ccattgagtctctgcacctatc	56.9926607053879	0	D	1
MG762960	atccggttcatagagaaaagggtttctctccttctcctaaggaaagg	1	1045216	3319	species	Abies ferreana	Eukaryota	2759	Pinaceae	3318	Abies	3319	Abies ferreana	1045216	47	1300	gggtaatcctgagccaa	48.7768917382526	1	ccattgagtctctgcacctatc	56.9926607053879	0	D	1
MG762961	atccggttcatagagaaaagggtttctctccttctcctaaggaaagg	1	78260	3319	species	Abies firma	Eukaryota	2759	Pinaceae	3318	Abies	3319	Abies firma	78260	47	1300	gggtaatcctgagccaa	48.7768917382526	1	ccattgagtctctgcacctatc	56.9926607053879	0	D	1
MG762962	atccggttcatagagaaaagggtttctctccttctcctaaggaaagg	1	1045217	3319	species	Abies georgei	Eukaryota	2759	Pinaceae	3318	Abies	3319	Abies georgei	1045217	47	1300	gggtaatcctgagccaa	48.7768917382526	1	ccattgagtctctgcacctatc	56.9926607053879	0	D	1
MG762963	atccggttcatagagaaaagggtttctctccttctcctaaggaaagg	1	97168	3319	species	Abies holophylla	Eukaryota	2759	Pinaceae	3318	Abies	3319	Abies holophylla	97168	47	1300	gggtaatcctgagccaa	48.7768917382526	1	ccattgagtctctgcacctatc	56.9926607053879	0	D	1
MG762964	atccggttcatagagaaaagggtttctctccttctcctaaggaaagg	1	2358303	3319	varietas	Abies delavayi var. motuoensis	Eukaryota	2759	Pinaceae	3318	Abies	3319	Abies delavayi	425837	47	1300	gggtaatcctgagccaa	48.7768917382526	1	ccattgagtctctgcacctatc	56.9926607053879	0	D	1
MG762965	atccggttcatagagaaaagggtttctctccttctcctaaggaaagg	1	1055014	3319	species	Abies nukiangensis	Eukaryota	2759	Pinaceae	3318	Abies	3319	Abies nukiangensis	1055014	47	1300	gggtaatcctgagccaa	48.7768917382526	1	ccattgagtctctgcacctatc	56.9926607053879	0	D	1
MG762966	atccggttcatagagaaaagggtttctctccttctcctaaggaaagg	1	1045218	3319	species	Abies recurvata	Eukaryota	2759	Pinaceae	3318	Abies	3319	Abies recurvata	1045218	47	1300	gggtaatcctgagccaa	48.7768917382526	1	ccattgagtctctgcacctatc	56.9926607053879	0	D	1
MG762967	atccggttcatagagaaaagggtttctctccttctcctaaggaaagg	1	1137612	3319	varietas	Abies ernestii var. salouenensis	Eukaryota	2759	Pinaceae	3318	Abies	3319	Abies ernestii	1045215	47	1300	gggtaatcctgagccaa	48.7768917382526	1	ccattgagtctctgcacctatc	56.9926607053879	0	D	1
MG762968	atccggttcatagagaaaagggtttctctccttctcctaaggaaagg	1	2358304	3319	varietas	Abies georgei var. smithii	Eukaryota	2759	Pinaceae	3318	Abies	3319	Abies georgei	1045217	47	1300	gggtaatcctgagccaa	48.7768917382526	1	ccattgagtctctgcacctatc	56.9926607053879	0	D	1
MG762969	atccggttcatagagaaaagggtttctctccttctcctaaggaaagg	1	1045220	3319	species	Abies squamata	Eukaryota	2759	Pinaceae	3318	Abies	3319	Abies squamata	1045220	47	1300	gggtaatcctgagccaa	48.7768917382526	1	ccattgagtctctgcacctatc	56.9926607053879	0	D	1
MG762970	atccggttcatagagaaaagggtttctctccttctcctaaggaaagg	1	745664	3319	species	Abies yuanbaoshanensis	Eukaryota	2759	Pinaceae	3318	Abies	3319	Abies yuanbaoshanensis	745664	47	1300	gggtaatcctgagccaa	48.7768917382526	1	ccattgagtctctgcacctatc	56.9926607053879	0	D	1
MG763885	atccttttttctcaaaacaaaggttcagaaaacgaaaaaaaag	1	291310	NA	species	Incarvillea arguta	Eukaryota	2759	Bignoniaceae	24079	Incarvillea	200485	Incarvillea arguta	291310	43	159135	gggcaatcctgagccaa	56.662854629192	0	ccattgagtctctgcacctatc	56.9926607053879	0	D	NA
MG764158	atcctgttttcaaaaaacaaacaaaggggcagaaggtgaaaaaag	1	187269	91882	species	Adenophora triphylla	Eukaryota	2759	Campanulaceae	4381	Adenophora	82270	Adenophora triphylla	187269	45	154223	gggcaatcctgagccaa	56.662854629192	0	ccattgagtctctgcacctatc	56.9926607053879	0	D	1
MG766772	atcctgttttccgaaaccaaaggttccgaaacaaagtgg	1	1546320	NA	species	Mussaenda antiloga	Eukaryota	2759	Rubiaceae	24966	Mussaenda	43523	Mussaenda antiloga	1546320	39	1301	gggcaatcctgagccaa	56.662854629192	0	ccgttgagtctctgcacctatc	53.9925892859277	1	D	NA
MG766773	atcctgttttccgaaaccaaaggttccgaaacaaagtgg	1	61941	NA	species	Mussaenda arcuata	Eukaryota	2759	Rubiaceae	24966	Mussaenda	43523	Mussaenda arcuata	61941	39	1295	gggcaatcctgagccaa	56.662854629192	0	ccgttgagtctctgcacctatc	53.9925892859277	1	D	NA
MG766774	atcctgttttccgaaaccaaaggttccgaaacaaagtgg	1	296948	NA	species	Mussaenda benguetensis	Eukaryota	2759	Rubiaceae	24966	Mussaenda	43523	Mussaenda benguetensis	296948	39	1295	gggcaatcctgagccaa	56.662854629192	0	ccgttgagtctctgcacctatc	53.9925892859277	1	D	NA
MG766775	atcctgttttccgaaaccaaaggttccgaaacaaagtgg	1	2100653	NA	species	Mussaenda bonii	Eukaryota	2759	Rubiaceae	24966	Mussaenda	43523	Mussaenda bonii	2100653	39	1301	gggcaatcctgagccaa	56.662854629192	0	ccgttgagtctctgcacctatc	53.9925892859277	1	D	NA
MG766776	atcctgttttccgaaaccaaaggttccgaaacaaagtgg	1	1546321	NA	species	Mussaenda breviloba	Eukaryota	2759	Rubiaceae	24966	Mussaenda	43523	Mussaenda breviloba	1546321	39	1301	gggcaatcctgagccaa	56.662854629192	0	ccgttgagtctctgcacctatc	53.9925892859277	1	D	NA
MG766777	atcctgttttccgaaaccaaaggttccgaaacaaagtgg	1	2100654	NA	species	Mussaenda cambodiana	Eukaryota	2759	Rubiaceae	24966	Mussaenda	43523	Mussaenda cambodiana	2100654	39	1292	gggcaatcctgagccaa	56.662854629192	0	ccgttgagtctctgcacctatc	53.9925892859277	1	D	NA
MG766778	atcctgttttccgaaaccaaaggttccgaaacaaagtgg	1	2100655	NA	species	Mussaenda campanulata	Eukaryota	2759	Rubiaceae	24966	Mussaenda	43523	Mussaenda campanulata	2100655	39	1301	gggcaatcctgagccaa	56.662854629192	0	ccgttgagtctctgcacctatc	53.9925892859277	1	D	NA
MG766779	atcctgttttccgaaaccaaaggttccgaaacaaagtgg	1	2100656	NA	species	Mussaenda caudatiloba	Eukaryota	2759	Rubiaceae	24966	Mussaenda	43523	Mussaenda caudatiloba	2100656	39	1301	gggcaatcctgagccaa	56.662854629192	0	ccgttgagtctctgcacctatc	53.9925892859277	1	D	NA
MG766780	atcctgttttccgaaaccaaaggttccgaaacaaagtgg	1	1546322	NA	species	Mussaenda chingii	Eukaryota	2759	Rubiaceae	24966	Mussaenda	43523	Mussaenda chingii	1546322	39	1301	gggcaatcctgagccaa	56.662854629192	0	ccgttgagtctctgcacctatc	53.9925892859277	1	D	NA
MG766781	atcctgttttccgaaaccaaaggttccgaaacaaagtgg	1	1546322	NA	species	Mussaenda chingii	Eukaryota	2759	Rubiaceae	24966	Mussaenda	43523	Mussaenda chingii	1546322	39	1301	gggcaatcctgagccaa	56.662854629192	0	ccgttgagtctctgcacctatc	53.9925892859277	1	D	NA
MG766783	atcctgttttccgaaaccaaaggttccgaaacaaagtgg	1	2100658	NA	species	Mussaenda chrysotricha	Eukaryota	2759	Rubiaceae	24966	Mussaenda	43523	Mussaenda chrysotricha	2100658	39	1301	gggcaatcctgagccaa	56.662854629192	0	ccgttgagtctctgcacctatc	53.9925892859277	1	D	NA
MG766784	atcctgttttccgaaaccaaaggttccgaaacaaagtgg	1	2100659	NA	species	Mussaenda corymbosa	Eukaryota	2759	Rubiaceae	24966	Mussaenda	43523	Mussaenda corymbosa	2100659	39	578	gggcaatcctgagccaa	56.662854629192	0	ccgttgagtctctgcacctatc	53.9925892859277	1	D	NA
MG766785	atcctgttttccgaaaccaaaggttccgaaacaaagtgg	1	2100660	NA	species	Mussaenda cylindrocarpa	Eukaryota	2759	Rubiaceae	24966	Mussaenda	43523	Mussaenda cylindrocarpa	2100660	39	915	gggcaatcctgagccaa	56.662854629192	0	ccgttgagtctctgcacctatc	53.9925892859277	1	D	NA
MG766786	atcctgttttccgaaaccaaaggttccgaaacaaagtgg	1	2100661	NA	species	Mussaenda decipiens	Eukaryota	2759	Rubiaceae	24966	Mussaenda	43523	Mussaenda decipiens	2100661	39	1281	gggcaatcctgagccaa	56.662854629192	0	ccgttgagtctctgcacctatc	53.9925892859277	1	D	NA
MG766787	atcctgttttccgaaaccaaaggttccgaaacaaagtgg	1	2057164	NA	species	Mussaenda densiflora	Eukaryota	2759	Rubiaceae	24966	Mussaenda	43523	Mussaenda densiflora	2057164	39	1301	gggcaatcctgagccaa	56.662854629192	0	ccgttgagtctctgcacctatc	53.9925892859277	1	D	NA
MG766788	atcctgttttccgaaaccaaaggttccgaaacaaagtgg	1	1043494	NA	species	Mussaenda divaricata	Eukaryota	2759	Rubiaceae	24966	Mussaenda	43523	Mussaenda divaricata	1043494	39	1301	gggcaatcctgagccaa	56.662854629192	0	ccgttgagtctctgcacctatc	53.9925892859277	1	D	NA
MG766789	atcctgttttccgaaaccaaaggttccgaaacaaagtgg	1	2100662	NA	species	Mussaenda dranensis	Eukaryota	2759	Rubiaceae	24966	Mussaenda	43523	Mussaenda dranensis	2100662	39	1301	gggcaatcctgagccaa	56.662854629192	0	ccgttgagtctctgcacctatc	53.9925892859277	1	D	NA
MG766790	atcctgttttccgaaaccaaaggttccgaaacaaagtgg	1	2100663	NA	species	Mussaenda elliptica	Eukaryota	2759	Rubiaceae	24966	Mussaenda	43523	Mussaenda elliptica	2100663	39	1301	gggcaatcctgagccaa	56.662854629192	0	ccgttgagtctctgcacctatc	53.9925892859277	1	D	NA
MG766791	atcctgttttccgaaaccaaaggttccgaaacaaagtgg	1	2100663	NA	species	Mussaenda elliptica	Eukaryota	2759	Rubiaceae	24966	Mussaenda	43523	Mussaenda elliptica	2100663	39	1301	gggcaatcctgagccaa	56.662854629192	0	ccgttgagtctctgcacctatc	53.9925892859277	1	D	NA
MG766792	atcctgttttccgaaaccaaaggttccgaaacaaagtgg	1	2100663	NA	species	Mussaenda elliptica	Eukaryota	2759	Rubiaceae	24966	Mussaenda	43523	Mussaenda elliptica	2100663	39	1301	gggcaatcctgagccaa	56.662854629192	0	ccgttgagtctctgcacctatc	53.9925892859277	1	D	NA
MG766793	atcctgttttccgaaaccaaaggttccgaaacaaagtgg	1	2100664	NA	species	Mussaenda elmeri	Eukaryota	2759	Rubiaceae	24966	Mussaenda	43523	Mussaenda elmeri	2100664	39	1108	gggcaatcctgagccaa	56.662854629192	0	ccgttgagtctctgcacctatc	53.9925892859277	1	D	NA
MG766794	atcctgttttccgaaaccaaaggttccgaaacaaagtgg	1	1603819	NA	species	Mussaenda erosa	Eukaryota	2759	Rubiaceae	24966	Mussaenda	43523	Mussaenda erosa	1603819	39	1301	gggcaatcctgagccaa	56.662854629192	0	ccgttgagtctctgcacctatc	53.9925892859277	1	D	NA
MG766795	atcctgttttccgaaaccaaaggttccgaaacaaagtgg	1	43524	NA	species	Mussaenda erythrophylla	Eukaryota	2759	Rubiaceae	24966	Mussaenda	43523	Mussaenda erythrophylla	43524	39	1295	gggcaatcctgagccaa	56.662854629192	0	ccgttgagtctctgcacctatc	53.9925892859277	1	D	NA
MG766796	atcctgttttccgaaaccaaaggttccgaaacaaagtgg	1	2100665	NA	species	Mussaenda ferruginea	Eukaryota	2759	Rubiaceae	24966	Mussaenda	43523	Mussaenda ferruginea	2100665	39	578	gggcaatcctgagccaa	56.662854629192	0	ccgttgagtctctgcacctatc	53.9925892859277	1	D	NA
MG766797	atcctgttttccgaaaccaaaggttccgaaacaaagtgg	1	1043496	NA	species	Mussaenda frondosa	Eukaryota	2759	Rubiaceae	24966	Mussaenda	43523	Mussaenda frondosa	1043496	39	1295	gggcaatcctgagccaa	56.662854629192	0	ccgttgagtctctgcacctatc	53.9925892859277	1	D	NA
MG766798	atcctgttttccgaaaccaaaggttccgaaacaagg	1	2100666	43523	species	Mussaenda glabra	Eukaryota	2759	Rubiaceae	24966	Mussaenda	43523	Mussaenda glabra	2100666	36	1293	gggcaatcctgagccaa	56.662854629192	0	ccgttgagtctctgcacctatc	53.9925892859277	1	D	1
MG766799	atcctgttttccgaaaccaaaggttccgaaacaagg	1	2100666	43523	species	Mussaenda glabra	Eukaryota	2759	Rubiaceae	24966	Mussaenda	43523	Mussaenda glabra	2100666	36	1293	gggcaatcctgagccaa	56.662854629192	0	ccgttgagtctctgcacctatc	53.9925892859277	1	D	1
MG766800	atcctgttttccgaaaccaaaggttccgaaacaaagtgg	1	1546323	NA	species	Mussaenda hainanensis	Eukaryota	2759	Rubiaceae	24966	Mussaenda	43523	Mussaenda hainanensis	1546323	39	1301	gggcaatcctgagccaa	56.662854629192	0	ccgttgagtctctgcacctatc	53.9925892859277	1	D	NA
MG766801	atcctgttttccgaaaccaaaggttccgaaacaaagtgg	1	1546324	NA	species	Mussaenda hirsutula	Eukaryota	2759	Rubiaceae	24966	Mussaenda	43523	Mussaenda hirsutula	1546324	39	1301	gggcaatcctgagccaa	56.662854629192	0	ccgttgagtctctgcacctatc	53.9925892859277	1	D	NA
MG766802	atcctgttttccgaaaccaaaggttccgaaacaaagtgg	1	1546324	NA	species	Mussaenda hirsutula	Eukaryota	2759	Rubiaceae	24966	Mussaenda	43523	Mussaenda hirsutula	1546324	39	1301	gggcaatcctgagccaa	56.662854629192	0	ccgttgagtctctgcacctatc	53.9925892859277	1	D	NA
MG766803	atcctgttttccgaaaccaaaggttccgaaacaaagtgg	1	2100667	NA	species	Mussaenda hoaensis	Eukaryota	2759	Rubiaceae	24966	Mussaenda	43523	Mussaenda hoaensis	2100667	39	1286	gggcaatcctgagccaa	56.662854629192	0	ccgttgagtctctgcacctatc	53.9925892859277	1	D	NA
MG766804	atcctgttttccgaaaccaaaggttccgaaacaaagtgg	1	1043497	NA	species	Mussaenda hossei	Eukaryota	2759	Rubiaceae	24966	Mussaenda	43523	Mussaenda hossei	1043497	39	1301	gggcaatcctgagccaa	56.662854629192	0	ccgttgagtctctgcacctatc	53.9925892859277	1	D	NA
MG766805	atcctgttttccgaaaccaaaggttccgaaacaaagtgg	1	2100669	NA	species	Mussaenda intuspilosa	Eukaryota	2759	Rubiaceae	24966	Mussaenda	43523	Mussaenda intuspilosa	2100669	39	573	gggcaatcctgagccaa	56.662854629192	0	ccgttgagtctctgcacctatc	53.9925892859277	1	D	NA
MG766806	atcctgttttccgaaaccaaaggttccgaaacaaagtgg	1	2100670	NA	species	Mussaenda kerrii	Eukaryota	2759	Rubiaceae	24966	Mussaenda	43523	Mussaenda kerrii	2100670	39	1190	gggcaatcctgagccaa	56.662854629192	0	ccgttgagtctctgcacctatc	53.9925892859277	1	D	NA
MG766807	atcctgttttccgaaaccaaaggttccgaaacaaagtgg	1	1546325	NA	species	Mussaenda kwangsiensis	Eukaryota	2759	Rubiaceae	24966	Mussaenda	43523	Mussaenda kwangsiensis	1546325	39	1301	gggcaatcctgagccaa	56.662854629192	0	ccgttgagtctctgcacctatc	53.9925892859277	1	D	NA
MG766808	atcctgttttccgaaaccaaaggttccgaaacaaagtgg	1	1546325	NA	species	Mussaenda kwangsiensis	Eukaryota	2759	Rubiaceae	24966	Mussaenda	43523	Mussaenda kwangsiensis	1546325	39	1301	gggcaatcctgagccaa	56.662854629192	0	ccgttgagtctctgcacctatc	53.9925892859277	1	D	NA
MG766809	atcctgttttccgaaaccaaaggttccgaaacaaagtgg	1	1546325	NA	species	Mussaenda kwangsiensis	Eukaryota	2759	Rubiaceae	24966	Mussaenda	43523	Mussaenda kwangsiensis	1546325	39	1301	gggcaatcctgagccaa	56.662854629192	0	ccgttgagtctctgcacctatc	53.9925892859277	1	D	NA
MG766810	atcctgttttccgaaaccaaaggttccgaaacaaagtgg	1	1546325	NA	species	Mussaenda kwangsiensis	Eukaryota	2759	Rubiaceae	24966	Mussaenda	43523	Mussaenda kwangsiensis	1546325	39	1301	gggcaatcctgagccaa	56.662854629192	0	ccgttgagtctctgcacctatc	53.9925892859277	1	D	NA
MG766811	atcctgttttccgaaaccaaaggttccgaaacaaagtgg	1	1546325	NA	species	Mussaenda kwangsiensis	Eukaryota	2759	Rubiaceae	24966	Mussaenda	43523	Mussaenda kwangsiensis	1546325	39	1301	gggcaatcctgagccaa	56.662854629192	0	ccgttgagtctctgcacctatc	53.9925892859277	1	D	NA
MG766812	atcctgttttccgaaaccaaaggttccgaaacaaagtgg	1	1043498	NA	species	Mussaenda kwangtungensis	Eukaryota	2759	Rubiaceae	24966	Mussaenda	43523	Mussaenda kwangtungensis	1043498	39	1301	gggcaatcctgagccaa	56.662854629192	0	ccgttgagtctctgcacctatc	53.9925892859277	1	D	NA
MG766813	atcctgttttccgaaaccaaaggttccgaaacaaagtgg	1	2100671	NA	species	Mussaenda lanata	Eukaryota	2759	Rubiaceae	24966	Mussaenda	43523	Mussaenda lanata	2100671	39	539	gggcaatcctgagccaa	56.662854629192	0	ccgttgagtctctgcacctatc	53.9925892859277	1	D	NA
MG766814	atcctgttttccgaaaccaaaggttccgaaacaaagtgg	1	1546326	NA	species	Mussaenda lancipetala	Eukaryota	2759	Rubiaceae	24966	Mussaenda	43523	Mussaenda lancipetala	1546326	39	1286	gggcaatcctgagccaa	56.662854629192	0	ccgttgagtctctgcacctatc	53.9925892859277	1	D	NA
MG766815	atcctgttttccgaaaccaaaggttccgaaacaaagtgg	1	1546326	NA	species	Mussaenda lancipetala	Eukaryota	2759	Rubiaceae	24966	Mussaenda	43523	Mussaenda lancipetala	1546326	39	1286	gggcaatcctgagccaa	56.662854629192	0	ccgttgagtctctgcacctatc	53.9925892859277	1	D	NA
MG766816	atcctgttttccgaaaccaaaggttccgaaacaaagtgg	1	2100672	NA	species	Mussaenda lanuginosa	Eukaryota	2759	Rubiaceae	24966	Mussaenda	43523	Mussaenda lanuginosa	2100672	39	1315	gggcaatcctgagccaa	56.662854629192	0	ccgttgagtctctgcacctatc	53.9925892859277	1	D	NA
MG766817	atcctgttttccgaaaccaaaggttccgaaacaaagtgg	1	1043499	NA	species	Mussaenda laxiflora	Eukaryota	2759	Rubiaceae	24966	Mussaenda	43523	Mussaenda laxiflora	1043499	39	1292	gggcaatcctgagccaa	56.662854629192	0	ccgttgagtctctgcacctatc	53.9925892859277	1	D	NA
MG766818	atcctgttttccgaaaccaaaggttccgaaacaaagtgg	1	2100700	NA	species	Mussaenda liedeae	Eukaryota	2759	Rubiaceae	24966	Mussaenda	43523	Mussaenda liedeae	2100700	39	1295	gggcaatcctgagccaa	56.662854629192	0	ccgttgagtctctgcacctatc	53.9925892859277	1	D	NA
MG766819	atcctgttttccgaaaccaaaggttccgaaacaaagtgg	1	1546327	NA	species	Mussaenda longipetala	Eukaryota	2759	Rubiaceae	24966	Mussaenda	43523	Mussaenda longipetala	1546327	39	1301	gggcaatcctgagccaa	56.662854629192	0	ccgttgagtctctgcacctatc	53.9925892859277	1	D	NA
MG766820	atcctgttttccgaaaccaaaggttccgaaacaaagtgg	1	2100673	NA	species	Mussaenda longisepala	Eukaryota	2759	Rubiaceae	24966	Mussaenda	43523	Mussaenda longisepala	2100673	39	1299	gggcaatcctgagccaa	56.662854629192	0	ccgttgagtctctgcacctatc	53.9925892859277	1	D	NA
MG766821	atcctgttttccgaaaccaaaggttccgaaacaaagtgg	1	1043500	NA	species	Mussaenda macrophylla	Eukaryota	2759	Rubiaceae	24966	Mussaenda	43523	Mussaenda macrophylla	1043500	39	1295	gggcaatcctgagccaa	56.662854629192	0	ccgttgagtctctgcacctatc	53.9925892859277	1	D	NA
MG766822	atcctgttttccgaaaccaaaggttccgaaacaaagtgg	1	2100674	NA	species	Mussaenda magallanensis	Eukaryota	2759	Rubiaceae	24966	Mussaenda	43523	Mussaenda magallanensis	2100674	39	1295	gggcaatcctgagccaa	56.662854629192	0	ccgttgagtctctgcacctatc	53.9925892859277	1	D	NA
MG766823	atcctgttttccgaaaccaaaggttccgaaacaaagtgg	1	1546328	NA	species	Mussaenda mollissima	Eukaryota	2759	Rubiaceae	24966	Mussaenda	43523	Mussaenda mollissima	1546328	39	1301	gggcaatcctgagccaa	56.662854629192	0	ccgttgagtctctgcacctatc	53.9925892859277	1	D	NA
MG766824	atcctgttttccgaaaccaaaggttccgaaacaaagtgg	1	296939	NA	species	Mussaenda multibracteata	Eukaryota	2759	Rubiaceae	24966	Mussaenda	43523	Mussaenda multibracteata	296939	39	1295	gggcaatcctgagccaa	56.662854629192	0	ccgttgagtctctgcacctatc	53.9925892859277	1	D	NA
MG766825	atcctgttttccgaaaccaaaggttccgaaacaaagtgg	1	296947	NA	species	Mussaenda palawanensis	Eukaryota	2759	Rubiaceae	24966	Mussaenda	43523	Mussaenda palawanensis	296947	39	1295	gggcaatcctgagccaa	56.662854629192	0	ccgttgagtctctgcacctatc	53.9925892859277	1	D	NA
MG766826	atcctgttttccgaaaccaaaggttccgaaacaaagtgg	1	2100675	NA	species	Mussaenda parviflora	Eukaryota	2759	Rubiaceae	24966	Mussaenda	43523	Mussaenda parviflora	2100675	39	1301	gggcaatcctgagccaa	56.662854629192	0	ccgttgagtctctgcacctatc	53.9925892859277	1	D	NA
MG766827	atcctgttttccgaaaccaaaggttccgaaacaaagtgg	1	296942	NA	species	Mussaenda philippica	Eukaryota	2759	Rubiaceae	24966	Mussaenda	43523	Mussaenda philippica	296942	39	1295	gggcaatcctgagccaa	56.662854629192	0	ccgttgagtctctgcacctatc	53.9925892859277	1	D	NA
MG766828	atcctgttttccgaaaccaaaggttccgaaacaccaaaggttccgaaacaaagtgg	1	2100676	2100676	species	Mussaenda pilosissima	Eukaryota	2759	Rubiaceae	24966	Mussaenda	43523	Mussaenda pilosissima	2100676	56	1303	gggcaatcctgagccaa	56.662854629192	0	ccgttgagtctctgcacctatc	53.9925892859277	1	D	1
MG766830	atcctgttttccgaaaccaaaggttccgaaacaaagtgg	1	271247	NA	species	Mussaenda pubescens	Eukaryota	2759	Rubiaceae	24966	Mussaenda	43523	Mussaenda pubescens	271247	39	1301	gggcaatcctgagccaa	56.662854629192	0	ccgttgagtctctgcacctatc	53.9925892859277	1	D	NA
MG766831	atcctgttttccgaaaccaaaggttccgaaacaaagtgg	1	271247	NA	species	Mussaenda pubescens	Eukaryota	2759	Rubiaceae	24966	Mussaenda	43523	Mussaenda pubescens	271247	39	1301	gggcaatcctgagccaa	56.662854629192	0	ccgttgagtctctgcacctatc	53.9925892859277	1	D	NA
MG766832	atcctgttttccgaaaccaaaggttccgaaacaaagtgg	1	271247	NA	species	Mussaenda pubescens	Eukaryota	2759	Rubiaceae	24966	Mussaenda	43523	Mussaenda pubescens	271247	39	1301	gggcaatcctgagccaa	56.662854629192	0	ccgttgagtctctgcacctatc	53.9925892859277	1	D	NA
MG766833	atcctgttttccgaaaccaaaggttccgaaacaaagtgg	1	153760	NA	species	Mussaenda raiateensis	Eukaryota	2759	Rubiaceae	24966	Mussaenda	43523	Mussaenda raiateensis	153760	39	573	gggcaatcctgagccaa	56.662854629192	0	ccgttgagtctctgcacctatc	53.9925892859277	1	D	NA
MG766834	atcctgttttccgaaaccaaaggttccgaaacaaagtgg	1	2100677	NA	species	Mussaenda rehderiana	Eukaryota	2759	Rubiaceae	24966	Mussaenda	43523	Mussaenda rehderiana	2100677	39	1292	gggcaatcctgagccaa	56.662854629192	0	ccgttgagtctctgcacctatc	53.9925892859277	1	D	NA
MG766835	atcctgttttccgaaaccaaaggttccgaaacaaagtgg	1	2100678	NA	species	Mussaenda samana	Eukaryota	2759	Rubiaceae	24966	Mussaenda	43523	Mussaenda samana	2100678	39	1183	gggcaatcctgagccaa	56.662854629192	0	ccgttgagtctctgcacctatc	53.9925892859277	1	D	NA
MG766836	atcctgttttccgaaaccaaaggttccgaaacaaagtgg	1	2100679	NA	species	Mussaenda sanderiana	Eukaryota	2759	Rubiaceae	24966	Mussaenda	43523	Mussaenda sanderiana	2100679	39	1292	gggcaatcctgagccaa	56.662854629192	0	ccgttgagtctctgcacctatc	53.9925892859277	1	D	NA
MG766837	atcctgttttccgaaaccaaaggttccgaaacaaagtgg	1	165011	NA	species	Mussaenda scratchleyi	Eukaryota	2759	Rubiaceae	24966	Mussaenda	43523	Mussaenda scratchleyi	165011	39	1290	gggcaatcctgagccaa	56.662854629192	0	ccgttgagtctctgcacctatc	53.9925892859277	1	D	NA
MG766838	atcctgttttccgaaaccaaaggttccgaaacaaagtgg	1	2100680	NA	species	Mussaenda sericea	Eukaryota	2759	Rubiaceae	24966	Mussaenda	43523	Mussaenda sericea	2100680	39	1292	gggcaatcctgagccaa	56.662854629192	0	ccgttgagtctctgcacctatc	53.9925892859277	1	D	NA
MG766839	atcctgttttccgaaaccaaaggttccgaaacaaagtgg	1	2100680	NA	species	Mussaenda sericea	Eukaryota	2759	Rubiaceae	24966	Mussaenda	43523	Mussaenda sericea	2100680	39	1292	gggcaatcctgagccaa	56.662854629192	0	ccgttgagtctctgcacctatc	53.9925892859277	1	D	NA
MG766840	atcctgttttccgaaaccaaaggttccgaaacaaagtgg	1	2100681	NA	species	Mussaenda sessilifolia	Eukaryota	2759	Rubiaceae	24966	Mussaenda	43523	Mussaenda sessilifolia	2100681	39	1292	gggcaatcctgagccaa	56.662854629192	0	ccgttgagtctctgcacctatc	53.9925892859277	1	D	NA
MG766841	atcctgttttccgaaaccaaaggttccgaaacaaagtgg	1	2100682	NA	species	Mussaenda setosa	Eukaryota	2759	Rubiaceae	24966	Mussaenda	43523	Mussaenda setosa	2100682	39	541	gggcaatcctgagccaa	56.662854629192	0	ccgttgagtctctgcacctatc	53.9925892859277	1	D	NA
MG766842	atcctgttttccgaaaccaaaggttccgaaacaaagtgg	1	296940	NA	species	Mussaenda shikokiana	Eukaryota	2759	Rubiaceae	24966	Mussaenda	43523	Mussaenda shikokiana	296940	39	1301	gggcaatcctgagccaa	56.662854629192	0	ccgttgagtctctgcacctatc	53.9925892859277	1	D	NA
MG766843	atcctgttttccgaaaccaaaggttccgaaacaaagtgg	1	296940	NA	species	Mussaenda shikokiana	Eukaryota	2759	Rubiaceae	24966	Mussaenda	43523	Mussaenda shikokiana	296940	39	1321	gggcaatcctgagccaa	56.662854629192	0	ccgttgagtctctgcacctatc	53.9925892859277	1	D	NA
MG766844	atcctgttttccgaaaccaaaggttccgaaacaaagtgg	1	1546330	NA	species	Mussaenda simpliciloba	Eukaryota	2759	Rubiaceae	24966	Mussaenda	43523	Mussaenda simpliciloba	1546330	39	1294	gggcaatcctgagccaa	56.662854629192	0	ccgttgagtctctgcacctatc	53.9925892859277	1	D	NA
MG766845	atcctgttttccgaaaccaaaggtttcgaaacaaagtgg	1	2107563	169632	species	Mussaenda sp. 10 TuTY1113	Eukaryota	2759	Rubiaceae	24966	Mussaenda	43523	Mussaenda sp. 10 TuTY1113	2107563	39	1301	gggcaatcctgagccaa	56.662854629192	0	ccgttgagtctctgcacctatc	53.9925892859277	1	D	1
MG766846	atcctgttttccgaaaccaaaggttccgaaacaaagtgg	1	2107560	NA	species	Mussaenda sp. 11 NSK524	Eukaryota	2759	Rubiaceae	24966	Mussaenda	43523	Mussaenda sp. 11 NSK524	2107560	39	1301	gggcaatcctgagccaa	56.662854629192	0	ccgttgagtctctgcacctatc	53.9925892859277	1	D	NA
MG766847	atcctgttttccgaaaccaaaggttccgaaacaaagtgg	1	2107566	NA	species	Mussaenda sp. 1 Sunhang14810	Eukaryota	2759	Rubiaceae	24966	Mussaenda	43523	Mussaenda sp. 1 Sunhang14810	2107566	39	1292	gggcaatcctgagccaa	56.662854629192	0	ccgttgagtctctgcacctatc	53.9925892859277	1	D	NA
MG766848	atcctgttttccgaaaccaaaggttccgaaacaaagtgg	1	2107567	NA	species	Mussaenda sp. 2 SC-2018	Eukaryota	2759	Rubiaceae	24966	Mussaenda	43523	Mussaenda sp. 2 SC-2018	2107567	39	1292	gggcaatcctgagccaa	56.662854629192	0	ccgttgagtctctgcacctatc	53.9925892859277	1	D	NA
MG766849	atcctgttttccgaaaccaaaggttccgaaacaaagtgg	1	2107567	NA	species	Mussaenda sp. 2 SC-2018	Eukaryota	2759	Rubiaceae	24966	Mussaenda	43523	Mussaenda sp. 2 SC-2018	2107567	39	1292	gggcaatcctgagccaa	56.662854629192	0	ccgttgagtctctgcacctatc	53.9925892859277	1	D	NA
MG766850	atcctgttttccgaaaccaaaggttccgaaacaaagtgg	1	2107562	NA	species	Mussaenda sp. 3 TuTY1105	Eukaryota	2759	Rubiaceae	24966	Mussaenda	43523	Mussaenda sp. 3 TuTY1105	2107562	39	1292	gggcaatcctgagccaa	56.662854629192	0	ccgttgagtctctgcacctatc	53.9925892859277	1	D	NA
MG766851	atcctgttttccgaaaccaaaggttccgaaacaaagtgg	1	2107564	NA	species	Mussaenda sp. 4 TuTY1130	Eukaryota	2759	Rubiaceae	24966	Mussaenda	43523	Mussaenda sp. 4 TuTY1130	2107564	39	1292	gggcaatcctgagccaa	56.662854629192	0	ccgttgagtctctgcacctatc	53.9925892859277	1	D	NA
MG766852	atcctgttttccgaaaccaaaggttccgaaacaaagtgg	1	2107568	NA	species	Mussaenda sp. 5 DTT904	Eukaryota	2759	Rubiaceae	24966	Mussaenda	43523	Mussaenda sp. 5 DTT904	2107568	39	1296	gggcaatcctgagccaa	56.662854629192	0	ccgttgagtctctgcacctatc	53.9925892859277	1	D	NA
MG766853	atcctgttttccgaaaccaaaggttccgaaacaaagtgg	1	2107561	NA	species	Mussaenda sp. 6 TuTY1069	Eukaryota	2759	Rubiaceae	24966	Mussaenda	43523	Mussaenda sp. 6 TuTY1069	2107561	39	1301	gggcaatcctgagccaa	56.662854629192	0	ccgttgagtctctgcacctatc	53.9925892859277	1	D	NA
MG766854	atcctgttttccgaaaccaaaggttccgaaacaaagtgg	1	2107558	NA	species	Mussaenda sp. 7 DTT459	Eukaryota	2759	Rubiaceae	24966	Mussaenda	43523	Mussaenda sp. 7 DTT459	2107558	39	1301	gggcaatcctgagccaa	56.662854629192	0	ccgttgagtctctgcacctatc	53.9925892859277	1	D	NA
MG766855	atcctgttttccgaaaccaaaggttccgaaacaagg	1	2107559	43523	species	Mussaenda sp. 8 CPC5702	Eukaryota	2759	Rubiaceae	24966	Mussaenda	43523	Mussaenda sp. 8 CPC5702	2107559	36	1293	gggcaatcctgagccaa	56.662854629192	0	ccgttgagtctctgcacctatc	53.9925892859277	1	D	1
MG766856	atcctgttttccgaaaccaaaggttccgaaacaaagtgg	1	2107565	NA	species	Mussaenda sp. 9 Sunhang14699	Eukaryota	2759	Rubiaceae	24966	Mussaenda	43523	Mussaenda sp. 9 Sunhang14699	2107565	39	1292	gggcaatcctgagccaa	56.662854629192	0	ccgttgagtctctgcacctatc	53.9925892859277	1	D	NA
MG766857	atcctgttttccgaaaccaaaggttccgaaacaaagtgg	1	2100683	NA	species	Mussaenda aff. divaricata SC-2018	Eukaryota	2759	Rubiaceae	24966	Mussaenda	43523	Mussaenda aff. divaricata SC-2018	2100683	39	1301	gggcaatcctgagccaa	56.662854629192	0	ccgttgagtctctgcacctatc	53.9925892859277	1	D	NA
MG766858	atcctgttttccgaaaccaaaggttccgaaacaaagtgg	1	2100684	NA	species	Mussaenda aff. kwangsiensis SC-2018	Eukaryota	2759	Rubiaceae	24966	Mussaenda	43523	Mussaenda aff. kwangsiensis SC-2018	2100684	39	1292	gggcaatcctgagccaa	56.662854629192	0	ccgttgagtctctgcacctatc	53.9925892859277	1	D	NA
MG766859	atcctgttttccgaaaccaaaggttccgaaacaaagtgg	1	2100685	NA	species	Mussaenda squiresii	Eukaryota	2759	Rubiaceae	24966	Mussaenda	43523	Mussaenda squiresii	2100685	39	1301	gggcaatcctgagccaa	56.662854629192	0	ccgttgagtctctgcacctatc	53.9925892859277	1	D	NA
MG766860	atcctgttttccgaaaccaaaggttccgaaacaaagtgg	1	2100685	NA	species	Mussaenda squiresii	Eukaryota	2759	Rubiaceae	24966	Mussaenda	43523	Mussaenda squiresii	2100685	39	1301	gggcaatcctgagccaa	56.662854629192	0	ccgttgagtctctgcacctatc	53.9925892859277	1	D	NA
MG766861	atcctgttttccgaaaccaaaggttccgaaacaaagtgg	1	2100685	NA	species	Mussaenda squiresii	Eukaryota	2759	Rubiaceae	24966	Mussaenda	43523	Mussaenda squiresii	2100685	39	1301	gggcaatcctgagccaa	56.662854629192	0	ccgttgagtctctgcacctatc	53.9925892859277	1	D	NA
MG766862	atcctgttttccgaaaccaaaggttccgaaacaaagtgg	1	2100686	NA	species	Mussaenda thorelii	Eukaryota	2759	Rubiaceae	24966	Mussaenda	43523	Mussaenda thorelii	2100686	39	1301	gggcaatcctgagccaa	56.662854629192	0	ccgttgagtctctgcacctatc	53.9925892859277	1	D	NA
MG766863	atcctgttttccgaaaccaaaggttccgaaacaaagtgg	1	2100686	NA	species	Mussaenda thorelii	Eukaryota	2759	Rubiaceae	24966	Mussaenda	43523	Mussaenda thorelii	2100686	39	1301	gggcaatcctgagccaa	56.662854629192	0	ccgttgagtctctgcacctatc	53.9925892859277	1	D	NA
MG766864	atcctgttttccgaaaccaaaggttccgaaacaaagtgg	1	1043503	NA	species	Mussaenda treutleri	Eukaryota	2759	Rubiaceae	24966	Mussaenda	43523	Mussaenda treutleri	1043503	39	1301	gggcaatcctgagccaa	56.662854629192	0	ccgttgagtctctgcacctatc	53.9925892859277	1	D	NA
MG766865	atcctgttttccgaaaccaaaggttccgaaacaaagcgg	1	2100687	43523	species	Mussaenda tristigmatica	Eukaryota	2759	Rubiaceae	24966	Mussaenda	43523	Mussaenda tristigmatica	2100687	39	525	gggcaatcctgagccaa	56.662854629192	0	ccgttgagtctctgcacctatc	53.9925892859277	1	D	0.974358974358974
MG766866	atcctgttttccgaaaccaaaggttccgaaacaaagtgg	1	296938	NA	species	Mussaenda vidalii	Eukaryota	2759	Rubiaceae	24966	Mussaenda	43523	Mussaenda vidalii	296938	39	578	gggcaatcctgagccaa	56.662854629192	0	ccgttgagtctctgcacctatc	53.9925892859277	1	D	NA
MG766867	atcctgttttccgaaaccaaaggttccgaaacaaagtgg	1	2100688	NA	species	Mussaenda villosa	Eukaryota	2759	Rubiaceae	24966	Mussaenda	43523	Mussaenda villosa	2100688	39	538	gggcaatcctgagccaa	56.662854629192	0	ccgttgagtctctgcacctatc	53.9925892859277	1	D	NA
MG766868	atcctgttttccgaaaccaaaggttccgaaacaaagtgg	1	2100689	NA	species	Mussaenda wallichii	Eukaryota	2759	Rubiaceae	24966	Mussaenda	43523	Mussaenda wallichii	2100689	39	1295	gggcaatcctgagccaa	56.662854629192	0	ccgttgagtctctgcacctatc	53.9925892859277	1	D	NA
MG766869	atcctgttttccgaaaccaaaggttccgaaacaaagtgg	1	2100690	NA	species	Mussaenda wrayi	Eukaryota	2759	Rubiaceae	24966	Mussaenda	43523	Mussaenda wrayi	2100690	39	578	gggcaatcctgagccaa	56.662854629192	0	ccgttgagtctctgcacctatc	53.9925892859277	1	D	NA
MG766870	atcctgttttccgaaaccaaaggttccgaaacaaagtgg	1	2100691	NA	species	Mussaenda yunnanensis	Eukaryota	2759	Rubiaceae	24966	Mussaenda	43523	Mussaenda yunnanensis	2100691	39	1301	gggcaatcctgagccaa	56.662854629192	0	ccgttgagtctctgcacctatc	53.9925892859277	1	D	NA
MG766871	atcctgttttccgaaaccaaaggtttcgaaacaaagtgg	1	61942	169632	species	Pseudomussaenda flava	Eukaryota	2759	Rubiaceae	24966	Pseudomussaenda	61928	Pseudomussaenda flava	61942	39	1292	gggcaatcctgagccaa	56.662854629192	0	ccgttgagtctctgcacctatc	53.9925892859277	1	D	1
MG766872	atcctgttttccgaaaccaaaggttccgaaagaaagtgg	1	1008963	169632	species	Schizomussaenda henryi	Eukaryota	2759	Rubiaceae	24966	Schizomussaenda	296958	Schizomussaenda henryi	1008963	39	1299	gggcaatcctgagccaa	56.662854629192	0	ccgttgagtctctgcacctatc	53.9925892859277	1	D	0.974358974358974
MG770330	atcttctttttttttcaaaacaaaggttcagaaaacgaaaaaag	1	2109268	43174	species	Pedicularis hallaisanensis	Eukaryota	2759	Orobanchaceae	91896	Pedicularis	43174	Pedicularis hallaisanensis	2109268	44	143469	gggcaatcctgagccaa	56.662854629192	0	ccgttgagtctctgcacctatc	53.9925892859277	1	D	1
MG770883	atcctgtttttcgaaaacaaacaaagattcagaaagcgaaaataaaaaaag	1	194712	NA	species	Euryodendron excelsum	Eukaryota	2759	Pentaphylacaceae	125045	Euryodendron	194711	Euryodendron excelsum	194712	51	157702	gggcaatcctgagccaa	56.662854629192	0	ccattgagtctctgcacctatc	56.9926607053879	0	D	NA
MG772529	atcctgttttctcaaaacaaaggttcaaaaaacgaaaaaaaaaaag	1	38868	NA	species	Salvia officinalis	Eukaryota	2759	Lamiaceae	4136	Salvia	21880	Salvia officinalis	38868	46	151089	gggcaatcctgagccaa	56.662854629192	0	ccattgagtctctgcacctatc	56.9926607053879	0	D	NA
MG772639	atcaaatcttttttttatcaaaaaaaaaaagagaaaatgagaataaaaaaaagg	1	1088818	NA	species	Apostasia shenzhenica	Eukaryota	2759	Orchidaceae	4747	Apostasia	49693	Apostasia shenzhenica	1088818	54	151676	gggcaatcctgagccaa	56.662854629192	0	ccatcgagtctctgcacctatc	49.8619521804353	1	D	NA
MG773066	atcctgttttcccaaaacaaaggttcagaaagaaaaaag	1	126596	1437183	subspecies	Fraxinus chinensis subsp. rhynchophylla	Eukaryota	2759	Oleaceae	4144	Fraxinus	38871	Fraxinus chinensis	56033	39	510	gggcaatcctgagccaa	56.662854629192	0	ccattgagtctctgcacctatc	56.9926607053879	0	D	1
MG773067	atcctgttttcccaaaacaaaggttcagaaagaaaaaag	1	126596	1437183	subspecies	Fraxinus chinensis subsp. rhynchophylla	Eukaryota	2759	Oleaceae	4144	Fraxinus	38871	Fraxinus chinensis	56033	39	522	gggcaatcctgagccaa	56.662854629192	0	ccattgagtctctgcacctatc	56.9926607053879	0	D	1
MG773068	atcctgttttatgaaaataagggttcataaagcgataataaaaaag	1	1297873	3474	species	Ulmus davidiana	Eukaryota	2759	Ulmaceae	3474	Ulmus	24735	Ulmus davidiana	1297873	46	572	gggcaatcctgagccaa	56.662854629192	0	ccattgagtctctgcacctatc	56.9926607053879	0	D	1
MG773069	atcctgttttatgaaaacaagcaagggtttcataaactcataaaccgagaataaaagag	1	403696	23224	species	Spiraea trilobata	Eukaryota	2759	Rosaceae	3745	Spiraea	23224	Spiraea trilobata	403696	59	571	gggcaatcctgagccaa	56.662854629192	0	ccattgagtctctgcacctatc	56.9926607053879	0	D	1
MG773070	atctttatttgatatgtttttttataaacccttgcttgcttggtttataaaaaaacaaactcgaatttcaaataaaaaag	1	64700	4672	species	Dioscorea nipponica	Eukaryota	2759	Dioscoreaceae	4671	Dioscorea	4672	Dioscorea nipponica	64700	80	583	gggcaatcctgagccaa	56.662854629192	0	ccattgagtctctgcacctatc	56.9926607053879	0	D	1
MG773071	atcctgttttttcaaaacaaaggttcaaaaaacgaaataaag	1	4138	216703	species	Leonurus japonicus	Eukaryota	2759	Lamiaceae	4136	Leonurus	4137	Leonurus japonicus	4138	42	534	gggcgatcctgatccaa	38.976502473968	2	ccattgagtctctgcacctatc	56.9926607053879	0	D	1
MG773072	atcctgttttctaaaaacaaataagggttcataaagcgagaatcaaaaag	1	91218	16714	species	Juglans mandshurica	Eukaryota	2759	Juglandaceae	16714	Juglans	16718	Juglans mandshurica	91218	50	574	gggcaatcctgagccaa	56.662854629192	0	ccattgagtctctgcacctatc	56.9926607053879	0	D	1
MG773073	atcctattttacgaaaacaaataagggttcagaagaaagcaagaataaaaaaag	1	103485	3503	species	Quercus mongolica	Eukaryota	2759	Fagaceae	3503	Quercus	3511	Quercus mongolica	103485	54	532	gggcaatcctgagccaa	56.662854629192	0	ccattgagtctctgcacctatc	56.9926607053879	0	D	1
MG773074	atcctgttttatgaaaataagggttcataaagcgataataaaaaag	1	1297873	3474	species	Ulmus davidiana	Eukaryota	2759	Ulmaceae	3474	Ulmus	24735	Ulmus davidiana	1297873	46	560	gggcaatcctgagccaa	56.662854629192	0	ccattgagtctctgcacctatc	56.9926607053879	0	D	1
MG773075	atcctgttttccgaaaacaaacaaaagttcagaaaaaaag	1	1580191	NA	species	Merremia sibirica	Eukaryota	2759	Convolvulaceae	4118	Merremia	89667	Merremia sibirica	1580191	40	388	gggcaatcctgagccaa	56.662854629192	0	ccattgagtctctgcacctatc	56.9926607053879	0	D	NA
MG773076	atcacgttttccgaaaacaagcaaagttcagaaagcgaaaatcaaaaag	1	34245	1437201	species	Zinnia elegans	Eukaryota	2759	Asteraceae	4210	Zinnia	19013	Zinnia elegans	34245	49	494	gggcaatcctgagccaa	56.662854629192	0	ccatcgagtctctgcacctatc	49.8619521804353	1	D	0.98
MG773077	atcacgttttccgaaaacaaaaaaaggttcagaaagcgaaaatcaaaaaag	1	51277	NA	species	Cosmos bipinnatus	Eukaryota	2759	Asteraceae	4210	Cosmos	41555	Cosmos bipinnatus	51277	51	482	gggcaatcctgagccaa	56.662854629192	0	ccatcgagtctctgcacctatc	49.8619521804353	1	D	NA
MG773078	atcctgttttcccaaaacaaataaaacaaatttaagggttcataaagcgagaataaaaaag	1	80752	3514	species	Carpinus turczaninowii	Eukaryota	2759	Betulaceae	3514	Carpinus	12989	Carpinus turczaninowii	80752	61	578	gggcaatcctgagccaa	56.662854629192	0	ccattgagtctctgcacctatc	56.9926607053879	0	D	1
MG773079	atcctattttccccaaacaaaggttcagaaaacaag	1	137761	NA	species	Cynanchum rostellatum	Eukaryota	2759	Apocynaceae	4056	Cynanchum	126747	Cynanchum rostellatum	137761	36	528	gggcaatcctgagccaa	56.662854629192	0	ccgtcgagtctctgcacctatc	45.991566304268	2	D	NA
MG773080	atcctgttttcccaaaacaaaggttcagaaagaaaaaag	1	126596	1437183	subspecies	Fraxinus chinensis subsp. rhynchophylla	Eukaryota	2759	Oleaceae	4144	Fraxinus	38871	Fraxinus chinensis	56033	39	522	gggcaatcctgagccaa	56.662854629192	0	ccattgagtctctgcacctatc	56.9926607053879	0	D	1
MG773081	atcctgttttccgaaaacaaccaagggttcagaaaacgataataaaaaaag	1	416091	3602	species	Ampelopsis humulifolia	Eukaryota	2759	Vitaceae	3602	Ampelopsis	125007	Ampelopsis humulifolia	416091	51	563	gggcaatcctgagccaa	56.662854629192	0	ccattgagtctctgcacctatc	56.9926607053879	0	D	1
MG773082	atcctgttttcccaaaacaaaggttcagaaagaaaaaag	1	126369	1437183	subspecies	Syringa reticulata subsp. pekinensis	Eukaryota	2759	Oleaceae	4144	Syringa	24208	Syringa reticulata	126367	39	518	gggcaatcctgagccaa	56.662854629192	0	ccattgagtctctgcacctatc	56.9926607053879	0	D	1
MG773083	atcctgttttatgaaaataaacaagggtttcataaaccgaaaataaaaaag	1	106549	91835	species	Malus baccata	Eukaryota	2759	Rosaceae	3745	Malus	3749	Malus baccata	106549	51	564	gggcaatcctgagccaa	56.662854629192	0	ccattgagtctctgcacctatc	56.9926607053879	0	D	1
MG773084	atcctgttttcccaaaacaaaggttcagaaagaaaaaag	1	126369	1437183	subspecies	Syringa reticulata subsp. pekinensis	Eukaryota	2759	Oleaceae	4144	Syringa	24208	Syringa reticulata	126367	39	517	gggcaatcctgagccaa	56.662854629192	0	ccattgagtctctgcacctatc	56.9926607053879	0	D	1
MG773085	atcctgttttatgaaaataagggttcataaagcgataataaaaaag	1	1297873	3474	species	Ulmus davidiana	Eukaryota	2759	Ulmaceae	3474	Ulmus	24735	Ulmus davidiana	1297873	46	559	gggcaatcctgagccaa	56.662854629192	0	ccattgagtctctgcacctatc	56.9926607053879	0	D	1
MG773086	atcctgttttatgaaaataagggttcataaagcgataataaaaaag	1	198266	3474	species	Ulmus pumila	Eukaryota	2759	Ulmaceae	3474	Ulmus	24735	Ulmus pumila	198266	46	573	gggcaatcctgagccaa	56.662854629192	0	ccattgagtctctgcacctatc	56.9926607053879	0	D	1
MG773087	atcctgggttacgcgaacaaaccagagtttagaaagcgg	1	51351	3700	subspecies	Brassica rapa subsp. pekinensis	Eukaryota	2759	Brassicaceae	3700	Brassica	3705	Brassica rapa	3711	39	357	gggcaatcctgagccaa	56.662854629192	0	ccattgagtctctgcacctatc	56.9926607053879	0	D	1
MG773088	atcctgttttatgaaaataagggttcataaagcgataataaaaaag	1	1297873	3474	species	Ulmus davidiana	Eukaryota	2759	Ulmaceae	3474	Ulmus	24735	Ulmus davidiana	1297873	46	571	gggcaatcctgagccaa	56.662854629192	0	ccattgagtctctgcacctatc	56.9926607053879	0	D	1
MG773089	atccttttttcagaaaacaaaagggcttcagaaagcaagaataaaaaaaag	1	748699	1463147	species	Clematis heracleifolia	Eukaryota	2759	Ranunculaceae	3440	Clematis	3452	Clematis heracleifolia	748699	51	532	gggcaatcctgagccaa	56.662854629192	0	ccatttagtctctgcacctatc	49.2699772571298	1	D	0.980769230769231
MG773090	atcctattttccaaaaacaaacaaaggcccagaaggtgaaaaaag	1	48101	241778	species	Angelica dahurica	Eukaryota	2759	Apiaceae	4037	Angelica	40948	Angelica dahurica	48101	45	548	gggcaatcctgagccaa	56.662854629192	0	ccattgagtctctgcacctatc	56.9926607053879	0	D	1
MG773091	atcctgttttatgaaaataagggttcataaagcgataataaaaaag	1	198266	3474	species	Ulmus pumila	Eukaryota	2759	Ulmaceae	3474	Ulmus	24735	Ulmus pumila	198266	46	556	gggcaatcctgagccaa	56.662854629192	0	ccattgagtctctgcacctatc	56.9926607053879	0	D	1
MG773092	atcctattttccaaaaacaaacaaaggcccagaaggtgaaaaaag	1	48101	241778	species	Angelica dahurica	Eukaryota	2759	Apiaceae	4037	Angelica	40948	Angelica dahurica	48101	45	548	gggcaatcctgagccaa	56.662854629192	0	ccattgagtctctgcacctatc	56.9926607053879	0	D	1
MG773093	atccggttttctgaaaacaaacaaggattcagaaagcgataataaaaaagaatcg	1	63053	NA	species	Celtis sinensis	Eukaryota	2759	Cannabaceae	3481	Celtis	13408	Celtis sinensis	63053	55	487	gggcaatcctgagccaa	56.662854629192	0	ccattgagtctctgcacctatc	56.9926607053879	0	D	NA
MG773094	atcctatttttcgaaaacaaacaaaaaaacaaacaaaggttcataaagacagaataagaatacaaaag	1	1217306	NA	species	Populus x beijingensis	Eukaryota	2759	Salicaceae	3688	Populus	3689	Populus x beijingensis	1217306	68	648	gggcaatcctgagccaa	56.662854629192	0	ccattgagtctctgcacctatc	56.9926607053879	0	D	NA
MG773095	atcctgttttcagaaaacaaaaaagggttcagaaagcgagactcaaaaatggatag	1	49683	1961145	species	Menispermum dauricum	Eukaryota	2759	Menispermaceae	3455	Menispermum	49680	Menispermum dauricum	49683	56	537	gggcaatcctgagccaa	56.662854629192	0	ccattgagtctctgcacctatc	56.9926607053879	0	D	1
MG773096	atcctgttttccgaaaacaaataaaacaaatttaagggttcataaagtgagaataaaaaag	1	78630	3514	species	Betula platyphylla	Eukaryota	2759	Betulaceae	3514	Betula	3504	Betula platyphylla	78630	61	417	gggcaatcctgagccaa	56.662854629192	0	ccattgagtctctgcacctatc	56.9926607053879	0	D	1
MG773097	atcctgttttctaaaaacaaataagggttcataaagcgagaatcaaaaag	1	91218	16714	species	Juglans mandshurica	Eukaryota	2759	Juglandaceae	16714	Juglans	16718	Juglans mandshurica	91218	50	572	gggcaatcctgagccaa	56.662854629192	0	ccattgagtctctgcacctatc	56.9926607053879	0	D	1
[truncated: 169,119 more rows]
