# Supplementary material for: Potential plant extinctions with the loss of the Pleistocene mammoth steppe
Source: Nat Commun. 2025 Jan 14;16:645. doi: 10.1038/s41467-024-55542-x (PMC11733255; doi:10.1038/s41467-024-55542-x)
Supplement: Supplementary file 8 — Supplementary Data 5 [file 41467_2024_55542_MOESM8_ESM.zip › 1_GBIF_to_NCBI_taxonomy_data/contaminant_seq_db.csv.csv]

species_name	contaminants_confirmed	database	NCBI_taxID	gbif_ID	distribution	occurrences_db_name	occurrences_accepted_name	final_occurence	synonym	accepted_name	gbif_family_name	gbif_genus_name	gbif_species_name	final_gbif_scientific_name	final_NCBI_taxID	gbif_family_name	gbif_genus_name	final_name	potential_contaminant	final_taxonomic_level
Anthriscus sylvestris	no	arc/phylo_embl	48027	5371742	yes	3134	NA	3134	no		Apiaceae	Anthriscus	Anthriscus sylvestris	Anthriscus sylvestris (L.) Hoffm.	48027	Apiaceae	Anthriscus	Anthriscus sylvestris	yes	species
Arabidopsis arenosa	no	arc/phylo_embl	38785	3052509	yes	16	NA	16	no		Brassicaceae	Arabidopsis	Arabidopsis arenosa	Arabidopsis arenosa (L.) Lawalr?ɬ�e	38785	Brassicaceae	Arabidopsis	Arabidopsis arenosa	yes	species
Arabidopsis kamchatica	no	arc/phylo_embl	59690	3052469	yes	38	638	638	yes	Arabidopsis lyrata	Brassicaceae	Arabidopsis	Arabidopsis lyrata	Arabidopsis kamchatica (Fisch. ex DC.) K.Shimizu & Kudoh	59690	Brassicaceae	Arabidopsis	Arabidopsis lyrata	yes	species
Arabis alpina	no	arc/phylo_embl	50452	5375020	yes	354	NA	354	no		Brassicaceae	Arabis	Arabis alpina	Arabis alpina L.	50452	Brassicaceae	Arabis	Arabis alpina	yes	species
Betula kenaica	no	arc/phylo	2071405	5332120	yes	85	202	202	yes	Betula papyrifera	Betulaceae	Betula	Betula papyrifera	Betula kenaica W.H.Evans	2071405	Betulaceae	Betula	Betula papyrifera	yes	species
Betula neoalaskana	no	arc/phylo_embl	216987	8245043	yes	440	1490	1490	yes	Betula pendula	Betulaceae	Betula	Betula pendula	Betula neoalaskana Sarg.	216987	Betulaceae	Betula	Betula pendula	yes	species
Betula papyrifera	no	arc/phylo_embl	3507	5332120	yes	404	NA	404	no		Betulaceae	Betula	Betula papyrifera	Betula papyrifera Marshall	3507	Betulaceae	Betula	Betula papyrifera	yes	species
Betula pendula	no	arc/phylo_embl	3505	5331916	yes	9878	NA	9878	no		Betulaceae	Betula	Betula pendula	Betula pendula Roth	3505	Betulaceae	Betula	Betula pendula	yes	species
Betula platyphylla	no	arc/phylo_embl	78630	8245043	yes	752	1490	1490	yes	Betula pendula	Betulaceae	Betula	Betula pendula	Betula platyphylla Sukaczev	78630	Betulaceae	Betula	Betula pendula	yes	species
Cornus alba	no	arc/phylo	367337	8365953	yes	709	NA	709	no		Cornaceae	Cornus	Cornus alba	Cornus alba L.	367337	Cornaceae	Cornus	Cornus alba	yes	species
Cornus canadensis	no	arc/phylo_embl	4282	3082270	yes	1386	NA	1386	no		Cornaceae	Cornus	Cornus canadensis	Cornus canadensis L.	4282	Cornaceae	Cornus	Cornus canadensis	yes	species
Cornus sericea	no	arc/phylo_embl	179117	3082244	yes	186	NA	186	no		Cornaceae	Cornus	Cornus sericea	Cornus sericea L.	179117	Cornaceae	Cornus	Cornus sericea	yes	species
Cornus suecica	no	arc/phylo_embl	164435	3082246	yes	1304	NA	1304	no		Cornaceae	Cornus	Cornus suecica	Cornus suecica L.	164435	Cornaceae	Cornus	Cornus suecica	yes	species
Cornus unalaschkensis	no	arc/phylo_embl	164434	3082254	yes	364	NA	364	no		Cornaceae	Cornus	Cornus unalaschkensis	Cornus unalaschkensis Ledeb.	164434	Cornaceae	Cornus	Cornus unalaschkensis	yes	species
Festuca pratensis	no	arc/phylo_embl	NA	2704913	yes	16492	NA	16492	no		Poaceae	Festuca		Festuca Tourn. ex L.	4605	Poaceae	Festuca	Festuca	yes	genus
Festuca rubra	no	arc/phylo_embl	52153	2704922	yes	3552	NA	3552	no		Poaceae	Festuca	Festuca rubra	Festuca rubra L.	52153	Poaceae	Festuca	Festuca rubra	yes	species
Gnaphalium supinum	no	arc/phylo_embl	NA	5390705	yes	774	NA	774	no		Asteraceae	Gnaphalium		Gnaphalium L.	59428	Asteraceae	Gnaphalium	Gnaphalium	yes	genus
Gnaphalium sylvaticum	no	arc/phylo_embl	1754164	7995437	yes	12	NA	12	no		Asteraceae	Gnaphalium	Gnaphalium sylvaticum	Gnaphalium sylvaticum Sm.	1754164	Asteraceae	Gnaphalium	Gnaphalium sylvaticum	yes	species
Gnaphalium uliginosum	no	arc/phylo_embl	702247	5390848	yes	568	NA	568	no		Asteraceae	Gnaphalium	Gnaphalium uliginosum	Gnaphalium uliginosum L.	702247	Asteraceae	Gnaphalium	Gnaphalium uliginosum	yes	species
Juniperus communis	no	arc/phylo_embl	58039	2684709	yes	4306	NA	4306	no		Cupressaceae	Juniperus	Juniperus communis	Juniperus communis L.	58039	Cupressaceae	Juniperus	Juniperus communis	yes	species
Juniperus horizontalis	no	arc/phylo_embl	669713	2684410	yes	52	NA	52	no		Cupressaceae	Juniperus	Juniperus horizontalis	Juniperus horizontalis Moench	669713	Cupressaceae	Juniperus	Juniperus horizontalis	yes	species
Juniperus sabina	no	embl	224740	7963890	yes	24	NA	24	no		Cupressaceae	Juniperus	Juniperus sabina	Juniperus sabina L.	224740	Cupressaceae	Juniperus	Juniperus sabina	yes	species
Maianthemum bifolium	no	arc/phylo_embl	191662	2769317	yes	4142	NA	4142	no		Asparagaceae	Maianthemum	Maianthemum bifolium	Maianthemum bifolium (L.) F.W.Schmidt	191662	Asparagaceae	Maianthemum	Maianthemum bifolium	yes	species
Maianthemum dahuricum	no	embl	573511	2769362	yes	23	NA	23	no		Asparagaceae	Maianthemum	Maianthemum dahuricum	Maianthemum dahuricum (Turcz. ex Fisch. & C.A.Mey.) LaFrankie	573511	Asparagaceae	Maianthemum	Maianthemum dahuricum	yes	species
Maianthemum dilatatum	no	embl	34193	2769435	yes	283	NA	283	no		Asparagaceae	Maianthemum	Maianthemum dilatatum	Maianthemum dilatatum (Alph.Wood) A.Nelson & J.F.Macbr.	34193	Asparagaceae	Maianthemum	Maianthemum dilatatum	yes	species
Maianthemum stellatum	no	arc/phylo_embl	191661	2769493	yes	126	NA	126	no		Asparagaceae	Maianthemum	Maianthemum stellatum	Maianthemum stellatum (L.) Link	191661	Asparagaceae	Maianthemum	Maianthemum stellatum	yes	species
Maianthemum trifolium	no	arc/phylo_embl	416393	2769518	yes	562	NA	562	no		Asparagaceae	Maianthemum	Maianthemum trifolium	Maianthemum trifolium (L.) Sloboda	416393	Asparagaceae	Maianthemum	Maianthemum trifolium	yes	species
Oxycoccus quadripetalus	no	arc/phylo	516948	2882940	yes	9	1035	1035	yes	Vaccinium oxycoccos	Ericaceae	Vaccinium	Vaccinium oxycoccos	Oxycoccus quadripetalus Gilib.	516948	Ericaceae	Vaccinium	Vaccinium oxycoccos	yes	species
Paeonia anomala	no	arc/phylo	40698	7316516	yes	684	NA	684	no		Paeoniaceae	Paeonia	Paeonia anomala	Paeonia anomala L.	40698	Paeoniaceae	Paeonia	Paeonia anomala	yes	species
Papaver microcarpum	no	arc/phylo_embl	669755	7746300	yes	346	522	522	yes	Papaver nudicaule	Papaveraceae	Papaver	Papaver nudicaule	Papaver microcarpum DC.	669755	Papaveraceae	Papaver	Papaver nudicaule	yes	species
Papaver nudicaule	no	arc/phylo_embl	74823	8144599	yes	1076	NA	1076	no		Papaveraceae	Papaver	Papaver nudicaule	Papaver nudicaule L.	74823	Papaveraceae	Papaver	Papaver nudicaule	yes	species
Phalaris arundinacea	no	arc/phylo_embl	96050	5289756	yes	2206	NA	2206	no		Poaceae	Phalaris	Phalaris arundinacea	Phalaris arundinacea L.	96050	Poaceae	Phalaris	Phalaris arundinacea	yes	species
Poa annua	no	arc/phylo_embl	93036	2704179	yes	998	NA	998	no		Poaceae	Poa	Poa annua	Poa annua L.	93036	Poaceae	Poa	Poa annua	yes	species
Poa pratensis	no	arc/phylo_embl	4545	2704178	yes	3068	NA	3068	no		Poaceae	Poa	Poa pratensis	Poa pratensis L.	4545	Poaceae	Poa	Poa pratensis	yes	species
Poa trivialis	no	arc/phylo_embl	89684	8300875	yes	310	NA	310	no		Poaceae	Poa	Poa trivialis	Poa trivialis L.	89684	Poaceae	Poa	Poa trivialis	yes	species
Prunus padus	no	arc/phylo_embl	97307	3021037	yes	8698	NA	8698	no		Rosaceae	Prunus	Prunus padus	Prunus padus L.	97307	Rosaceae	Prunus	Prunus padus	yes	species
Rubus acaulis	no	arc/phylo	669800	2992055	yes	1	66	66	yes	Rubus arcticus	Rosaceae	Rubus	Rubus arcticus	Rubus acaulis Michx.	669800	Rosaceae	Rubus	Rubus arcticus	yes	species
Rubus arcticus	no	arc/phylo_embl	70741	2992051	yes	6026	NA	6026	no		Rosaceae	Rubus	Rubus arcticus	Rubus arcticus L.	70741	Rosaceae	Rubus	Rubus arcticus	yes	species
Rubus chamaemorus	no	arc/phylo_embl	57936	2998290	yes	4820	NA	4820	no		Rosaceae	Rubus	Rubus chamaemorus	Rubus chamaemorus L.	57936	Rosaceae	Rubus	Rubus chamaemorus	yes	species
Rubus idaeus	no	arc/phylo_embl	32247	2993094	yes	5374	NA	5374	no		Rosaceae	Rubus	Rubus idaeus	Rubus idaeus L.	32247	Rosaceae	Rubus	Rubus idaeus	yes	species
Rubus sachalinensis	no	arc/phylo	59502	2995606	yes	729	NA	729	no		Rosaceae	Rubus	Rubus sachalinensis	Rubus sachalinensis H.L?ɬ�v.	59502	Rosaceae	Rubus	Rubus sachalinensis	yes	species
Rubus spectabilis	no	embl	59499	2993761	yes	265	NA	265	no		Rosaceae	Rubus	Rubus spectabilis	Rubus spectabilis Pursh	59499	Rosaceae	Rubus	Rubus spectabilis	yes	species
Rubus stellatus	no	arc/phylo_embl	421254	6369034	yes	86	434	434	yes	Rubus arcticus	Rosaceae	Rubus	Rubus arcticus	Rubus stellatus Sm.	421254	Rosaceae	Rubus	Rubus arcticus	yes	species
Solidago canadensis	no	arc/phylo	59297	5389029	yes	155	NA	155	no		Asteraceae	Solidago	Solidago canadensis	Solidago canadensis L.	59297	Asteraceae	Solidago	Solidago canadensis	yes	species
Solidago virgaurea	no	arc/phylo_embl	462879	6446462	yes	3040	NA	3040	no		Asteraceae	Solidago	Solidago virgaurea	Solidago virgaurea L.	462879	Asteraceae	Solidago	Solidago virgaurea	yes	species
Sorbus aucuparia	no	arc/phylo_embl	36599	3012167	yes	7072	NA	7072	no		Rosaceae	Sorbus	Sorbus aucuparia	Sorbus aucuparia L.	36599	Rosaceae	Sorbus	Sorbus aucuparia	yes	species
Swida alba	no	arc/phylo	367337	8365953	yes	163	709	709	yes	Cornus alba	Cornaceae	Cornus	Cornus alba	Swida alba (L.) Opiz	367337	Cornaceae	Cornus	Cornus alba	yes	species
Swida sericea	no	arc/phylo	NA	3082244	yes	1	93	93	yes	Cornus sericea	Cornaceae	Cornus	Cornus sericea	Swida sericea (L.) Holub	NA	Cornaceae	Cornus	Cornus sericea	yes	species
Vaccinium gaultherioides	no	embl	1395552	4172817	yes	193	NA	193	no		Ericaceae	Vaccinium	Vaccinium gaultherioides	Vaccinium gaultherioides Bigelow	1395552	Ericaceae	Vaccinium	Vaccinium gaultherioides	yes	species
Vaccinium myrtillus	no	arc/phylo_embl	180763	2882833	yes	3918	NA	3918	no		Ericaceae	Vaccinium	Vaccinium myrtillus	Vaccinium myrtillus L.	180763	Ericaceae	Vaccinium	Vaccinium myrtillus	yes	species
Vaccinium ovalifolium	no	arc/phylo_embl	190544	2882894	yes	420	NA	420	no		Ericaceae	Vaccinium	Vaccinium ovalifolium	Vaccinium ovalifolium Sm.	190544	Ericaceae	Vaccinium	Vaccinium ovalifolium	yes	species
Vaccinium oxycoccos	no	arc/phylo	516948	2882940	yes	1035	NA	1035	no		Ericaceae	Vaccinium	Vaccinium oxycoccos	Vaccinium oxycoccos L.	516948	Ericaceae	Vaccinium	Vaccinium oxycoccos	yes	species
Vaccinium uliginosum	no	arc/phylo_embl	190548	8073364	yes	7528	NA	7528	no		Ericaceae	Vaccinium	Vaccinium uliginosum	Vaccinium uliginosum L.	190548	Ericaceae	Vaccinium	Vaccinium uliginosum	yes	species
Vaccinium vitis-idaea	no	arc/phylo_embl	180772	2882835	yes	12196	NA	12196	no		Ericaceae	Vaccinium	Vaccinium vitis-idaea	Vaccinium vitis-idaea L.	180772	Ericaceae	Vaccinium	Vaccinium vitis-idaea	yes	species
Acer flabellatum	yes	embl	NA	3189834	yes	2915	NA	2915	no		Sapindaceae	Acer		Acer L.	4022	Sapindaceae	Acer	Acer	yes	genus
Acer insulare	yes	embl	NA	3189834	yes	2915	NA	2915	no		Sapindaceae	Acer		Acer L.	4022	Sapindaceae	Acer	Acer	yes	genus
Acer platanoides	yes	arc/phylo_embl	4025	3189846	yes	618	NA	618	no		Sapindaceae	Acer	Acer platanoides	Acer platanoides L.	4025	Sapindaceae	Acer	Acer platanoides	yes	species
Acer sp. 'lanum'	yes	embl	197779	3189834	yes	2915	NA	2915	no		Sapindaceae	Acer		Acer L.	4022	Sapindaceae	Acer	Acer	yes	genus
Allium cepa	yes	arc/phylo_embl	4679	2857697	yes	20	NA	20	no		Amaryllidaceae	Allium	Allium cepa	Allium cepa L.	4679	Amaryllidaceae	Allium	Allium cepa	yes	species
Allium fistulosum	yes	embl	35875	2856504	yes	10	NA	10	no		Amaryllidaceae	Allium	Allium fistulosum	Allium fistulosum L.	35875	Amaryllidaceae	Allium	Allium fistulosum	yes	species
Allium oleraceum	yes	arc/phylo_embl	467612	2857071	yes	18	NA	18	no		Amaryllidaceae	Allium	Allium oleraceum	Allium oleraceum L.	467612	Amaryllidaceae	Allium	Allium oleraceum	yes	species
Allium sp. GAT 1241I	yes	embl	NA	9624496	yes	4174	NA	4174	no		Amaryllidaceae	Allium		Allium L.	4678	Amaryllidaceae	Allium	Allium	yes	genus
Allium sp. GAT 6383	yes	embl	NA	9624496	yes	4174	NA	4174	no		Amaryllidaceae	Allium		Allium L.	4678	Amaryllidaceae	Allium	Allium	yes	genus
Allium sp. GAT 6694	yes	embl	NA	9624496	yes	4174	NA	4174	no		Amaryllidaceae	Allium		Allium L.	4678	Amaryllidaceae	Allium	Allium	yes	genus
Allium sp. GAT 6697	yes	embl	NA	9624496	yes	4174	NA	4174	no		Amaryllidaceae	Allium		Allium L.	4678	Amaryllidaceae	Allium	Allium	yes	genus
Allium sp. GAT 6699	yes	embl	NA	9624496	yes	4174	NA	4174	no		Amaryllidaceae	Allium		Allium L.	4678	Amaryllidaceae	Allium	Allium	yes	genus
Allium sp. GAT 6703	yes	embl	NA	9624496	yes	4174	NA	4174	no		Amaryllidaceae	Allium		Allium L.	4678	Amaryllidaceae	Allium	Allium	yes	genus
Allium sp. GAT 6704	yes	embl	NA	9624496	yes	4174	NA	4174	no		Amaryllidaceae	Allium		Allium L.	4678	Amaryllidaceae	Allium	Allium	yes	genus
Allium sp. GAT 6709	yes	embl	NA	9624496	yes	4174	NA	4174	no		Amaryllidaceae	Allium		Allium L.	4678	Amaryllidaceae	Allium	Allium	yes	genus
Allium sp. GAT 6710	yes	embl	NA	9624496	yes	4174	NA	4174	no		Amaryllidaceae	Allium		Allium L.	4678	Amaryllidaceae	Allium	Allium	yes	genus
Allium sp. GAT 9003I	yes	embl	NA	9624496	yes	4174	NA	4174	no		Amaryllidaceae	Allium		Allium L.	4678	Amaryllidaceae	Allium	Allium	yes	genus
Allium splendens	yes	embl	88844	2857128	yes	355	NA	355	no		Amaryllidaceae	Allium	Allium splendens	Allium splendens Willd. ex Schult. & Schult.f.	88844	Amaryllidaceae	Allium	Allium splendens	yes	species
Anthriscus velutina	yes	embl	1577064	7224058	yes	0	130	130	yes	Anthriscus sylvestris	Apiaceae	Anthriscus	Anthriscus sylvestris	Anthriscus velutinus Sommier & Levier	1577064	Apiaceae	Anthriscus	Anthriscus sylvestris	yes	species
Arabidopsis halleri	yes	embl	81970	3052450	yes	18	NA	18	no		Brassicaceae	Arabidopsis	Arabidopsis halleri	Arabidopsis halleri (L.) O'Kane & Al-Shehbaz	81970	Brassicaceae	Arabidopsis	Arabidopsis halleri	yes	species
Arabidopsis lyrata	yes	arc/phylo_embl	59689	3052468	yes	2498	NA	2498	no		Brassicaceae	Arabidopsis	Arabidopsis lyrata	Arabidopsis lyrata (L.) O'Kane & Al-Shehbaz	59689	Brassicaceae	Arabidopsis	Arabidopsis lyrata	yes	species
Arabidopsis sp. NH-2014a	yes	embl	NA	3052435	yes	1371	NA	1371	no		Brassicaceae	Arabidopsis		Arabidopsis Heynh.	3701	Brassicaceae	Arabidopsis	Arabidopsis	yes	genus
Arabidopsis thaliana	yes	arc/phylo_embl	3702	3052436	yes	112	NA	112	no		Brassicaceae	Arabidopsis	Arabidopsis thaliana	Arabidopsis thaliana (L.) Heynh.	3702	Brassicaceae	Arabidopsis	Arabidopsis thaliana	yes	species
Asparagus officinalis	yes	arc/phylo_embl	4686	2768885	yes	864	NA	864	no		Asparagaceae	Asparagus	Asparagus officinalis	Asparagus officinalis L.	4686	Asparagaceae	Asparagus	Asparagus officinalis	yes	species
Asparagus sp. H630	yes	embl	NA	9527393	yes	447	NA	447	no		Asparagaceae	Asparagus		Asparagus Tourn. ex L.	4685	Asparagaceae	Asparagus	Asparagus	yes	genus
Asparagus sp. M013	yes	embl	NA	9527393	yes	447	NA	447	no		Asparagaceae	Asparagus		Asparagus Tourn. ex L.	4685	Asparagaceae	Asparagus	Asparagus	yes	genus
Avena hispanica	yes	embl	NA	2705282	yes	388	NA	388	no		Poaceae	Avena		Avena L.	4496	Poaceae	Avena	Avena	yes	genus
Avena occidentalis	yes	embl	NA	2705282	yes	388	NA	388	no		Poaceae	Avena		Avena L.	4496	Poaceae	Avena	Avena	yes	genus
Avena sativa	yes	arc/phylo_embl	4498	2705290	yes	230	NA	230	no		Poaceae	Avena	Avena sativa	Avena sativa L.	4498	Poaceae	Avena	Avena sativa	yes	species
Betula ermanii	yes	embl	216992	5332231	yes	613	NA	613	no		Betulaceae	Betula	Betula ermanii	Betula ermanii Cham.	216992	Betulaceae	Betula	Betula ermanii	yes	species
Betula sp. YM4252	yes	embl	NA	2875008	yes	16628	NA	16628	no		Betulaceae	Betula		Betula L.	3504	Betulaceae	Betula	Betula	yes	genus
Blitum capitatum	yes	embl	669655	5383971	yes	29	NA	29	no		Amaranthaceae	Blitum	Blitum capitatum	Blitum capitatum L.	669655	Amaranthaceae	Blitum	Blitum capitatum	yes	species
Blitum petiolare	yes	embl	1072228	5383971	yes	0	29	29	yes	Blitum capitatum	Amaranthaceae	Blitum	Blitum capitatum	Blitum petiolare Link	1072228	Amaranthaceae	Blitum	Blitum capitatum	yes	species
Brassica oleracea	yes	arc/phylo_embl	3712	3042845	yes	66	NA	66	no		Brassicaceae	Brassica	Brassica oleracea	Brassica oleracea L.	3712	Brassicaceae	Brassica	Brassica oleracea	yes	species
Brassica sp. YC	yes	embl	NA	3042506	yes	611	NA	611	no		Brassicaceae	Brassica		Brassica L.	3705	Brassicaceae	Brassica	Brassica	yes	genus
Camelina sativa	yes	embl	90675	9073641	yes	70	NA	70	no		Brassicaceae	Camelina	Camelina sativa	Camelina sativa (L.) Crantz	90675	Brassicaceae	Camelina	Camelina sativa	yes	species
Cannabis hybrid cultivar	yes	embl	NA	2984538	yes	423	NA	423	no		Cannabaceae	Cannabis		Cannabis L.	3482	Cannabaceae	Cannabis	Cannabis	yes	genus
Cannabis sativa	yes	arc/phylo_embl	3483	5361880	yes	846	NA	846	no		Cannabaceae	Cannabis	Cannabis sativa	Cannabis sativa L.	3483	Cannabaceae	Cannabis	Cannabis sativa	yes	species
Capsicum annuum	yes	embl	4072	2932944	yes	10	NA	10	no		Solanaceae	Capsicum	Capsicum annuum	Capsicum annuum L.	4072	Solanaceae	Capsicum	Capsicum annuum	yes	species
Citrullus cf. lanatus Abd-el-Ghani s.n. 1978	yes	embl	2027764	2874621	yes	16	NA	16	no		Cucurbitaceae	Citrullus	Citrullus lanatus	Citrullus lanatus (Thunb.) Matsum. & Nakai	2027764	Cucurbitaceae	Citrullus	Citrullus lanatus	yes	species
Citrullus lanatus	yes	embl	3654	2874621	yes	16	NA	16	no		Cucurbitaceae	Citrullus	Citrullus lanatus	Citrullus lanatus (Thunb.) Matsum. & Nakai	3654	Cucurbitaceae	Citrullus	Citrullus lanatus	yes	species
Cnidium officinale	yes	embl	54711	5371772	yes	0	12	12	yes	Levisticum officinale	Apiaceae	Levisticum	Levisticum officinale	Cnidium officinale Makino	54711	Apiaceae	Levisticum	Levisticum officinale	yes	species
Convallaria majalis	yes	arc/phylo_embl	32189	7459480	yes	524	NA	524	no		Asparagaceae	Convallaria	Convallaria majalis	Convallaria majalis L.	32189	Asparagaceae	Convallaria	Convallaria majalis	yes	species
Coriandrum sativum	yes	arc/phylo_embl	4047	3034871	yes	22	NA	22	no		Apiaceae	Coriandrum	Coriandrum sativum	Coriandrum sativum L.	4047	Apiaceae	Coriandrum	Coriandrum sativum	yes	species
Corylus avellana	yes	embl	13451	2875979	yes	109	NA	109	no		Betulaceae	Corylus	Corylus avellana	Corylus avellana L.	13451	Betulaceae	Corylus	Corylus avellana	yes	species
Cucumis sativus	yes	embl	3659	2874569	yes	56	NA	56	no		Cucurbitaceae	Cucumis	Cucumis sativus	Cucumis sativus L.	3659	Cucurbitaceae	Cucumis	Cucumis sativus	yes	species
Cucumis setosus	yes	embl	869881	2874569	yes	0	56	56	yes	Cucumis sativus	Cucurbitaceae	Cucumis	Cucumis sativus	Cucumis setosus Cogn.	869881	Cucurbitaceae	Cucumis	Cucumis sativus	yes	species
Cucumis sp. A PMS-2010	yes	embl	NA	2874568	yes	59	NA	59	no		Cucurbitaceae	Cucumis		Cucumis L.	3655	Cucurbitaceae	Cucumis	Cucumis	yes	genus
Cucumis sp. B PMS-2010	yes	embl	NA	2874568	yes	59	NA	59	no		Cucurbitaceae	Cucumis		Cucumis L.	3655	Cucurbitaceae	Cucumis	Cucumis	yes	genus
Cucumis sp. C PMS-2010	yes	embl	NA	2874568	yes	59	NA	59	no		Cucurbitaceae	Cucumis		Cucumis L.	3655	Cucurbitaceae	Cucumis	Cucumis	yes	genus
Cucumis sp. HS-2018b	yes	embl	NA	2874568	yes	59	NA	59	no		Cucurbitaceae	Cucumis		Cucumis L.	3655	Cucurbitaceae	Cucumis	Cucumis	yes	genus
Cucumis sp. HS-2018c	yes	embl	NA	2874568	yes	59	NA	59	no		Cucurbitaceae	Cucumis		Cucumis L.	3655	Cucurbitaceae	Cucumis	Cucumis	yes	genus
Cucumis sp. HS414	yes	embl	NA	2874568	yes	59	NA	59	no		Cucurbitaceae	Cucumis		Cucumis L.	3655	Cucurbitaceae	Cucumis	Cucumis	yes	genus
Daucus carota	yes	arc/phylo_embl	4039	3034742	yes	18	NA	18	no		Apiaceae	Daucus	Daucus carota	Daucus carota L.	4039	Apiaceae	Daucus	Daucus carota	yes	species
Daucus setulosus	yes	embl	NA	3034740	yes	10	NA	10	no		Apiaceae	Daucus		Daucus L.	4038	Apiaceae	Daucus	Daucus	yes	genus
Festuca brevipila	yes	embl	NA	2704913	yes	8246	NA	8246	no		Poaceae	Festuca		Festuca Tourn. ex L.	4605	Poaceae	Festuca	Festuca	yes	genus
Festuca gigantea	yes	arc/phylo	NA	2704913	yes	8246	NA	8246	no		Poaceae	Festuca		Festuca Tourn. ex L.	4605	Poaceae	Festuca	Festuca	yes	genus
Festuca kirelowii	yes	embl	2107776	2704922	yes	5	1776	1776	yes	Festuca rubra	Poaceae	Festuca	Festuca rubra	Festuca kirelowii Steud.	2107776	Poaceae	Festuca	Festuca rubra	yes	species
Festuca sp. SC-2017	yes	embl	NA	2704913	yes	8246	NA	8246	no		Poaceae	Festuca		Festuca Tourn. ex L.	4605	Poaceae	Festuca	Festuca	yes	genus
fossil Quercus pollen	yes	embl	NA	2877951	yes	379	NA	379	no		Fagaceae	Quercus		Quercus L.	3511	Fagaceae	Quercus	Quercus	yes	genus
Glycine max	yes	embl	3847	5359660	yes	84	NA	84	no		Fabaceae	Glycine	Glycine max	Glycine max (L.) Merr.	3847	Fabaceae	Glycine	Glycine max	yes	species
Glycine soja	yes	embl	3848	5359662	yes	34	34	34	yes	Glycine max	Fabaceae	Glycine	Glycine max	Glycine soja Siebold & Zucc.	3848	Fabaceae	Glycine	Glycine max	yes	species
Humulus lupulus	yes	arc/phylo_embl	3486	2984535	yes	1756	NA	1756	no		Cannabaceae	Humulus	Humulus lupulus	Humulus lupulus L.	3486	Cannabaceae	Humulus	Humulus lupulus	yes	species
Humulus yunnanensis	yes	embl	1184757	2984535	yes	0	878	878	yes	Humulus lupulus	Cannabaceae	Humulus	Humulus lupulus	Humulus yunnanensis Hu	1184757	Cannabaceae	Humulus	Humulus lupulus	yes	species
Iris sp. Erken ICA26	yes	embl	NA	2748017	yes	2384	NA	2384	no		Iridaceae	Iris		Iris Tourn. ex L.	NA	Iridaceae	Iris	Iris	yes	genus
Iris sp. Yunnan	yes	embl	NA	2748017	yes	2384	NA	2384	no		Iridaceae	Iris		Iris Tourn. ex L.	NA	Iridaceae	Iris	Iris	yes	genus
Lactuca sativa	yes	embl	4236	7403263	yes	27	NA	27	no		Asteraceae	Lactuca	Lactuca sativa	Lactuca sativa L.	4236	Asteraceae	Lactuca	Lactuca sativa	yes	species
Levisticum officinale	yes	arc/phylo	48042	5371772	yes	12	NA	12	no		Apiaceae	Levisticum	Levisticum officinale	Levisticum officinale Koch	48042	Apiaceae	Levisticum	Levisticum officinale	yes	species
Libanotis pyrenaica	yes	embl	223575	10892514	yes	20	NA	20	no		Apiaceae	Libanotis	Libanotis pyrenaica	Libanotis pyrenaica Linnaeus, 1753	223575	Apiaceae	Libanotis	Libanotis pyrenaica	yes	species
Linum gallicum	yes	embl	NA	2873855	yes	469	NA	469	no		Linaceae	Linum		Linum L.	4005	Linaceae	Linum	Linum	yes	genus
Linum liburnicum	yes	embl	NA	2873855	yes	469	NA	469	no		Linaceae	Linum		Linum L.	4005	Linaceae	Linum	Linum	yes	genus
Linum sp. JRM-2014	yes	embl	NA	2873855	yes	469	NA	469	no		Linaceae	Linum		Linum L.	4005	Linaceae	Linum	Linum	yes	genus
Linum usitatissimum	yes	embl	4006	2873861	yes	64	NA	64	no		Linaceae	Linum	Linum usitatissimum	Linum usitatissimum L.	4006	Linaceae	Linum	Linum usitatissimum	yes	species
Linum virgatum	yes	embl	NA	2873855	yes	469	NA	469	no		Linaceae	Linum		Linum L.	4005	Linaceae	Linum	Linum	yes	genus
Maianthemum sp. CK-2017	yes	embl	NA	9608430	yes	2726	NA	2726	no		Asparagaceae	Maianthemum		Maianthemum F.H.Wigg.	16150	Asparagaceae	Maianthemum	Maianthemum	yes	genus
Medicago sativa	yes	arc/phylo_embl	3879	9151957	yes	820	NA	820	no		Fabaceae	Medicago	Medicago sativa	Medicago sativa L.	3879	Fabaceae	Medicago	Medicago sativa	yes	species
Paeonia sp. Sd0052	yes	embl	NA	3083483	yes	695	NA	695	no		Paeoniaceae	Paeonia		Paeonia L.	13625	Paeoniaceae	Paeonia	Paeonia	yes	genus
Papaver rhoeas	yes	arc/phylo_embl	33128	2888443	yes	46	NA	46	no		Papaveraceae	Papaver	Papaver rhoeas	Papaver rhoeas L.	33128	Papaveraceae	Papaver	Papaver rhoeas	yes	species
Papaver somniferum	yes	arc/phylo_embl	3469	2888439	yes	80	NA	80	no		Papaveraceae	Papaver	Papaver somniferum	Papaver somniferum L.	3469	Papaveraceae	Papaver	Papaver somniferum	yes	species
Papaver sp. Yuan 2000611	yes	embl	NA	2888431	yes	5440	NA	5440	no		Papaveraceae	Papaver		Papaver L.	3468	Papaveraceae	Papaver	Papaver	yes	genus
Pastinaca sativa	yes	arc/phylo_embl	4041	8262702	yes	2046	NA	2046	no		Apiaceae	Pastinaca	Pastinaca sativa	Pastinaca sativa L.	4041	Apiaceae	Pastinaca	Pastinaca sativa	yes	species
Pastinaca sp. Tibet 1326	yes	embl	NA	9009923	yes	1024	NA	1024	no		Apiaceae	Pastinaca		Pastinaca L.	4040	Apiaceae	Pastinaca	Pastinaca	yes	genus
Phalaris caesia	yes	embl	1108035	5289756	yes	0	1103	1103	yes	Phalaris arundinacea	Poaceae	Phalaris	Phalaris arundinacea	Phalaris caesia Nees	1108035	Poaceae	Phalaris	Phalaris arundinacea	yes	species
Phalaris rotgesii	yes	embl	1108043	5289756	yes	0	1103	1103	yes	Phalaris arundinacea	Poaceae	Phalaris	Phalaris arundinacea	Phalaris rotgesii (Husn.) Litard.	1108043	Poaceae	Phalaris	Phalaris arundinacea	yes	species
Pisum sativum	yes	arc/phylo_embl	3888	5347846	yes	136	156	156	yes	Lathyrus oleraceus	Fabaceae	Lathyrus	Lathyrus oleraceus	Pisum sativum L.	3888	Fabaceae	Lathyrus	Lathyrus oleraceus	yes	species
Platanus sp. AC-2017	yes	embl	NA	3152811	yes	11	NA	11	no		Platanaceae	Platanus		Platanus L.	4402	Platanaceae	Platanus	Platanus	yes	genus
Poa compressa	yes	embl	269373	2704265	yes	40	NA	40	no		Poaceae	Poa	Poa compressa	Poa compressa L.	269373	Poaceae	Poa	Poa compressa	yes	species
Poa dahurica	yes	embl	NA	2704173	yes	14336	NA	14336	no		Poaceae	Poa		Poa L.	4544	Poaceae	Poa	Poa	yes	genus
Poa media	yes	embl	NA	2704173	yes	14336	NA	14336	no		Poaceae	Poa		Poa L.	4544	Poaceae	Poa	Poa	yes	genus
Poa sobolevskiana	yes	embl	1532466	2704178	yes	1	1534	1534	yes	Poa pratensis	Poaceae	Poa	Poa pratensis	Poa sobolevskiana Gudoschn.	1532466	Poaceae	Poa	Poa pratensis	yes	species
Poa sp. Alt 09-01	yes	embl	NA	2704173	yes	14336	NA	14336	no		Poaceae	Poa		Poa L.	4544	Poaceae	Poa	Poa	yes	genus
Poa sp. Alt 10-100	yes	embl	NA	2704173	yes	14336	NA	14336	no		Poaceae	Poa		Poa L.	4544	Poaceae	Poa	Poa	yes	genus
Poa sp. Alt 10-228	yes	embl	NA	2704173	yes	14336	NA	14336	no		Poaceae	Poa		Poa L.	4544	Poaceae	Poa	Poa	yes	genus
Poa sp. Alt 507	yes	embl	NA	2704173	yes	14336	NA	14336	no		Poaceae	Poa		Poa L.	4544	Poaceae	Poa	Poa	yes	genus
Poa sp. LW-2019a	yes	embl	NA	2704173	yes	14336	NA	14336	no		Poaceae	Poa		Poa L.	4544	Poaceae	Poa	Poa	yes	genus
Poa urjanchaica	yes	embl	1086099	2704178	yes	0	1534	1534	yes	Poa pratensis	Poaceae	Poa	Poa pratensis	Poa urjanchaica Roshev.	1086099	Poaceae	Poa	Poa pratensis	yes	species
Populus alba	yes	embl	43335	3040233	yes	141	NA	141	no		Salicaceae	Populus	Populus alba	Populus alba L.	43335	Salicaceae	Populus	Populus alba	yes	species
Populus nigra	yes	embl	3691	3040227	yes	234	NA	234	no		Salicaceae	Populus	Populus nigra	Populus nigra L.	3691	Salicaceae	Populus	Populus nigra	yes	species
Populus tremula	yes	arc/phylo_embl	113636	3040249	yes	7306	NA	7306	no		Salicaceae	Populus	Populus tremula	Populus tremula L.	113636	Salicaceae	Populus	Populus tremula	yes	species
Populus trichocarpa	yes	embl	3694	8089775	yes	48	NA	48	no		Salicaceae	Populus	Populus trichocarpa	Populus trichocarpa Torrey & A.Gray	3694	Salicaceae	Populus	Populus trichocarpa	yes	species
Prunus avium	yes	arc/phylo_embl	42229	3020791	yes	18	NA	18	no		Rosaceae	Prunus	Prunus avium	Prunus avium (L.) L.	42229	Rosaceae	Prunus	Prunus avium	yes	species
Prunus cerasus	yes	embl	140311	3021922	yes	52	NA	52	no		Rosaceae	Prunus	Prunus cerasus	Prunus cerasus L.	140311	Rosaceae	Prunus	Prunus cerasus	yes	species
Prunus domestica	yes	arc/phylo_embl	3758	7931731	yes	10	NA	10	no		Rosaceae	Prunus	Prunus domestica	Prunus domestica L.	3758	Rosaceae	Prunus	Prunus domestica	yes	species
Prunus maackii	yes	embl	140657	3021586	yes	48	NA	48	no		Rosaceae	Prunus	Prunus maackii	Prunus maackii Rupr.	140657	Rosaceae	Prunus	Prunus maackii	yes	species
Prunus sp. Wen 8755	yes	embl	NA	3020559	yes	5009	NA	5009	no		Rosaceae	Prunus		Prunus L.	3754	Rosaceae	Prunus	Prunus	yes	genus
Prunus sp. Wen 9025	yes	embl	NA	3020559	yes	5009	NA	5009	no		Rosaceae	Prunus		Prunus L.	3754	Rosaceae	Prunus	Prunus	yes	genus
Prunus spinosa	yes	embl	114937	3023221	yes	13	NA	13	no		Rosaceae	Prunus	Prunus spinosa	Prunus spinosa L.	114937	Rosaceae	Prunus	Prunus spinosa	yes	species
Prunus tenella	yes	embl	140661	3022879	yes	15	NA	15	no		Rosaceae	Prunus	Prunus tenella	Prunus tenella Batsch	140661	Rosaceae	Prunus	Prunus tenella	yes	species
Prunus tomentosa	yes	embl	105667	3020838	yes	89	NA	89	no		Rosaceae	Prunus	Prunus tomentosa	Prunus tomentosa Thunb.	105667	Rosaceae	Prunus	Prunus tomentosa	yes	species
Prunus virginiana	yes	arc/phylo_embl	133204	3022668	yes	172	NA	172	no		Rosaceae	Prunus	Prunus virginiana	Prunus virginiana L.	133204	Rosaceae	Prunus	Prunus virginiana	yes	species
Psathyrostachys juncea	yes	embl	4586	2705042	yes	42	NA	42	no		Poaceae	Psathyrostachys	Psathyrostachys juncea	Psathyrostachys juncea (Fisch.) Nevski	4586	Poaceae	Psathyrostachys	Psathyrostachys juncea	yes	species
Quercus robur	yes	embl	38942	2878688	yes	370	NA	370	no		Fagaceae	Quercus	Quercus robur	Quercus robur L.	38942	Fagaceae	Quercus	Quercus robur	yes	species
Quercus sp. 7907	yes	embl	NA	2877951	yes	379	NA	379	no		Fagaceae	Quercus		Quercus L.	3511	Fagaceae	Quercus	Quercus	yes	genus
Quercus sp. MES114	yes	embl	NA	2877951	yes	379	NA	379	no		Fagaceae	Quercus		Quercus L.	3511	Fagaceae	Quercus	Quercus	yes	genus
Raphanus sativus	yes	arc/phylo_embl	3726	7678610	yes	70	NA	70	no		Brassicaceae	Raphanus	Raphanus sativus	Raphanus sativus L.	3726	Brassicaceae	Raphanus	Raphanus sativus	yes	species
Rhododendron dauricum	yes	embl	880079	7327670	yes	97	NA	97	no		Ericaceae	Rhododendron	Rhododendron dauricum	Rhododendron dauricum L.	880079	Ericaceae	Rhododendron	Rhododendron dauricum	yes	species
Rhododendron groenlandicum	yes	arc/phylo_embl	49605	2882984	yes	670	NA	670	no		Ericaceae	Rhododendron	Rhododendron groenlandicum	Rhododendron groenlandicum (Oeder) Kron & Judd	49605	Ericaceae	Rhododendron	Rhododendron groenlandicum	yes	species
Rhododendron sp. Gao20006	yes	embl	NA	2883026	yes	7203	NA	7203	no		Ericaceae	Rhododendron		Rhododendron L.	4346	Ericaceae	Rhododendron	Rhododendron	yes	genus
Rhododendron sp. SNP.21912	yes	embl	NA	2883026	yes	7203	NA	7203	no		Ericaceae	Rhododendron		Rhododendron L.	4346	Ericaceae	Rhododendron	Rhododendron	yes	genus
Rhododendron sp. SNP.21916	yes	embl	NA	2883026	yes	7203	NA	7203	no		Ericaceae	Rhododendron		Rhododendron L.	4346	Ericaceae	Rhododendron	Rhododendron	yes	genus
Rhododendron sp. SNP.21917	yes	embl	NA	2883026	yes	7203	NA	7203	no		Ericaceae	Rhododendron		Rhododendron L.	4346	Ericaceae	Rhododendron	Rhododendron	yes	genus
Rhododendron sp. SNP.28518	yes	embl	NA	2883026	yes	7203	NA	7203	no		Ericaceae	Rhododendron		Rhododendron L.	4346	Ericaceae	Rhododendron	Rhododendron	yes	genus
Rhododendron sp. SZ-2017	yes	embl	NA	2883026	yes	7203	NA	7203	no		Ericaceae	Rhododendron		Rhododendron L.	4346	Ericaceae	Rhododendron	Rhododendron	yes	genus
Rhododendron sp. YW-2019c	yes	embl	NA	2883026	yes	7203	NA	7203	no		Ericaceae	Rhododendron		Rhododendron L.	4346	Ericaceae	Rhododendron	Rhododendron	yes	genus
Rosa brownii	yes	embl	NA	8395064	yes	5284	NA	5284	no		Rosaceae	Rosa		Rosa L.	3764	Rosaceae	Rosa	Rosa	yes	genus
Rosa nutkana	yes	embl	396745	3011070	yes	62	NA	62	no		Rosaceae	Rosa	Rosa nutkana	Rosa nutkana C.Presl	396745	Rosaceae	Rosa	Rosa nutkana	yes	species
Rosa rugosa	yes	arc/phylo_embl	74645	3003979	yes	738	NA	738	no		Rosaceae	Rosa	Rosa rugosa	Rosa rugosa Thunb.	74645	Rosaceae	Rosa	Rosa rugosa	yes	species
Rosa sp. JV-2019	yes	embl	NA	8395064	yes	5284	NA	5284	no		Rosaceae	Rosa		Rosa L.	3764	Rosaceae	Rosa	Rosa	yes	genus
Rosa sp. SC-2017	yes	embl	NA	8395064	yes	5284	NA	5284	no		Rosaceae	Rosa		Rosa L.	3764	Rosaceae	Rosa	Rosa	yes	genus
Rosa sp. YK-2015	yes	embl	NA	8395064	yes	5284	NA	5284	no		Rosaceae	Rosa		Rosa L.	3764	Rosaceae	Rosa	Rosa	yes	genus
Rubus sp. EC-2017	yes	embl	NA	2988638	yes	11952	NA	11952	no		Rosaceae	Rubus		Rubus L.	23216	Rosaceae	Rubus	Rubus	yes	genus
Rubus sp. SC-2017	yes	embl	NA	2988638	yes	11952	NA	11952	no		Rosaceae	Rubus		Rubus L.	23216	Rosaceae	Rubus	Rubus	yes	genus
Solanum americanum	yes	embl	109975	2930222	yes	22	NA	22	no		Solanaceae	Solanum	Solanum americanum	Solanum americanum Mill.	109975	Solanaceae	Solanum	Solanum americanum	yes	species
Solanum canasense	yes	embl	NA	2928997	yes	1134	NA	1134	no		Solanaceae	Solanum		Solanum L.	4107	Solanaceae	Solanum	Solanum	yes	genus
Solanum lycopersicum	yes	arc/phylo_embl	4081	2930137	yes	178	NA	178	no		Solanaceae	Solanum	Solanum lycopersicum	Solanum lycopersicum L.	4081	Solanaceae	Solanum	Solanum lycopersicum	yes	species
Solanum ptychanthum	yes	embl	45838	2930222	yes	0	22	22	yes	Solanum americanum	Solanaceae	Solanum	Solanum americanum	Solanum ptychanthum Dunal	45838	Solanaceae	Solanum	Solanum americanum	yes	species
Solanum sp. 0040Gal	yes	embl	NA	2928997	yes	1134	NA	1134	no		Solanaceae	Solanum		Solanum L.	4107	Solanaceae	Solanum	Solanum	yes	genus
Solanum sp. 0041w1Gal	yes	embl	NA	2928997	yes	1134	NA	1134	no		Solanaceae	Solanum		Solanum L.	4107	Solanaceae	Solanum	Solanum	yes	genus
Solanum sp. 0043Gal	yes	embl	NA	2928997	yes	1134	NA	1134	no		Solanaceae	Solanum		Solanum L.	4107	Solanaceae	Solanum	Solanum	yes	genus
Solanum sp. 0045Gal	yes	embl	NA	2928997	yes	1134	NA	1134	no		Solanaceae	Solanum		Solanum L.	4107	Solanaceae	Solanum	Solanum	yes	genus
Solanum sp. 0048	yes	embl	NA	2928997	yes	1134	NA	1134	no		Solanaceae	Solanum		Solanum L.	4107	Solanaceae	Solanum	Solanum	yes	genus
Solanum sp. Agra 7198	yes	embl	NA	2928997	yes	1134	NA	1134	no		Solanaceae	Solanum		Solanum L.	4107	Solanaceae	Solanum	Solanum	yes	genus
Solanum sp. Elder 46	yes	embl	NA	2928997	yes	1134	NA	1134	no		Solanaceae	Solanum		Solanum L.	4107	Solanaceae	Solanum	Solanum	yes	genus
Solanum sp. Martine 572	yes	embl	NA	2928997	yes	1134	NA	1134	no		Solanaceae	Solanum		Solanum L.	4107	Solanaceae	Solanum	Solanum	yes	genus
Solanum sp. StS-2010a	yes	embl	NA	2928997	yes	1134	NA	1134	no		Solanaceae	Solanum		Solanum L.	4107	Solanaceae	Solanum	Solanum	yes	genus
Solanum sp. StS-2010b	yes	embl	NA	2928997	yes	1134	NA	1134	no		Solanaceae	Solanum		Solanum L.	4107	Solanaceae	Solanum	Solanum	yes	genus
Solanum sp. TRK-2015	yes	embl	NA	2928997	yes	1134	NA	1134	no		Solanaceae	Solanum		Solanum L.	4107	Solanaceae	Solanum	Solanum	yes	genus
Solanum sp. XAS273	yes	embl	NA	2928997	yes	1134	NA	1134	no		Solanaceae	Solanum		Solanum L.	4107	Solanaceae	Solanum	Solanum	yes	genus
Solanum tuberosum	yes	arc/phylo_embl	4113	2930262	yes	60	NA	60	no		Solanaceae	Solanum	Solanum tuberosum	Solanum tuberosum L.	4113	Solanaceae	Solanum	Solanum tuberosum	yes	species
Sorbus aria	yes	arc/phylo_embl	NA	3012146	yes	8478	NA	8478	no		Rosaceae	Sorbus		Sorbus L.	23222	Rosaceae	Sorbus	Sorbus	yes	genus
Sorbus hybrida	yes	arc/phylo_embl	NA	3012146	yes	8478	NA	8478	no		Rosaceae	Sorbus		Sorbus L.	23222	Rosaceae	Sorbus	Sorbus	yes	genus
Sorbus sp. SCZ-2017	yes	embl	NA	3012146	yes	4239	NA	4239	no		Rosaceae	Sorbus		Sorbus L.	23222	Rosaceae	Sorbus	Sorbus	yes	genus
Spiraea pubescens	yes	embl	NA	3026392	yes	2880	NA	2880	no		Rosaceae	Spiraea		Spiraea L.	23224	Rosaceae	Spiraea	Spiraea	yes	genus
Spiraea virgata	yes	embl	NA	3026392	yes	2880	NA	2880	no		Rosaceae	Spiraea		Spiraea L.	23224	Rosaceae	Spiraea	Spiraea	yes	genus
Tilia cordata	yes	embl	172266	3152047	yes	892	NA	892	no		Malvaceae	Tilia	Tilia cordata	Tilia cordata Mill.	172266	Malvaceae	Tilia	Tilia cordata	yes	species
Triticum aestivum	yes	arc/phylo_embl	4565	7795888	yes	610	NA	610	no		Poaceae	Triticum	Triticum aestivum	Triticum aestivum L.	4565	Poaceae	Triticum	Triticum aestivum	yes	species
Triticum turgidum	yes	embl	4571	2706406	yes	41	NA	41	no		Poaceae	Triticum	Triticum turgidum	Triticum turgidum L.	4571	Poaceae	Triticum	Triticum turgidum	yes	species
Vicia sativa	yes	arc/phylo_embl	3908	2975014	yes	174	NA	174	no		Fabaceae	Vicia	Vicia sativa	Vicia sativa L.	3908	Fabaceae	Vicia	Vicia sativa	yes	species
Vitis coriacea	yes	embl	NA	7467468	yes	23	NA	23	no		Vitaceae	Vitis		Vitis L.	3603	Vitaceae	Vitis	Vitis	yes	genus
Vitis davidiana	yes	embl	NA	7467468	yes	23	NA	23	no		Vitaceae	Vitis		Vitis L.	3603	Vitaceae	Vitis	Vitis	yes	genus
Vitis lanata	yes	embl	NA	7467468	yes	23	NA	23	no		Vitaceae	Vitis		Vitis L.	3603	Vitaceae	Vitis	Vitis	yes	genus
Vitis latifolia	yes	embl	NA	7467468	yes	23	NA	23	no		Vitaceae	Vitis		Vitis L.	3603	Vitaceae	Vitis	Vitis	yes	genus
Vitis pentagona	yes	embl	NA	7467468	yes	23	NA	23	no		Vitaceae	Vitis		Vitis L.	3603	Vitaceae	Vitis	Vitis	yes	genus
Vitis rubra	yes	embl	NA	7467468	yes	23	NA	23	no		Vitaceae	Vitis		Vitis L.	3603	Vitaceae	Vitis	Vitis	yes	genus
Vitis simpsonii	yes	embl	NA	7467468	yes	23	NA	23	no		Vitaceae	Vitis		Vitis L.	3603	Vitaceae	Vitis	Vitis	yes	genus
Vitis sp. 8007	yes	embl	NA	7467468	yes	23	NA	23	no		Vitaceae	Vitis		Vitis L.	3603	Vitaceae	Vitis	Vitis	yes	genus
Vitis sp. Shui et al. 66799	yes	embl	NA	7467468	yes	23	NA	23	no		Vitaceae	Vitis		Vitis L.	3603	Vitaceae	Vitis	Vitis	yes	genus
Vitis sp. Shui et al. 81774	yes	embl	NA	7467468	yes	23	NA	23	no		Vitaceae	Vitis		Vitis L.	3603	Vitaceae	Vitis	Vitis	yes	genus
Vitis sp. Troendle 10-2006	yes	embl	NA	7467468	yes	23	NA	23	no		Vitaceae	Vitis		Vitis L.	3603	Vitaceae	Vitis	Vitis	yes	genus
Vitis sp. Wen 11138	yes	embl	NA	7467468	yes	23	NA	23	no		Vitaceae	Vitis		Vitis L.	3603	Vitaceae	Vitis	Vitis	yes	genus
Vitis sp. Wen 12615	yes	embl	NA	7467468	yes	23	NA	23	no		Vitaceae	Vitis		Vitis L.	3603	Vitaceae	Vitis	Vitis	yes	genus
Vitis sp. Wen 12676	yes	embl	NA	7467468	yes	23	NA	23	no		Vitaceae	Vitis		Vitis L.	3603	Vitaceae	Vitis	Vitis	yes	genus
Vitis sp. Wen 12693	yes	embl	NA	7467468	yes	23	NA	23	no		Vitaceae	Vitis		Vitis L.	3603	Vitaceae	Vitis	Vitis	yes	genus
Vitis sp. Wen 12937	yes	embl	NA	7467468	yes	23	NA	23	no		Vitaceae	Vitis		Vitis L.	3603	Vitaceae	Vitis	Vitis	yes	genus
Vitis sp. Zhang 347	yes	embl	NA	7467468	yes	23	NA	23	no		Vitaceae	Vitis		Vitis L.	3603	Vitaceae	Vitis	Vitis	yes	genus
Vitis thunbergii	yes	embl	NA	7467468	yes	23	NA	23	no		Vitaceae	Vitis		Vitis L.	3603	Vitaceae	Vitis	Vitis	yes	genus
Vitis yeshanensis	yes	embl	NA	7467468	yes	23	NA	23	no		Vitaceae	Vitis		Vitis L.	3603	Vitaceae	Vitis	Vitis	yes	genus
Zea mays	yes	embl	4577	5290052	yes	32	NA	32	no		Poaceae	Zea	Zea mays	Zea mays L.	4577	Poaceae	Zea	Zea mays	yes	species
