# Supplementary material for: Potential plant extinctions with the loss of the Pleistocene mammoth steppe
Source: Nat Commun. 2025 Jan 14;16:645. doi: 10.1038/s41467-024-55542-x (PMC11733255; doi:10.1038/s41467-024-55542-x)
Supplement: Supplementary file 8 — Supplementary Data 5 [file 41467_2024_55542_MOESM8_ESM.zip › 4_Obi3_sibala_2023_data/ALRK-10_tagfile.txt]

ALRK-10	SH074P.01_SH074P_ESH086_EN18208_1_sample	ACAGCACA:GATCGCGA	GGGCAATCCTGAGCCAA	CCATTGAGTCTCTGCACCTATC	F
ALRK-10	SH077P.01_SH077P_ESH086_EN18208_1_sample	GATGATCT:TCAGTGTC	GGGCAATCCTGAGCCAA	CCATTGAGTCTCTGCACCTATC	F
ALRK-10	SH196P.16_SH196P_ESH086_EN18208_1_sample	GTCACGTC:GTCGTAGA	GGGCAATCCTGAGCCAA	CCATTGAGTCTCTGCACCTATC	F
ALRK-10	SH088P.01_SH088P_ESH096_EN18208_6_sample	CGCTCTCG:ACACACAC	GGGCAATCCTGAGCCAA	CCATTGAGTCTCTGCACCTATC	F
ALRK-10	SH096P.01_SH096P_ESH096_EN18208_6_sample	ACGACGAG:ACACACAC	GGGCAATCCTGAGCCAA	CCATTGAGTCTCTGCACCTATC	F
ALRK-10	SH116P.01_SH116P_ESH096_EN18208_6_sample	GATCGCGA:ACACACAC	GGGCAATCCTGAGCCAA	CCATTGAGTCTCTGCACCTATC	F
ALRK-10	SH122P.01_SH122P_ESH106_EN18208_9_sample	CTGCGTAC:ACACACAC	GGGCAATCCTGAGCCAA	CCATTGAGTCTCTGCACCTATC	F
ALRK-10	SH185P.01_SH185P_ESH106_EN18208_9_sample	ACACACAC:GATGATCT	GGGCAATCCTGAGCCAA	CCATTGAGTCTCTGCACCTATC	F
ALRK-10	SH195P.09_SH195P_ESH106_EN18208_9_sample	ACTCTGCT:AGCGACTA	GGGCAATCCTGAGCCAA	CCATTGAGTCTCTGCACCTATC	F
ALRK-10	SH074P.02_SH074P_ESH087_EN18208_12_sample	TAGTCGCA:CGCTCTCG	GGGCAATCCTGAGCCAA	CCATTGAGTCTCTGCACCTATC	F
ALRK-10	SH207P.1_SH207P_ESH087_EN18208_12_sample	ACTCTGCT:ACACACAC	GGGCAATCCTGAGCCAA	CCATTGAGTCTCTGCACCTATC	F
ALRK-10	SH196P.12_SH196P_ESH087_EN18208_12_sample	ACAGCACA:GTCACGTC	GGGCAATCCTGAGCCAA	CCATTGAGTCTCTGCACCTATC	F
ALRK-10	SH122P.02_SH122P_ESH107_EN18208_14_sample	AGCGACTA:ACAGCACA	GGGCAATCCTGAGCCAA	CCATTGAGTCTCTGCACCTATC	F
ALRK-10	SH185P.02_SH185P_ESH107_EN18208_14_sample	ACAGCACA:CTGCGTAC	GGGCAATCCTGAGCCAA	CCATTGAGTCTCTGCACCTATC	F
ALRK-10	SH193P.06_SH193P_ESH107_EN18208_14_sample	GTCGTAGA:ATCAGTCA	GGGCAATCCTGAGCCAA	CCATTGAGTCTCTGCACCTATC	F
ALRK-10	SH088P.02_SH088P_ESH097_EN18208_17_sample	GTCGTAGA:ACAGCACA	GGGCAATCCTGAGCCAA	CCATTGAGTCTCTGCACCTATC	F
ALRK-10	SH096P.02_SH096P_ESH097_EN18208_17_sample	CATCAGTC:ACAGCACA	GGGCAATCCTGAGCCAA	CCATTGAGTCTCTGCACCTATC	F
ALRK-10	SH116P.02_SH116P_ESH097_EN18208_17_sample	CGCTCTCG:ACAGCACA	GGGCAATCCTGAGCCAA	CCATTGAGTCTCTGCACCTATC	F
ALRK-10	SH096P.03_SH096P_ESH098_EN18208_20_sample	ATCAGTCA:TAGTCGCA	GGGCAATCCTGAGCCAA	CCATTGAGTCTCTGCACCTATC	F
ALRK-10	SH190P.05_SH190P_ESH098_EN18208_20_sample	TCGCGCTG:AGCGACTA	GGGCAATCCTGAGCCAA	CCATTGAGTCTCTGCACCTATC	F
ALRK-10	SH196P.21_SH196P_ESH098_EN18208_20_sample	GATCGCGA:TCGCGCTG	GGGCAATCCTGAGCCAA	CCATTGAGTCTCTGCACCTATC	F
ALRK-10	SH074P.03_SH074P_ESH088_EN18208_23_sample	GATCGCGA:GTCGTAGA	GGGCAATCCTGAGCCAA	CCATTGAGTCTCTGCACCTATC	F
ALRK-10	SH077P.03_SH077P_ESH088_EN18208_23_sample	AGCGACTA:ATATAGCG	GGGCAATCCTGAGCCAA	CCATTGAGTCTCTGCACCTATC	F
ALRK-10	SH195P.20_SH195P_ESH088_EN18208_23_sample	TAGTCGCA:AGACTATG	GGGCAATCCTGAGCCAA	CCATTGAGTCTCTGCACCTATC	F
ALRK-10	SH122P.03_SH122P_ESH108_EN18208_26_sample	TCAGTGTC:TAGTCGCA	GGGCAATCCTGAGCCAA	CCATTGAGTCTCTGCACCTATC	F
ALRK-10	SH185P.03_SH185P_ESH108_EN18208_26_sample	TAGTCGCA:AGCGACTA	GGGCAATCCTGAGCCAA	CCATTGAGTCTCTGCACCTATC	F
ALRK-10	SH195P.08_SH195P_ESH108_EN18208_26_sample	TCAGTGTC:CTGCGTAC	GGGCAATCCTGAGCCAA	CCATTGAGTCTCTGCACCTATC	F
ALRK-10	SH088P.04_SH088P_ESH099_EN18208_30_sample	AGACTATG:GATCGCGA	GGGCAATCCTGAGCCAA	CCATTGAGTCTCTGCACCTATC	F
ALRK-10	SH096P.04_SH096P_ESH099_EN18208_30_sample	TCTACTGA:GATCGCGA	GGGCAATCCTGAGCCAA	CCATTGAGTCTCTGCACCTATC	F
ALRK-10	SH116P.04_SH116P_ESH099_EN18208_30_sample	GTCACGTC:GATCGCGA	GGGCAATCCTGAGCCAA	CCATTGAGTCTCTGCACCTATC	F
ALRK-10	SH096P.05_SH096P_ESH100_EN18208_33_sample	GATGATCT:CGCTCTCG	GGGCAATCCTGAGCCAA	CCATTGAGTCTCTGCACCTATC	F
ALRK-10	SH116P.05_SH116P_ESH100_EN18208_33_sample	AGACTATG:CGCTCTCG	GGGCAATCCTGAGCCAA	CCATTGAGTCTCTGCACCTATC	F
ALRK-10	SH195P.14_SH195P_ESH100_EN18208_33_sample	TGACATCA:CGCTCTCG	GGGCAATCCTGAGCCAA	CCATTGAGTCTCTGCACCTATC	F
ALRK-10	SH074P.04_SH074P_ESH089_EN18208_38_sample	CGCTCTCG:GTCACGTC	GGGCAATCCTGAGCCAA	CCATTGAGTCTCTGCACCTATC	F
ALRK-10	SH077P.04_SH077P_ESH089_EN18208_38_sample	TCAGTGTC:TCGCGCTG	GGGCAATCCTGAGCCAA	CCATTGAGTCTCTGCACCTATC	F
ALRK-10	SH195P.19_SH195P_ESH089_EN18208_38_sample	GATCGCGA:TGACATCA	GGGCAATCCTGAGCCAA	CCATTGAGTCTCTGCACCTATC	F
ALRK-10	SH122P.04_SH122P_ESH109_EN18208_42_sample	ACTCTGCT:GATCGCGA	GGGCAATCCTGAGCCAA	CCATTGAGTCTCTGCACCTATC	F
ALRK-10	SH195P.07_SH195P_ESH109_EN18208_42_sample	AGCGACTA:GATGATCT	GGGCAATCCTGAGCCAA	CCATTGAGTCTCTGCACCTATC	F
ALRK-10	SH198P.16_SH198P_ESH109_EN18208_42_sample	CATCAGTC:ATATAGCG	GGGCAATCCTGAGCCAA	CCATTGAGTCTCTGCACCTATC	F
ALRK-10	SH096P.06_SH096P_ESH101_EN18208_45_sample	CTGCGTAC:GTCGTAGA	GGGCAATCCTGAGCCAA	CCATTGAGTCTCTGCACCTATC	F
ALRK-10	SH190P.07_SH190P_ESH101_EN18208_45_sample	ACACACAC:TCTACTGA	GGGCAATCCTGAGCCAA	CCATTGAGTCTCTGCACCTATC	F
ALRK-10	SH195P.13_SH195P_ESH101_EN18208_45_sample	ACATGTGT:GTCGTAGA	GGGCAATCCTGAGCCAA	CCATTGAGTCTCTGCACCTATC	F
ALRK-10	SH074P.05_SH074P_ESH090_EN18208_51_sample	GTCGTAGA:AGACTATG	GGGCAATCCTGAGCCAA	CCATTGAGTCTCTGCACCTATC	F
ALRK-10	SH077P.05_SH077P_ESH090_EN18208_51_sample	ACACACAC:GTCACGTC	GGGCAATCCTGAGCCAA	CCATTGAGTCTCTGCACCTATC	F
ALRK-10	SH195P.18_SH195P_ESH090_EN18208_51_sample	CGCTCTCG:ACATGTGT	GGGCAATCCTGAGCCAA	CCATTGAGTCTCTGCACCTATC	F
ALRK-10	SH121P.01_SH121P_ESH116_EN18208_54_sample	TCTACTGA:ACACACAC	GGGCAATCCTGAGCCAA	CCATTGAGTCTCTGCACCTATC	F
ALRK-10	SH195P.04_SH195P_ESH116_EN18208_54_sample	GTCACGTC:ACACACAC	GGGCAATCCTGAGCCAA	CCATTGAGTCTCTGCACCTATC	F
ALRK-10	SH196P.02_SH196P_ESH116_EN18208_54_sample	TGACATCA:ACACACAC	GGGCAATCCTGAGCCAA	CCATTGAGTCTCTGCACCTATC	F
ALRK-10	SH096P.07_SH096P_ESH102_EN18208_58_sample	AGCGACTA:GTCACGTC	GGGCAATCCTGAGCCAA	CCATTGAGTCTCTGCACCTATC	F
ALRK-10	SH195P.12_SH195P_ESH102_EN18208_58_sample	ACGACGAG:GTCACGTC	GGGCAATCCTGAGCCAA	CCATTGAGTCTCTGCACCTATC	F
ALRK-10	SH196P.11_SH196P_ESH102_EN18208_58_sample	ACACACAC:CATCAGTC	GGGCAATCCTGAGCCAA	CCATTGAGTCTCTGCACCTATC	F
ALRK-10	SH121P.02_SH121P_ESH117_EN18208_61_sample	GATGATCT:ACAGCACA	GGGCAATCCTGAGCCAA	CCATTGAGTCTCTGCACCTATC	F
ALRK-10	SH195P.03_SH195P_ESH117_EN18208_61_sample	AGACTATG:ACAGCACA	GGGCAATCCTGAGCCAA	CCATTGAGTCTCTGCACCTATC	F
ALRK-10	SH196P.03_SH196P_ESH117_EN18208_61_sample	ACATGTGT:ACAGCACA	GGGCAATCCTGAGCCAA	CCATTGAGTCTCTGCACCTATC	F
ALRK-10	SH096P.08_SH096P_ESH103_EN18208_67_sample	TCAGTGTC:AGACTATG	GGGCAATCCTGAGCCAA	CCATTGAGTCTCTGCACCTATC	F
ALRK-10	SH116P.08_SH116P_ESH103_EN18208_67_sample	ACGACGAG:AGACTATG	GGGCAATCCTGAGCCAA	CCATTGAGTCTCTGCACCTATC	F
ALRK-10	SH195P.11_SH195P_ESH103_EN18208_67_sample	ATATAGCG:TCAGTGTC	GGGCAATCCTGAGCCAA	CCATTGAGTCTCTGCACCTATC	F
ALRK-10	SH074P.06_SH074P_ESH091_EN18208_75_sample	GTCACGTC:TGACATCA	GGGCAATCCTGAGCCAA	CCATTGAGTCTCTGCACCTATC	F
ALRK-10	SH077P.06_SH077P_ESH091_EN18208_75_sample	ACAGCACA:AGACTATG	GGGCAATCCTGAGCCAA	CCATTGAGTCTCTGCACCTATC	F
ALRK-10	SH195P.17_SH195P_ESH091_EN18208_75_sample	GTCACGTC:ACGACGAG	GGGCAATCCTGAGCCAA	CCATTGAGTCTCTGCACCTATC	F
ALRK-10	SH096P.09_SH096P_ESH104_EN18208_81_sample	ACTCTGCT:TGACATCA	GGGCAATCCTGAGCCAA	CCATTGAGTCTCTGCACCTATC	F
ALRK-10	SH116P.09_SH116P_ESH104_EN18208_81_sample	CATCAGTC:TGACATCA	GGGCAATCCTGAGCCAA	CCATTGAGTCTCTGCACCTATC	F
ALRK-10	SH195P.10_SH195P_ESH104_EN18208_81_sample	ATCAGTCA:TGACATCA	GGGCAATCCTGAGCCAA	CCATTGAGTCTCTGCACCTATC	F
ALRK-10	SH106P.05_SH106P_ESH110_EN18208_87_sample	CGCTCTCG:TCAGTGTC	GGGCAATCCTGAGCCAA	CCATTGAGTCTCTGCACCTATC	F
ALRK-10	SH122P.05_SH122P_ESH110_EN18208_87_sample	ATATAGCG:CGCTCTCG	GGGCAATCCTGAGCCAA	CCATTGAGTCTCTGCACCTATC	F
ALRK-10	SH185P.05_SH185P_ESH110_EN18208_87_sample	CGCTCTCG:ACTCTGCT	GGGCAATCCTGAGCCAA	CCATTGAGTCTCTGCACCTATC	F
ALRK-10	SH074P.07_SH074P_ESH092_EN18208_92_sample	AGACTATG:ACATGTGT	GGGCAATCCTGAGCCAA	CCATTGAGTCTCTGCACCTATC	F
ALRK-10	SH077P.07_SH077P_ESH092_EN18208_92_sample	TAGTCGCA:TGACATCA	GGGCAATCCTGAGCCAA	CCATTGAGTCTCTGCACCTATC	F
ALRK-10	SH195P.16_SH195P_ESH092_EN18208_92_sample	AGACTATG:CATCAGTC	GGGCAATCCTGAGCCAA	CCATTGAGTCTCTGCACCTATC	F
ALRK-10	SH185P.06_SH185P_ESH111_EN18208_97_sample	GTCGTAGA:ATATAGCG	GGGCAATCCTGAGCCAA	CCATTGAGTCTCTGCACCTATC	F
ALRK-10	SH122P.06_SH122P_ESH111_EN18208_97_sample	TCGCGCTG:GTCGTAGA	GGGCAATCCTGAGCCAA	CCATTGAGTCTCTGCACCTATC	F
ALRK-10	SH198P.17_SH198P_ESH111_EN18208_97_sample	ATCAGTCA:TCGCGCTG	GGGCAATCCTGAGCCAA	CCATTGAGTCTCTGCACCTATC	F
ALRK-10	SH185P.07_SH185P_ESH112_EN18208_101_sample	GTCACGTC:TCGCGCTG	GGGCAATCCTGAGCCAA	CCATTGAGTCTCTGCACCTATC	F
ALRK-10	SH198P.18_SH198P_ESH112_EN18208_101_sample	GTCACGTC:ATATAGCG	GGGCAATCCTGAGCCAA	CCATTGAGTCTCTGCACCTATC	F
ALRK-10	SH206P.06_SH206P_ESH112_EN18208_101_sample	AGCGACTA:ATCAGTCA	GGGCAATCCTGAGCCAA	CCATTGAGTCTCTGCACCTATC	F
ALRK-10	SH121P.03_SH121P_ESH118_EN18208_103_sample	CTGCGTAC:TAGTCGCA	GGGCAATCCTGAGCCAA	CCATTGAGTCTCTGCACCTATC	F
ALRK-10	SH195P.02_SH195P_ESH118_EN18208_103_sample	TCTACTGA:CATCAGTC	GGGCAATCCTGAGCCAA	CCATTGAGTCTCTGCACCTATC	F
ALRK-10	SH196P.04_SH196P_ESH118_EN18208_103_sample	ACGACGAG:TAGTCGCA	GGGCAATCCTGAGCCAA	CCATTGAGTCTCTGCACCTATC	F
ALRK-10	SH106P.08_SH106P_ESH113_EN18208_105_sample	AGACTATG:TCGCGCTG	GGGCAATCCTGAGCCAA	CCATTGAGTCTCTGCACCTATC	F
ALRK-10	SH185P.08_SH185P_ESH113_EN18208_105_sample	ACACACAC:ACTCTGCT	GGGCAATCCTGAGCCAA	CCATTGAGTCTCTGCACCTATC	F
ALRK-10	SH195P.05_SH195P_ESH113_EN18208_105_sample	GATGATCT:ATCAGTCA	GGGCAATCCTGAGCCAA	CCATTGAGTCTCTGCACCTATC	F
ALRK-10	SH074P.08_SH074P_ESH093_EN18208_109_sample	TGACATCA:GTACGACT	GGGCAATCCTGAGCCAA	CCATTGAGTCTCTGCACCTATC	F
ALRK-10	SH077P.08_SH077P_ESH093_EN18208_109_sample	GATCGCGA:ACATGTGT	GGGCAATCCTGAGCCAA	CCATTGAGTCTCTGCACCTATC	F
ALRK-10	SH124P.08_SH124P_ESH093_EN18208_109_sample	TGACATCA:ATCAGTCA	GGGCAATCCTGAGCCAA	CCATTGAGTCTCTGCACCTATC	F
ALRK-10	SH185P.09_SH185P_ESH114_EN18208_115_sample	ACAGCACA:ATATAGCG	GGGCAATCCTGAGCCAA	CCATTGAGTCTCTGCACCTATC	F
ALRK-10	SH122P.09_SH122P_ESH114_EN18208_115_sample	ACTCTGCT:GATGATCT	GGGCAATCCTGAGCCAA	CCATTGAGTCTCTGCACCTATC	F
ALRK-10	SH196P.01_SH196P_ESH114_EN18208_115_sample	ACACACAC:ACATGTGT	GGGCAATCCTGAGCCAA	CCATTGAGTCTCTGCACCTATC	F
ALRK-10	SH074P.09_SH074P_ESH094_EN18208_127_sample	ACATGTGT:ACGACGAG	GGGCAATCCTGAGCCAA	CCATTGAGTCTCTGCACCTATC	F
ALRK-10	SH077P.09_SH077P_ESH094_EN18208_127_sample	CGCTCTCG:ATCAGTCA	GGGCAATCCTGAGCCAA	CCATTGAGTCTCTGCACCTATC	F
ALRK-10	SH124P.09_SH124P_ESH094_EN18208_127_sample	ACATGTGT:TCTACTGA	GGGCAATCCTGAGCCAA	CCATTGAGTCTCTGCACCTATC	F
ALRK-10	SH121P.04_SH121P_ESH119_EN18208_129_sample	AGCGACTA:GATCGCGA	GGGCAATCCTGAGCCAA	CCATTGAGTCTCTGCACCTATC	F
ALRK-10	SH195P.01_SH195P_ESH119_EN18208_129_sample	ACATGTGT:GATCGCGA	GGGCAATCCTGAGCCAA	CCATTGAGTCTCTGCACCTATC	F
ALRK-10	SH196P.05_SH196P_ESH119_EN18208_129_sample	CATCAGTC:GATCGCGA	GGGCAATCCTGAGCCAA	CCATTGAGTCTCTGCACCTATC	F
ALRK-10	SH121P.05_SH121P_ESH120_EN18208_143_sample	TCAGTGTC:CGCTCTCG	GGGCAATCCTGAGCCAA	CCATTGAGTCTCTGCACCTATC	F
ALRK-10	SH197P.19_SH197P_ESH120_EN18208_143_sample	ACAGCACA:GTACGACT	GGGCAATCCTGAGCCAA	CCATTGAGTCTCTGCACCTATC	F
ALRK-10	SH196P.06_SH196P_ESH120_EN18208_143_sample	ATCAGTCA:CGCTCTCG	GGGCAATCCTGAGCCAA	CCATTGAGTCTCTGCACCTATC	F
ALRK-10	SH073P.01_SH073P_ESH076_EN18208_150_sample	CATCAGTC:ACGACGAG	GGGCAATCCTGAGCCAA	CCATTGAGTCTCTGCACCTATC	F
ALRK-10	SH123P.01_SH123P_ESH076_EN18208_150_sample	ACACACAC:GATCGCGA	GGGCAATCCTGAGCCAA	CCATTGAGTCTCTGCACCTATC	F
ALRK-10	SH193P.03_SH193P_ESH076_EN18208_150_sample	TAGTCGCA:ACATGTGT	GGGCAATCCTGAGCCAA	CCATTGAGTCTCTGCACCTATC	F
ALRK-10	SH121P.06_SH121P_ESH121_EN18208_159_sample	ACTCTGCT:GTCGTAGA	GGGCAATCCTGAGCCAA	CCATTGAGTCTCTGCACCTATC	F
ALRK-10	SH197P.18_SH197P_ESH121_EN18208_159_sample	TCTACTGA:GTCGTAGA	GGGCAATCCTGAGCCAA	CCATTGAGTCTCTGCACCTATC	F
ALRK-10	SH196P.07_SH196P_ESH121_EN18208_159_sample	TAGTCGCA:ACGACGAG	GGGCAATCCTGAGCCAA	CCATTGAGTCTCTGCACCTATC	F
ALRK-10	SH073P.02_SH073P_ESH077_EN18208_169_sample	ATCAGTCA:CATCAGTC	GGGCAATCCTGAGCCAA	CCATTGAGTCTCTGCACCTATC	F
ALRK-10	SH123P.02_SH123P_ESH077_EN18208_169_sample	ACAGCACA:CGCTCTCG	GGGCAATCCTGAGCCAA	CCATTGAGTCTCTGCACCTATC	F
ALRK-10	SH196P.17_SH196P_ESH077_EN18208_169_sample	GTCACGTC:AGACTATG	GGGCAATCCTGAGCCAA	CCATTGAGTCTCTGCACCTATC	F
ALRK-10	SH121P.07_SH121P_ESH122_EN18208_173_sample	ATATAGCG:GTCACGTC	GGGCAATCCTGAGCCAA	CCATTGAGTCTCTGCACCTATC	F
ALRK-10	SH197P.17_SH197P_ESH122_EN18208_173_sample	GATGATCT:GTCACGTC	GGGCAATCCTGAGCCAA	CCATTGAGTCTCTGCACCTATC	F
ALRK-10	SH196P.08_SH196P_ESH122_EN18208_173_sample	ATCAGTCA:GTCACGTC	GGGCAATCCTGAGCCAA	CCATTGAGTCTCTGCACCTATC	F
ALRK-10	SH073P.03_SH073P_ESH078_EN18208_175_sample	TCTACTGA:ATCAGTCA	GGGCAATCCTGAGCCAA	CCATTGAGTCTCTGCACCTATC	F
ALRK-10	SH076P.03_SH076P_ESH078_EN18208_175_sample	GTCGTAGA:ACATGTGT	GGGCAATCCTGAGCCAA	CCATTGAGTCTCTGCACCTATC	F
ALRK-10	SH198P.04_SH198P_ESH078_EN18208_175_sample	ACATGTGT:TCAGTGTC	GGGCAATCCTGAGCCAA	CCATTGAGTCTCTGCACCTATC	F
ALRK-10	SH121P.08_SH121P_ESH123_EN18208_179_sample	TCGCGCTG:AGACTATG	GGGCAATCCTGAGCCAA	CCATTGAGTCTCTGCACCTATC	F
ALRK-10	SH197P.16_SH197P_ESH123_EN18208_179_sample	TCTACTGA:AGACTATG	GGGCAATCCTGAGCCAA	CCATTGAGTCTCTGCACCTATC	F
ALRK-10	SH196P.09_SH196P_ESH123_EN18208_179_sample	CTGCGTAC:AGACTATG	GGGCAATCCTGAGCCAA	CCATTGAGTCTCTGCACCTATC	F
ALRK-10	SH073P.04_SH073P_ESH079_EN18208_181_sample	GATGATCT:TCTACTGA	GGGCAATCCTGAGCCAA	CCATTGAGTCTCTGCACCTATC	F
ALRK-10	SH076P.04_SH076P_ESH079_EN18208_181_sample	GTCACGTC:ATCAGTCA	GGGCAATCCTGAGCCAA	CCATTGAGTCTCTGCACCTATC	F
ALRK-10	SH198P.05_SH198P_ESH079_EN18208_181_sample	ACGACGAG:ACTCTGCT	GGGCAATCCTGAGCCAA	CCATTGAGTCTCTGCACCTATC	F
ALRK-10	SH073P.05_SH073P_ESH080_EN18208_186_sample	CTGCGTAC:GATGATCT	GGGCAATCCTGAGCCAA	CCATTGAGTCTCTGCACCTATC	F
ALRK-10	SH076P.05_SH076P_ESH080_EN18208_186_sample	AGACTATG:ACGACGAG	GGGCAATCCTGAGCCAA	CCATTGAGTCTCTGCACCTATC	F
ALRK-10	SH123P.05_SH123P_ESH080_EN18208_186_sample	CGCTCTCG:AGACTATG	GGGCAATCCTGAGCCAA	CCATTGAGTCTCTGCACCTATC	F
ALRK-10	SH073P.06_SH073P_ESH081_EN18208_193_sample	AGCGACTA:CTGCGTAC	GGGCAATCCTGAGCCAA	CCATTGAGTCTCTGCACCTATC	F
ALRK-10	SH076P.06_SH076P_ESH081_EN18208_193_sample	TGACATCA:CATCAGTC	GGGCAATCCTGAGCCAA	CCATTGAGTCTCTGCACCTATC	F
ALRK-10	SH123P.06_SH123P_ESH081_EN18208_193_sample	GTCGTAGA:TGACATCA	GGGCAATCCTGAGCCAA	CCATTGAGTCTCTGCACCTATC	F
ALRK-10	SH073P.07_SH073P_ESH082_EN18208_199_sample	TCAGTGTC:AGCGACTA	GGGCAATCCTGAGCCAA	CCATTGAGTCTCTGCACCTATC	F
ALRK-10	SH076P.07_SH076P_ESH082_EN18208_199_sample	ACATGTGT:ATCAGTCA	GGGCAATCCTGAGCCAA	CCATTGAGTCTCTGCACCTATC	F
ALRK-10	SH123P.07_SH123P_ESH082_EN18208_199_sample	GTCACGTC:ACATGTGT	GGGCAATCCTGAGCCAA	CCATTGAGTCTCTGCACCTATC	F
ALRK-10	SH073P.08_SH073P_ESH083_EN18208_205_sample	ACTCTGCT:TCAGTGTC	GGGCAATCCTGAGCCAA	CCATTGAGTCTCTGCACCTATC	F
ALRK-10	SH123P.08_SH123P_ESH083_EN18208_205_sample	TGACATCA:ACGACGAG	GGGCAATCCTGAGCCAA	CCATTGAGTCTCTGCACCTATC	F
ALRK-10	SH193P.05_SH193P_ESH083_EN18208_205_sample	CGCTCTCG:CATCAGTC	GGGCAATCCTGAGCCAA	CCATTGAGTCTCTGCACCTATC	F
ALRK-10	SH073P.09_SH073P_ESH084_EN18208_211_sample	ATATAGCG:ACTCTGCT	GGGCAATCCTGAGCCAA	CCATTGAGTCTCTGCACCTATC	F
ALRK-10	SH076P.09_SH076P_ESH084_EN18208_211_sample	CATCAGTC:GATGATCT	GGGCAATCCTGAGCCAA	CCATTGAGTCTCTGCACCTATC	F
ALRK-10	SH198P.06_SH198P_ESH084_EN18208_211_sample	ACATGTGT:CATCAGTC	GGGCAATCCTGAGCCAA	CCATTGAGTCTCTGCACCTATC	F
ALRK-10	SH121P.09_SH121P_ESH124_EN18208_220_sample	TCAGTGTC:CATCAGTC	GGGCAATCCTGAGCCAA	CCATTGAGTCTCTGCACCTATC	F
ALRK-10	SH197P.15_SH197P_ESH124_EN18208_220_sample	GATGATCT:TGACATCA	GGGCAATCCTGAGCCAA	CCATTGAGTCTCTGCACCTATC	F
ALRK-10	SH196P.10_SH196P_ESH124_EN18208_220_sample	AGCGACTA:TGACATCA	GGGCAATCCTGAGCCAA	CCATTGAGTCTCTGCACCTATC	F
ALRK-10	SH120P.01_SH120P_ESH126_EN18208_229_sample	CATCAGTC:ACACACAC	GGGCAATCCTGAGCCAA	CCATTGAGTCTCTGCACCTATC	F
ALRK-10	SH115P.01_SH115P_ESH126_EN18208_229_sample	ACAGCACA:ACACACAC	GGGCAATCCTGAGCCAA	CCATTGAGTCTCTGCACCTATC	F
ALRK-10	SH198P.07_SH198P_ESH126_EN18208_229_sample	ACACACAC:GTCGTAGA	GGGCAATCCTGAGCCAA	CCATTGAGTCTCTGCACCTATC	F
ALRK-10	SH114P.01_SH114P_ESH136_EN18208_229_sample	ACACACAC:ACAGCACA	GGGCAATCCTGAGCCAA	CCATTGAGTCTCTGCACCTATC	F
ALRK-10	SH207P.05_SH207P_ESH136_EN18208_229_sample	TAGTCGCA:ACTCTGCT	GGGCAATCCTGAGCCAA	CCATTGAGTCTCTGCACCTATC	F
ALRK-10	SH119P.01_SH119P_ESH136_EN18208_229_sample	ACATGTGT:ACACACAC	GGGCAATCCTGAGCCAA	CCATTGAGTCTCTGCACCTATC	F
ALRK-10	SH120P.02_SH120P_ESH127_EN18208_238_sample	ATCAGTCA:ACAGCACA	GGGCAATCCTGAGCCAA	CCATTGAGTCTCTGCACCTATC	F
ALRK-10	SH115P.02_SH115P_ESH127_EN18208_238_sample	TAGTCGCA:ACAGCACA	GGGCAATCCTGAGCCAA	CCATTGAGTCTCTGCACCTATC	F
ALRK-10	SH197P.14_SH197P_ESH127_EN18208_238_sample	ACAGCACA:ATCAGTCA	GGGCAATCCTGAGCCAA	CCATTGAGTCTCTGCACCTATC	F
ALRK-10	SH119P.02_SH119P_ESH137_EN18208_238_sample	ACGACGAG:ACAGCACA	GGGCAATCCTGAGCCAA	CCATTGAGTCTCTGCACCTATC	F
ALRK-10	SH197P.12_SH197P_ESH137_EN18208_238_sample	ACAGCACA:TAGTCGCA	GGGCAATCCTGAGCCAA	CCATTGAGTCTCTGCACCTATC	F
ALRK-10	SH196P.13_SH196P_ESH137_EN18208_238_sample	ACAGCACA:TCGCGCTG	GGGCAATCCTGAGCCAA	CCATTGAGTCTCTGCACCTATC	F
ALRK-10	SH120P.03_SH120P_ESH128_EN18208_249_sample	TCTACTGA:TAGTCGCA	GGGCAATCCTGAGCCAA	CCATTGAGTCTCTGCACCTATC	F
ALRK-10	SH100P.03_SH100P_ESH128_EN18208_249_sample	TAGTCGCA:TCTACTGA	GGGCAATCCTGAGCCAA	CCATTGAGTCTCTGCACCTATC	F
ALRK-10	SH115P.03_SH115P_ESH128_EN18208_249_sample	GATCGCGA:TAGTCGCA	GGGCAATCCTGAGCCAA	CCATTGAGTCTCTGCACCTATC	F
ALRK-10	SH207P.03_SH207P_ESH128_EN18208_249_sample	TCGCGCTG:TAGTCGCA	GGGCAATCCTGAGCCAA	CCATTGAGTCTCTGCACCTATC	F
ALRK-10	SH112P.03_SH112P_ESH138_EN18208_249_sample	AGCGACTA:CATCAGTC	GGGCAATCCTGAGCCAA	CCATTGAGTCTCTGCACCTATC	F
ALRK-10	SH114P.03_SH114P_ESH138_EN18208_249_sample	TAGTCGCA:GATCGCGA	GGGCAATCCTGAGCCAA	CCATTGAGTCTCTGCACCTATC	F
ALRK-10	SH119P.03_SH119P_ESH138_EN18208_249_sample	CATCAGTC:TAGTCGCA	GGGCAATCCTGAGCCAA	CCATTGAGTCTCTGCACCTATC	F
ALRK-10	SH072P.01_SH072P_ESH066_EN18208_255_sample	ACACACAC:ACACACAC	GGGCAATCCTGAGCCAA	CCATTGAGTCTCTGCACCTATC	F
ALRK-10	SH075P.01_SH075P_ESH066_EN18208_255_sample	ATCAGTCA:TCTACTGA	GGGCAATCCTGAGCCAA	CCATTGAGTCTCTGCACCTATC	F
ALRK-10	SH078P.01_SH078P_ESH066_EN18208_255_sample	AGACTATG:ATCAGTCA	GGGCAATCCTGAGCCAA	CCATTGAGTCTCTGCACCTATC	F
ALRK-10	SH087P.01_SH087P_ESH056_EN18208_270_sample	TAGTCGCA:ACACACAC	GGGCAATCCTGAGCCAA	CCATTGAGTCTCTGCACCTATC	F
ALRK-10	SH117P.01_SH117P_ESH056_EN18208_270_sample	GTCGTAGA:ACACACAC	GGGCAATCCTGAGCCAA	CCATTGAGTCTCTGCACCTATC	F
ALRK-10	SH184P.01_SH184P_ESH056_EN18208_270_sample	ACACACAC:ATCAGTCA	GGGCAATCCTGAGCCAA	CCATTGAGTCTCTGCACCTATC	F
ALRK-10	SH087P.02_SH087P_ESH057_EN18208_276_sample	GATCGCGA:ACAGCACA	GGGCAATCCTGAGCCAA	CCATTGAGTCTCTGCACCTATC	F
ALRK-10	SH117P.02_SH117P_ESH057_EN18208_276_sample	GTCACGTC:ACAGCACA	GGGCAATCCTGAGCCAA	CCATTGAGTCTCTGCACCTATC	F
ALRK-10	SH198P.02_SH198P_ESH057_EN18208_276_sample	ACAGCACA:TCTACTGA	GGGCAATCCTGAGCCAA	CCATTGAGTCTCTGCACCTATC	F
ALRK-10	SH087P.03_SH087P_ESH058_EN18208_283_sample	CGCTCTCG:TAGTCGCA	GGGCAATCCTGAGCCAA	CCATTGAGTCTCTGCACCTATC	F
ALRK-10	SH117P.03_SH117P_ESH058_EN18208_283_sample	AGACTATG:TAGTCGCA	GGGCAATCCTGAGCCAA	CCATTGAGTCTCTGCACCTATC	F
ALRK-10	SH184P.03_SH184P_ESH058_EN18208_283_sample	TAGTCGCA:GATGATCT	GGGCAATCCTGAGCCAA	CCATTGAGTCTCTGCACCTATC	F
ALRK-10	SH117P.04_SH117P_ESH059_EN18208_291_sample	TGACATCA:GATCGCGA	GGGCAATCCTGAGCCAA	CCATTGAGTCTCTGCACCTATC	F
ALRK-10	SH184P.04_SH184P_ESH059_EN18208_291_sample	GATCGCGA:CTGCGTAC	GGGCAATCCTGAGCCAA	CCATTGAGTCTCTGCACCTATC	F
ALRK-10	SH193P.01_SH193P_ESH059_EN18208_291_sample	ACACACAC:AGACTATG	GGGCAATCCTGAGCCAA	CCATTGAGTCTCTGCACCTATC	F
ALRK-10	SH087P.05_SH087P_ESH060_EN18208_300_sample	GTCACGTC:CGCTCTCG	GGGCAATCCTGAGCCAA	CCATTGAGTCTCTGCACCTATC	F
ALRK-10	SH117P.05_SH117P_ESH060_EN18208_300_sample	ACATGTGT:CGCTCTCG	GGGCAATCCTGAGCCAA	CCATTGAGTCTCTGCACCTATC	F
ALRK-10	SH184P.05_SH184P_ESH060_EN18208_300_sample	CGCTCTCG:AGCGACTA	GGGCAATCCTGAGCCAA	CCATTGAGTCTCTGCACCTATC	F
ALRK-10	SH087P.06_SH087P_ESH061_EN18208_309_sample	AGACTATG:GTCGTAGA	GGGCAATCCTGAGCCAA	CCATTGAGTCTCTGCACCTATC	F
ALRK-10	SH117P.06_SH117P_ESH061_EN18208_309_sample	ACGACGAG:GTCGTAGA	GGGCAATCCTGAGCCAA	CCATTGAGTCTCTGCACCTATC	F
ALRK-10	SH184P.06_SH184P_ESH061_EN18208_309_sample	GTCGTAGA:TCAGTGTC	GGGCAATCCTGAGCCAA	CCATTGAGTCTCTGCACCTATC	F
ALRK-10	SH087P.07_SH087P_ESH062_EN18208_318_sample	TGACATCA:GTCACGTC	GGGCAATCCTGAGCCAA	CCATTGAGTCTCTGCACCTATC	F
ALRK-10	SH117P.07_SH117P_ESH062_EN18208_318_sample	CATCAGTC:GTCACGTC	GGGCAATCCTGAGCCAA	CCATTGAGTCTCTGCACCTATC	F
ALRK-10	SH184P.07_SH184P_ESH062_EN18208_318_sample	GTCACGTC:ACTCTGCT	GGGCAATCCTGAGCCAA	CCATTGAGTCTCTGCACCTATC	F
ALRK-10	SH087P.08_SH087P_ESH063_EN18208_327_sample	ACATGTGT:AGACTATG	GGGCAATCCTGAGCCAA	CCATTGAGTCTCTGCACCTATC	F
ALRK-10	SH117P.08_SH117P_ESH063_EN18208_327_sample	ATCAGTCA:AGACTATG	GGGCAATCCTGAGCCAA	CCATTGAGTCTCTGCACCTATC	F
ALRK-10	SH184P.08_SH184P_ESH063_EN18208_327_sample	AGACTATG:ATATAGCG	GGGCAATCCTGAGCCAA	CCATTGAGTCTCTGCACCTATC	F
ALRK-10	SH087P.09_SH087P_ESH064_EN18208_335_sample	ACGACGAG:TGACATCA	GGGCAATCCTGAGCCAA	CCATTGAGTCTCTGCACCTATC	F
ALRK-10	SH184P.09_SH184P_ESH064_EN18208_335_sample	TGACATCA:TCGCGCTG	GGGCAATCCTGAGCCAA	CCATTGAGTCTCTGCACCTATC	F
ALRK-10	SH193P.02_SH193P_ESH064_EN18208_335_sample	ACAGCACA:TGACATCA	GGGCAATCCTGAGCCAA	CCATTGAGTCTCTGCACCTATC	F
ALRK-10	SH072P.02_SH072P_ESH067_EN18208_368_sample	ACAGCACA:ACAGCACA	GGGCAATCCTGAGCCAA	CCATTGAGTCTCTGCACCTATC	F
ALRK-10	SH075P.02_SH075P_ESH067_EN18208_368_sample	TCTACTGA:GATGATCT	GGGCAATCCTGAGCCAA	CCATTGAGTCTCTGCACCTATC	F
ALRK-10	SH078P.02_SH078P_ESH067_EN18208_368_sample	TGACATCA:TCTACTGA	GGGCAATCCTGAGCCAA	CCATTGAGTCTCTGCACCTATC	F
ALRK-10	SH072P.03_SH072P_ESH068_EN18208_501_sample	TAGTCGCA:TAGTCGCA	GGGCAATCCTGAGCCAA	CCATTGAGTCTCTGCACCTATC	F
ALRK-10	SH075P.03_SH075P_ESH068_EN18208_501_sample	GATGATCT:CTGCGTAC	GGGCAATCCTGAGCCAA	CCATTGAGTCTCTGCACCTATC	F
ALRK-10	SH078P.03_SH078P_ESH068_EN18208_501_sample	ACATGTGT:GATGATCT	GGGCAATCCTGAGCCAA	CCATTGAGTCTCTGCACCTATC	F
ALRK-10	SH072P.04_SH072P_ESH069_EN18208_604_sample	GATCGCGA:GATCGCGA	GGGCAATCCTGAGCCAA	CCATTGAGTCTCTGCACCTATC	F
ALRK-10	SH075P.04_SH075P_ESH069_EN18208_604_sample	CTGCGTAC:AGCGACTA	GGGCAATCCTGAGCCAA	CCATTGAGTCTCTGCACCTATC	F
ALRK-10	SH078P.04_SH078P_ESH069_EN18208_604_sample	ACGACGAG:CTGCGTAC	GGGCAATCCTGAGCCAA	CCATTGAGTCTCTGCACCTATC	F
ALRK-10	SH072P.05_SH072P_ESH070_EN18208_702_sample	CGCTCTCG:CGCTCTCG	GGGCAATCCTGAGCCAA	CCATTGAGTCTCTGCACCTATC	F
ALRK-10	SH075P.05_SH075P_ESH070_EN18208_702_sample	AGCGACTA:TCAGTGTC	GGGCAATCCTGAGCCAA	CCATTGAGTCTCTGCACCTATC	F
ALRK-10	SH078P.05_SH078P_ESH070_EN18208_702_sample	CATCAGTC:AGCGACTA	GGGCAATCCTGAGCCAA	CCATTGAGTCTCTGCACCTATC	F
ALRK-10	SH115P.04_SH115P_ESH129_EN18208_750_sample	CGCTCTCG:GATCGCGA	GGGCAATCCTGAGCCAA	CCATTGAGTCTCTGCACCTATC	F
ALRK-10	SH197P.13_SH197P_ESH129_EN18208_750_sample	GATCGCGA:GATGATCT	GGGCAATCCTGAGCCAA	CCATTGAGTCTCTGCACCTATC	F
ALRK-10	SH206P.09_SH206P_ESH129_EN18208_750_sample	GATGATCT:GATCGCGA	GGGCAATCCTGAGCCAA	CCATTGAGTCTCTGCACCTATC	F
ALRK-10	SH072P.06_SH072P_ESH071_EN18208_793_sample	GTCGTAGA:GTCGTAGA	GGGCAATCCTGAGCCAA	CCATTGAGTCTCTGCACCTATC	F
ALRK-10	SH075P.06_SH075P_ESH071_EN18208_793_sample	TCAGTGTC:ACTCTGCT	GGGCAATCCTGAGCCAA	CCATTGAGTCTCTGCACCTATC	F
ALRK-10	SH078P.06_SH078P_ESH071_EN18208_793_sample	ATCAGTCA:TCAGTGTC	GGGCAATCCTGAGCCAA	CCATTGAGTCTCTGCACCTATC	F
ALRK-10	SH120P.05_SH120P_ESH130_EN18208_825_sample	CTGCGTAC:CGCTCTCG	GGGCAATCCTGAGCCAA	CCATTGAGTCTCTGCACCTATC	F
ALRK-10	SH210P.02_SH210P_ESH130_EN18208_825_sample	GTCGTAGA:CATCAGTC	GGGCAATCCTGAGCCAA	CCATTGAGTCTCTGCACCTATC	F
ALRK-10	SH115P.05_SH115P_ESH130_EN18208_825_sample	GTCGTAGA:CGCTCTCG	GGGCAATCCTGAGCCAA	CCATTGAGTCTCTGCACCTATC	F
ALRK-10	SH120P.06_SH120P_ESH131_EN18208_865_sample	AGCGACTA:GTCGTAGA	GGGCAATCCTGAGCCAA	CCATTGAGTCTCTGCACCTATC	F
ALRK-10	SH207P.4_SH207P_ESH131_EN18208_865_sample	TCGCGCTG:ACACACAC	GGGCAATCCTGAGCCAA	CCATTGAGTCTCTGCACCTATC	F
ALRK-10	SH210P.03_SH210P_ESH131_EN18208_865_sample	AGACTATG:TCTACTGA	GGGCAATCCTGAGCCAA	CCATTGAGTCTCTGCACCTATC	F
ALRK-10	SH120P.07_SH120P_ESH132_EN18208_877_sample	TCAGTGTC:GTCACGTC	GGGCAATCCTGAGCCAA	CCATTGAGTCTCTGCACCTATC	F
ALRK-10	SH211P.03_SH211P_ESH132_EN18208_877_sample	ACATGTGT:ATATAGCG	GGGCAATCCTGAGCCAA	CCATTGAGTCTCTGCACCTATC	F
ALRK-10	SH115P.07_SH115P_ESH132_EN18208_877_sample	AGACTATG:GTCACGTC	GGGCAATCCTGAGCCAA	CCATTGAGTCTCTGCACCTATC	F
ALRK-10	SH072P.07_SH072P_ESH072_EN18208_886_sample	GTCACGTC:GTCACGTC	GGGCAATCCTGAGCCAA	CCATTGAGTCTCTGCACCTATC	F
ALRK-10	SH075P.07_SH075P_ESH072_EN18208_886_sample	ACTCTGCT:ATATAGCG	GGGCAATCCTGAGCCAA	CCATTGAGTCTCTGCACCTATC	F
ALRK-10	SH078P.07_SH078P_ESH072_EN18208_886_sample	TCTACTGA:ACTCTGCT	GGGCAATCCTGAGCCAA	CCATTGAGTCTCTGCACCTATC	F
ALRK-10	SH120P.08_SH120P_ESH133_EN18208_892_sample	ACTCTGCT:AGACTATG	GGGCAATCCTGAGCCAA	CCATTGAGTCTCTGCACCTATC	F
ALRK-10	SH211P.04_SH211P_ESH133_EN18208_892_sample	ACGACGAG:TCGCGCTG	GGGCAATCCTGAGCCAA	CCATTGAGTCTCTGCACCTATC	F
ALRK-10	SH115P.08_SH115P_ESH133_EN18208_892_sample	TGACATCA:AGACTATG	GGGCAATCCTGAGCCAA	CCATTGAGTCTCTGCACCTATC	F
ALRK-10	SH120P.09_SH120P_ESH134_EN18208_907_sample	ATATAGCG:TGACATCA	GGGCAATCCTGAGCCAA	CCATTGAGTCTCTGCACCTATC	F
ALRK-10	SH211P.05_SH211P_ESH134_EN18208_907_sample	TCTACTGA:ATATAGCG	GGGCAATCCTGAGCCAA	CCATTGAGTCTCTGCACCTATC	F
ALRK-10	SH115P.09_SH115P_ESH134_EN18208_907_sample	ACATGTGT:TGACATCA	GGGCAATCCTGAGCCAA	CCATTGAGTCTCTGCACCTATC	F
ALRK-10	SH193P.07_SH193P_ESH156_EN18208_925_sample	GTCACGTC:TCTACTGA	GGGCAATCCTGAGCCAA	CCATTGAGTCTCTGCACCTATC	F
ALRK-10	SH196P.23_SH196P_ESH156_EN18208_925_sample	GATCGCGA:CATCAGTC	GGGCAATCCTGAGCCAA	CCATTGAGTCTCTGCACCTATC	F
ALRK-10	SH207P.6_SH207P_ESH156_EN18208_925_sample	GATCGCGA:ATATAGCG	GGGCAATCCTGAGCCAA	CCATTGAGTCTCTGCACCTATC	F
ALRK-10	SH193P.08_SH193P_ESH157_EN18208_940_sample	AGACTATG:GATGATCT	GGGCAATCCTGAGCCAA	CCATTGAGTCTCTGCACCTATC	F
ALRK-10	SH206P.15_SH206P_ESH157_EN18208_940_sample	ACAGCACA:CATCAGTC	GGGCAATCCTGAGCCAA	CCATTGAGTCTCTGCACCTATC	F
ALRK-10	SH207P.7_SH207P_ESH157_EN18208_940_sample	CGCTCTCG:TCGCGCTG	GGGCAATCCTGAGCCAA	CCATTGAGTCTCTGCACCTATC	F
ALRK-10	SH113P.01_SH113P_ESH146_EN18208_959_sample	AGCGACTA:ACACACAC	GGGCAATCCTGAGCCAA	CCATTGAGTCTCTGCACCTATC	F
ALRK-10	SH118P.01_SH118P_ESH146_EN18208_959_sample	AGACTATG:ACACACAC	GGGCAATCCTGAGCCAA	CCATTGAGTCTCTGCACCTATC	F
ALRK-10	SH197P.06_SH197P_ESH146_EN18208_959_sample	ACACACAC:TCAGTGTC	GGGCAATCCTGAGCCAA	CCATTGAGTCTCTGCACCTATC	F
ALRK-10	SH189P.03_SH189P_ESH158_EN18208_968_sample	TAGTCGCA:GTCGTAGA	GGGCAATCCTGAGCCAA	CCATTGAGTCTCTGCACCTATC	F
ALRK-10	SH193P.09_SH193P_ESH158_EN18208_968_sample	TGACATCA:CTGCGTAC	GGGCAATCCTGAGCCAA	CCATTGAGTCTCTGCACCTATC	F
ALRK-10	SH206P.16_SH206P_ESH158_EN18208_968_sample	TAGTCGCA:ATCAGTCA	GGGCAATCCTGAGCCAA	CCATTGAGTCTCTGCACCTATC	F
ALRK-10	SH072P.08_SH072P_ESH073_EN18208_980_sample	AGACTATG:AGACTATG	GGGCAATCCTGAGCCAA	CCATTGAGTCTCTGCACCTATC	F
ALRK-10	SH075P.08_SH075P_ESH073_EN18208_980_sample	ATATAGCG:TCGCGCTG	GGGCAATCCTGAGCCAA	CCATTGAGTCTCTGCACCTATC	F
ALRK-10	SH078P.08_SH078P_ESH073_EN18208_980_sample	GATGATCT:ATATAGCG	GGGCAATCCTGAGCCAA	CCATTGAGTCTCTGCACCTATC	F
ALRK-10	SH112P.04_SH112P_ESH139_EN18208_983_sample	TCAGTGTC:ATCAGTCA	GGGCAATCCTGAGCCAA	CCATTGAGTCTCTGCACCTATC	F
ALRK-10	SH119P.04_SH119P_ESH139_EN18208_983_sample	ATCAGTCA:GATCGCGA	GGGCAATCCTGAGCCAA	CCATTGAGTCTCTGCACCTATC	F
ALRK-10	SH196P.14_SH196P_ESH139_EN18208_983_sample	GATCGCGA:CGCTCTCG	GGGCAATCCTGAGCCAA	CCATTGAGTCTCTGCACCTATC	F
ALRK-10	SH119P.05_SH119P_ESH140_EN18208_992_sample	TCTACTGA:CGCTCTCG	GGGCAATCCTGAGCCAA	CCATTGAGTCTCTGCACCTATC	F
ALRK-10	SH197P.10_SH197P_ESH140_EN18208_992_sample	CGCTCTCG:GTCGTAGA	GGGCAATCCTGAGCCAA	CCATTGAGTCTCTGCACCTATC	F
ALRK-10	SH196P.15_SH196P_ESH140_EN18208_992_sample	ACTCTGCT:TCTACTGA	GGGCAATCCTGAGCCAA	CCATTGAGTCTCTGCACCTATC	F
ALRK-10	SH114P.06_SH114P_ESH141_EN18208_998_sample	GTCGTAGA:GTCACGTC	GGGCAATCCTGAGCCAA	CCATTGAGTCTCTGCACCTATC	F
ALRK-10	SH119P.06_SH119P_ESH141_EN18208_998_sample	GATGATCT:GTCGTAGA	GGGCAATCCTGAGCCAA	CCATTGAGTCTCTGCACCTATC	F
ALRK-10	SH206P.12_SH206P_ESH141_EN18208_998_sample	TCGCGCTG:ACTCTGCT	GGGCAATCCTGAGCCAA	CCATTGAGTCTCTGCACCTATC	F
ALRK-10	SH112P.07_SH112P_ESH142_EN18208_1007_sample	TCGCGCTG:CTGCGTAC	GGGCAATCCTGAGCCAA	CCATTGAGTCTCTGCACCTATC	F
ALRK-10	SH119P.07_SH119P_ESH142_EN18208_1007_sample	CTGCGTAC:GTCACGTC	GGGCAATCCTGAGCCAA	CCATTGAGTCTCTGCACCTATC	F
ALRK-10	SH198P.13_SH198P_ESH142_EN18208_1007_sample	ACATGTGT:GTCACGTC	GGGCAATCCTGAGCCAA	CCATTGAGTCTCTGCACCTATC	F
ALRK-10	SH112P.08_SH112P_ESH143_EN18208_1013_sample	CTGCGTAC:GATCGCGA	GGGCAATCCTGAGCCAA	CCATTGAGTCTCTGCACCTATC	F
ALRK-10	SH119P.08_SH119P_ESH143_EN18208_1013_sample	AGCGACTA:AGACTATG	GGGCAATCCTGAGCCAA	CCATTGAGTCTCTGCACCTATC	F
ALRK-10	SH196P.18_SH196P_ESH143_EN18208_1013_sample	GTCACGTC:GATGATCT	GGGCAATCCTGAGCCAA	CCATTGAGTCTCTGCACCTATC	F
ALRK-10	SH119P.09_SH119P_ESH144_EN18208_1021_sample	TCAGTGTC:TGACATCA	GGGCAATCCTGAGCCAA	CCATTGAGTCTCTGCACCTATC	F
ALRK-10	SH197P.07_SH197P_ESH144_EN18208_1021_sample	TGACATCA:ACATGTGT	GGGCAATCCTGAGCCAA	CCATTGAGTCTCTGCACCTATC	F
ALRK-10	SH196P.19_SH196P_ESH144_EN18208_1021_sample	AGCGACTA:CGCTCTCG	GGGCAATCCTGAGCCAA	CCATTGAGTCTCTGCACCTATC	F
ALRK-10	SH113P.02_SH113P_ESH147_EN18208_1031_sample	TCAGTGTC:ACAGCACA	GGGCAATCCTGAGCCAA	CCATTGAGTCTCTGCACCTATC	F
ALRK-10	SH118P.02_SH118P_ESH147_EN18208_1031_sample	TGACATCA:ACAGCACA	GGGCAATCCTGAGCCAA	CCATTGAGTCTCTGCACCTATC	F
ALRK-10	SH197P.05_SH197P_ESH147_EN18208_1031_sample	ACAGCACA:ACTCTGCT	GGGCAATCCTGAGCCAA	CCATTGAGTCTCTGCACCTATC	F
ALRK-10	SH118P.03_SH118P_ESH148_EN18208_1037_sample	ACATGTGT:TAGTCGCA	GGGCAATCCTGAGCCAA	CCATTGAGTCTCTGCACCTATC	F
ALRK-10	SH197P.04_SH197P_ESH148_EN18208_1037_sample	TAGTCGCA:ATATAGCG	GGGCAATCCTGAGCCAA	CCATTGAGTCTCTGCACCTATC	F
ALRK-10	SH196P.20_SH196P_ESH148_EN18208_1037_sample	AGACTATG:CTGCGTAC	GGGCAATCCTGAGCCAA	CCATTGAGTCTCTGCACCTATC	F
ALRK-10	SH113P.04_SH113P_ESH149_EN18208_1046_sample	ATATAGCG:GATCGCGA	GGGCAATCCTGAGCCAA	CCATTGAGTCTCTGCACCTATC	F
ALRK-10	SH118P.04_SH118P_ESH149_EN18208_1046_sample	ACGACGAG:GATCGCGA	GGGCAATCCTGAGCCAA	CCATTGAGTCTCTGCACCTATC	F
ALRK-10	SH198P.01_SH198P_ESH149_EN18208_1046_sample	TGACATCA:AGCGACTA	GGGCAATCCTGAGCCAA	CCATTGAGTCTCTGCACCTATC	F
ALRK-10	SH113P.05_SH113P_ESH150_EN18208_1052_sample	TCGCGCTG:CGCTCTCG	GGGCAATCCTGAGCCAA	CCATTGAGTCTCTGCACCTATC	F
ALRK-10	SH197P.03_SH197P_ESH150_EN18208_1052_sample	GATGATCT:CATCAGTC	GGGCAATCCTGAGCCAA	CCATTGAGTCTCTGCACCTATC	F
ALRK-10	SH196P.22_SH196P_ESH150_EN18208_1052_sample	CATCAGTC:CGCTCTCG	GGGCAATCCTGAGCCAA	CCATTGAGTCTCTGCACCTATC	F
ALRK-10	SH113P.06_SH113P_ESH151_EN18208_1058_sample	ATATAGCG:GTCGTAGA	GGGCAATCCTGAGCCAA	CCATTGAGTCTCTGCACCTATC	F
ALRK-10	SH111P.06_SH111P_ESH151_EN18208_1058_sample	CTGCGTAC:ATCAGTCA	GGGCAATCCTGAGCCAA	CCATTGAGTCTCTGCACCTATC	F
ALRK-10	SH197P.02_SH197P_ESH151_EN18208_1058_sample	ATCAGTCA:GTCGTAGA	GGGCAATCCTGAGCCAA	CCATTGAGTCTCTGCACCTATC	F
ALRK-10	SH113P.07_SH113P_ESH152_EN18208_1064_sample	TCGCGCTG:GTCACGTC	GGGCAATCCTGAGCCAA	CCATTGAGTCTCTGCACCTATC	F
ALRK-10	SH118P.07_SH118P_ESH152_EN18208_1064_sample	TCTACTGA:GTCACGTC	GGGCAATCCTGAGCCAA	CCATTGAGTCTCTGCACCTATC	F
ALRK-10	SH197P.01_SH197P_ESH152_EN18208_1064_sample	AGCGACTA:TCTACTGA	GGGCAATCCTGAGCCAA	CCATTGAGTCTCTGCACCTATC	F
ALRK-10	SH113P.08_SH113P_ESH153_EN18208_1070_sample	ATATAGCG:AGACTATG	GGGCAATCCTGAGCCAA	CCATTGAGTCTCTGCACCTATC	F
ALRK-10	SH118P.08_SH118P_ESH153_EN18208_1070_sample	GATGATCT:AGACTATG	GGGCAATCCTGAGCCAA	CCATTGAGTCTCTGCACCTATC	F
ALRK-10	SH111P.08_SH111P_ESH153_EN18208_1070_sample	TCAGTGTC:GATGATCT	GGGCAATCCTGAGCCAA	CCATTGAGTCTCTGCACCTATC	F
ALRK-10	SH072P.09_SH072P_ESH074_EN18208_1073_sample	TGACATCA:TGACATCA	GGGCAATCCTGAGCCAA	CCATTGAGTCTCTGCACCTATC	F
ALRK-10	SH075P.09_SH075P_ESH074_EN18208_1073_sample	ACACACAC:CGCTCTCG	GGGCAATCCTGAGCCAA	CCATTGAGTCTCTGCACCTATC	F
ALRK-10	SH078P.09_SH078P_ESH074_EN18208_1073_sample	CTGCGTAC:TCGCGCTG	GGGCAATCCTGAGCCAA	CCATTGAGTCTCTGCACCTATC	F
ALRK-10	SH113P.09_SH113P_ESH154_EN18208_1075_sample	TCGCGCTG:TGACATCA	GGGCAATCCTGAGCCAA	CCATTGAGTCTCTGCACCTATC	F
ALRK-10	SH118P.09_SH118P_ESH154_EN18208_1075_sample	CTGCGTAC:TGACATCA	GGGCAATCCTGAGCCAA	CCATTGAGTCTCTGCACCTATC	F
ALRK-10	SH111P.09_SH111P_ESH154_EN18208_1075_sample	ACTCTGCT:CTGCGTAC	GGGCAATCCTGAGCCAA	CCATTGAGTCTCTGCACCTATC	F
ALRK-10	SH087P.10_SH087P_ESH065_EN18208_NA_blank	CATCAGTC:ACATGTGT	GGGCAATCCTGAGCCAA	CCATTGAGTCTCTGCACCTATC	F
ALRK-10	SH117P.10_SH117P_ESH065_EN18208_NA_blank	GATGATCT:ACATGTGT	GGGCAATCCTGAGCCAA	CCATTGAGTCTCTGCACCTATC	F
ALRK-10	SH184P.10_SH184P_ESH065_EN18208_NA_blank	TCAGTGTC:ACACACAC	GGGCAATCCTGAGCCAA	CCATTGAGTCTCTGCACCTATC	F
ALRK-10	SH072P.10_SH072P_ESH075_EN18208_NA_blank	ACATGTGT:ACATGTGT	GGGCAATCCTGAGCCAA	CCATTGAGTCTCTGCACCTATC	F
ALRK-10	SH075P.10_SH075P_ESH075_EN18208_NA_blank	ACAGCACA:GTCGTAGA	GGGCAATCCTGAGCCAA	CCATTGAGTCTCTGCACCTATC	F
ALRK-10	SH078P.10_SH078P_ESH075_EN18208_NA_blank	ACACACAC:TGACATCA	GGGCAATCCTGAGCCAA	CCATTGAGTCTCTGCACCTATC	F
ALRK-10	SH073P.10_SH073P_ESH085_EN18208_NA_blank	TCGCGCTG:ATATAGCG	GGGCAATCCTGAGCCAA	CCATTGAGTCTCTGCACCTATC	F
ALRK-10	SH076P.10_SH076P_ESH085_EN18208_NA_blank	ATCAGTCA:CTGCGTAC	GGGCAATCCTGAGCCAA	CCATTGAGTCTCTGCACCTATC	F
ALRK-10	SH123P.10_SH123P_ESH085_EN18208_NA_blank	ACGACGAG:ATCAGTCA	GGGCAATCCTGAGCCAA	CCATTGAGTCTCTGCACCTATC	F
ALRK-10	SH074P.10_SH074P_ESH095_EN18208_NA_blank	ACGACGAG:CATCAGTC	GGGCAATCCTGAGCCAA	CCATTGAGTCTCTGCACCTATC	F
ALRK-10	SH077P.10_SH077P_ESH095_EN18208_NA_blank	GTCGTAGA:ACGACGAG	GGGCAATCCTGAGCCAA	CCATTGAGTCTCTGCACCTATC	F
ALRK-10	SH207P.02_SH207P_ESH095_EN18208_NA_blank	ATATAGCG:ACAGCACA	GGGCAATCCTGAGCCAA	CCATTGAGTCTCTGCACCTATC	F
ALRK-10	SH124P.10_SH124P_ESH095_EN18208_NA_blank	ACGACGAG:GATGATCT	GGGCAATCCTGAGCCAA	CCATTGAGTCTCTGCACCTATC	F
ALRK-10	SH088P.10_SH088P_ESH105_EN18208_NA_blank	TCTACTGA:ACATGTGT	GGGCAATCCTGAGCCAA	CCATTGAGTCTCTGCACCTATC	F
ALRK-10	SH096P.10_SH096P_ESH105_EN18208_NA_blank	ATATAGCG:ACATGTGT	GGGCAATCCTGAGCCAA	CCATTGAGTCTCTGCACCTATC	F
ALRK-10	SH116P.10_SH116P_ESH105_EN18208_NA_blank	ATCAGTCA:ACATGTGT	GGGCAATCCTGAGCCAA	CCATTGAGTCTCTGCACCTATC	F
ALRK-10	SH106P.10_SH106P_ESH115_EN18208_NA_blank	TCTACTGA:ACAGCACA	GGGCAATCCTGAGCCAA	CCATTGAGTCTCTGCACCTATC	F
ALRK-10	SH185P.10_SH185P_ESH115_EN18208_NA_blank	TAGTCGCA:TCGCGCTG	GGGCAATCCTGAGCCAA	CCATTGAGTCTCTGCACCTATC	F
ALRK-10	SH122P.10_SH122P_ESH115_EN18208_NA_blank	ATATAGCG:CTGCGTAC	GGGCAATCCTGAGCCAA	CCATTGAGTCTCTGCACCTATC	F
ALRK-10	SH121P.10_SH121P_ESH125_EN18208_NA_blank	ACTCTGCT:ATCAGTCA	GGGCAATCCTGAGCCAA	CCATTGAGTCTCTGCACCTATC	F
ALRK-10	SH095P.10_SH095P_ESH125_EN18208_NA_blank	TCAGTGTC:ACATGTGT	GGGCAATCCTGAGCCAA	CCATTGAGTCTCTGCACCTATC	F
ALRK-10	SH094P.10_SH094P_ESH125_EN18208_NA_blank	CTGCGTAC:ACATGTGT	GGGCAATCCTGAGCCAA	CCATTGAGTCTCTGCACCTATC	F
ALRK-10	SH120P.10_SH120P_ESH135_EN18208_NA_blank	TCGCGCTG:ACATGTGT	GGGCAATCCTGAGCCAA	CCATTGAGTCTCTGCACCTATC	F
ALRK-10	SH210P.07_SH210P_ESH135_EN18208_NA_blank	CATCAGTC:TCAGTGTC	GGGCAATCCTGAGCCAA	CCATTGAGTCTCTGCACCTATC	F
ALRK-10	SH211P.06_SH211P_ESH135_EN18208_NA_blank	GATGATCT:TCGCGCTG	GGGCAATCCTGAGCCAA	CCATTGAGTCTCTGCACCTATC	F
ALRK-10	SH112P.10_SH112P_ESH145_EN18208_NA_blank	TCAGTGTC:GTCGTAGA	GGGCAATCCTGAGCCAA	CCATTGAGTCTCTGCACCTATC	F
ALRK-10	SH114P.10_SH114P_ESH145_EN18208_NA_blank	ACGACGAG:ACGACGAG	GGGCAATCCTGAGCCAA	CCATTGAGTCTCTGCACCTATC	F
ALRK-10	SH119P.10_SH119P_ESH145_EN18208_NA_blank	ACTCTGCT:ACATGTGT	GGGCAATCCTGAGCCAA	CCATTGAGTCTCTGCACCTATC	F
ALRK-10	SH113P.10_SH113P_ESH155_EN18208_NA_blank	ATATAGCG:CATCAGTC	GGGCAATCCTGAGCCAA	CCATTGAGTCTCTGCACCTATC	F
ALRK-10	SH118P.10_SH118P_ESH155_EN18208_NA_blank	AGCGACTA:ACATGTGT	GGGCAATCCTGAGCCAA	CCATTGAGTCTCTGCACCTATC	F
ALRK-10	SH111P.10_SH111P_ESH155_EN18208_NA_blank	ATATAGCG:AGCGACTA	GGGCAATCCTGAGCCAA	CCATTGAGTCTCTGCACCTATC	F
ALRK-10	SH189P.04_SH189P_ESH159_EN18208_NA_blank	GATCGCGA:GTCACGTC	GGGCAATCCTGAGCCAA	CCATTGAGTCTCTGCACCTATC	F
ALRK-10	SH193P.10_SH193P_ESH159_EN18208_NA_blank	ACATGTGT:AGCGACTA	GGGCAATCCTGAGCCAA	CCATTGAGTCTCTGCACCTATC	F
ALRK-10	SH206P.17_SH206P_ESH159_EN18208_NA_blank	GATCGCGA:TCTACTGA	GGGCAATCCTGAGCCAA	CCATTGAGTCTCTGCACCTATC	F
ALRK-10	SH112P.11_SH112P_PCRNTC_EN18208_NA_blank	ACTCTGCT:GTCACGTC	GGGCAATCCTGAGCCAA	CCATTGAGTCTCTGCACCTATC	F
ALRK-10	SH088P.11_SH088P_PCRNTC_EN18208_NA_blank	CTGCGTAC:ACGACGAG	GGGCAATCCTGAGCCAA	CCATTGAGTCTCTGCACCTATC	F
ALRK-10	SH072P.11_SH072P_PCRNTC_EN18208_NA_blank	ACGACGAG:GTACGACT	GGGCAATCCTGAGCCAA	CCATTGAGTCTCTGCACCTATC	F
ALRK-10	SH114P.11_SH114P_PCRNTC_EN18208_NA_blank	CATCAGTC:CATCAGTC	GGGCAATCCTGAGCCAA	CCATTGAGTCTCTGCACCTATC	F
ALRK-10	SH119P.11_SH119P_PCRNTC_EN18208_NA_blank	ATATAGCG:ACGACGAG	GGGCAATCCTGAGCCAA	CCATTGAGTCTCTGCACCTATC	F
ALRK-10	SH096P.11_SH096P_PCRNTC_EN18208_NA_blank	TCGCGCTG:ACGACGAG	GGGCAATCCTGAGCCAA	CCATTGAGTCTCTGCACCTATC	F
ALRK-10	SH075P.11_SH075P_PCRNTC_EN18208_NA_blank	TAGTCGCA:GTCACGTC	GGGCAATCCTGAGCCAA	CCATTGAGTCTCTGCACCTATC	F
ALRK-10	SH116P.11_SH116P_PCRNTC_EN18208_NA_blank	GATGATCT:ACGACGAG	GGGCAATCCTGAGCCAA	CCATTGAGTCTCTGCACCTATC	F
ALRK-10	SH078P.11_SH078P_PCRNTC_EN18208_NA_blank	ACAGCACA:ACATGTGT	GGGCAATCCTGAGCCAA	CCATTGAGTCTCTGCACCTATC	F
ALRK-10	SH113P.11_SH113P_PCRNTC_EN18208_NA_blank	TCGCGCTG:ATCAGTCA	GGGCAATCCTGAGCCAA	CCATTGAGTCTCTGCACCTATC	F
ALRK-10	SH121P.11_SH121P_PCRNTC_EN18208_NA_blank	ATATAGCG:TCTACTGA	GGGCAATCCTGAGCCAA	CCATTGAGTCTCTGCACCTATC	F
ALRK-10	SH095P.11_SH095P_PCRNTC_EN18208_NA_blank	ACTCTGCT:ACGACGAG	GGGCAATCCTGAGCCAA	CCATTGAGTCTCTGCACCTATC	F
ALRK-10	SH106P.11_SH106P_PCRNTC_EN18208_NA_blank	GATGATCT:TAGTCGCA	GGGCAATCCTGAGCCAA	CCATTGAGTCTCTGCACCTATC	F
ALRK-10	SH073P.11_SH073P_PCRNTC_EN18208_NA_blank	ACACACAC:TAGTCGCA	GGGCAATCCTGAGCCAA	CCATTGAGTCTCTGCACCTATC	F
ALRK-10	SH074P.11_SH074P_PCRNTC_EN18208_NA_blank	CATCAGTC:ATCAGTCA	GGGCAATCCTGAGCCAA	CCATTGAGTCTCTGCACCTATC	F
ALRK-10	SH087P.11_SH087P_PCRNTC_EN18208_NA_blank	TCTACTGA:ACGACGAG	GGGCAATCCTGAGCCAA	CCATTGAGTCTCTGCACCTATC	F
ALRK-10	SH117P.11_SH117P_PCRNTC_EN18208_NA_blank	CTGCGTAC:CATCAGTC	GGGCAATCCTGAGCCAA	CCATTGAGTCTCTGCACCTATC	F
ALRK-10	SH076P.11_SH076P_PCRNTC_EN18208_NA_blank	TCTACTGA:AGCGACTA	GGGCAATCCTGAGCCAA	CCATTGAGTCTCTGCACCTATC	F
ALRK-10	SH077P.11_SH077P_PCRNTC_EN18208_NA_blank	GTCACGTC:CATCAGTC	GGGCAATCCTGAGCCAA	CCATTGAGTCTCTGCACCTATC	F
ALRK-10	SH118P.11_SH118P_PCRNTC_EN18208_NA_blank	TCAGTGTC:ACGACGAG	GGGCAATCCTGAGCCAA	CCATTGAGTCTCTGCACCTATC	F
ALRK-10	SH123P.11_SH123P_PCRNTC_EN18208_NA_blank	CATCAGTC:TCTACTGA	GGGCAATCCTGAGCCAA	CCATTGAGTCTCTGCACCTATC	F
ALRK-10	SH184P.11_SH184P_PCRNTC_EN18208_NA_blank	ACTCTGCT:ACAGCACA	GGGCAATCCTGAGCCAA	CCATTGAGTCTCTGCACCTATC	F
ALRK-10	SH185P.11_SH185P_PCRNTC_EN18208_NA_blank	ACGACGAG:ATATAGCG	GGGCAATCCTGAGCCAA	CCATTGAGTCTCTGCACCTATC	F
ALRK-10	SH190P.12_SH190P_PCRNTC_EN18208_NA_blank	ACACACAC:AGCGACTA	GGGCAATCCTGAGCCAA	CCATTGAGTCTCTGCACCTATC	F
ALRK-10	SH193P.11_SH193P_PCRNTC_EN18208_NA_blank	ACGACGAG:TCAGTGTC	GGGCAATCCTGAGCCAA	CCATTGAGTCTCTGCACCTATC	F
ALRK-10	SH195P.21_SH195P_PCRNTC_EN18208_NA_blank	ATCAGTCA:ATCAGTCA	GGGCAATCCTGAGCCAA	CCATTGAGTCTCTGCACCTATC	F
ALRK-10	SH197P.20_SH197P_PCRNTC_EN18208_NA_blank	TAGTCGCA:GTACGACT	GGGCAATCCTGAGCCAA	CCATTGAGTCTCTGCACCTATC	F
ALRK-10	SH196P.24_SH196P_PCRNTC_EN18208_NA_blank	GTCGTAGA:TCTACTGA	GGGCAATCCTGAGCCAA	CCATTGAGTCTCTGCACCTATC	F
ALRK-10	SH206P.18_SH206P_PCRNTC_EN18208_NA_blank	ACACACAC:TCGCGCTG	GGGCAATCCTGAGCCAA	CCATTGAGTCTCTGCACCTATC	F
ALRK-10	SH207P.8_SH207P_PCRNTC_EN18208_NA_blank	GTCACGTC:AGCGACTA	GGGCAATCCTGAGCCAA	CCATTGAGTCTCTGCACCTATC	F
ALRK-10	SH094P.11_SH094P_PCRNTC_EN18208_NA_blank	AGCGACTA:ACGACGAG	GGGCAATCCTGAGCCAA	CCATTGAGTCTCTGCACCTATC	F
ALRK-10	SH111P.11_SH111P_PCRNTC_EN18208_NA_blank	TCGCGCTG:TCAGTGTC	GGGCAATCCTGAGCCAA	CCATTGAGTCTCTGCACCTATC	F
ALRK-10	SH120P.11_SH120P_PCRNTC_EN18208_NA_blank	TCGCGCTG:CATCAGTC	GGGCAATCCTGAGCCAA	CCATTGAGTCTCTGCACCTATC	F
ALRK-10	SH124P.11_SH124P_PCRNTC_EN18208_NA_blank	CATCAGTC:CTGCGTAC	GGGCAATCCTGAGCCAA	CCATTGAGTCTCTGCACCTATC	F
ALRK-10	SH198P.24_SH198P_PCRNTC_EN18208_NA_blank	GTCGTAGA:CTGCGTAC	GGGCAATCCTGAGCCAA	CCATTGAGTCTCTGCACCTATC	F
ALRK-10	SH210P.8_SH210P_PCRNTC_EN18208_NA_blank	ATCAGTCA:ACTCTGCT	GGGCAATCCTGAGCCAA	CCATTGAGTCTCTGCACCTATC	F
ALRK-10	SH211P.7_SH211P_PCRNTC_EN18208_NA_blank	ATATAGCG:ACACACAC	GGGCAATCCTGAGCCAA	CCATTGAGTCTCTGCACCTATC	F
ALRK-10	SH115P.11_SH115P_PCRNTC_EN18208_NA_blank	ATCAGTCA:ACGACGAG	GGGCAATCCTGAGCCAA	CCATTGAGTCTCTGCACCTATC	F
