# Supplementary material for: Potential plant extinctions with the loss of the Pleistocene mammoth steppe
Source: Nat Commun. 2025 Jan 14;16:645. doi: 10.1038/s41467-024-55542-x (PMC11733255; doi:10.1038/s41467-024-55542-x)
Supplement: Supplementary file 8 — Supplementary Data 5 [file 41467_2024_55542_MOESM8_ESM.zip › 4_Obi3_sibala_2023_data/ALRK-11_tagfile.txt]

ALRK-11	JC089P.19_JC089P_JCE129_Co1401_4_sample	TCAGTGTC:CTGCGTAC	GGGCAATCCTGAGCCAA	CCATTGAGTCTCTGCACCTATC	F
ALRK-11	JC091P.29_JC091P_JCE129_Co1401_4_sample	ACTCTGCT:GTCGTAGA	GGGCAATCCTGAGCCAA	CCATTGAGTCTCTGCACCTATC	F
ALRK-11	JC095P.29_JC095P_JCE129_Co1401_4_sample	AGCGACTA:GTCACGTC	GGGCAATCCTGAGCCAA	CCATTGAGTCTCTGCACCTATC	F
ALRK-11	JC089P.18_JC089P_JCE128_Co1401_24_sample	AGCGACTA:GATGATCT	GGGCAATCCTGAGCCAA	CCATTGAGTCTCTGCACCTATC	F
ALRK-11	JC091P.28_JC091P_JCE128_Co1401_24_sample	TCAGTGTC:GTCACGTC	GGGCAATCCTGAGCCAA	CCATTGAGTCTCTGCACCTATC	F
ALRK-11	JC095P.28_JC095P_JCE128_Co1401_24_sample	CTGCGTAC:AGACTATG	GGGCAATCCTGAGCCAA	CCATTGAGTCTCTGCACCTATC	F
ALRK-11	JC089P.17_JC089P_JCE127_Co1401_64_sample	CTGCGTAC:TCTACTGA	GGGCAATCCTGAGCCAA	CCATTGAGTCTCTGCACCTATC	F
ALRK-11	JC091P.27_JC091P_JCE127_Co1401_64_sample	AGCGACTA:AGACTATG	GGGCAATCCTGAGCCAA	CCATTGAGTCTCTGCACCTATC	F
ALRK-11	JC095P.27_JC095P_JCE127_Co1401_64_sample	GATGATCT:TGACATCA	GGGCAATCCTGAGCCAA	CCATTGAGTCTCTGCACCTATC	F
ALRK-11	JC089P.16_JC089P_JCE126_Co1401_94_sample	GATGATCT:ATCAGTCA	GGGCAATCCTGAGCCAA	CCATTGAGTCTCTGCACCTATC	F
ALRK-11	JC091P.26_JC091P_JCE126_Co1401_94_sample	CTGCGTAC:TGACATCA	GGGCAATCCTGAGCCAA	CCATTGAGTCTCTGCACCTATC	F
ALRK-11	JC095P.26_JC095P_JCE126_Co1401_94_sample	GTCACGTC:CTGCGTAC	GGGCAATCCTGAGCCAA	CCATTGAGTCTCTGCACCTATC	F
ALRK-11	JC089P.15_JC089P_JCE125_Co1401_114_sample	CATCAGTC:AGACTATG	GGGCAATCCTGAGCCAA	CCATTGAGTCTCTGCACCTATC	F
ALRK-11	JC091P.25_JC091P_JCE125_Co1401_114_sample	GATGATCT:ACATGTGT	GGGCAATCCTGAGCCAA	CCATTGAGTCTCTGCACCTATC	F
ALRK-11	JC095P.25_JC095P_JCE125_Co1401_114_sample	GTCGTAGA:AGCGACTA	GGGCAATCCTGAGCCAA	CCATTGAGTCTCTGCACCTATC	F
ALRK-11	JC089P.14_JC089P_JCE124_Co1401_134_sample	ACGACGAG:GTCACGTC	GGGCAATCCTGAGCCAA	CCATTGAGTCTCTGCACCTATC	F
ALRK-11	JC091P.24_JC091P_JCE124_Co1401_134_sample	TCTACTGA:ACGACGAG	GGGCAATCCTGAGCCAA	CCATTGAGTCTCTGCACCTATC	F
ALRK-11	JC095P.24_JC095P_JCE124_Co1401_134_sample	CGCTCTCG:TCAGTGTC	GGGCAATCCTGAGCCAA	CCATTGAGTCTCTGCACCTATC	F
ALRK-11	JC089P.13_JC089P_JCE123_Co1401_164_sample	ACATGTGT:GTCGTAGA	GGGCAATCCTGAGCCAA	CCATTGAGTCTCTGCACCTATC	F
ALRK-11	JC091P.23_JC091P_JCE123_Co1401_164_sample	ACGACGAG:CTGCGTAC	GGGCAATCCTGAGCCAA	CCATTGAGTCTCTGCACCTATC	F
ALRK-11	JC095P.23_JC095P_JCE123_Co1401_164_sample	GATCGCGA:ACTCTGCT	GGGCAATCCTGAGCCAA	CCATTGAGTCTCTGCACCTATC	F
ALRK-11	JC089P.12_JC089P_JCE122_Co1401_174_sample	GTCACGTC:ACAGCACA	GGGCAATCCTGAGCCAA	CCATTGAGTCTCTGCACCTATC	F
ALRK-11	JC091P.22_JC091P_JCE122_Co1401_174_sample	ACATGTGT:AGCGACTA	GGGCAATCCTGAGCCAA	CCATTGAGTCTCTGCACCTATC	F
ALRK-11	JC095P.22_JC095P_JCE122_Co1401_174_sample	TAGTCGCA:ATATAGCG	GGGCAATCCTGAGCCAA	CCATTGAGTCTCTGCACCTATC	F
ALRK-11	JC089P.11_JC089P_JCE121_Co1401_224_sample	GTCGTAGA:ACACACAC	GGGCAATCCTGAGCCAA	CCATTGAGTCTCTGCACCTATC	F
ALRK-11	JC091P.21_JC091P_JCE121_Co1401_224_sample	AGACTATG:ACTCTGCT	GGGCAATCCTGAGCCAA	CCATTGAGTCTCTGCACCTATC	F
ALRK-11	JC095P.21_JC095P_JCE121_Co1401_224_sample	ACAGCACA:TCGCGCTG	GGGCAATCCTGAGCCAA	CCATTGAGTCTCTGCACCTATC	F
ALRK-11	JC089P.09_JC089P_JCE119_Co1401_246_sample	ATATAGCG:GATGATCT	GGGCAATCCTGAGCCAA	CCATTGAGTCTCTGCACCTATC	F
ALRK-11	JC091P.19_JC091P_JCE119_Co1401_246_sample	TCTACTGA:GATCGCGA	GGGCAATCCTGAGCCAA	CCATTGAGTCTCTGCACCTATC	F
ALRK-11	JC095P.19_JC095P_JCE119_Co1401_246_sample	TCAGTGTC:ACAGCACA	GGGCAATCCTGAGCCAA	CCATTGAGTCTCTGCACCTATC	F
ALRK-11	JC089P.08_JC089P_JCE118_Co1401_265_sample	ACTCTGCT:TCTACTGA	GGGCAATCCTGAGCCAA	CCATTGAGTCTCTGCACCTATC	F
ALRK-11	JC091P.18_JC091P_JCE118_Co1401_265_sample	ATCAGTCA:CGCTCTCG	GGGCAATCCTGAGCCAA	CCATTGAGTCTCTGCACCTATC	F
ALRK-11	JC095P.18_JC095P_JCE118_Co1401_265_sample	AGCGACTA:TAGTCGCA	GGGCAATCCTGAGCCAA	CCATTGAGTCTCTGCACCTATC	F
ALRK-11	JC089P.07_JC089P_JCE117_Co1401_283_sample	TCAGTGTC:ATCAGTCA	GGGCAATCCTGAGCCAA	CCATTGAGTCTCTGCACCTATC	F
ALRK-11	JC091P.17_JC091P_JCE117_Co1401_283_sample	CATCAGTC:GTCGTAGA	GGGCAATCCTGAGCCAA	CCATTGAGTCTCTGCACCTATC	F
ALRK-11	JC095P.17_JC095P_JCE117_Co1401_283_sample	CTGCGTAC:GATCGCGA	GGGCAATCCTGAGCCAA	CCATTGAGTCTCTGCACCTATC	F
ALRK-11	JC089P.06_JC089P_JCE116_Co1401_304_sample	AGCGACTA:ACGACGAG	GGGCAATCCTGAGCCAA	CCATTGAGTCTCTGCACCTATC	F
ALRK-11	JC091P.16_JC091P_JCE116_Co1401_304_sample	GTCACGTC:ATCAGTCA	GGGCAATCCTGAGCCAA	CCATTGAGTCTCTGCACCTATC	F
ALRK-11	JC095P.16_JC095P_JCE116_Co1401_304_sample	TCTACTGA:TGACATCA	GGGCAATCCTGAGCCAA	CCATTGAGTCTCTGCACCTATC	F
ALRK-11	JC089P.05_JC089P_JCE115_Co1401_326_sample	CATCAGTC:CGCTCTCG	GGGCAATCCTGAGCCAA	CCATTGAGTCTCTGCACCTATC	F
ALRK-11	JC091P.15_JC091P_JCE115_Co1401_326_sample	GTCGTAGA:TCTACTGA	GGGCAATCCTGAGCCAA	CCATTGAGTCTCTGCACCTATC	F
ALRK-11	JC095P.15_JC095P_JCE115_Co1401_326_sample	ATCAGTCA:ACATGTGT	GGGCAATCCTGAGCCAA	CCATTGAGTCTCTGCACCTATC	F
ALRK-11	JC091P.14_JC091P_JCE114_Co1401_344_sample	CGCTCTCG:GATGATCT	GGGCAATCCTGAGCCAA	CCATTGAGTCTCTGCACCTATC	F
ALRK-11	JC095P.14_JC095P_JCE114_Co1401_344_sample	AGACTATG:TCAGTGTC	GGGCAATCCTGAGCCAA	CCATTGAGTCTCTGCACCTATC	F
ALRK-11	JC102P.14_JC102P_JCE114_Co1401_344_sample	TCGCGCTG:ACATGTGT	GGGCAATCCTGAGCCAA	CCATTGAGTCTCTGCACCTATC	F
ALRK-11	JC089P.03_JC089P_JCE113_Co1401_364_sample	ACATGTGT:TAGTCGCA	GGGCAATCCTGAGCCAA	CCATTGAGTCTCTGCACCTATC	F
ALRK-11	JC091P.13_JC091P_JCE113_Co1401_364_sample	GATCGCGA:CTGCGTAC	GGGCAATCCTGAGCCAA	CCATTGAGTCTCTGCACCTATC	F
ALRK-11	JC095P.13_JC095P_JCE113_Co1401_364_sample	GTCACGTC:ACTCTGCT	GGGCAATCCTGAGCCAA	CCATTGAGTCTCTGCACCTATC	F
ALRK-11	JC089P.02_JC089P_JCE112_Co1401_384_sample	TGACATCA:ACAGCACA	GGGCAATCCTGAGCCAA	CCATTGAGTCTCTGCACCTATC	F
ALRK-11	JC091P.12_JC091P_JCE112_Co1401_384_sample	TAGTCGCA:AGCGACTA	GGGCAATCCTGAGCCAA	CCATTGAGTCTCTGCACCTATC	F
ALRK-11	JC095P.12_JC095P_JCE112_Co1401_384_sample	GTCGTAGA:ATATAGCG	GGGCAATCCTGAGCCAA	CCATTGAGTCTCTGCACCTATC	F
ALRK-11	JC091P.11_JC091P_JCE111_Co1401_414_sample	ACAGCACA:TCAGTGTC	GGGCAATCCTGAGCCAA	CCATTGAGTCTCTGCACCTATC	F
ALRK-11	JC095P.11_JC095P_JCE111_Co1401_414_sample	CGCTCTCG:TCGCGCTG	GGGCAATCCTGAGCCAA	CCATTGAGTCTCTGCACCTATC	F
ALRK-11	JC102P.13_JC102P_JCE111_Co1401_414_sample	TCGCGCTG:ACGACGAG	GGGCAATCCTGAGCCAA	CCATTGAGTCTCTGCACCTATC	F
ALRK-11	JC096P.29_JC096P_ELS168_Co1401_433_sample	ACTCTGCT:TGACATCA	GGGCAATCCTGAGCCAA	CCATTGAGTCTCTGCACCTATC	F
ALRK-11	JC102P.23_JC102P_ELS168_Co1401_433_sample	ATATAGCG:ACGACGAG	GGGCAATCCTGAGCCAA	CCATTGAGTCTCTGCACCTATC	F
ALRK-11	JC103P.22_JC103P_ELS168_Co1401_433_sample	ACACACAC:TCTACTGA	GGGCAATCCTGAGCCAA	CCATTGAGTCTCTGCACCTATC	F
ALRK-11	JC095P.06_JC095P_JCE106_Co1401_436_sample	TGACATCA:AGCGACTA	GGGCAATCCTGAGCCAA	CCATTGAGTCTCTGCACCTATC	F
ALRK-11	JC091P.06_JC091P_JCE106_Co1401_440_sample	AGCGACTA:ACATGTGT	GGGCAATCCTGAGCCAA	CCATTGAGTCTCTGCACCTATC	F
ALRK-11	JC088P.29_JC088P_JCE109_Co1401_444_sample	ACTCTGCT:CTGCGTAC	GGGCAATCCTGAGCCAA	CCATTGAGTCTCTGCACCTATC	F
ALRK-11	JC091P.09_JC091P_JCE109_Co1401_444_sample	ATATAGCG:GTCACGTC	GGGCAATCCTGAGCCAA	CCATTGAGTCTCTGCACCTATC	F
ALRK-11	JC095P.09_JC095P_JCE109_Co1401_444_sample	CATCAGTC:ATATAGCG	GGGCAATCCTGAGCCAA	CCATTGAGTCTCTGCACCTATC	F
ALRK-11	JC091P.08_JC091P_JCE108_Co1401_464_sample	ACTCTGCT:AGACTATG	GGGCAATCCTGAGCCAA	CCATTGAGTCTCTGCACCTATC	F
ALRK-11	JC095P.08_JC095P_JCE108_Co1401_464_sample	ACGACGAG:ACTCTGCT	GGGCAATCCTGAGCCAA	CCATTGAGTCTCTGCACCTATC	F
ALRK-11	JC103P.13_JC103P_JCE108_Co1401_464_sample	TAGTCGCA:CATCAGTC	GGGCAATCCTGAGCCAA	CCATTGAGTCTCTGCACCTATC	F
ALRK-11	JC088P.27_JC088P_JCE107_Co1401_484_sample	AGCGACTA:ATCAGTCA	GGGCAATCCTGAGCCAA	CCATTGAGTCTCTGCACCTATC	F
ALRK-11	JC091P.07_JC091P_JCE107_Co1401_484_sample	TCAGTGTC:TGACATCA	GGGCAATCCTGAGCCAA	CCATTGAGTCTCTGCACCTATC	F
ALRK-11	JC095P.07_JC095P_JCE107_Co1401_484_sample	ACATGTGT:TCAGTGTC	GGGCAATCCTGAGCCAA	CCATTGAGTCTCTGCACCTATC	F
ALRK-11	JC088P.26_JC088P_JCE106_Co1401_494_sample	CTGCGTAC:CATCAGTC	GGGCAATCCTGAGCCAA	CCATTGAGTCTCTGCACCTATC	F
ALRK-11	JC088P.25_JC088P_JCE105_Co1401_504_sample	GATGATCT:ACGACGAG	GGGCAATCCTGAGCCAA	CCATTGAGTCTCTGCACCTATC	F
ALRK-11	JC091P.05_JC091P_JCE105_Co1401_504_sample	CGCTCTCG:ATCAGTCA	GGGCAATCCTGAGCCAA	CCATTGAGTCTCTGCACCTATC	F
ALRK-11	JC095P.05_JC095P_JCE105_Co1401_504_sample	GTCGTAGA:ACGACGAG	GGGCAATCCTGAGCCAA	CCATTGAGTCTCTGCACCTATC	F
ALRK-11	JC088P.24_JC088P_JCE104_Co1401_514_sample	ACGACGAG:GTCGTAGA	GGGCAATCCTGAGCCAA	CCATTGAGTCTCTGCACCTATC	F
ALRK-11	JC091P.04_JC091P_JCE104_Co1401_514_sample	GATCGCGA:TCTACTGA	GGGCAATCCTGAGCCAA	CCATTGAGTCTCTGCACCTATC	F
ALRK-11	JC095P.04_JC095P_JCE104_Co1401_514_sample	CGCTCTCG:ACATGTGT	GGGCAATCCTGAGCCAA	CCATTGAGTCTCTGCACCTATC	F
ALRK-11	JC088P.23_JC088P_JCE103_Co1401_534_sample	ACATGTGT:CGCTCTCG	GGGCAATCCTGAGCCAA	CCATTGAGTCTCTGCACCTATC	F
ALRK-11	JC091P.03_JC091P_JCE103_Co1401_534_sample	TAGTCGCA:GATGATCT	GGGCAATCCTGAGCCAA	CCATTGAGTCTCTGCACCTATC	F
ALRK-11	JC095P.03_JC095P_JCE103_Co1401_534_sample	GATCGCGA:AGACTATG	GGGCAATCCTGAGCCAA	CCATTGAGTCTCTGCACCTATC	F
ALRK-11	JC088P.22_JC088P_JCE102_Co1401_554_sample	TGACATCA:GATCGCGA	GGGCAATCCTGAGCCAA	CCATTGAGTCTCTGCACCTATC	F
ALRK-11	JC091P.02_JC091P_JCE102_Co1401_554_sample	ACAGCACA:CTGCGTAC	GGGCAATCCTGAGCCAA	CCATTGAGTCTCTGCACCTATC	F
ALRK-11	JC095P.02_JC095P_JCE102_Co1401_554_sample	TAGTCGCA:GTCACGTC	GGGCAATCCTGAGCCAA	CCATTGAGTCTCTGCACCTATC	F
ALRK-11	JC088P.21_JC088P_JCE101_Co1401_573_sample	AGACTATG:TAGTCGCA	GGGCAATCCTGAGCCAA	CCATTGAGTCTCTGCACCTATC	F
ALRK-11	JC091P.01_JC091P_JCE101_Co1401_573_sample	ACACACAC:AGCGACTA	GGGCAATCCTGAGCCAA	CCATTGAGTCTCTGCACCTATC	F
ALRK-11	JC095P.01_JC095P_JCE101_Co1401_573_sample	ACAGCACA:GTCGTAGA	GGGCAATCCTGAGCCAA	CCATTGAGTCTCTGCACCTATC	F
ALRK-11	JC088P.19_JC088P_JCE099_Co1401_614_sample	ATCAGTCA:CTGCGTAC	GGGCAATCCTGAGCCAA	CCATTGAGTCTCTGCACCTATC	F
ALRK-11	JC090P.29_JC090P_JCE099_Co1401_614_sample	ACTCTGCT:GATGATCT	GGGCAATCCTGAGCCAA	CCATTGAGTCTCTGCACCTATC	F
ALRK-11	JC094P.29_JC094P_JCE099_Co1401_614_sample	GATGATCT:ATATAGCG	GGGCAATCCTGAGCCAA	CCATTGAGTCTCTGCACCTATC	F
ALRK-11	JC088P.18_JC088P_JCE098_Co1401_633_sample	CATCAGTC:GATGATCT	GGGCAATCCTGAGCCAA	CCATTGAGTCTCTGCACCTATC	F
ALRK-11	JC090P.28_JC090P_JCE098_Co1401_633_sample	TCAGTGTC:TCTACTGA	GGGCAATCCTGAGCCAA	CCATTGAGTCTCTGCACCTATC	F
ALRK-11	JC094P.28_JC094P_JCE098_Co1401_633_sample	TCTACTGA:ACTCTGCT	GGGCAATCCTGAGCCAA	CCATTGAGTCTCTGCACCTATC	F
ALRK-11	JC096P.28_JC096P_ELS167_Co1401_654_sample	TCAGTGTC:ACATGTGT	GGGCAATCCTGAGCCAA	CCATTGAGTCTCTGCACCTATC	F
ALRK-11	JC102P.22_JC102P_ELS167_Co1401_654_sample	ATATAGCG:CATCAGTC	GGGCAATCCTGAGCCAA	CCATTGAGTCTCTGCACCTATC	F
ALRK-11	JC103P.21_JC103P_ELS167_Co1401_654_sample	ACACACAC:ATCAGTCA	GGGCAATCCTGAGCCAA	CCATTGAGTCTCTGCACCTATC	F
ALRK-11	JC088P.17_JC088P_JCE097_Co1401_674_sample	ACATGTGT:GTCACGTC	GGGCAATCCTGAGCCAA	CCATTGAGTCTCTGCACCTATC	F
ALRK-11	JC090P.27_JC090P_JCE097_Co1401_674_sample	AGCGACTA:CATCAGTC	GGGCAATCCTGAGCCAA	CCATTGAGTCTCTGCACCTATC	F
ALRK-11	JC094P.27_JC094P_JCE097_Co1401_674_sample	ATCAGTCA:TCAGTGTC	GGGCAATCCTGAGCCAA	CCATTGAGTCTCTGCACCTATC	F
ALRK-11	JC088P.16_JC088P_JCE096_Co1401_694_sample	TGACATCA:GTCGTAGA	GGGCAATCCTGAGCCAA	CCATTGAGTCTCTGCACCTATC	F
ALRK-11	JC090P.26_JC090P_JCE096_Co1401_694_sample	CTGCGTAC:ACGACGAG	GGGCAATCCTGAGCCAA	CCATTGAGTCTCTGCACCTATC	F
ALRK-11	JC094P.26_JC094P_JCE096_Co1401_694_sample	CATCAGTC:AGCGACTA	GGGCAATCCTGAGCCAA	CCATTGAGTCTCTGCACCTATC	F
ALRK-11	JC088P.15_JC088P_JCE095_Co1401_754_sample	AGACTATG:CGCTCTCG	GGGCAATCCTGAGCCAA	CCATTGAGTCTCTGCACCTATC	F
ALRK-11	JC090P.25_JC090P_JCE095_Co1401_755_sample	ACGACGAG:CGCTCTCG	GGGCAATCCTGAGCCAA	CCATTGAGTCTCTGCACCTATC	F
ALRK-11	JC094P.25_JC094P_JCE095_Co1401_756_sample	CATCAGTC:CTGCGTAC	GGGCAATCCTGAGCCAA	CCATTGAGTCTCTGCACCTATC	F
ALRK-11	JC088P.14_JC088P_JCE094_Co1401_843_sample	GTCACGTC:GATCGCGA	GGGCAATCCTGAGCCAA	CCATTGAGTCTCTGCACCTATC	F
ALRK-11	JC094P.24_JC094P_JCE094_Co1401_843_sample	ACGACGAG:GATGATCT	GGGCAATCCTGAGCCAA	CCATTGAGTCTCTGCACCTATC	F
ALRK-11	JC102P.12_JC102P_JCE094_Co1401_843_sample	TCGCGCTG:CATCAGTC	GGGCAATCCTGAGCCAA	CCATTGAGTCTCTGCACCTATC	F
ALRK-11	JC096P.27_JC096P_ELS166_Co1401_904_sample	CATCAGTC:ACACACAC	GGGCAATCCTGAGCCAA	CCATTGAGTCTCTGCACCTATC	F
ALRK-11	JC102P.21_JC102P_ELS166_Co1401_904_sample	ATATAGCG:ATCAGTCA	GGGCAATCCTGAGCCAA	CCATTGAGTCTCTGCACCTATC	F
ALRK-11	JC103P.20_JC103P_ELS166_Co1401_904_sample	ACACACAC:CATCAGTC	GGGCAATCCTGAGCCAA	CCATTGAGTCTCTGCACCTATC	F
ALRK-11	JC094P.23_JC094P_JCE093_Co1401_962_sample	ACATGTGT:TCTACTGA	GGGCAATCCTGAGCCAA	CCATTGAGTCTCTGCACCTATC	F
ALRK-11	JC102P.11_JC102P_JCE093_Co1401_962_sample	TCGCGCTG:ATCAGTCA	GGGCAATCCTGAGCCAA	CCATTGAGTCTCTGCACCTATC	F
ALRK-11	JC103P.12_JC103P_JCE093_Co1401_962_sample	TAGTCGCA:ATCAGTCA	GGGCAATCCTGAGCCAA	CCATTGAGTCTCTGCACCTATC	F
ALRK-11	JC088P.12_JC088P_JCE092_Co1401_1025_sample	CGCTCTCG:ACAGCACA	GGGCAATCCTGAGCCAA	CCATTGAGTCTCTGCACCTATC	F
ALRK-11	JC090P.22_JC090P_JCE092_Co1401_1025_sample	AGACTATG:ACAGCACA	GGGCAATCCTGAGCCAA	CCATTGAGTCTCTGCACCTATC	F
ALRK-11	JC094P.22_JC094P_JCE092_Co1401_1025_sample	TGACATCA:TCTACTGA	GGGCAATCCTGAGCCAA	CCATTGAGTCTCTGCACCTATC	F
ALRK-11	JC088P.11_JC088P_JCE091_Co1401_1084_sample	GATCGCGA:ACACACAC	GGGCAATCCTGAGCCAA	CCATTGAGTCTCTGCACCTATC	F
ALRK-11	JC090P.21_JC090P_JCE091_Co1401_1084_sample	GTCACGTC:ACACACAC	GGGCAATCCTGAGCCAA	CCATTGAGTCTCTGCACCTATC	F
ALRK-11	JC094P.21_JC094P_JCE091_Co1401_1084_sample	AGACTATG:ATCAGTCA	GGGCAATCCTGAGCCAA	CCATTGAGTCTCTGCACCTATC	F
ALRK-11	JC088P.09_JC088P_JCE089_Co1401_1174_sample	CATCAGTC:ACTCTGCT	GGGCAATCCTGAGCCAA	CCATTGAGTCTCTGCACCTATC	F
ALRK-11	JC090P.19_JC090P_JCE089_Co1401_1174_sample	ACTCTGCT:ATATAGCG	GGGCAATCCTGAGCCAA	CCATTGAGTCTCTGCACCTATC	F
ALRK-11	JC094P.19_JC094P_JCE089_Co1401_1174_sample	CATCAGTC:TGACATCA	GGGCAATCCTGAGCCAA	CCATTGAGTCTCTGCACCTATC	F
ALRK-11	JC094P.18_JC094P_JCE088_Co1401_1236_sample	ATCAGTCA:AGACTATG	GGGCAATCCTGAGCCAA	CCATTGAGTCTCTGCACCTATC	F
ALRK-11	JC102P.10_JC102P_JCE088_Co1401_1236_sample	TCGCGCTG:TCTACTGA	GGGCAATCCTGAGCCAA	CCATTGAGTCTCTGCACCTATC	F
ALRK-11	JC103P.11_JC103P_JCE088_Co1401_1236_sample	ACAGCACA:TCTACTGA	GGGCAATCCTGAGCCAA	CCATTGAGTCTCTGCACCTATC	F
ALRK-11	JC096P.26_JC096P_ELS165_Co1401_1294_sample	ACGACGAG:ACAGCACA	GGGCAATCCTGAGCCAA	CCATTGAGTCTCTGCACCTATC	F
ALRK-11	JC102P.20_JC102P_ELS165_Co1401_1294_sample	ACTCTGCT:CATCAGTC	GGGCAATCCTGAGCCAA	CCATTGAGTCTCTGCACCTATC	F
ALRK-11	JC103P.19_JC103P_ELS165_Co1401_1294_sample	ACACACAC:ACGACGAG	GGGCAATCCTGAGCCAA	CCATTGAGTCTCTGCACCTATC	F
ALRK-11	JC088P.07_JC088P_JCE087_Co1401_1323_sample	ACATGTGT:CTGCGTAC	GGGCAATCCTGAGCCAA	CCATTGAGTCTCTGCACCTATC	F
ALRK-11	JC090P.17_JC090P_JCE087_Co1401_1323_sample	AGCGACTA:TCAGTGTC	GGGCAATCCTGAGCCAA	CCATTGAGTCTCTGCACCTATC	F
ALRK-11	JC094P.17_JC094P_JCE087_Co1401_1323_sample	TCTACTGA:GTCACGTC	GGGCAATCCTGAGCCAA	CCATTGAGTCTCTGCACCTATC	F
ALRK-11	JC088P.06_JC088P_JCE086_Co1401_1384_sample	GTCGTAGA:CATCAGTC	GGGCAATCCTGAGCCAA	CCATTGAGTCTCTGCACCTATC	F
ALRK-11	JC090P.16_JC090P_JCE086_Co1401_1384_sample	CTGCGTAC:AGCGACTA	GGGCAATCCTGAGCCAA	CCATTGAGTCTCTGCACCTATC	F
ALRK-11	JC094P.16_JC094P_JCE086_Co1401_1384_sample	GATGATCT:GTCGTAGA	GGGCAATCCTGAGCCAA	CCATTGAGTCTCTGCACCTATC	F
ALRK-11	JC088P.05_JC088P_JCE085_Co1401_1444_sample	CGCTCTCG:ACGACGAG	GGGCAATCCTGAGCCAA	CCATTGAGTCTCTGCACCTATC	F
ALRK-11	JC090P.15_JC090P_JCE085_Co1401_1444_sample	GATGATCT:CTGCGTAC	GGGCAATCCTGAGCCAA	CCATTGAGTCTCTGCACCTATC	F
ALRK-11	JC094P.15_JC094P_JCE085_Co1401_1444_sample	CTGCGTAC:CGCTCTCG	GGGCAATCCTGAGCCAA	CCATTGAGTCTCTGCACCTATC	F
ALRK-11	JC088P.04_JC088P_JCE084_Co1401_1505_sample	GATCGCGA:TGACATCA	GGGCAATCCTGAGCCAA	CCATTGAGTCTCTGCACCTATC	F
ALRK-11	JC090P.14_JC090P_JCE084_Co1401_1505_sample	TCTACTGA:GATGATCT	GGGCAATCCTGAGCCAA	CCATTGAGTCTCTGCACCTATC	F
ALRK-11	JC094P.14_JC094P_JCE084_Co1401_1505_sample	AGCGACTA:GATCGCGA	GGGCAATCCTGAGCCAA	CCATTGAGTCTCTGCACCTATC	F
ALRK-11	JC088P.03_JC088P_JCE083_Co1401_1564_sample	TAGTCGCA:AGACTATG	GGGCAATCCTGAGCCAA	CCATTGAGTCTCTGCACCTATC	F
ALRK-11	JC090P.13_JC090P_JCE083_Co1401_1564_sample	ATCAGTCA:TCTACTGA	GGGCAATCCTGAGCCAA	CCATTGAGTCTCTGCACCTATC	F
ALRK-11	JC094P.13_JC094P_JCE083_Co1401_1564_sample	TCAGTGTC:TAGTCGCA	GGGCAATCCTGAGCCAA	CCATTGAGTCTCTGCACCTATC	F
ALRK-11	JC088P.02_JC088P_JCE082_Co1401_1622_sample	ACAGCACA:GTCACGTC	GGGCAATCCTGAGCCAA	CCATTGAGTCTCTGCACCTATC	F
ALRK-11	JC090P.12_JC090P_JCE082_Co1401_1622_sample	TGACATCA:ACGACGAG	GGGCAATCCTGAGCCAA	CCATTGAGTCTCTGCACCTATC	F
ALRK-11	JC094P.12_JC094P_JCE082_Co1401_1622_sample	ACTCTGCT:ACAGCACA	GGGCAATCCTGAGCCAA	CCATTGAGTCTCTGCACCTATC	F
ALRK-11	JC088P.01_JC088P_JCE081_Co1401_1683_sample	ACACACAC:CGCTCTCG	GGGCAATCCTGAGCCAA	CCATTGAGTCTCTGCACCTATC	F
ALRK-11	JC090P.11_JC090P_JCE081_Co1401_1683_sample	AGACTATG:ACATGTGT	GGGCAATCCTGAGCCAA	CCATTGAGTCTCTGCACCTATC	F
ALRK-11	JC094P.11_JC094P_JCE081_Co1401_1683_sample	ATATAGCG:ACACACAC	GGGCAATCCTGAGCCAA	CCATTGAGTCTCTGCACCTATC	F
ALRK-11	JC078P.09_JC078P_JCE079_Co1401_1744_sample	ACATGTGT:TGACATCA	GGGCAATCCTGAGCCAA	CCATTGAGTCTCTGCACCTATC	F
ALRK-11	JC090P.09_JC090P_JCE079_Co1401_1744_sample	TCTACTGA:GTCGTAGA	GGGCAATCCTGAGCCAA	CCATTGAGTCTCTGCACCTATC	F
ALRK-11	JC094P.09_JC094P_JCE079_Co1401_1744_sample	TGACATCA:CATCAGTC	GGGCAATCCTGAGCCAA	CCATTGAGTCTCTGCACCTATC	F
ALRK-11	JC096P.25_JC096P_ELS164_Co1401_1806_sample	CGCTCTCG:CATCAGTC	GGGCAATCCTGAGCCAA	CCATTGAGTCTCTGCACCTATC	F
ALRK-11	JC102P.19_JC102P_ELS164_Co1401_1806_sample	TCAGTGTC:ACGACGAG	GGGCAATCCTGAGCCAA	CCATTGAGTCTCTGCACCTATC	F
ALRK-11	JC103P.18_JC103P_ELS164_Co1401_1806_sample	ACACACAC:ACATGTGT	GGGCAATCCTGAGCCAA	CCATTGAGTCTCTGCACCTATC	F
ALRK-11	JC078P.08_JC078P_JCE078_Co1401_1834_sample	TGACATCA:AGACTATG	GGGCAATCCTGAGCCAA	CCATTGAGTCTCTGCACCTATC	F
ALRK-11	JC090P.08_JC090P_JCE078_Co1401_1834_sample	ATCAGTCA:GTCACGTC	GGGCAATCCTGAGCCAA	CCATTGAGTCTCTGCACCTATC	F
ALRK-11	JC094P.08_JC094P_JCE078_Co1401_1834_sample	AGACTATG:ACGACGAG	GGGCAATCCTGAGCCAA	CCATTGAGTCTCTGCACCTATC	F
ALRK-11	JC078P.07_JC078P_JCE077_Co1401_1894_sample	AGACTATG:GTCACGTC	GGGCAATCCTGAGCCAA	CCATTGAGTCTCTGCACCTATC	F
ALRK-11	JC090P.07_JC090P_JCE077_Co1401_1894_sample	TGACATCA:GATGATCT	GGGCAATCCTGAGCCAA	CCATTGAGTCTCTGCACCTATC	F
ALRK-11	JC094P.07_JC094P_JCE077_Co1401_1894_sample	GTCACGTC:TGACATCA	GGGCAATCCTGAGCCAA	CCATTGAGTCTCTGCACCTATC	F
ALRK-11	JC078P.06_JC078P_JCE076_Co1401_1951_sample	GTCACGTC:GTCGTAGA	GGGCAATCCTGAGCCAA	CCATTGAGTCTCTGCACCTATC	F
ALRK-11	JC094P.06_JC094P_JCE076_Co1401_1951_sample	GTCGTAGA:AGACTATG	GGGCAATCCTGAGCCAA	CCATTGAGTCTCTGCACCTATC	F
ALRK-11	JC103P.10_JC103P_JCE076_Co1401_1951_sample	ACACACAC:GATGATCT	GGGCAATCCTGAGCCAA	CCATTGAGTCTCTGCACCTATC	F
ALRK-11	JC078P.05_JC078P_JCE075_Co1401_2014_sample	GTCGTAGA:CGCTCTCG	GGGCAATCCTGAGCCAA	CCATTGAGTCTCTGCACCTATC	F
ALRK-11	JC090P.05_JC090P_JCE075_Co1401_2014_sample	GTCACGTC:AGCGACTA	GGGCAATCCTGAGCCAA	CCATTGAGTCTCTGCACCTATC	F
ALRK-11	JC094P.05_JC094P_JCE075_Co1401_2014_sample	CGCTCTCG:GTCACGTC	GGGCAATCCTGAGCCAA	CCATTGAGTCTCTGCACCTATC	F
ALRK-11	JC078P.04_JC078P_JCE074_Co1401_2074_sample	CGCTCTCG:GATCGCGA	GGGCAATCCTGAGCCAA	CCATTGAGTCTCTGCACCTATC	F
ALRK-11	JC090P.04_JC090P_JCE074_Co1401_2074_sample	GTCGTAGA:TCAGTGTC	GGGCAATCCTGAGCCAA	CCATTGAGTCTCTGCACCTATC	F
ALRK-11	JC094P.04_JC094P_JCE074_Co1401_2074_sample	GATCGCGA:GTCGTAGA	GGGCAATCCTGAGCCAA	CCATTGAGTCTCTGCACCTATC	F
ALRK-11	JC078P.03_JC078P_JCE073_Co1401_2106_sample	GATCGCGA:TAGTCGCA	GGGCAATCCTGAGCCAA	CCATTGAGTCTCTGCACCTATC	F
ALRK-11	JC090P.03_JC090P_JCE073_Co1401_2106_sample	CGCTCTCG:ACTCTGCT	GGGCAATCCTGAGCCAA	CCATTGAGTCTCTGCACCTATC	F
ALRK-11	JC094P.03_JC094P_JCE073_Co1401_2106_sample	TAGTCGCA:CGCTCTCG	GGGCAATCCTGAGCCAA	CCATTGAGTCTCTGCACCTATC	F
ALRK-11	JC078P.02_JC078P_JCE072_Co1401_2164_sample	TAGTCGCA:ACAGCACA	GGGCAATCCTGAGCCAA	CCATTGAGTCTCTGCACCTATC	F
ALRK-11	JC090P.02_JC090P_JCE072_Co1401_2164_sample	GATCGCGA:ATATAGCG	GGGCAATCCTGAGCCAA	CCATTGAGTCTCTGCACCTATC	F
ALRK-11	JC094P.02_JC094P_JCE072_Co1401_2164_sample	ACAGCACA:GATCGCGA	GGGCAATCCTGAGCCAA	CCATTGAGTCTCTGCACCTATC	F
ALRK-11	JC078P.01_JC078P_JCE071_Co1401_2254_sample	ACAGCACA:ACACACAC	GGGCAATCCTGAGCCAA	CCATTGAGTCTCTGCACCTATC	F
ALRK-11	JC090P.01_JC090P_JCE071_Co1401_2254_sample	TAGTCGCA:TCGCGCTG	GGGCAATCCTGAGCCAA	CCATTGAGTCTCTGCACCTATC	F
ALRK-11	JC094P.01_JC094P_JCE071_Co1401_2254_sample	ACACACAC:TAGTCGCA	GGGCAATCCTGAGCCAA	CCATTGAGTCTCTGCACCTATC	F
ALRK-11	JC096P.24_JC096P_ELS163_Co1401_2314_sample	GATCGCGA:ATCAGTCA	GGGCAATCCTGAGCCAA	CCATTGAGTCTCTGCACCTATC	F
ALRK-11	JC102P.18_JC102P_ELS163_Co1401_2314_sample	ACTCTGCT:ACATGTGT	GGGCAATCCTGAGCCAA	CCATTGAGTCTCTGCACCTATC	F
ALRK-11	JC103P.17_JC103P_ELS163_Co1401_2314_sample	ACACACAC:TGACATCA	GGGCAATCCTGAGCCAA	CCATTGAGTCTCTGCACCTATC	F
ALRK-11	JC068P.09_JC068P_JCE069_Co1401_2344_sample	GTCACGTC:ACATGTGT	GGGCAATCCTGAGCCAA	CCATTGAGTCTCTGCACCTATC	F
ALRK-11	JC092P.29_JC092P_JCE069_Co1401_2344_sample	ACTCTGCT:GTCACGTC	GGGCAATCCTGAGCCAA	CCATTGAGTCTCTGCACCTATC	F
ALRK-11	JC102P.09_JC102P_JCE069_Co1401_2344_sample	TCGCGCTG:GATGATCT	GGGCAATCCTGAGCCAA	CCATTGAGTCTCTGCACCTATC	F
ALRK-11	JC068P.08_JC068P_JCE068_Co1401_2404_sample	CATCAGTC:TCTACTGA	GGGCAATCCTGAGCCAA	CCATTGAGTCTCTGCACCTATC	F
ALRK-11	JC092P.28_JC092P_JCE068_Co1401_2404_sample	TCAGTGTC:AGACTATG	GGGCAATCCTGAGCCAA	CCATTGAGTCTCTGCACCTATC	F
ALRK-11	JC102P.08_JC102P_JCE068_Co1401_2404_sample	ATATAGCG:TCTACTGA	GGGCAATCCTGAGCCAA	CCATTGAGTCTCTGCACCTATC	F
ALRK-11	JC068P.07_JC068P_JCE067_Co1401_2462_sample	ATCAGTCA:GATGATCT	GGGCAATCCTGAGCCAA	CCATTGAGTCTCTGCACCTATC	F
ALRK-11	JC092P.27_JC092P_JCE067_Co1401_2462_sample	AGCGACTA:TGACATCA	GGGCAATCCTGAGCCAA	CCATTGAGTCTCTGCACCTATC	F
ALRK-11	JC102P.07_JC102P_JCE067_Co1401_2462_sample	ACTCTGCT:ATCAGTCA	GGGCAATCCTGAGCCAA	CCATTGAGTCTCTGCACCTATC	F
ALRK-11	JC068P.06_JC068P_JCE066_Co1401_2521_sample	TCTACTGA:CTGCGTAC	GGGCAATCCTGAGCCAA	CCATTGAGTCTCTGCACCTATC	F
ALRK-11	JC092P.26_JC092P_JCE066_Co1401_2521_sample	CTGCGTAC:ACATGTGT	GGGCAATCCTGAGCCAA	CCATTGAGTCTCTGCACCTATC	F
ALRK-11	JC102P.06_JC102P_JCE066_Co1401_2521_sample	TCAGTGTC:CATCAGTC	GGGCAATCCTGAGCCAA	CCATTGAGTCTCTGCACCTATC	F
ALRK-11	JC068P.05_JC068P_JCE065_Co1401_2585_sample	GATGATCT:AGCGACTA	GGGCAATCCTGAGCCAA	CCATTGAGTCTCTGCACCTATC	F
ALRK-11	JC092P.25_JC092P_JCE065_Co1401_2585_sample	AGACTATG:AGCGACTA	GGGCAATCCTGAGCCAA	CCATTGAGTCTCTGCACCTATC	F
ALRK-11	JC102P.05_JC102P_JCE065_Co1401_2585_sample	ATCAGTCA:GATCGCGA	GGGCAATCCTGAGCCAA	CCATTGAGTCTCTGCACCTATC	F
ALRK-11	JC068P.04_JC068P_JCE064_Co1401_2644_sample	CTGCGTAC:TCAGTGTC	GGGCAATCCTGAGCCAA	CCATTGAGTCTCTGCACCTATC	F
ALRK-11	JC092P.24_JC092P_JCE064_Co1401_2644_sample	GTCACGTC:TCAGTGTC	GGGCAATCCTGAGCCAA	CCATTGAGTCTCTGCACCTATC	F
ALRK-11	JC102P.04_JC102P_JCE064_Co1401_2644_sample	CATCAGTC:GATCGCGA	GGGCAATCCTGAGCCAA	CCATTGAGTCTCTGCACCTATC	F
ALRK-11	JC068P.03_JC068P_JCE063_Co1401_2704_sample	AGCGACTA:ACTCTGCT	GGGCAATCCTGAGCCAA	CCATTGAGTCTCTGCACCTATC	F
ALRK-11	JC092P.23_JC092P_JCE063_Co1401_2704_sample	GTCGTAGA:ACTCTGCT	GGGCAATCCTGAGCCAA	CCATTGAGTCTCTGCACCTATC	F
ALRK-11	JC102P.03_JC102P_JCE063_Co1401_2704_sample	ACGACGAG:TAGTCGCA	GGGCAATCCTGAGCCAA	CCATTGAGTCTCTGCACCTATC	F
ALRK-11	JC068P.02_JC068P_JCE062_Co1401_2764_sample	TCAGTGTC:ATATAGCG	GGGCAATCCTGAGCCAA	CCATTGAGTCTCTGCACCTATC	F
ALRK-11	JC092P.22_JC092P_JCE062_Co1401_2764_sample	CGCTCTCG:ATATAGCG	GGGCAATCCTGAGCCAA	CCATTGAGTCTCTGCACCTATC	F
ALRK-11	JC102P.02_JC102P_JCE062_Co1401_2764_sample	ACATGTGT:ACAGCACA	GGGCAATCCTGAGCCAA	CCATTGAGTCTCTGCACCTATC	F
ALRK-11	JC068P.01_JC068P_JCE061_Co1401_2818_sample	ACTCTGCT:TCGCGCTG	GGGCAATCCTGAGCCAA	CCATTGAGTCTCTGCACCTATC	F
ALRK-11	JC092P.21_JC092P_JCE061_Co1401_2818_sample	GATCGCGA:TCGCGCTG	GGGCAATCCTGAGCCAA	CCATTGAGTCTCTGCACCTATC	F
ALRK-11	JC102P.01_JC102P_JCE061_Co1401_2818_sample	TGACATCA:ACACACAC	GGGCAATCCTGAGCCAA	CCATTGAGTCTCTGCACCTATC	F
ALRK-11	JC096P.23_JC096P_ELS162_Co1401_2879_sample	TAGTCGCA:TCTACTGA	GGGCAATCCTGAGCCAA	CCATTGAGTCTCTGCACCTATC	F
ALRK-11	JC102P.17_JC102P_ELS162_Co1401_2879_sample	ATATAGCG:TGACATCA	GGGCAATCCTGAGCCAA	CCATTGAGTCTCTGCACCTATC	F
ALRK-11	JC103P.16_JC103P_ELS162_Co1401_2879_sample	ACACACAC:AGACTATG	GGGCAATCCTGAGCCAA	CCATTGAGTCTCTGCACCTATC	F
ALRK-11	JC092P.19_JC092P_JCE059_Co1401_2914_sample	AGCGACTA:ATATAGCG	GGGCAATCCTGAGCCAA	CCATTGAGTCTCTGCACCTATC	F
ALRK-11	JC093P.29_JC093P_JCE059_Co1401_2914_sample	GATGATCT:CATCAGTC	GGGCAATCCTGAGCCAA	CCATTGAGTCTCTGCACCTATC	F
ALRK-11	JC096P.19_JC096P_JCE059_Co1401_2914_sample	ACTCTGCT:TAGTCGCA	GGGCAATCCTGAGCCAA	CCATTGAGTCTCTGCACCTATC	F
ALRK-11	JC092P.18_JC092P_JCE058_Co1401_2973_sample	GATGATCT:ACTCTGCT	GGGCAATCCTGAGCCAA	CCATTGAGTCTCTGCACCTATC	F
ALRK-11	JC093P.28_JC093P_JCE058_Co1401_2973_sample	ACATGTGT:AGACTATG	GGGCAATCCTGAGCCAA	CCATTGAGTCTCTGCACCTATC	F
ALRK-11	JC096P.18_JC096P_JCE058_Co1401_2973_sample	TCAGTGTC:GATCGCGA	GGGCAATCCTGAGCCAA	CCATTGAGTCTCTGCACCTATC	F
ALRK-11	JC092P.17_JC092P_JCE057_Co1401_3037_sample	TCTACTGA:TCAGTGTC	GGGCAATCCTGAGCCAA	CCATTGAGTCTCTGCACCTATC	F
ALRK-11	JC093P.27_JC093P_JCE057_Co1401_3037_sample	TGACATCA:GTCACGTC	GGGCAATCCTGAGCCAA	CCATTGAGTCTCTGCACCTATC	F
ALRK-11	JC096P.17_JC096P_JCE057_Co1401_3037_sample	AGCGACTA:CGCTCTCG	GGGCAATCCTGAGCCAA	CCATTGAGTCTCTGCACCTATC	F
ALRK-11	JC092P.16_JC092P_JCE056_Co1401_3094_sample	ATCAGTCA:AGCGACTA	GGGCAATCCTGAGCCAA	CCATTGAGTCTCTGCACCTATC	F
ALRK-11	JC093P.26_JC093P_JCE056_Co1401_3094_sample	AGACTATG:GTCGTAGA	GGGCAATCCTGAGCCAA	CCATTGAGTCTCTGCACCTATC	F
ALRK-11	JC096P.16_JC096P_JCE056_Co1401_3094_sample	CTGCGTAC:GTCGTAGA	GGGCAATCCTGAGCCAA	CCATTGAGTCTCTGCACCTATC	F
ALRK-11	JC092P.15_JC092P_JCE055_Co1401_3127_sample	TGACATCA:CGCTCTCG	GGGCAATCCTGAGCCAA	CCATTGAGTCTCTGCACCTATC	F
ALRK-11	JC093P.25_JC093P_JCE055_Co1401_3127_sample	GTCACGTC:CGCTCTCG	GGGCAATCCTGAGCCAA	CCATTGAGTCTCTGCACCTATC	F
ALRK-11	JC096P.15_JC096P_JCE055_Co1401_3127_sample	GATGATCT:GTCACGTC	GGGCAATCCTGAGCCAA	CCATTGAGTCTCTGCACCTATC	F
ALRK-11	JC092P.14_JC092P_JCE054_Co1401_3242_sample	AGACTATG:GATCGCGA	GGGCAATCCTGAGCCAA	CCATTGAGTCTCTGCACCTATC	F
ALRK-11	JC093P.24_JC093P_JCE054_Co1401_3242_sample	GTCGTAGA:GATCGCGA	GGGCAATCCTGAGCCAA	CCATTGAGTCTCTGCACCTATC	F
ALRK-11	JC096P.14_JC096P_JCE054_Co1401_3242_sample	TCTACTGA:AGACTATG	GGGCAATCCTGAGCCAA	CCATTGAGTCTCTGCACCTATC	F
ALRK-11	JC092P.12_JC092P_JCE052_Co1401_3304_sample	GTCGTAGA:ACAGCACA	GGGCAATCCTGAGCCAA	CCATTGAGTCTCTGCACCTATC	F
ALRK-11	JC093P.22_JC093P_JCE052_Co1401_3304_sample	GATCGCGA:ACAGCACA	GGGCAATCCTGAGCCAA	CCATTGAGTCTCTGCACCTATC	F
ALRK-11	JC096P.12_JC096P_JCE052_Co1401_3304_sample	CATCAGTC:ACATGTGT	GGGCAATCCTGAGCCAA	CCATTGAGTCTCTGCACCTATC	F
ALRK-11	JC092P.13_JC092P_JCE053_Co1401_3360_sample	GTCACGTC:TAGTCGCA	GGGCAATCCTGAGCCAA	CCATTGAGTCTCTGCACCTATC	F
ALRK-11	JC093P.23_JC093P_JCE053_Co1401_3360_sample	CGCTCTCG:TAGTCGCA	GGGCAATCCTGAGCCAA	CCATTGAGTCTCTGCACCTATC	F
ALRK-11	JC096P.13_JC096P_JCE053_Co1401_3360_sample	ATCAGTCA:TGACATCA	GGGCAATCCTGAGCCAA	CCATTGAGTCTCTGCACCTATC	F
ALRK-11	JC092P.11_JC092P_JCE051_Co1401_3454_sample	CGCTCTCG:ACACACAC	GGGCAATCCTGAGCCAA	CCATTGAGTCTCTGCACCTATC	F
ALRK-11	JC093P.21_JC093P_JCE051_Co1401_3454_sample	TAGTCGCA:ACACACAC	GGGCAATCCTGAGCCAA	CCATTGAGTCTCTGCACCTATC	F
ALRK-11	JC096P.11_JC096P_JCE051_Co1401_3454_sample	TGACATCA:ACTCTGCT	GGGCAATCCTGAGCCAA	CCATTGAGTCTCTGCACCTATC	F
ALRK-11	JC067P.09_JC067P_JCE049_Co1401_3484_sample	ACGACGAG:AGACTATG	GGGCAATCCTGAGCCAA	CCATTGAGTCTCTGCACCTATC	F
ALRK-11	JC092P.09_JC092P_JCE049_Co1401_3484_sample	ATATAGCG:ACTCTGCT	GGGCAATCCTGAGCCAA	CCATTGAGTCTCTGCACCTATC	F
ALRK-11	JC093P.19_JC093P_JCE049_Co1401_3484_sample	CATCAGTC:TCAGTGTC	GGGCAATCCTGAGCCAA	CCATTGAGTCTCTGCACCTATC	F
ALRK-11	JC067P.08_JC067P_JCE048_Co1401_3544_sample	AGACTATG:CATCAGTC	GGGCAATCCTGAGCCAA	CCATTGAGTCTCTGCACCTATC	F
ALRK-11	JC092P.08_JC092P_JCE048_Co1401_3544_sample	ACTCTGCT:TCAGTGTC	GGGCAATCCTGAGCCAA	CCATTGAGTCTCTGCACCTATC	F
ALRK-11	JC093P.18_JC093P_JCE048_Co1401_3544_sample	ACGACGAG:AGCGACTA	GGGCAATCCTGAGCCAA	CCATTGAGTCTCTGCACCTATC	F
ALRK-11	JC096P.22_JC096P_ELS161_Co1401_3598_sample	ACAGCACA:GATGATCT	GGGCAATCCTGAGCCAA	CCATTGAGTCTCTGCACCTATC	F
ALRK-11	JC102P.16_JC102P_ELS161_Co1401_3598_sample	TCGCGCTG:AGACTATG	GGGCAATCCTGAGCCAA	CCATTGAGTCTCTGCACCTATC	F
ALRK-11	JC103P.15_JC103P_ELS161_Co1401_3598_sample	ACAGCACA:ACATGTGT	GGGCAATCCTGAGCCAA	CCATTGAGTCTCTGCACCTATC	F
ALRK-11	JC067P.07_JC067P_JCE047_Co1401_3664_sample	GTCACGTC:TCTACTGA	GGGCAATCCTGAGCCAA	CCATTGAGTCTCTGCACCTATC	F
ALRK-11	JC092P.07_JC092P_JCE047_Co1401_3664_sample	TCAGTGTC:AGCGACTA	GGGCAATCCTGAGCCAA	CCATTGAGTCTCTGCACCTATC	F
ALRK-11	JC093P.17_JC093P_JCE047_Co1401_3664_sample	GTCACGTC:ACGACGAG	GGGCAATCCTGAGCCAA	CCATTGAGTCTCTGCACCTATC	F
ALRK-11	JC067P.06_JC067P_JCE046_Co1401_3724_sample	GTCGTAGA:GATGATCT	GGGCAATCCTGAGCCAA	CCATTGAGTCTCTGCACCTATC	F
ALRK-11	JC092P.06_JC092P_JCE046_Co1401_3724_sample	AGCGACTA:CTGCGTAC	GGGCAATCCTGAGCCAA	CCATTGAGTCTCTGCACCTATC	F
ALRK-11	JC093P.16_JC093P_JCE046_Co1401_3724_sample	GTCGTAGA:ACATGTGT	GGGCAATCCTGAGCCAA	CCATTGAGTCTCTGCACCTATC	F
ALRK-11	JC067P.05_JC067P_JCE045_Co1401_3814_sample	CGCTCTCG:CTGCGTAC	GGGCAATCCTGAGCCAA	CCATTGAGTCTCTGCACCTATC	F
ALRK-11	JC092P.05_JC092P_JCE045_Co1401_3814_sample	CTGCGTAC:GATGATCT	GGGCAATCCTGAGCCAA	CCATTGAGTCTCTGCACCTATC	F
ALRK-11	JC093P.15_JC093P_JCE045_Co1401_3814_sample	CGCTCTCG:TGACATCA	GGGCAATCCTGAGCCAA	CCATTGAGTCTCTGCACCTATC	F
ALRK-11	JC067P.04_JC067P_JCE044_Co1401_3905_sample	GATCGCGA:AGCGACTA	GGGCAATCCTGAGCCAA	CCATTGAGTCTCTGCACCTATC	F
ALRK-11	JC092P.04_JC092P_JCE044_Co1401_3905_sample	GATGATCT:TCTACTGA	GGGCAATCCTGAGCCAA	CCATTGAGTCTCTGCACCTATC	F
ALRK-11	JC093P.14_JC093P_JCE044_Co1401_3905_sample	GATCGCGA:GTCACGTC	GGGCAATCCTGAGCCAA	CCATTGAGTCTCTGCACCTATC	F
ALRK-11	JC067P.03_JC067P_JCE043_Co1401_3964_sample	TAGTCGCA:TCAGTGTC	GGGCAATCCTGAGCCAA	CCATTGAGTCTCTGCACCTATC	F
ALRK-11	JC092P.03_JC092P_JCE043_Co1401_3964_sample	TCTACTGA:ATCAGTCA	GGGCAATCCTGAGCCAA	CCATTGAGTCTCTGCACCTATC	F
ALRK-11	JC093P.13_JC093P_JCE043_Co1401_3964_sample	TAGTCGCA:GTCGTAGA	GGGCAATCCTGAGCCAA	CCATTGAGTCTCTGCACCTATC	F
ALRK-11	JC067P.02_JC067P_JCE042_Co1401_4054_sample	ACAGCACA:ACTCTGCT	GGGCAATCCTGAGCCAA	CCATTGAGTCTCTGCACCTATC	F
ALRK-11	JC092P.02_JC092P_JCE042_Co1401_4054_sample	ATCAGTCA:CATCAGTC	GGGCAATCCTGAGCCAA	CCATTGAGTCTCTGCACCTATC	F
ALRK-11	JC093P.12_JC093P_JCE042_Co1401_4054_sample	ACAGCACA:CGCTCTCG	GGGCAATCCTGAGCCAA	CCATTGAGTCTCTGCACCTATC	F
ALRK-11	JC067P.01_JC067P_JCE041_Co1401_4114_sample	ACACACAC:ATATAGCG	GGGCAATCCTGAGCCAA	CCATTGAGTCTCTGCACCTATC	F
ALRK-11	JC092P.01_JC092P_JCE041_Co1401_4114_sample	CATCAGTC:ACGACGAG	GGGCAATCCTGAGCCAA	CCATTGAGTCTCTGCACCTATC	F
ALRK-11	JC093P.11_JC093P_JCE041_Co1401_4114_sample	ACACACAC:GATCGCGA	GGGCAATCCTGAGCCAA	CCATTGAGTCTCTGCACCTATC	F
ALRK-11	JC093P.09_JC093P_JCE039_Co1401_4174_sample	TGACATCA:ACATGTGT	GGGCAATCCTGAGCCAA	CCATTGAGTCTCTGCACCTATC	F
ALRK-11	JC096P.09_JC096P_JCE039_Co1401_4174_sample	GATGATCT:GATCGCGA	GGGCAATCCTGAGCCAA	CCATTGAGTCTCTGCACCTATC	F
ALRK-11	JC103P.09_JC103P_JCE039_Co1401_4174_sample	GATCGCGA:CATCAGTC	GGGCAATCCTGAGCCAA	CCATTGAGTCTCTGCACCTATC	F
ALRK-11	JC093P.08_JC093P_JCE038_Co1401_4234_sample	AGACTATG:TGACATCA	GGGCAATCCTGAGCCAA	CCATTGAGTCTCTGCACCTATC	F
ALRK-11	JC096P.08_JC096P_JCE038_Co1401_4234_sample	TCTACTGA:CGCTCTCG	GGGCAATCCTGAGCCAA	CCATTGAGTCTCTGCACCTATC	F
ALRK-11	JC103P.08_JC103P_JCE038_Co1401_4234_sample	GATCGCGA:ACGACGAG	GGGCAATCCTGAGCCAA	CCATTGAGTCTCTGCACCTATC	F
ALRK-11	JC093P.07_JC093P_JCE037_Co1401_4294_sample	GTCACGTC:AGACTATG	GGGCAATCCTGAGCCAA	CCATTGAGTCTCTGCACCTATC	F
ALRK-11	JC096P.07_JC096P_JCE037_Co1401_4294_sample	GTCACGTC:CATCAGTC	GGGCAATCCTGAGCCAA	CCATTGAGTCTCTGCACCTATC	F
ALRK-11	JC103P.07_JC103P_JCE037_Co1401_4294_sample	GATCGCGA:ACATGTGT	GGGCAATCCTGAGCCAA	CCATTGAGTCTCTGCACCTATC	F
ALRK-11	JC096P.21_JC096P_ELS160_Co1401_4354_sample	ACACACAC:CTGCGTAC	GGGCAATCCTGAGCCAA	CCATTGAGTCTCTGCACCTATC	F
ALRK-11	JC102P.15_JC102P_ELS160_Co1401_4354_sample	TCGCGCTG:TGACATCA	GGGCAATCCTGAGCCAA	CCATTGAGTCTCTGCACCTATC	F
ALRK-11	JC103P.14_JC103P_ELS160_Co1401_4354_sample	TAGTCGCA:ACGACGAG	GGGCAATCCTGAGCCAA	CCATTGAGTCTCTGCACCTATC	F
ALRK-11	JC093P.06_JC093P_JCE036_Co1401_4420_sample	GTCGTAGA:GTCACGTC	GGGCAATCCTGAGCCAA	CCATTGAGTCTCTGCACCTATC	F
ALRK-11	JC096P.06_JC096P_JCE036_Co1401_4420_sample	GTCGTAGA:ATCAGTCA	GGGCAATCCTGAGCCAA	CCATTGAGTCTCTGCACCTATC	F
ALRK-11	JC103P.06_JC103P_JCE036_Co1401_4420_sample	TAGTCGCA:ACATGTGT	GGGCAATCCTGAGCCAA	CCATTGAGTCTCTGCACCTATC	F
ALRK-11	JC093P.05_JC093P_JCE035_Co1401_4476_sample	CGCTCTCG:GTCGTAGA	GGGCAATCCTGAGCCAA	CCATTGAGTCTCTGCACCTATC	F
ALRK-11	JC096P.05_JC096P_JCE035_Co1401_4476_sample	CGCTCTCG:TCTACTGA	GGGCAATCCTGAGCCAA	CCATTGAGTCTCTGCACCTATC	F
ALRK-11	JC103P.05_JC103P_JCE035_Co1401_4476_sample	TAGTCGCA:TGACATCA	GGGCAATCCTGAGCCAA	CCATTGAGTCTCTGCACCTATC	F
ALRK-11	JC093P.04_JC093P_JCE034_Co1401_4503_sample	GATCGCGA:CGCTCTCG	GGGCAATCCTGAGCCAA	CCATTGAGTCTCTGCACCTATC	F
ALRK-11	JC096P.04_JC096P_JCE034_Co1401_4503_sample	GATCGCGA:GATGATCT	GGGCAATCCTGAGCCAA	CCATTGAGTCTCTGCACCTATC	F
ALRK-11	JC103P.04_JC103P_JCE034_Co1401_4503_sample	ACAGCACA:TGACATCA	GGGCAATCCTGAGCCAA	CCATTGAGTCTCTGCACCTATC	F
ALRK-11	JC093P.03_JC093P_JCE033_Co1401_4533_sample	TAGTCGCA:GATCGCGA	GGGCAATCCTGAGCCAA	CCATTGAGTCTCTGCACCTATC	F
ALRK-11	JC096P.03_JC096P_JCE033_Co1401_4533_sample	TAGTCGCA:CTGCGTAC	GGGCAATCCTGAGCCAA	CCATTGAGTCTCTGCACCTATC	F
ALRK-11	JC103P.03_JC103P_JCE033_Co1401_4533_sample	ACAGCACA:AGACTATG	GGGCAATCCTGAGCCAA	CCATTGAGTCTCTGCACCTATC	F
ALRK-11	JC093P.02_JC093P_JCE032_Co1401_4563_sample	ACAGCACA:TAGTCGCA	GGGCAATCCTGAGCCAA	CCATTGAGTCTCTGCACCTATC	F
ALRK-11	JC096P.02_JC096P_JCE032_Co1401_4563_sample	ACAGCACA:AGCGACTA	GGGCAATCCTGAGCCAA	CCATTGAGTCTCTGCACCTATC	F
ALRK-11	JC103P.02_JC103P_JCE032_Co1401_4563_sample	ACACACAC:GTCACGTC	GGGCAATCCTGAGCCAA	CCATTGAGTCTCTGCACCTATC	F
ALRK-11	JC093P.01_JC093P_JCE031_Co1401_4592_sample	ACACACAC:ACAGCACA	GGGCAATCCTGAGCCAA	CCATTGAGTCTCTGCACCTATC	F
ALRK-11	JC096P.01_JC096P_JCE031_Co1401_4592_sample	ACACACAC:TCAGTGTC	GGGCAATCCTGAGCCAA	CCATTGAGTCTCTGCACCTATC	F
ALRK-11	JC103P.01_JC103P_JCE031_Co1401_4592_sample	ACACACAC:GTCGTAGA	GGGCAATCCTGAGCCAA	CCATTGAGTCTCTGCACCTATC	F
ALRK-11	JC067P.10_JC067P_JCE050_Co1401_NA_blank	CATCAGTC:GTCACGTC	GGGCAATCCTGAGCCAA	CCATTGAGTCTCTGCACCTATC	F
ALRK-11	JC067P.11_JC067P_PCRNTC_Co1401_NA_blank	ATCAGTCA:GTCGTAGA	GGGCAATCCTGAGCCAA	CCATTGAGTCTCTGCACCTATC	F
ALRK-11	JC068P.10_JC068P_JCE070_Co1401_NA_blank	GTCGTAGA:TGACATCA	GGGCAATCCTGAGCCAA	CCATTGAGTCTCTGCACCTATC	F
ALRK-11	JC068P.11_JC068P_PCRNTC_Co1401_NA_blank	CGCTCTCG:AGACTATG	GGGCAATCCTGAGCCAA	CCATTGAGTCTCTGCACCTATC	F
ALRK-11	JC078P.10_JC078P_JCE080_Co1401_NA_blank	ATCAGTCA:ACGACGAG	GGGCAATCCTGAGCCAA	CCATTGAGTCTCTGCACCTATC	F
ALRK-11	JC078P.11_JC078P_PCRNTC_Co1401_NA_blank	TCTACTGA:CATCAGTC	GGGCAATCCTGAGCCAA	CCATTGAGTCTCTGCACCTATC	F
ALRK-11	JC088P.10_JC088P_JCE090_Co1401_NA_blank	ATCAGTCA:ATATAGCG	GGGCAATCCTGAGCCAA	CCATTGAGTCTCTGCACCTATC	F
ALRK-11	JC088P.20_JC088P_JCE100_Co1401_NA_blank	TCTACTGA:AGCGACTA	GGGCAATCCTGAGCCAA	CCATTGAGTCTCTGCACCTATC	F
ALRK-11	JC088P.30_JC088P_JCE110_Co1401_NA_blank	ATATAGCG:AGCGACTA	GGGCAATCCTGAGCCAA	CCATTGAGTCTCTGCACCTATC	F
ALRK-11	JC088P.31_JC088P_PCRNTC_Co1401_NA_blank	TCGCGCTG:TCAGTGTC	GGGCAATCCTGAGCCAA	CCATTGAGTCTCTGCACCTATC	F
ALRK-11	JC089P.10_JC089P_JCE120_Co1401_NA_blank	TCGCGCTG:CTGCGTAC	GGGCAATCCTGAGCCAA	CCATTGAGTCTCTGCACCTATC	F
ALRK-11	JC089P.20_JC089P_JCE130_Co1401_NA_blank	ACTCTGCT:AGCGACTA	GGGCAATCCTGAGCCAA	CCATTGAGTCTCTGCACCTATC	F
ALRK-11	JC089P.30_JC089P_JCE060_Co1401_NA_blank	ATATAGCG:ACAGCACA	GGGCAATCCTGAGCCAA	CCATTGAGTCTCTGCACCTATC	F
ALRK-11	JC089P.31_JC089P_PCRNTC_Co1401_NA_blank	TCGCGCTG:ACACACAC	GGGCAATCCTGAGCCAA	CCATTGAGTCTCTGCACCTATC	F
ALRK-11	JC090P.10_JC090P_JCE080_Co1401_NA_blank	GATGATCT:CGCTCTCG	GGGCAATCCTGAGCCAA	CCATTGAGTCTCTGCACCTATC	F
ALRK-11	JC090P.20_JC090P_JCE090_Co1401_NA_blank	ATATAGCG:TCGCGCTG	GGGCAATCCTGAGCCAA	CCATTGAGTCTCTGCACCTATC	F
ALRK-11	JC090P.30_JC090P_JCE100_Co1401_NA_blank	ATATAGCG:CTGCGTAC	GGGCAATCCTGAGCCAA	CCATTGAGTCTCTGCACCTATC	F
ALRK-11	JC090P.31_JC090P_PCRNTC_Co1401_NA_blank	TCGCGCTG:AGCGACTA	GGGCAATCCTGAGCCAA	CCATTGAGTCTCTGCACCTATC	F
ALRK-11	JC091P.10_JC091P_JCE110_Co1401_NA_blank	TCGCGCTG:GTCGTAGA	GGGCAATCCTGAGCCAA	CCATTGAGTCTCTGCACCTATC	F
ALRK-11	JC091P.20_JC091P_JCE120_Co1401_NA_blank	GATGATCT:TAGTCGCA	GGGCAATCCTGAGCCAA	CCATTGAGTCTCTGCACCTATC	F
ALRK-11	JC091P.30_JC091P_JCE130_Co1401_NA_blank	ATATAGCG:CGCTCTCG	GGGCAATCCTGAGCCAA	CCATTGAGTCTCTGCACCTATC	F
ALRK-11	JC091P.31_JC091P_PCRNTC_Co1401_NA_blank	TCGCGCTG:GATCGCGA	GGGCAATCCTGAGCCAA	CCATTGAGTCTCTGCACCTATC	F
ALRK-11	JC092P.10_JC092P_JCE050_Co1401_NA_blank	TCGCGCTG:ATATAGCG	GGGCAATCCTGAGCCAA	CCATTGAGTCTCTGCACCTATC	F
ALRK-11	JC092P.20_JC092P_JCE060_Co1401_NA_blank	TCAGTGTC:TCGCGCTG	GGGCAATCCTGAGCCAA	CCATTGAGTCTCTGCACCTATC	F
ALRK-11	JC092P.30_JC092P_JCE070_Co1401_NA_blank	ATATAGCG:GTCGTAGA	GGGCAATCCTGAGCCAA	CCATTGAGTCTCTGCACCTATC	F
ALRK-11	JC092P.31_JC092P_PCRNTC_Co1401_NA_blank	TCGCGCTG:CGCTCTCG	GGGCAATCCTGAGCCAA	CCATTGAGTCTCTGCACCTATC	F
ALRK-11	JC093P.10_JC093P_JCE040_Co1401_NA_blank	ACATGTGT:ACGACGAG	GGGCAATCCTGAGCCAA	CCATTGAGTCTCTGCACCTATC	F
ALRK-11	JC093P.20_JC093P_JCE050_Co1401_NA_blank	ATCAGTCA:ACTCTGCT	GGGCAATCCTGAGCCAA	CCATTGAGTCTCTGCACCTATC	F
ALRK-11	JC093P.30_JC093P_JCE060_Co1401_NA_blank	CTGCGTAC:ATCAGTCA	GGGCAATCCTGAGCCAA	CCATTGAGTCTCTGCACCTATC	F
ALRK-11	JC093P.31_JC093P_PCRNTC_Co1401_NA_blank	AGCGACTA:TCTACTGA	GGGCAATCCTGAGCCAA	CCATTGAGTCTCTGCACCTATC	F
ALRK-11	JC094P.10_JC094P_JCE080_Co1401_NA_blank	ACATGTGT:ATCAGTCA	GGGCAATCCTGAGCCAA	CCATTGAGTCTCTGCACCTATC	F
ALRK-11	JC094P.20_JC094P_JCE090_Co1401_NA_blank	ACGACGAG:ACATGTGT	GGGCAATCCTGAGCCAA	CCATTGAGTCTCTGCACCTATC	F
ALRK-11	JC094P.30_JC094P_JCE100_Co1401_NA_blank	CTGCGTAC:ATATAGCG	GGGCAATCCTGAGCCAA	CCATTGAGTCTCTGCACCTATC	F
ALRK-11	JC094P.31_JC094P_PCRNTC_Co1401_NA_blank	AGCGACTA:TCGCGCTG	GGGCAATCCTGAGCCAA	CCATTGAGTCTCTGCACCTATC	F
ALRK-11	JC095P.10_JC095P_JCE110_Co1401_NA_blank	ATCAGTCA:TCGCGCTG	GGGCAATCCTGAGCCAA	CCATTGAGTCTCTGCACCTATC	F
ALRK-11	JC095P.20_JC095P_JCE120_Co1401_NA_blank	ACTCTGCT:ACACACAC	GGGCAATCCTGAGCCAA	CCATTGAGTCTCTGCACCTATC	F
ALRK-11	JC095P.30_JC095P_JCE130_Co1401_NA_blank	TCAGTGTC:GTCGTAGA	GGGCAATCCTGAGCCAA	CCATTGAGTCTCTGCACCTATC	F
ALRK-11	JC095P.31_JC095P_PCRNTC_Co1401_NA_blank	ACTCTGCT:CGCTCTCG	GGGCAATCCTGAGCCAA	CCATTGAGTCTCTGCACCTATC	F
ALRK-11	JC096P.10_JC096P_JCE040_Co1401_NA_blank	CTGCGTAC:TAGTCGCA	GGGCAATCCTGAGCCAA	CCATTGAGTCTCTGCACCTATC	F
ALRK-11	JC096P.30_JC096P_ELS169_Co1401_NA_blank	ATATAGCG:AGACTATG	GGGCAATCCTGAGCCAA	CCATTGAGTCTCTGCACCTATC	F
ALRK-11	JC096P.31_JC096P_PCRNTC_Co1401_NA_blank	TCGCGCTG:GTCACGTC	GGGCAATCCTGAGCCAA	CCATTGAGTCTCTGCACCTATC	F
ALRK-11	JC102P.24_JC102P_PCRNTC_Co1401_NA_blank	ATATAGCG:ACATGTGT	GGGCAATCCTGAGCCAA	CCATTGAGTCTCTGCACCTATC	F
ALRK-11	JC103P.23_JC103P_PCRNTC_Co1401_NA_blank	ACAGCACA:ATCAGTCA	GGGCAATCCTGAGCCAA	CCATTGAGTCTCTGCACCTATC	F
