# Supplementary material for: Potential plant extinctions with the loss of the Pleistocene mammoth steppe
Source: Nat Commun. 2025 Jan 14;16:645. doi: 10.1038/s41467-024-55542-x (PMC11733255; doi:10.1038/s41467-024-55542-x)
Supplement: Supplementary file 8 — Supplementary Data 5 [file 41467_2024_55542_MOESM8_ESM.zip › 4_Obi3_sibala_2023_data/ALRK-13_tagfile.txt]

ALRK-13	SvK137P.01_SvK137P_ESvK127_E5_585_sample	ACACACAC:ACAGCACA	GGGCAATCCTGAGCCAA	CCATTGAGTCTCTGCACCTATC	F
ALRK-13	SvK137P.02_SvK137P_ESvK128_E5_416_sample	ACAGCACA:TAGTCGCA	GGGCAATCCTGAGCCAA	CCATTGAGTCTCTGCACCTATC	F
ALRK-13	SvK137P.03_SvK137P_ESvK129_E5_251_sample	TAGTCGCA:GATCGCGA	GGGCAATCCTGAGCCAA	CCATTGAGTCTCTGCACCTATC	F
ALRK-13	SvK137P.04_SvK137P_ESvK130_E5_136_sample	GATCGCGA:CGCTCTCG	GGGCAATCCTGAGCCAA	CCATTGAGTCTCTGCACCTATC	F
ALRK-13	SvK137P.05_SvK137P_ESvK131_E5_93_sample	CGCTCTCG:GTCGTAGA	GGGCAATCCTGAGCCAA	CCATTGAGTCTCTGCACCTATC	F
ALRK-13	SvK137P.06_SvK137P_ESvK132_E5_65_sample	GTCGTAGA:GTCACGTC	GGGCAATCCTGAGCCAA	CCATTGAGTCTCTGCACCTATC	F
ALRK-13	SvK137P.07_SvK137P_ESvK133_E5_37_sample	GTCACGTC:AGACTATG	GGGCAATCCTGAGCCAA	CCATTGAGTCTCTGCACCTATC	F
ALRK-13	SvK137P.08_SvK137P_ESvK134_E5_19_sample	AGACTATG:TGACATCA	GGGCAATCCTGAGCCAA	CCATTGAGTCTCTGCACCTATC	F
ALRK-13	SvK137P.09_SvK137P_ESvK135_E5_5_sample	ACATGTGT:ACGACGAG	GGGCAATCCTGAGCCAA	CCATTGAGTCTCTGCACCTATC	F
ALRK-13	SvK137P.10_SvK137P_ESvK136_E5_NA_blank	ACGACGAG:CATCAGTC	GGGCAATCCTGAGCCAA	CCATTGAGTCTCTGCACCTATC	F
ALRK-13	SvK137P.11_SvK137P_PCRNTC_E5_NA_blank	CATCAGTC:ATCAGTCA	GGGCAATCCTGAGCCAA	CCATTGAGTCTCTGCACCTATC	F
ALRK-13	SvK138P.01_SvK138P_ESvK127_E5_585_sample	ATCAGTCA:TCTACTGA	GGGCAATCCTGAGCCAA	CCATTGAGTCTCTGCACCTATC	F
ALRK-13	SvK138P.02_SvK138P_ESvK128_E5_416_sample	TCTACTGA:GATGATCT	GGGCAATCCTGAGCCAA	CCATTGAGTCTCTGCACCTATC	F
ALRK-13	SvK138P.03_SvK138P_ESvK129_E5_251_sample	GATGATCT:CTGCGTAC	GGGCAATCCTGAGCCAA	CCATTGAGTCTCTGCACCTATC	F
ALRK-13	SvK138P.04_SvK138P_ESvK130_E5_136_sample	CTGCGTAC:AGCGACTA	GGGCAATCCTGAGCCAA	CCATTGAGTCTCTGCACCTATC	F
ALRK-13	SvK138P.05_SvK138P_ESvK131_E5_93_sample	AGCGACTA:TCAGTGTC	GGGCAATCCTGAGCCAA	CCATTGAGTCTCTGCACCTATC	F
ALRK-13	SvK138P.06_SvK138P_ESvK132_E5_65_sample	TCAGTGTC:ACTCTGCT	GGGCAATCCTGAGCCAA	CCATTGAGTCTCTGCACCTATC	F
ALRK-13	SvK138P.07_SvK138P_ESvK133_E5_37_sample	ACTCTGCT:ATATAGCG	GGGCAATCCTGAGCCAA	CCATTGAGTCTCTGCACCTATC	F
ALRK-13	SvK138P.08_SvK138P_ESvK134_E5_19_sample	ATATAGCG:CTATGCTA	GGGCAATCCTGAGCCAA	CCATTGAGTCTCTGCACCTATC	F
ALRK-13	SvK138P.09_SvK138P_ESvK135_E5_5_sample	CTATGCTA:TCGCGCTG	GGGCAATCCTGAGCCAA	CCATTGAGTCTCTGCACCTATC	F
ALRK-13	SvK138P.10_SvK138P_ESvK136_E5_NA_blank	CATCAGTC:TCTACTGA	GGGCAATCCTGAGCCAA	CCATTGAGTCTCTGCACCTATC	F
ALRK-13	SvK138P.11_SvK138P_PCRNTC_E5_NA_blank	ATCAGTCA:GATGATCT	GGGCAATCCTGAGCCAA	CCATTGAGTCTCTGCACCTATC	F
ALRK-13	SvK139P.01_SvK139P_ESvK127_E5_585_sample	TCTACTGA:CTGCGTAC	GGGCAATCCTGAGCCAA	CCATTGAGTCTCTGCACCTATC	F
ALRK-13	SvK139P.02_SvK139P_ESvK128_E5_416_sample	GATGATCT:AGCGACTA	GGGCAATCCTGAGCCAA	CCATTGAGTCTCTGCACCTATC	F
ALRK-13	SvK139P.03_SvK139P_ESvK129_E5_251_sample	CTGCGTAC:TCAGTGTC	GGGCAATCCTGAGCCAA	CCATTGAGTCTCTGCACCTATC	F
ALRK-13	SvK139P.04_SvK139P_ESvK130_E5_136_sample	AGCGACTA:ACTCTGCT	GGGCAATCCTGAGCCAA	CCATTGAGTCTCTGCACCTATC	F
ALRK-13	SvK139P.05_SvK139P_ESvK131_E5_93_sample	TCAGTGTC:ATATAGCG	GGGCAATCCTGAGCCAA	CCATTGAGTCTCTGCACCTATC	F
ALRK-13	SvK139P.06_SvK139P_ESvK132_E5_65_sample	ACTCTGCT:CTATGCTA	GGGCAATCCTGAGCCAA	CCATTGAGTCTCTGCACCTATC	F
ALRK-13	SvK139P.07_SvK139P_ESvK133_E5_37_sample	ATATAGCG:TCGCGCTG	GGGCAATCCTGAGCCAA	CCATTGAGTCTCTGCACCTATC	F
ALRK-13	SvK139P.08_SvK139P_ESvK134_E5_19_sample	ACACACAC:GATCGCGA	GGGCAATCCTGAGCCAA	CCATTGAGTCTCTGCACCTATC	F
ALRK-13	SvK139P.09_SvK139P_ESvK135_E5_5_sample	ACAGCACA:CGCTCTCG	GGGCAATCCTGAGCCAA	CCATTGAGTCTCTGCACCTATC	F
ALRK-13	SvK139P.10_SvK139P_ESvK136_E5_NA_blank	TAGTCGCA:GTCGTAGA	GGGCAATCCTGAGCCAA	CCATTGAGTCTCTGCACCTATC	F
ALRK-13	SvK139P.11_SvK139P_PCRNTC_E5_NA_blank	GATCGCGA:GTCACGTC	GGGCAATCCTGAGCCAA	CCATTGAGTCTCTGCACCTATC	F
ALRK-13	SO049P.01_SO049P_SOE057_E5_564_sample	ACACACAC:TAGTCGCA	GGGCAATCCTGAGCCAA	CCATTGAGTCTCTGCACCTATC	F
ALRK-13	SO049P.02_SO049P_SOE058_E5_544_sample	ACAGCACA:GATCGCGA	GGGCAATCCTGAGCCAA	CCATTGAGTCTCTGCACCTATC	F
ALRK-13	SO049P.03_SO049P_SOE059_E5_523_sample	TAGTCGCA:CGCTCTCG	GGGCAATCCTGAGCCAA	CCATTGAGTCTCTGCACCTATC	F
ALRK-13	SO049P.04_SO049P_SOE060_E5_479_sample	GATCGCGA:GTCGTAGA	GGGCAATCCTGAGCCAA	CCATTGAGTCTCTGCACCTATC	F
ALRK-13	SO049P.05_SO049P_SOE061_E5_458_sample	CGCTCTCG:GTCACGTC	GGGCAATCCTGAGCCAA	CCATTGAGTCTCTGCACCTATC	F
ALRK-13	SO049P.06_SO049P_SOE062_E5_437_sample	GTCGTAGA:AGACTATG	GGGCAATCCTGAGCCAA	CCATTGAGTCTCTGCACCTATC	F
ALRK-13	SO049P.08_SO049P_SOE064_E5_399_sample	AGACTATG:ACATGTGT	GGGCAATCCTGAGCCAA	CCATTGAGTCTCTGCACCTATC	F
ALRK-13	SO049P.09_SO049P_SOE065_E5_377_sample	TGACATCA:ACGACGAG	GGGCAATCCTGAGCCAA	CCATTGAGTCTCTGCACCTATC	F
ALRK-13	SO049P.10_SO049P_SOE066_E5_NA_blank	ACATGTGT:CATCAGTC	GGGCAATCCTGAGCCAA	CCATTGAGTCTCTGCACCTATC	F
ALRK-13	SO049P.11_SO049P_PCRNTC_E5_NA_blank	ACGACGAG:ATCAGTCA	GGGCAATCCTGAGCCAA	CCATTGAGTCTCTGCACCTATC	F
ALRK-13	SvK140P.01_SvK140P_SOE057_E5_564_sample	CGCTCTCG:AGACTATG	GGGCAATCCTGAGCCAA	CCATTGAGTCTCTGCACCTATC	F
ALRK-13	SvK140P.02_SvK140P_SOE058_E5_544_sample	GTCGTAGA:TGACATCA	GGGCAATCCTGAGCCAA	CCATTGAGTCTCTGCACCTATC	F
ALRK-13	SvK140P.03_SvK140P_SOE059_E5_523_sample	GTCACGTC:ACATGTGT	GGGCAATCCTGAGCCAA	CCATTGAGTCTCTGCACCTATC	F
ALRK-13	SvK140P.04_SvK140P_SOE060_E5_479_sample	AGACTATG:ACGACGAG	GGGCAATCCTGAGCCAA	CCATTGAGTCTCTGCACCTATC	F
ALRK-13	SvK140P.05_SvK140P_SOE061_E5_458_sample	TGACATCA:CATCAGTC	GGGCAATCCTGAGCCAA	CCATTGAGTCTCTGCACCTATC	F
ALRK-13	SvK140P.06_SvK140P_SOE062_E5_437_sample	ACATGTGT:ATCAGTCA	GGGCAATCCTGAGCCAA	CCATTGAGTCTCTGCACCTATC	F
ALRK-13	SvK140P.07_SvK140P_SOE063_E5_421_sample	ACGACGAG:TCTACTGA	GGGCAATCCTGAGCCAA	CCATTGAGTCTCTGCACCTATC	F
ALRK-13	SvK140P.09_SvK140P_SOE065_E5_377_sample	ATCAGTCA:CTGCGTAC	GGGCAATCCTGAGCCAA	CCATTGAGTCTCTGCACCTATC	F
ALRK-13	SvK140P.10_SvK140P_SOE066_E5_NA_blank	TCTACTGA:AGCGACTA	GGGCAATCCTGAGCCAA	CCATTGAGTCTCTGCACCTATC	F
ALRK-13	SvK140P.11_SvK140P_PCRNTC_E5_NA_blank	GATGATCT:TCAGTGTC	GGGCAATCCTGAGCCAA	CCATTGAGTCTCTGCACCTATC	F
ALRK-13	SvK141P.02_SvK141P_SOE058_E5_544_sample	AGCGACTA:ATATAGCG	GGGCAATCCTGAGCCAA	CCATTGAGTCTCTGCACCTATC	F
ALRK-13	SvK141P.04_SvK141P_SOE060_E5_479_sample	ACTCTGCT:TCGCGCTG	GGGCAATCCTGAGCCAA	CCATTGAGTCTCTGCACCTATC	F
ALRK-13	SvK141P.05_SvK141P_SOE061_E5_458_sample	ACACACAC:CGCTCTCG	GGGCAATCCTGAGCCAA	CCATTGAGTCTCTGCACCTATC	F
ALRK-13	SvK141P.06_SvK141P_SOE062_E5_437_sample	ACAGCACA:GTCGTAGA	GGGCAATCCTGAGCCAA	CCATTGAGTCTCTGCACCTATC	F
ALRK-13	SvK141P.07_SvK141P_SOE063_E5_421_sample	TAGTCGCA:GTCACGTC	GGGCAATCCTGAGCCAA	CCATTGAGTCTCTGCACCTATC	F
ALRK-13	SvK141P.08_SvK141P_SOE064_E5_399_sample	GATCGCGA:AGACTATG	GGGCAATCCTGAGCCAA	CCATTGAGTCTCTGCACCTATC	F
ALRK-13	SvK141P.09_SvK141P_SOE065_E5_377_sample	CGCTCTCG:TGACATCA	GGGCAATCCTGAGCCAA	CCATTGAGTCTCTGCACCTATC	F
ALRK-13	SvK141P.10_SvK141P_SOE066_E5_NA_blank	GTCGTAGA:ACATGTGT	GGGCAATCCTGAGCCAA	CCATTGAGTCTCTGCACCTATC	F
ALRK-13	SvK141P.11_SvK141P_PCRNTC_E5_NA_blank	GTCACGTC:ACGACGAG	GGGCAATCCTGAGCCAA	CCATTGAGTCTCTGCACCTATC	F
ALRK-13	SvK146P.02_SvK146P_SOE068_E5_311_sample	TGACATCA:ATCAGTCA	GGGCAATCCTGAGCCAA	CCATTGAGTCTCTGCACCTATC	F
ALRK-13	SvK146P.03_SvK146P_SOE069_E5_281_sample	ACATGTGT:TCTACTGA	GGGCAATCCTGAGCCAA	CCATTGAGTCTCTGCACCTATC	F
ALRK-13	SvK146P.05_SvK146P_SOE071_E5_201_sample	CATCAGTC:CTGCGTAC	GGGCAATCCTGAGCCAA	CCATTGAGTCTCTGCACCTATC	F
ALRK-13	SvK146P.06_SvK146P_SOE072_E5_186_sample	ATCAGTCA:AGCGACTA	GGGCAATCCTGAGCCAA	CCATTGAGTCTCTGCACCTATC	F
ALRK-13	SvK146P.07_SvK146P_SOE073_E5_171_sample	TCTACTGA:TCAGTGTC	GGGCAATCCTGAGCCAA	CCATTGAGTCTCTGCACCTATC	F
ALRK-13	SvK146P.08_SvK146P_SOE074_E5_166_sample	GATGATCT:ACTCTGCT	GGGCAATCCTGAGCCAA	CCATTGAGTCTCTGCACCTATC	F
ALRK-13	SvK146P.09_SvK146P_SOE075_E5_151_sample	CTGCGTAC:ATATAGCG	GGGCAATCCTGAGCCAA	CCATTGAGTCTCTGCACCTATC	F
ALRK-13	SvK146P.10_SvK146P_SOE076_E5_NA_blank	AGCGACTA:CTATGCTA	GGGCAATCCTGAGCCAA	CCATTGAGTCTCTGCACCTATC	F
ALRK-13	SvK146P.11_SvK146P_PCRNTC_E5_NA_blank	TCAGTGTC:TCGCGCTG	GGGCAATCCTGAGCCAA	CCATTGAGTCTCTGCACCTATC	F
ALRK-13	SvK148P.01_SvK148P_SOE067_E5_353_sample	CATCAGTC:AGCGACTA	GGGCAATCCTGAGCCAA	CCATTGAGTCTCTGCACCTATC	F
ALRK-13	SvK148P.04_SvK148P_SOE070_E5_221_sample	GATGATCT:ATATAGCG	GGGCAATCCTGAGCCAA	CCATTGAGTCTCTGCACCTATC	F
ALRK-13	SvK148P.05_SvK148P_SOE071_E5_201_sample	CTGCGTAC:CTATGCTA	GGGCAATCCTGAGCCAA	CCATTGAGTCTCTGCACCTATC	F
ALRK-13	SvK148P.06_SvK148P_SOE072_E5_186_sample	AGCGACTA:TCGCGCTG	GGGCAATCCTGAGCCAA	CCATTGAGTCTCTGCACCTATC	F
ALRK-13	SvK148P.08_SvK148P_SOE074_E5_166_sample	ACAGCACA:AGACTATG	GGGCAATCCTGAGCCAA	CCATTGAGTCTCTGCACCTATC	F
ALRK-13	SvK148P.09_SvK148P_SOE075_E5_151_sample	TAGTCGCA:TGACATCA	GGGCAATCCTGAGCCAA	CCATTGAGTCTCTGCACCTATC	F
ALRK-13	SvK148P.10_SvK148P_SOE076_E5_NA_blank	GATCGCGA:ACATGTGT	GGGCAATCCTGAGCCAA	CCATTGAGTCTCTGCACCTATC	F
ALRK-13	SvK148P.11_SvK148P_PCRNTC_E5_NA_blank	CGCTCTCG:ACGACGAG	GGGCAATCCTGAGCCAA	CCATTGAGTCTCTGCACCTATC	F
ALRK-13	SvK155P.01_SvK155P_SOE067_E5_353_sample	ACAGCACA:ACACACAC	GGGCAATCCTGAGCCAA	CCATTGAGTCTCTGCACCTATC	F
ALRK-13	SvK155P.02_SvK155P_SOE068_E5_311_sample	TAGTCGCA:ACAGCACA	GGGCAATCCTGAGCCAA	CCATTGAGTCTCTGCACCTATC	F
ALRK-13	SvK155P.03_SvK155P_SOE069_E5_281_sample	GATCGCGA:TAGTCGCA	GGGCAATCCTGAGCCAA	CCATTGAGTCTCTGCACCTATC	F
ALRK-13	SvK155P.04_SvK155P_SOE070_E5_221_sample	CGCTCTCG:GATCGCGA	GGGCAATCCTGAGCCAA	CCATTGAGTCTCTGCACCTATC	F
ALRK-13	SvK155P.05_SvK155P_SOE071_E5_201_sample	GTCGTAGA:CGCTCTCG	GGGCAATCCTGAGCCAA	CCATTGAGTCTCTGCACCTATC	F
ALRK-13	SvK155P.06_SvK155P_SOE072_E5_186_sample	GTCACGTC:GTCGTAGA	GGGCAATCCTGAGCCAA	CCATTGAGTCTCTGCACCTATC	F
ALRK-13	SvK155P.07_SvK155P_SOE073_E5_171_sample	AGACTATG:GTCACGTC	GGGCAATCCTGAGCCAA	CCATTGAGTCTCTGCACCTATC	F
ALRK-13	SvK155P.08_SvK155P_SOE074_E5_166_sample	TGACATCA:AGACTATG	GGGCAATCCTGAGCCAA	CCATTGAGTCTCTGCACCTATC	F
ALRK-13	SvK155P.09_SvK155P_SOE075_E5_151_sample	ACATGTGT:TGACATCA	GGGCAATCCTGAGCCAA	CCATTGAGTCTCTGCACCTATC	F
ALRK-13	SvK155P.10_SvK155P_SOE076_E5_NA_blank	ACGACGAG:ACATGTGT	GGGCAATCCTGAGCCAA	CCATTGAGTCTCTGCACCTATC	F
ALRK-13	SvK155P.11_SvK155P_PCRNTC_E5_NA_blank	CATCAGTC:ACGACGAG	GGGCAATCCTGAGCCAA	CCATTGAGTCTCTGCACCTATC	F
ALRK-13	SvK147P.01_SvK147P_SOE077_E5_123_sample	ACACACAC:GTCGTAGA	GGGCAATCCTGAGCCAA	CCATTGAGTCTCTGCACCTATC	F
ALRK-13	SvK147P.02_SvK147P_SOE078_E5_116_sample	ACAGCACA:GTCACGTC	GGGCAATCCTGAGCCAA	CCATTGAGTCTCTGCACCTATC	F
ALRK-13	SvK147P.03_SvK147P_SOE079_E5_111_sample	TAGTCGCA:AGACTATG	GGGCAATCCTGAGCCAA	CCATTGAGTCTCTGCACCTATC	F
ALRK-13	SvK147P.04_SvK147P_SOE080_E5_106_sample	GATCGCGA:TGACATCA	GGGCAATCCTGAGCCAA	CCATTGAGTCTCTGCACCTATC	F
ALRK-13	SvK147P.05_SvK147P_SOE081_E5_101_sample	CGCTCTCG:ACATGTGT	GGGCAATCCTGAGCCAA	CCATTGAGTCTCTGCACCTATC	F
ALRK-13	SvK147P.06_SvK147P_SOE082_E5_97_sample	GTCGTAGA:ACGACGAG	GGGCAATCCTGAGCCAA	CCATTGAGTCTCTGCACCTATC	F
ALRK-13	SvK147P.08_SvK147P_SOE084_E5_85_sample	AGACTATG:ATCAGTCA	GGGCAATCCTGAGCCAA	CCATTGAGTCTCTGCACCTATC	F
ALRK-13	SvK147P.09_SvK147P_SOE085_E5_81_sample	TGACATCA:TCTACTGA	GGGCAATCCTGAGCCAA	CCATTGAGTCTCTGCACCTATC	F
ALRK-13	SvK147P.10_SvK147P_SOE086_E5_NA_blank	ACATGTGT:GATGATCT	GGGCAATCCTGAGCCAA	CCATTGAGTCTCTGCACCTATC	F
ALRK-13	SvK147P.11_SvK147P_PCRNTC_E5_NA_blank	ACGACGAG:CTGCGTAC	GGGCAATCCTGAGCCAA	CCATTGAGTCTCTGCACCTATC	F
ALRK-13	SvK149P.01_SvK149P_SOE077_E5_123_sample	GTCGTAGA:CATCAGTC	GGGCAATCCTGAGCCAA	CCATTGAGTCTCTGCACCTATC	F
ALRK-13	SvK149P.03_SvK149P_SOE079_E5_111_sample	AGACTATG:TCTACTGA	GGGCAATCCTGAGCCAA	CCATTGAGTCTCTGCACCTATC	F
ALRK-13	SvK149P.05_SvK149P_SOE081_E5_101_sample	ACATGTGT:CTGCGTAC	GGGCAATCCTGAGCCAA	CCATTGAGTCTCTGCACCTATC	F
ALRK-13	SvK149P.06_SvK149P_SOE082_E5_97_sample	ACGACGAG:AGCGACTA	GGGCAATCCTGAGCCAA	CCATTGAGTCTCTGCACCTATC	F
ALRK-13	SvK149P.07_SvK149P_SOE083_E5_89_sample	CATCAGTC:TCAGTGTC	GGGCAATCCTGAGCCAA	CCATTGAGTCTCTGCACCTATC	F
ALRK-13	SvK149P.09_SvK149P_SOE085_E5_81_sample	TCTACTGA:ATATAGCG	GGGCAATCCTGAGCCAA	CCATTGAGTCTCTGCACCTATC	F
ALRK-13	SvK149P.10_SvK149P_SOE086_E5_NA_blank	GATGATCT:CTATGCTA	GGGCAATCCTGAGCCAA	CCATTGAGTCTCTGCACCTATC	F
ALRK-13	SvK149P.11_SvK149P_PCRNTC_E5_NA_blank	CTGCGTAC:TCGCGCTG	GGGCAATCCTGAGCCAA	CCATTGAGTCTCTGCACCTATC	F
ALRK-13	SvK156P.01_SvK156P_SOE077_E5_123_sample	ATCAGTCA:CATCAGTC	GGGCAATCCTGAGCCAA	CCATTGAGTCTCTGCACCTATC	F
ALRK-13	SvK156P.02_SvK156P_SOE078_E5_116_sample	TCTACTGA:ATCAGTCA	GGGCAATCCTGAGCCAA	CCATTGAGTCTCTGCACCTATC	F
ALRK-13	SvK156P.03_SvK156P_SOE079_E5_111_sample	GATGATCT:TCTACTGA	GGGCAATCCTGAGCCAA	CCATTGAGTCTCTGCACCTATC	F
ALRK-13	SvK156P.04_SvK156P_SOE080_E5_106_sample	CTGCGTAC:GATGATCT	GGGCAATCCTGAGCCAA	CCATTGAGTCTCTGCACCTATC	F
ALRK-13	SvK156P.05_SvK156P_SOE081_E5_101_sample	AGCGACTA:CTGCGTAC	GGGCAATCCTGAGCCAA	CCATTGAGTCTCTGCACCTATC	F
ALRK-13	SvK156P.06_SvK156P_SOE082_E5_97_sample	TCAGTGTC:AGCGACTA	GGGCAATCCTGAGCCAA	CCATTGAGTCTCTGCACCTATC	F
ALRK-13	SvK156P.07_SvK156P_SOE083_E5_89_sample	ACTCTGCT:TCAGTGTC	GGGCAATCCTGAGCCAA	CCATTGAGTCTCTGCACCTATC	F
ALRK-13	SvK156P.08_SvK156P_SOE084_E5_85_sample	ATATAGCG:ACTCTGCT	GGGCAATCCTGAGCCAA	CCATTGAGTCTCTGCACCTATC	F
ALRK-13	SvK156P.09_SvK156P_SOE085_E5_81_sample	CTATGCTA:ATATAGCG	GGGCAATCCTGAGCCAA	CCATTGAGTCTCTGCACCTATC	F
ALRK-13	SvK156P.10_SvK156P_SOE086_E5_NA_blank	TCGCGCTG:CTATGCTA	GGGCAATCCTGAGCCAA	CCATTGAGTCTCTGCACCTATC	F
ALRK-13	SvK156P.11_SvK156P_PCRNTC_E5_NA_blank	TAGTCGCA:ACACACAC	GGGCAATCCTGAGCCAA	CCATTGAGTCTCTGCACCTATC	F
ALRK-13	SvK157P.01_SvK157P_SOE087_E5_77_sample	GATCGCGA:ACAGCACA	GGGCAATCCTGAGCCAA	CCATTGAGTCTCTGCACCTATC	F
ALRK-13	SvK157P.02_SvK157P_SOE088_E5_73_sample	CGCTCTCG:TAGTCGCA	GGGCAATCCTGAGCCAA	CCATTGAGTCTCTGCACCTATC	F
ALRK-13	SvK157P.03_SvK157P_SOE089_E5_69_sample	GTCGTAGA:GATCGCGA	GGGCAATCCTGAGCCAA	CCATTGAGTCTCTGCACCTATC	F
ALRK-13	SvK157P.04_SvK157P_SOE090_E5_61_sample	GTCACGTC:CGCTCTCG	GGGCAATCCTGAGCCAA	CCATTGAGTCTCTGCACCTATC	F
ALRK-13	SvK157P.05_SvK157P_SOE091_E5_57_sample	AGACTATG:GTCGTAGA	GGGCAATCCTGAGCCAA	CCATTGAGTCTCTGCACCTATC	F
ALRK-13	SvK157P.06_SvK157P_SOE092_E5_53_sample	TGACATCA:GTCACGTC	GGGCAATCCTGAGCCAA	CCATTGAGTCTCTGCACCTATC	F
ALRK-13	SvK157P.07_SvK157P_SOE093_E5_49_sample	ACATGTGT:AGACTATG	GGGCAATCCTGAGCCAA	CCATTGAGTCTCTGCACCTATC	F
ALRK-13	SvK157P.08_SvK157P_SOE094_E5_45_sample	ACGACGAG:TGACATCA	GGGCAATCCTGAGCCAA	CCATTGAGTCTCTGCACCTATC	F
ALRK-13	SvK157P.09_SvK157P_SOE095_E5_41_sample	CATCAGTC:ACATGTGT	GGGCAATCCTGAGCCAA	CCATTGAGTCTCTGCACCTATC	F
ALRK-13	SvK157P.10_SvK157P_SOE096_E5_NA_blank	ATCAGTCA:ACGACGAG	GGGCAATCCTGAGCCAA	CCATTGAGTCTCTGCACCTATC	F
ALRK-13	SvK157P.11_SvK157P_PCRNTC_E5_NA_blank	TCTACTGA:CATCAGTC	GGGCAATCCTGAGCCAA	CCATTGAGTCTCTGCACCTATC	F
ALRK-13	SvK160P.02_SvK160P_SOE088_E5_73_sample	AGCGACTA:TCTACTGA	GGGCAATCCTGAGCCAA	CCATTGAGTCTCTGCACCTATC	F
ALRK-13	SvK160P.04_SvK160P_SOE090_E5_61_sample	ACTCTGCT:CTGCGTAC	GGGCAATCCTGAGCCAA	CCATTGAGTCTCTGCACCTATC	F
ALRK-13	SvK160P.05_SvK160P_SOE091_E5_57_sample	ATATAGCG:AGCGACTA	GGGCAATCCTGAGCCAA	CCATTGAGTCTCTGCACCTATC	F
ALRK-13	SvK160P.07_SvK160P_SOE093_E5_49_sample	TCGCGCTG:ACTCTGCT	GGGCAATCCTGAGCCAA	CCATTGAGTCTCTGCACCTATC	F
ALRK-13	SvK160P.08_SvK160P_SOE094_E5_45_sample	CGCTCTCG:ACACACAC	GGGCAATCCTGAGCCAA	CCATTGAGTCTCTGCACCTATC	F
ALRK-13	SvK160P.09_SvK160P_SOE095_E5_41_sample	GTCGTAGA:ACAGCACA	GGGCAATCCTGAGCCAA	CCATTGAGTCTCTGCACCTATC	F
ALRK-13	SvK160P.10_SvK160P_SOE096_E5_NA_blank	GTCACGTC:TAGTCGCA	GGGCAATCCTGAGCCAA	CCATTGAGTCTCTGCACCTATC	F
ALRK-13	SvK160P.11_SvK160P_PCRNTC_E5_NA_blank	AGACTATG:GATCGCGA	GGGCAATCCTGAGCCAA	CCATTGAGTCTCTGCACCTATC	F
ALRK-13	SO074P.01_SO074P_SOE057_E5_564_sample	ACGACGAG:TAGTCGCA	GGGCAATCCTGAGCCAA	CCATTGAGTCTCTGCACCTATC	F
ALRK-13	SO074P.02_SO074P_SOE059_E5_523_sample	TCTACTGA:GATCGCGA	GGGCAATCCTGAGCCAA	CCATTGAGTCTCTGCACCTATC	F
ALRK-13	SO074P.03_SO074P_SOE063_E5_421_sample	ATCAGTCA:CGCTCTCG	GGGCAATCCTGAGCCAA	CCATTGAGTCTCTGCACCTATC	F
ALRK-13	SO074P.04_SO074P_SOE064_E5_399_sample	TCTACTGA:GTCGTAGA	GGGCAATCCTGAGCCAA	CCATTGAGTCTCTGCACCTATC	F
ALRK-13	SO074P.05_SO074P_SOE067_E5_353_sample	GATGATCT:GTCACGTC	GGGCAATCCTGAGCCAA	CCATTGAGTCTCTGCACCTATC	F
ALRK-13	SO074P.06_SO074P_SOE068_E5_311_sample	CTGCGTAC:ACACACAC	GGGCAATCCTGAGCCAA	CCATTGAGTCTCTGCACCTATC	F
ALRK-13	SO074P.07_SO074P_SOE069_E5_281_sample	AGCGACTA:ACAGCACA	GGGCAATCCTGAGCCAA	CCATTGAGTCTCTGCACCTATC	F
ALRK-13	SO074P.08_SO074P_SOE070_E5_221_sample	TCAGTGTC:ACATGTGT	GGGCAATCCTGAGCCAA	CCATTGAGTCTCTGCACCTATC	F
ALRK-13	SO074P.09_SO074P_SOE071_E5_201_sample	ACTCTGCT:ACGACGAG	GGGCAATCCTGAGCCAA	CCATTGAGTCTCTGCACCTATC	F
ALRK-13	SO074P.10_SO074P_SOE073_E5_171_sample	ATATAGCG:CATCAGTC	GGGCAATCCTGAGCCAA	CCATTGAGTCTCTGCACCTATC	F
ALRK-13	SO074P.11_SO074P_SOE078_E5_116_sample	CTATGCTA:ATCAGTCA	GGGCAATCCTGAGCCAA	CCATTGAGTCTCTGCACCTATC	F
ALRK-13	SO074P.12_SO074P_SOE083_E5_89_sample	TCGCGCTG:TCTACTGA	GGGCAATCCTGAGCCAA	CCATTGAGTCTCTGCACCTATC	F
ALRK-13	SO074P.13_SO074P_SOE087_E5_77_sample	ACACACAC:GATGATCT	GGGCAATCCTGAGCCAA	CCATTGAGTCTCTGCACCTATC	F
ALRK-13	SO074P.14_SO074P_SOE089_E5_69_sample	ACAGCACA:CTGCGTAC	GGGCAATCCTGAGCCAA	CCATTGAGTCTCTGCACCTATC	F
ALRK-13	SO074P.15_SO074P_SOE092_E5_53_sample	TAGTCGCA:ATCAGTCA	GGGCAATCCTGAGCCAA	CCATTGAGTCTCTGCACCTATC	F
ALRK-13	SO074P.16_SO074P_PCRNTC_E5_NA_blank	GATCGCGA:TCTACTGA	GGGCAATCCTGAGCCAA	CCATTGAGTCTCTGCACCTATC	F
ALRK-13	SO075P.01_SO075P_SOE087_E5_77_sample	AGACTATG:ACACACAC	GGGCAATCCTGAGCCAA	CCATTGAGTCTCTGCACCTATC	F
ALRK-13	SO075P.02_SO075P_SOE088_E5_73_sample	AGACTATG:ACAGCACA	GGGCAATCCTGAGCCAA	CCATTGAGTCTCTGCACCTATC	F
ALRK-13	SO075P.03_SO075P_SOE089_E5_69_sample	TGACATCA:TAGTCGCA	GGGCAATCCTGAGCCAA	CCATTGAGTCTCTGCACCTATC	F
ALRK-13	SO075P.04_SO075P_SOE090_E5_61_sample	ACATGTGT:GATCGCGA	GGGCAATCCTGAGCCAA	CCATTGAGTCTCTGCACCTATC	F
ALRK-13	SO075P.05_SO075P_SOE091_E5_57_sample	ACGACGAG:CGCTCTCG	GGGCAATCCTGAGCCAA	CCATTGAGTCTCTGCACCTATC	F
ALRK-13	SO075P.06_SO075P_SOE092_E5_53_sample	CATCAGTC:GTCACGTC	GGGCAATCCTGAGCCAA	CCATTGAGTCTCTGCACCTATC	F
ALRK-13	SO075P.07_SO075P_SOE093_E5_49_sample	ATCAGTCA:AGACTATG	GGGCAATCCTGAGCCAA	CCATTGAGTCTCTGCACCTATC	F
ALRK-13	SO075P.08_SO075P_SOE094_E5_45_sample	TCTACTGA:TGACATCA	GGGCAATCCTGAGCCAA	CCATTGAGTCTCTGCACCTATC	F
ALRK-13	SO075P.09_SO075P_SOE095_E5_41_sample	GATGATCT:ACATGTGT	GGGCAATCCTGAGCCAA	CCATTGAGTCTCTGCACCTATC	F
ALRK-13	SO075P.10_SO075P_SOE096_E5_NA_blank	CTGCGTAC:ACGACGAG	GGGCAATCCTGAGCCAA	CCATTGAGTCTCTGCACCTATC	F
ALRK-13	SO075P.11_SO075P_PCRNTC_E5_NA_blank	AGCGACTA:CATCAGTC	GGGCAATCCTGAGCCAA	CCATTGAGTCTCTGCACCTATC	F
ALRK-13	SO076P.01_SO076P_SOE097_E5_35_sample	TGACATCA:CGCTCTCG	GGGCAATCCTGAGCCAA	CCATTGAGTCTCTGCACCTATC	F
ALRK-13	SO076P.02_SO076P_SOE098_E5_33_sample	ACATGTGT:GTCGTAGA	GGGCAATCCTGAGCCAA	CCATTGAGTCTCTGCACCTATC	F
ALRK-13	SO076P.03_SO076P_SOE099_E5_31_sample	ACGACGAG:GTCACGTC	GGGCAATCCTGAGCCAA	CCATTGAGTCTCTGCACCTATC	F
ALRK-13	SO076P.04_SO076P_SOE100_E5_29_sample	CATCAGTC:AGACTATG	GGGCAATCCTGAGCCAA	CCATTGAGTCTCTGCACCTATC	F
ALRK-13	SO076P.05_SO076P_SOE101_E5_27_sample	ATCAGTCA:TGACATCA	GGGCAATCCTGAGCCAA	CCATTGAGTCTCTGCACCTATC	F
ALRK-13	SO076P.06_SO076P_SOE102_E5_25_sample	TCTACTGA:ACATGTGT	GGGCAATCCTGAGCCAA	CCATTGAGTCTCTGCACCTATC	F
ALRK-13	SO076P.07_SO076P_SOE103_E5_17_sample	GATGATCT:ACGACGAG	GGGCAATCCTGAGCCAA	CCATTGAGTCTCTGCACCTATC	F
ALRK-13	SO076P.08_SO076P_SOE104_E5_15_sample	CTGCGTAC:CATCAGTC	GGGCAATCCTGAGCCAA	CCATTGAGTCTCTGCACCTATC	F
ALRK-13	SO076P.09_SO076P_SOE105_E5_13_sample	AGCGACTA:ATCAGTCA	GGGCAATCCTGAGCCAA	CCATTGAGTCTCTGCACCTATC	F
ALRK-13	SO076P.10_SO076P_SOE106_E5_NA_blank	TCAGTGTC:TCTACTGA	GGGCAATCCTGAGCCAA	CCATTGAGTCTCTGCACCTATC	F
ALRK-13	SO076P.11_SO076P_PCRNTC_E5_NA_blank	ACTCTGCT:GATGATCT	GGGCAATCCTGAGCCAA	CCATTGAGTCTCTGCACCTATC	F
ALRK-13	SO077P.01_SO077P_SOE107_E5_11_sample	AGACTATG:TAGTCGCA	GGGCAATCCTGAGCCAA	CCATTGAGTCTCTGCACCTATC	F
ALRK-13	SO077P.02_SO077P_SOE108_E5_9_sample	AGACTATG:CGCTCTCG	GGGCAATCCTGAGCCAA	CCATTGAGTCTCTGCACCTATC	F
ALRK-13	SO077P.03_SO077P_SOE109_E5_7_sample	TGACATCA:GTCGTAGA	GGGCAATCCTGAGCCAA	CCATTGAGTCTCTGCACCTATC	F
ALRK-13	SO077P.04_SO077P_SOE110_E5_4_sample	ACATGTGT:GTCACGTC	GGGCAATCCTGAGCCAA	CCATTGAGTCTCTGCACCTATC	F
ALRK-13	SO077P.05_SO077P_SOE111_E5_3_sample	ACGACGAG:AGACTATG	GGGCAATCCTGAGCCAA	CCATTGAGTCTCTGCACCTATC	F
ALRK-13	SO077P.06_SO077P_SOE112_E5_2_sample	CATCAGTC:TGACATCA	GGGCAATCCTGAGCCAA	CCATTGAGTCTCTGCACCTATC	F
ALRK-13	SO077P.07_SO077P_SOE113_E5_1_sample	ATCAGTCA:ACATGTGT	GGGCAATCCTGAGCCAA	CCATTGAGTCTCTGCACCTATC	F
ALRK-13	SO077P.08_SO077P_SOE114_E5_NA_blank	TCTACTGA:ACGACGAG	GGGCAATCCTGAGCCAA	CCATTGAGTCTCTGCACCTATC	F
ALRK-13	SO077P.09_SO077P_PCRNTC_E5_NA_blank	GATGATCT:CATCAGTC	GGGCAATCCTGAGCCAA	CCATTGAGTCTCTGCACCTATC	F
ALRK-13	SO078P.01_SO078P_SOE107_E5_11_sample	CTGCGTAC:ACATGTGT	GGGCAATCCTGAGCCAA	CCATTGAGTCTCTGCACCTATC	F
ALRK-13	SO078P.02_SO078P_SOE108_E5_9_sample	AGCGACTA:ACGACGAG	GGGCAATCCTGAGCCAA	CCATTGAGTCTCTGCACCTATC	F
ALRK-13	SO078P.03_SO078P_SOE109_E5_7_sample	TCAGTGTC:CATCAGTC	GGGCAATCCTGAGCCAA	CCATTGAGTCTCTGCACCTATC	F
ALRK-13	SO078P.04_SO078P_SOE110_E5_4_sample	ACTCTGCT:ATCAGTCA	GGGCAATCCTGAGCCAA	CCATTGAGTCTCTGCACCTATC	F
ALRK-13	SO078P.05_SO078P_SOE111_E5_3_sample	ATATAGCG:TCTACTGA	GGGCAATCCTGAGCCAA	CCATTGAGTCTCTGCACCTATC	F
ALRK-13	SO078P.06_SO078P_SOE112_E5_2_sample	CTATGCTA:GATGATCT	GGGCAATCCTGAGCCAA	CCATTGAGTCTCTGCACCTATC	F
ALRK-13	SO078P.07_SO078P_SOE113_E5_1_sample	TCGCGCTG:CTGCGTAC	GGGCAATCCTGAGCCAA	CCATTGAGTCTCTGCACCTATC	F
ALRK-13	SO078P.08_SO078P_SOE114_E5_NA_blank	TGACATCA:ACACACAC	GGGCAATCCTGAGCCAA	CCATTGAGTCTCTGCACCTATC	F
ALRK-13	SO078P.09_SO078P_PCRNTC_E5_NA_blank	TCGCGCTG:ACAGCACA	GGGCAATCCTGAGCCAA	CCATTGAGTCTCTGCACCTATC	F
ALRK-13	SO079P.01_SO079P_SOE097_E5_35_sample	TGACATCA:ACAGCACA	GGGCAATCCTGAGCCAA	CCATTGAGTCTCTGCACCTATC	F
ALRK-13	SO079P.02_SO079P_SOE098_E5_33_sample	ACATGTGT:TAGTCGCA	GGGCAATCCTGAGCCAA	CCATTGAGTCTCTGCACCTATC	F
ALRK-13	SO079P.03_SO079P_SOE099_E5_31_sample	ACGACGAG:GATCGCGA	GGGCAATCCTGAGCCAA	CCATTGAGTCTCTGCACCTATC	F
ALRK-13	SO079P.04_SO079P_SOE100_E5_29_sample	CATCAGTC:CGCTCTCG	GGGCAATCCTGAGCCAA	CCATTGAGTCTCTGCACCTATC	F
ALRK-13	SO079P.05_SO079P_SOE101_E5_27_sample	ATCAGTCA:GTCGTAGA	GGGCAATCCTGAGCCAA	CCATTGAGTCTCTGCACCTATC	F
ALRK-13	SO079P.06_SO079P_SOE102_E5_25_sample	TCTACTGA:GTCACGTC	GGGCAATCCTGAGCCAA	CCATTGAGTCTCTGCACCTATC	F
ALRK-13	SO079P.07_SO079P_SOE103_E5_17_sample	GATGATCT:AGACTATG	GGGCAATCCTGAGCCAA	CCATTGAGTCTCTGCACCTATC	F
ALRK-13	SO079P.08_SO079P_SOE104_E5_15_sample	CTGCGTAC:TGACATCA	GGGCAATCCTGAGCCAA	CCATTGAGTCTCTGCACCTATC	F
ALRK-13	SO079P.09_SO079P_SOE105_E5_13_sample	AGCGACTA:ACATGTGT	GGGCAATCCTGAGCCAA	CCATTGAGTCTCTGCACCTATC	F
ALRK-13	SO079P.10_SO079P_SOE106_E5_NA_blank	TCAGTGTC:ACGACGAG	GGGCAATCCTGAGCCAA	CCATTGAGTCTCTGCACCTATC	F
ALRK-13	SO079P.11_SO079P_PCRNTC_E5_NA_blank	ACTCTGCT:CATCAGTC	GGGCAATCCTGAGCCAA	CCATTGAGTCTCTGCACCTATC	F
ALRK-13	SO080P.01_SO080P_ESvK050_CAK17KLL_NA_sample	ACACACAC:TGACATCA	GGGCAATCCTGAGCCAA	CCATTGAGTCTCTGCACCTATC	F
ALRK-13	SO080P.02_SO080P_ESvK051_CAK17DNL_NA_sample	ACAGCACA:ACATGTGT	GGGCAATCCTGAGCCAA	CCATTGAGTCTCTGCACCTATC	F
ALRK-13	SO080P.03_SO080P_ESvK052_CAK17NOL_NA_sample	TAGTCGCA:ACGACGAG	GGGCAATCCTGAGCCAA	CCATTGAGTCTCTGCACCTATC	F
ALRK-13	SO080P.04_SO080P_ESvK053_CAK17LOL_NA_sample	GATCGCGA:CATCAGTC	GGGCAATCCTGAGCCAA	CCATTGAGTCTCTGCACCTATC	F
ALRK-13	SO080P.05_SO080P_ESvK054_CAK17EGL_NA_sample	CGCTCTCG:ATCAGTCA	GGGCAATCCTGAGCCAA	CCATTGAGTCTCTGCACCTATC	F
ALRK-13	SO080P.06_SO080P_ESvK055_CAK17GOL_NA_sample	GTCGTAGA:TCTACTGA	GGGCAATCCTGAGCCAA	CCATTGAGTCTCTGCACCTATC	F
ALRK-13	SO080P.07_SO080P_ESvK056_CAK17CBL_NA_sample	AGACTATG:GATGATCT	GGGCAATCCTGAGCCAA	CCATTGAGTCTCTGCACCTATC	F
ALRK-13	SO080P.08_SO080P_ESvK057_CAK17SML_NA_sample	TGACATCA:CTGCGTAC	GGGCAATCCTGAGCCAA	CCATTGAGTCTCTGCACCTATC	F
ALRK-13	SO080P.09_SO080P_ESvK058_GSL18VC11_NA_sample	ACATGTGT:AGCGACTA	GGGCAATCCTGAGCCAA	CCATTGAGTCTCTGCACCTATC	F
ALRK-13	SO080P.10_SO080P_ESvK059_NA_NA_blank	ACGACGAG:TCAGTGTC	GGGCAATCCTGAGCCAA	CCATTGAGTCTCTGCACCTATC	F
ALRK-13	SO080P.11_SO080P_PCRNTC_NA_NA_blank	CATCAGTC:ACTCTGCT	GGGCAATCCTGAGCCAA	CCATTGAGTCTCTGCACCTATC	F
ALRK-13	SO081P.01_SO081P_ESvK050_CAK17KLL_NA_sample	ACACACAC:ACATGTGT	GGGCAATCCTGAGCCAA	CCATTGAGTCTCTGCACCTATC	F
ALRK-13	SO081P.02_SO081P_ESvK051_CAK17DNL_NA_sample	ACAGCACA:ACGACGAG	GGGCAATCCTGAGCCAA	CCATTGAGTCTCTGCACCTATC	F
ALRK-13	SO081P.03_SO081P_ESvK052_CAK17NOL_NA_sample	TAGTCGCA:CATCAGTC	GGGCAATCCTGAGCCAA	CCATTGAGTCTCTGCACCTATC	F
ALRK-13	SO081P.04_SO081P_ESvK053_CAK17LOL_NA_sample	GATCGCGA:ATCAGTCA	GGGCAATCCTGAGCCAA	CCATTGAGTCTCTGCACCTATC	F
ALRK-13	SO081P.05_SO081P_ESvK054_CAK17EGL_NA_sample	CGCTCTCG:TCTACTGA	GGGCAATCCTGAGCCAA	CCATTGAGTCTCTGCACCTATC	F
ALRK-13	SO081P.06_SO081P_ESvK055_CAK17GOL_NA_sample	GTCGTAGA:GATGATCT	GGGCAATCCTGAGCCAA	CCATTGAGTCTCTGCACCTATC	F
ALRK-13	SO081P.07_SO081P_ESvK056_CAK17CBL_NA_sample	AGACTATG:CTGCGTAC	GGGCAATCCTGAGCCAA	CCATTGAGTCTCTGCACCTATC	F
ALRK-13	SO081P.08_SO081P_ESvK057_CAK17SML_NA_sample	TGACATCA:AGCGACTA	GGGCAATCCTGAGCCAA	CCATTGAGTCTCTGCACCTATC	F
ALRK-13	SO081P.09_SO081P_ESvK058_GSL18VC11_NA_sample	ACATGTGT:TCAGTGTC	GGGCAATCCTGAGCCAA	CCATTGAGTCTCTGCACCTATC	F
ALRK-13	SO081P.10_SO081P_ESvK059_NA_NA_blank	ACGACGAG:ACTCTGCT	GGGCAATCCTGAGCCAA	CCATTGAGTCTCTGCACCTATC	F
ALRK-13	SO081P.11_SO081P_PCRNTC_NA_NA_blank	CATCAGTC:ATATAGCG	GGGCAATCCTGAGCCAA	CCATTGAGTCTCTGCACCTATC	F
ALRK-13	SO094P.01_SO094P_SOE097_E5_35_sample	GATGATCT:ATCAGTCA	GGGCAATCCTGAGCCAA	CCATTGAGTCTCTGCACCTATC	F
ALRK-13	SO094P.02_SO094P_SOE098_E5_33_sample	CTGCGTAC:TCTACTGA	GGGCAATCCTGAGCCAA	CCATTGAGTCTCTGCACCTATC	F
ALRK-13	SO094P.03_SO094P_SOE099_E5_31_sample	AGCGACTA:GATGATCT	GGGCAATCCTGAGCCAA	CCATTGAGTCTCTGCACCTATC	F
ALRK-13	SO094P.04_SO094P_SOE100_E5_29_sample	TCAGTGTC:CTGCGTAC	GGGCAATCCTGAGCCAA	CCATTGAGTCTCTGCACCTATC	F
ALRK-13	SO094P.05_SO094P_SOE101_E5_27_sample	ACTCTGCT:AGCGACTA	GGGCAATCCTGAGCCAA	CCATTGAGTCTCTGCACCTATC	F
ALRK-13	SO094P.06_SO094P_SOE102_E5_25_sample	ATATAGCG:TCAGTGTC	GGGCAATCCTGAGCCAA	CCATTGAGTCTCTGCACCTATC	F
ALRK-13	SO094P.07_SO094P_SOE103_E5_17_sample	CTATGCTA:ACTCTGCT	GGGCAATCCTGAGCCAA	CCATTGAGTCTCTGCACCTATC	F
ALRK-13	SO094P.08_SO094P_SOE104_E5_15_sample	TCGCGCTG:ATATAGCG	GGGCAATCCTGAGCCAA	CCATTGAGTCTCTGCACCTATC	F
ALRK-13	SO094P.09_SO094P_SOE105_E5_13_sample	GATCGCGA:ACACACAC	GGGCAATCCTGAGCCAA	CCATTGAGTCTCTGCACCTATC	F
ALRK-13	SO094P.10_SO094P_SOE106_E5_NA_blank	CGCTCTCG:ACAGCACA	GGGCAATCCTGAGCCAA	CCATTGAGTCTCTGCACCTATC	F
ALRK-13	SO094P.11_SO094P_PCRNTC_E5_NA_blank	GTCGTAGA:TAGTCGCA	GGGCAATCCTGAGCCAA	CCATTGAGTCTCTGCACCTATC	F
ALRK-13	SO095P.01_SO095P_SOE093_E5_49_sample	GTCGTAGA:ACACACAC	GGGCAATCCTGAGCCAA	CCATTGAGTCTCTGCACCTATC	F
ALRK-13	SO095P.02_SO095P_SOE107_E5_11_sample	ATATAGCG:CTGCGTAC	GGGCAATCCTGAGCCAA	CCATTGAGTCTCTGCACCTATC	F
ALRK-13	SO095P.03_SO095P_SOE108_E5_9_sample	CTATGCTA:AGCGACTA	GGGCAATCCTGAGCCAA	CCATTGAGTCTCTGCACCTATC	F
ALRK-13	SO095P.04_SO095P_SOE109_E5_7_sample	TCGCGCTG:TCAGTGTC	GGGCAATCCTGAGCCAA	CCATTGAGTCTCTGCACCTATC	F
ALRK-13	SO095P.05_SO095P_SOE110_E5_4_sample	TGACATCA:GATCGCGA	GGGCAATCCTGAGCCAA	CCATTGAGTCTCTGCACCTATC	F
ALRK-13	SO095P.06_SO095P_SOE111_E5_3_sample	ACATGTGT:CGCTCTCG	GGGCAATCCTGAGCCAA	CCATTGAGTCTCTGCACCTATC	F
ALRK-13	SO095P.07_SO095P_SOE112_E5_2_sample	ACGACGAG:GTCGTAGA	GGGCAATCCTGAGCCAA	CCATTGAGTCTCTGCACCTATC	F
ALRK-13	SO095P.08_SO095P_SOE113_E5_1_sample	ATCAGTCA:GTCACGTC	GGGCAATCCTGAGCCAA	CCATTGAGTCTCTGCACCTATC	F
ALRK-13	SO095P.09_SO095P_SOE114_E5_NA_blank	TCTACTGA:AGACTATG	GGGCAATCCTGAGCCAA	CCATTGAGTCTCTGCACCTATC	F
ALRK-13	SO095P.10_SO095P_PCRNTC_E5_NA_blank	GATGATCT:TGACATCA	GGGCAATCCTGAGCCAA	CCATTGAGTCTCTGCACCTATC	F
