# Supplementary material for: Potential plant extinctions with the loss of the Pleistocene mammoth steppe
Source: Nat Commun. 2025 Jan 14;16:645. doi: 10.1038/s41467-024-55542-x (PMC11733255; doi:10.1038/s41467-024-55542-x)
Supplement: Supplementary file 8 — Supplementary Data 5 [file 41467_2024_55542_MOESM8_ESM.zip › 4_Obi3_sibala_2023_data/ALRK-5_tagfile.txt]

ALRK-5	SO042P.01_SO042P_ESB071_16-KP-01-L02-Long3_1_sample	ACACACAC:CGCTCTCG	GGGCAATCCTGAGCCAA	CCATTGAGTCTCTGCACCTATC	F
ALRK-5	SO043P.01_SO043P_ESB071_16-KP-01-L02-Long3_1_sample	ACACACAC:GTCGTAGA	GGGCAATCCTGAGCCAA	CCATTGAGTCTCTGCACCTATC	F
ALRK-5	SO044P.01_SO044P_ESB071_16-KP-01-L02-Long3_1_sample	ACACACAC:GTCACGTC	GGGCAATCCTGAGCCAA	CCATTGAGTCTCTGCACCTATC	F
ALRK-5	SO042P.02_SO042P_ESB072_16-KP-01-L02-Long3_3_sample	ACAGCACA:GTCGTAGA	GGGCAATCCTGAGCCAA	CCATTGAGTCTCTGCACCTATC	F
ALRK-5	SO043P.02_SO043P_ESB072_16-KP-01-L02-Long3_3_sample	ACAGCACA:GTCACGTC	GGGCAATCCTGAGCCAA	CCATTGAGTCTCTGCACCTATC	F
ALRK-5	SO044P.02_SO044P_ESB072_16-KP-01-L02-Long3_3_sample	ACAGCACA:AGACTATG	GGGCAATCCTGAGCCAA	CCATTGAGTCTCTGCACCTATC	F
ALRK-5	SO042P.03_SO042P_ESB073_16-KP-01-L02-Long3_7_sample	TAGTCGCA:GTCACGTC	GGGCAATCCTGAGCCAA	CCATTGAGTCTCTGCACCTATC	F
ALRK-5	SO043P.03_SO043P_ESB073_16-KP-01-L02-Long3_7_sample	TAGTCGCA:AGACTATG	GGGCAATCCTGAGCCAA	CCATTGAGTCTCTGCACCTATC	F
ALRK-5	SO044P.03_SO044P_ESB073_16-KP-01-L02-Long3_7_sample	TAGTCGCA:TGACATCA	GGGCAATCCTGAGCCAA	CCATTGAGTCTCTGCACCTATC	F
ALRK-5	SO042P.04_SO042P_ESB074_16-KP-01-L02-Long3_9_sample	GATCGCGA:AGACTATG	GGGCAATCCTGAGCCAA	CCATTGAGTCTCTGCACCTATC	F
ALRK-5	SO043P.04_SO043P_ESB074_16-KP-01-L02-Long3_9_sample	GATCGCGA:TGACATCA	GGGCAATCCTGAGCCAA	CCATTGAGTCTCTGCACCTATC	F
ALRK-5	SO044P.04_SO044P_ESB074_16-KP-01-L02-Long3_9_sample	GATCGCGA:ACATGTGT	GGGCAATCCTGAGCCAA	CCATTGAGTCTCTGCACCTATC	F
ALRK-5	SO042P.05_SO042P_ESB075_16-KP-01-L02-Long3_11_sample	CGCTCTCG:TGACATCA	GGGCAATCCTGAGCCAA	CCATTGAGTCTCTGCACCTATC	F
ALRK-5	SO043P.05_SO043P_ESB075_16-KP-01-L02-Long3_11_sample	CGCTCTCG:ACATGTGT	GGGCAATCCTGAGCCAA	CCATTGAGTCTCTGCACCTATC	F
ALRK-5	SO044P.05_SO044P_ESB075_16-KP-01-L02-Long3_11_sample	CGCTCTCG:GTACGACT	GGGCAATCCTGAGCCAA	CCATTGAGTCTCTGCACCTATC	F
ALRK-5	SO042P.06_SO042P_ESB076_16-KP-01-L02-Long3_13_sample	GTCGTAGA:ACATGTGT	GGGCAATCCTGAGCCAA	CCATTGAGTCTCTGCACCTATC	F
ALRK-5	SO043P.06_SO043P_ESB076_16-KP-01-L02-Long3_13_sample	GTCGTAGA:GTACGACT	GGGCAATCCTGAGCCAA	CCATTGAGTCTCTGCACCTATC	F
ALRK-5	SO044P.06_SO044P_ESB076_16-KP-01-L02-Long3_13_sample	GTCGTAGA:ACGACGAG	GGGCAATCCTGAGCCAA	CCATTGAGTCTCTGCACCTATC	F
ALRK-5	SO042P.07_SO042P_ESB077_16-KP-01-L02-Long3_15_sample	GTCACGTC:GTACGACT	GGGCAATCCTGAGCCAA	CCATTGAGTCTCTGCACCTATC	F
ALRK-5	SO043P.07_SO043P_ESB077_16-KP-01-L02-Long3_15_sample	GTCACGTC:ACGACGAG	GGGCAATCCTGAGCCAA	CCATTGAGTCTCTGCACCTATC	F
ALRK-5	SO044P.07_SO044P_ESB077_16-KP-01-L02-Long3_15_sample	GTCACGTC:CATCAGTC	GGGCAATCCTGAGCCAA	CCATTGAGTCTCTGCACCTATC	F
ALRK-5	SO042P.08_SO042P_ESB078_16-KP-01-L02-Long3_17_sample	AGACTATG:ACGACGAG	GGGCAATCCTGAGCCAA	CCATTGAGTCTCTGCACCTATC	F
ALRK-5	SO043P.08_SO043P_ESB078_16-KP-01-L02-Long3_17_sample	AGACTATG:CATCAGTC	GGGCAATCCTGAGCCAA	CCATTGAGTCTCTGCACCTATC	F
ALRK-5	SO044P.08_SO044P_ESB078_16-KP-01-L02-Long3_17_sample	AGACTATG:ATCAGTCA	GGGCAATCCTGAGCCAA	CCATTGAGTCTCTGCACCTATC	F
ALRK-5	SO042P.09_SO042P_ESB079_16-KP-01-L02-Long3_21_sample	TGACATCA:CATCAGTC	GGGCAATCCTGAGCCAA	CCATTGAGTCTCTGCACCTATC	F
ALRK-5	SO043P.09_SO043P_ESB079_16-KP-01-L02-Long3_21_sample	TGACATCA:ATCAGTCA	GGGCAATCCTGAGCCAA	CCATTGAGTCTCTGCACCTATC	F
ALRK-5	SO044P.09_SO044P_ESB079_16-KP-01-L02-Long3_21_sample	TGACATCA:TCTACTGA	GGGCAATCCTGAGCCAA	CCATTGAGTCTCTGCACCTATC	F
ALRK-5	SO045P.09_SO045P_ESB089_16-KP-01-L02-Long3_24_sample	ACATGTGT:CTGCGTAC	GGGCAATCCTGAGCCAA	CCATTGAGTCTCTGCACCTATC	F
ALRK-5	SO046P.09_SO046P_ESB089_16-KP-01-L02-Long3_24_sample	ACATGTGT:AGCGACTA	GGGCAATCCTGAGCCAA	CCATTGAGTCTCTGCACCTATC	F
ALRK-5	SO047P.09_SO047P_ESB089_16-KP-01-L02-Long3_24_sample	ACATGTGT:TCAGTGTC	GGGCAATCCTGAGCCAA	CCATTGAGTCTCTGCACCTATC	F
ALRK-5	SO045P.08_SO045P_ESB088_16-KP-01-L02-Long3_26_sample	TGACATCA:GATGATCT	GGGCAATCCTGAGCCAA	CCATTGAGTCTCTGCACCTATC	F
ALRK-5	SO046P.08_SO046P_ESB088_16-KP-01-L02-Long3_26_sample	TGACATCA:CTGCGTAC	GGGCAATCCTGAGCCAA	CCATTGAGTCTCTGCACCTATC	F
ALRK-5	SO047P.08_SO047P_ESB088_16-KP-01-L02-Long3_26_sample	TGACATCA:AGCGACTA	GGGCAATCCTGAGCCAA	CCATTGAGTCTCTGCACCTATC	F
ALRK-5	SO045P.07_SO045P_ESB087_16-KP-01-L02-Long3_30_sample	AGACTATG:TCTACTGA	GGGCAATCCTGAGCCAA	CCATTGAGTCTCTGCACCTATC	F
ALRK-5	SO046P.07_SO046P_ESB087_16-KP-01-L02-Long3_30_sample	AGACTATG:GATGATCT	GGGCAATCCTGAGCCAA	CCATTGAGTCTCTGCACCTATC	F
ALRK-5	SO047P.07_SO047P_ESB087_16-KP-01-L02-Long3_30_sample	AGACTATG:CTGCGTAC	GGGCAATCCTGAGCCAA	CCATTGAGTCTCTGCACCTATC	F
ALRK-5	SO045P.06_SO045P_ESB086_16-KP-01-L02-Long3_34_sample	GTCACGTC:ATCAGTCA	GGGCAATCCTGAGCCAA	CCATTGAGTCTCTGCACCTATC	F
ALRK-5	SO046P.06_SO046P_ESB086_16-KP-01-L02-Long3_34_sample	GTCACGTC:TCTACTGA	GGGCAATCCTGAGCCAA	CCATTGAGTCTCTGCACCTATC	F
ALRK-5	SO047P.06_SO047P_ESB086_16-KP-01-L02-Long3_34_sample	GTCACGTC:GATGATCT	GGGCAATCCTGAGCCAA	CCATTGAGTCTCTGCACCTATC	F
ALRK-5	SO045P.05_SO045P_ESB085_16-KP-01-L02-Long3_40_sample	GTCGTAGA:CATCAGTC	GGGCAATCCTGAGCCAA	CCATTGAGTCTCTGCACCTATC	F
ALRK-5	SO046P.05_SO046P_ESB085_16-KP-01-L02-Long3_40_sample	GTCGTAGA:ATCAGTCA	GGGCAATCCTGAGCCAA	CCATTGAGTCTCTGCACCTATC	F
ALRK-5	SO047P.05_SO047P_ESB085_16-KP-01-L02-Long3_40_sample	GTCGTAGA:TCTACTGA	GGGCAATCCTGAGCCAA	CCATTGAGTCTCTGCACCTATC	F
ALRK-5	SO045P.04_SO045P_ESB084_16-KP-01-L02-Long3_44_sample	CGCTCTCG:ACGACGAG	GGGCAATCCTGAGCCAA	CCATTGAGTCTCTGCACCTATC	F
ALRK-5	SO046P.04_SO046P_ESB084_16-KP-01-L02-Long3_44_sample	CGCTCTCG:CATCAGTC	GGGCAATCCTGAGCCAA	CCATTGAGTCTCTGCACCTATC	F
ALRK-5	SO047P.04_SO047P_ESB084_16-KP-01-L02-Long3_44_sample	CGCTCTCG:ATCAGTCA	GGGCAATCCTGAGCCAA	CCATTGAGTCTCTGCACCTATC	F
ALRK-5	SO045P.03_SO045P_ESB083_16-KP-01-L02-Long3_50_sample	GATCGCGA:GTACGACT	GGGCAATCCTGAGCCAA	CCATTGAGTCTCTGCACCTATC	F
ALRK-5	SO046P.03_SO046P_ESB083_16-KP-01-L02-Long3_50_sample	GATCGCGA:ACGACGAG	GGGCAATCCTGAGCCAA	CCATTGAGTCTCTGCACCTATC	F
ALRK-5	SO047P.03_SO047P_ESB083_16-KP-01-L02-Long3_50_sample	GATCGCGA:CATCAGTC	GGGCAATCCTGAGCCAA	CCATTGAGTCTCTGCACCTATC	F
ALRK-5	SO045P.02_SO045P_ESB082_16-KP-01-L02-Long3_54_sample	TAGTCGCA:ACATGTGT	GGGCAATCCTGAGCCAA	CCATTGAGTCTCTGCACCTATC	F
ALRK-5	SO046P.02_SO046P_ESB082_16-KP-01-L02-Long3_54_sample	TAGTCGCA:GTACGACT	GGGCAATCCTGAGCCAA	CCATTGAGTCTCTGCACCTATC	F
ALRK-5	SO047P.02_SO047P_ESB082_16-KP-01-L02-Long3_54_sample	TAGTCGCA:ACGACGAG	GGGCAATCCTGAGCCAA	CCATTGAGTCTCTGCACCTATC	F
ALRK-5	SO045P.01_SO045P_ESB081_16-KP-01-L02-Long3_60_sample	ACAGCACA:TGACATCA	GGGCAATCCTGAGCCAA	CCATTGAGTCTCTGCACCTATC	F
ALRK-5	SO046P.01_SO046P_ESB081_16-KP-01-L02-Long3_60_sample	ACAGCACA:ACATGTGT	GGGCAATCCTGAGCCAA	CCATTGAGTCTCTGCACCTATC	F
ALRK-5	SO047P.01_SO047P_ESB081_16-KP-01-L02-Long3_60_sample	ACAGCACA:GTACGACT	GGGCAATCCTGAGCCAA	CCATTGAGTCTCTGCACCTATC	F
ALRK-5	SO048P.09_SO048P_SOE009_16-KP-01-L02-Long3_64_sample	ACTCTGCT:TGACATCA	GGGCAATCCTGAGCCAA	CCATTGAGTCTCTGCACCTATC	F
ALRK-5	SO049P.09_SO049P_SOE009_16-KP-01-L02-Long3_64_sample	ACTCTGCT:ACATGTGT	GGGCAATCCTGAGCCAA	CCATTGAGTCTCTGCACCTATC	F
ALRK-5	SO050P.09_SO050P_SOE009_16-KP-01-L02-Long3_64_sample	ACTCTGCT:GTACGACT	GGGCAATCCTGAGCCAA	CCATTGAGTCTCTGCACCTATC	F
ALRK-5	SO048P.08_SO048P_SOE008_16-KP-01-L02-Long3_70_sample	TCAGTGTC:AGACTATG	GGGCAATCCTGAGCCAA	CCATTGAGTCTCTGCACCTATC	F
ALRK-5	SO049P.08_SO049P_SOE008_16-KP-01-L02-Long3_70_sample	TCAGTGTC:TGACATCA	GGGCAATCCTGAGCCAA	CCATTGAGTCTCTGCACCTATC	F
ALRK-5	SO050P.08_SO050P_SOE008_16-KP-01-L02-Long3_70_sample	TCAGTGTC:ACATGTGT	GGGCAATCCTGAGCCAA	CCATTGAGTCTCTGCACCTATC	F
ALRK-5	SO048P.07_SO048P_SOE007_16-KP-01-L02-Long3_74_sample	AGCGACTA:GTCACGTC	GGGCAATCCTGAGCCAA	CCATTGAGTCTCTGCACCTATC	F
ALRK-5	SO049P.07_SO049P_SOE007_16-KP-01-L02-Long3_74_sample	AGCGACTA:AGACTATG	GGGCAATCCTGAGCCAA	CCATTGAGTCTCTGCACCTATC	F
ALRK-5	SO050P.07_SO050P_SOE007_16-KP-01-L02-Long3_74_sample	AGCGACTA:TGACATCA	GGGCAATCCTGAGCCAA	CCATTGAGTCTCTGCACCTATC	F
ALRK-5	SO048P.06_SO048P_SOE006_16-KP-01-L02-Long3_80_sample	CTGCGTAC:GTCGTAGA	GGGCAATCCTGAGCCAA	CCATTGAGTCTCTGCACCTATC	F
ALRK-5	SO049P.06_SO049P_SOE006_16-KP-01-L02-Long3_80_sample	CTGCGTAC:GTCACGTC	GGGCAATCCTGAGCCAA	CCATTGAGTCTCTGCACCTATC	F
ALRK-5	SO050P.06_SO050P_SOE006_16-KP-01-L02-Long3_80_sample	CTGCGTAC:AGACTATG	GGGCAATCCTGAGCCAA	CCATTGAGTCTCTGCACCTATC	F
ALRK-5	SO048P.05_SO048P_SOE005_16-KP-01-L02-Long3_84_sample	GATGATCT:CGCTCTCG	GGGCAATCCTGAGCCAA	CCATTGAGTCTCTGCACCTATC	F
ALRK-5	SO049P.05_SO049P_SOE005_16-KP-01-L02-Long3_84_sample	GATGATCT:GTCGTAGA	GGGCAATCCTGAGCCAA	CCATTGAGTCTCTGCACCTATC	F
ALRK-5	SO050P.05_SO050P_SOE005_16-KP-01-L02-Long3_84_sample	GATGATCT:GTCACGTC	GGGCAATCCTGAGCCAA	CCATTGAGTCTCTGCACCTATC	F
ALRK-5	SO048P.04_SO048P_SOE004_16-KP-01-L02-Long3_88_sample	TCTACTGA:GATCGCGA	GGGCAATCCTGAGCCAA	CCATTGAGTCTCTGCACCTATC	F
ALRK-5	SO049P.04_SO049P_SOE004_16-KP-01-L02-Long3_88_sample	TCTACTGA:CGCTCTCG	GGGCAATCCTGAGCCAA	CCATTGAGTCTCTGCACCTATC	F
ALRK-5	SO050P.04_SO050P_SOE004_16-KP-01-L02-Long3_88_sample	TCTACTGA:GTCGTAGA	GGGCAATCCTGAGCCAA	CCATTGAGTCTCTGCACCTATC	F
ALRK-5	SO048P.03_SO048P_SOE003_16-KP-01-L02-Long3_97_sample	ATCAGTCA:TAGTCGCA	GGGCAATCCTGAGCCAA	CCATTGAGTCTCTGCACCTATC	F
ALRK-5	SO049P.03_SO049P_SOE003_16-KP-01-L02-Long3_97_sample	ATCAGTCA:GATCGCGA	GGGCAATCCTGAGCCAA	CCATTGAGTCTCTGCACCTATC	F
ALRK-5	SO050P.03_SO050P_SOE003_16-KP-01-L02-Long3_97_sample	ATCAGTCA:CGCTCTCG	GGGCAATCCTGAGCCAA	CCATTGAGTCTCTGCACCTATC	F
ALRK-5	SO048P.02_SO048P_SOE002_16-KP-01-L02-Long3_100_sample	CATCAGTC:ACAGCACA	GGGCAATCCTGAGCCAA	CCATTGAGTCTCTGCACCTATC	F
ALRK-5	SO049P.02_SO049P_SOE002_16-KP-01-L02-Long3_100_sample	CATCAGTC:TAGTCGCA	GGGCAATCCTGAGCCAA	CCATTGAGTCTCTGCACCTATC	F
ALRK-5	SO050P.02_SO050P_SOE002_16-KP-01-L02-Long3_100_sample	CATCAGTC:GATCGCGA	GGGCAATCCTGAGCCAA	CCATTGAGTCTCTGCACCTATC	F
ALRK-5	SO048P.01_SO048P_SOE001_16-KP-01-L02-Long3_104_sample	ACGACGAG:ACACACAC	GGGCAATCCTGAGCCAA	CCATTGAGTCTCTGCACCTATC	F
ALRK-5	SO049P.01_SO049P_SOE001_16-KP-01-L02-Long3_104_sample	ACGACGAG:ACAGCACA	GGGCAATCCTGAGCCAA	CCATTGAGTCTCTGCACCTATC	F
ALRK-5	SO050P.01_SO050P_SOE001_16-KP-01-L02-Long3_104_sample	ACGACGAG:TAGTCGCA	GGGCAATCCTGAGCCAA	CCATTGAGTCTCTGCACCTATC	F
ALRK-5	SO051P.09_SO051P_SOE019_16-KP-01-L02-Long3_110_sample	ACTCTGCT:ACGACGAG	GGGCAATCCTGAGCCAA	CCATTGAGTCTCTGCACCTATC	F
ALRK-5	SO053P.09_SO053P_SOE019_16-KP-01-L02-Long3_110_sample	ACTCTGCT:ATCAGTCA	GGGCAATCCTGAGCCAA	CCATTGAGTCTCTGCACCTATC	F
ALRK-5	SO060P.09_SO060P_SOE019_16-KP-01-L02-Long3_110_sample	ACTCTGCT:CATCAGTC	GGGCAATCCTGAGCCAA	CCATTGAGTCTCTGCACCTATC	F
ALRK-5	SO051P.08_SO051P_SOE018_16-KP-01-L02-Long3_114_sample	TCAGTGTC:GTACGACT	GGGCAATCCTGAGCCAA	CCATTGAGTCTCTGCACCTATC	F
ALRK-5	SO053P.08_SO053P_SOE018_16-KP-01-L02-Long3_114_sample	TCAGTGTC:CATCAGTC	GGGCAATCCTGAGCCAA	CCATTGAGTCTCTGCACCTATC	F
ALRK-5	SO060P.08_SO060P_SOE018_16-KP-01-L02-Long3_114_sample	TCAGTGTC:ACGACGAG	GGGCAATCCTGAGCCAA	CCATTGAGTCTCTGCACCTATC	F
ALRK-5	SO051P.07_SO051P_SOE017_16-KP-01-L02-Long3_118_sample	AGCGACTA:ACATGTGT	GGGCAATCCTGAGCCAA	CCATTGAGTCTCTGCACCTATC	F
ALRK-5	SO053P.07_SO053P_SOE017_16-KP-01-L02-Long3_118_sample	AGCGACTA:ACGACGAG	GGGCAATCCTGAGCCAA	CCATTGAGTCTCTGCACCTATC	F
ALRK-5	SO060P.07_SO060P_SOE017_16-KP-01-L02-Long3_118_sample	AGCGACTA:GTACGACT	GGGCAATCCTGAGCCAA	CCATTGAGTCTCTGCACCTATC	F
ALRK-5	SO051P.06_SO051P_SOE016_16-KP-01-L02-Long3_122_sample	CTGCGTAC:TGACATCA	GGGCAATCCTGAGCCAA	CCATTGAGTCTCTGCACCTATC	F
ALRK-5	SO053P.06_SO053P_SOE016_16-KP-01-L02-Long3_122_sample	CTGCGTAC:GTACGACT	GGGCAATCCTGAGCCAA	CCATTGAGTCTCTGCACCTATC	F
ALRK-5	SO060P.06_SO060P_SOE016_16-KP-01-L02-Long3_122_sample	CTGCGTAC:ACATGTGT	GGGCAATCCTGAGCCAA	CCATTGAGTCTCTGCACCTATC	F
ALRK-5	SO051P.05_SO051P_SOE015_16-KP-01-L02-Long3_126_sample	GATGATCT:AGACTATG	GGGCAATCCTGAGCCAA	CCATTGAGTCTCTGCACCTATC	F
ALRK-5	SO053P.05_SO053P_SOE015_16-KP-01-L02-Long3_126_sample	GATGATCT:ACATGTGT	GGGCAATCCTGAGCCAA	CCATTGAGTCTCTGCACCTATC	F
ALRK-5	SO060P.05_SO060P_SOE015_16-KP-01-L02-Long3_126_sample	GATGATCT:TGACATCA	GGGCAATCCTGAGCCAA	CCATTGAGTCTCTGCACCTATC	F
ALRK-5	SO051P.04_SO051P_SOE014_16-KP-01-L02-Long3_130_sample	TCTACTGA:GTCACGTC	GGGCAATCCTGAGCCAA	CCATTGAGTCTCTGCACCTATC	F
ALRK-5	SO053P.04_SO053P_SOE014_16-KP-01-L02-Long3_130_sample	TCTACTGA:TGACATCA	GGGCAATCCTGAGCCAA	CCATTGAGTCTCTGCACCTATC	F
ALRK-5	SO060P.04_SO060P_SOE014_16-KP-01-L02-Long3_130_sample	TCTACTGA:AGACTATG	GGGCAATCCTGAGCCAA	CCATTGAGTCTCTGCACCTATC	F
ALRK-5	SO051P.03_SO051P_SOE013_16-KP-01-L02-Long3_132_sample	ATCAGTCA:GTCGTAGA	GGGCAATCCTGAGCCAA	CCATTGAGTCTCTGCACCTATC	F
ALRK-5	SO053P.03_SO053P_SOE013_16-KP-01-L02-Long3_132_sample	ATCAGTCA:AGACTATG	GGGCAATCCTGAGCCAA	CCATTGAGTCTCTGCACCTATC	F
ALRK-5	SO060P.03_SO060P_SOE013_16-KP-01-L02-Long3_132_sample	ATCAGTCA:GTCACGTC	GGGCAATCCTGAGCCAA	CCATTGAGTCTCTGCACCTATC	F
ALRK-5	SO051P.02_SO051P_SOE012_16-KP-01-L02-Long3_134_sample	CATCAGTC:CGCTCTCG	GGGCAATCCTGAGCCAA	CCATTGAGTCTCTGCACCTATC	F
ALRK-5	SO053P.02_SO053P_SOE012_16-KP-01-L02-Long3_134_sample	CATCAGTC:GTCACGTC	GGGCAATCCTGAGCCAA	CCATTGAGTCTCTGCACCTATC	F
ALRK-5	SO060P.02_SO060P_SOE012_16-KP-01-L02-Long3_134_sample	CATCAGTC:GTCGTAGA	GGGCAATCCTGAGCCAA	CCATTGAGTCTCTGCACCTATC	F
ALRK-5	SO051P.01_SO051P_SOE011_16-KP-01-L02-Long3_136_sample	ACGACGAG:GATCGCGA	GGGCAATCCTGAGCCAA	CCATTGAGTCTCTGCACCTATC	F
ALRK-5	SO053P.01_SO053P_SOE011_16-KP-01-L02-Long3_136_sample	ACGACGAG:GTCGTAGA	GGGCAATCCTGAGCCAA	CCATTGAGTCTCTGCACCTATC	F
ALRK-5	SO060P.01_SO060P_SOE011_16-KP-01-L02-Long3_136_sample	ACGACGAG:CGCTCTCG	GGGCAATCCTGAGCCAA	CCATTGAGTCTCTGCACCTATC	F
ALRK-5	SO054P.08_SO054P_SOE029_16-KP-01-L02-Long3_142_sample	TCAGTGTC:ATCAGTCA	GGGCAATCCTGAGCCAA	CCATTGAGTCTCTGCACCTATC	F
ALRK-5	SO055P.08_SO055P_SOE029_16-KP-01-L02-Long3_142_sample	TCAGTGTC:TCTACTGA	GGGCAATCCTGAGCCAA	CCATTGAGTCTCTGCACCTATC	F
ALRK-5	SO056P.08_SO056P_SOE029_16-KP-01-L02-Long3_142_sample	TCAGTGTC:GATGATCT	GGGCAATCCTGAGCCAA	CCATTGAGTCTCTGCACCTATC	F
ALRK-5	SO054P.07_SO054P_SOE028_16-KP-01-L02-Long3_146_sample	AGCGACTA:CATCAGTC	GGGCAATCCTGAGCCAA	CCATTGAGTCTCTGCACCTATC	F
ALRK-5	SO055P.07_SO055P_SOE028_16-KP-01-L02-Long3_146_sample	AGCGACTA:ATCAGTCA	GGGCAATCCTGAGCCAA	CCATTGAGTCTCTGCACCTATC	F
ALRK-5	SO056P.07_SO056P_SOE028_16-KP-01-L02-Long3_146_sample	AGCGACTA:TCTACTGA	GGGCAATCCTGAGCCAA	CCATTGAGTCTCTGCACCTATC	F
ALRK-5	SO054P.06_SO054P_SOE027_16-KP-01-L02-Long3_150_sample	CTGCGTAC:ACGACGAG	GGGCAATCCTGAGCCAA	CCATTGAGTCTCTGCACCTATC	F
ALRK-5	SO055P.06_SO055P_SOE027_16-KP-01-L02-Long3_150_sample	CTGCGTAC:CATCAGTC	GGGCAATCCTGAGCCAA	CCATTGAGTCTCTGCACCTATC	F
ALRK-5	SO056P.06_SO056P_SOE027_16-KP-01-L02-Long3_150_sample	CTGCGTAC:ATCAGTCA	GGGCAATCCTGAGCCAA	CCATTGAGTCTCTGCACCTATC	F
ALRK-5	SO054P.05_SO054P_SOE025_16-KP-01-L02-Long3_158_sample	GATGATCT:GTACGACT	GGGCAATCCTGAGCCAA	CCATTGAGTCTCTGCACCTATC	F
ALRK-5	SO055P.05_SO055P_SOE025_16-KP-01-L02-Long3_158_sample	GATGATCT:ACGACGAG	GGGCAATCCTGAGCCAA	CCATTGAGTCTCTGCACCTATC	F
ALRK-5	SO056P.05_SO056P_SOE025_16-KP-01-L02-Long3_158_sample	GATGATCT:CATCAGTC	GGGCAATCCTGAGCCAA	CCATTGAGTCTCTGCACCTATC	F
ALRK-5	SO054P.04_SO054P_SOE024_16-KP-01-L02-Long3_160_sample	TCTACTGA:ACATGTGT	GGGCAATCCTGAGCCAA	CCATTGAGTCTCTGCACCTATC	F
ALRK-5	SO055P.04_SO055P_SOE024_16-KP-01-L02-Long3_160_sample	TCTACTGA:GTACGACT	GGGCAATCCTGAGCCAA	CCATTGAGTCTCTGCACCTATC	F
ALRK-5	SO056P.04_SO056P_SOE024_16-KP-01-L02-Long3_160_sample	TCTACTGA:ACGACGAG	GGGCAATCCTGAGCCAA	CCATTGAGTCTCTGCACCTATC	F
ALRK-5	SO054P.03_SO054P_SOE023_16-KP-01-L02-Long3_166_sample	ATCAGTCA:TGACATCA	GGGCAATCCTGAGCCAA	CCATTGAGTCTCTGCACCTATC	F
ALRK-5	SO055P.03_SO055P_SOE023_16-KP-01-L02-Long3_166_sample	ATCAGTCA:ACATGTGT	GGGCAATCCTGAGCCAA	CCATTGAGTCTCTGCACCTATC	F
ALRK-5	SO056P.03_SO056P_SOE023_16-KP-01-L02-Long3_166_sample	ATCAGTCA:GTACGACT	GGGCAATCCTGAGCCAA	CCATTGAGTCTCTGCACCTATC	F
ALRK-5	SO054P.02_SO054P_SOE022_16-KP-01-L02-Long3_170_sample	CATCAGTC:AGACTATG	GGGCAATCCTGAGCCAA	CCATTGAGTCTCTGCACCTATC	F
ALRK-5	SO055P.02_SO055P_SOE022_16-KP-01-L02-Long3_170_sample	CATCAGTC:TGACATCA	GGGCAATCCTGAGCCAA	CCATTGAGTCTCTGCACCTATC	F
ALRK-5	SO056P.02_SO056P_SOE022_16-KP-01-L02-Long3_170_sample	CATCAGTC:ACATGTGT	GGGCAATCCTGAGCCAA	CCATTGAGTCTCTGCACCTATC	F
ALRK-5	SO054P.01_SO054P_SOE021_16-KP-01-L02-Long3_174_sample	ACGACGAG:GTCACGTC	GGGCAATCCTGAGCCAA	CCATTGAGTCTCTGCACCTATC	F
ALRK-5	SO055P.01_SO055P_SOE021_16-KP-01-L02-Long3_174_sample	ACGACGAG:AGACTATG	GGGCAATCCTGAGCCAA	CCATTGAGTCTCTGCACCTATC	F
ALRK-5	SO056P.01_SO056P_SOE021_16-KP-01-L02-Long3_174_sample	ACGACGAG:TGACATCA	GGGCAATCCTGAGCCAA	CCATTGAGTCTCTGCACCTATC	F
ALRK-5	SO057P.05_SO057P_SOE035_16-KP-01-L02-Long3_178_sample	TCAGTGTC:CTGCGTAC	GGGCAATCCTGAGCCAA	CCATTGAGTCTCTGCACCTATC	F
ALRK-5	SO058P.05_SO058P_SOE035_16-KP-01-L02-Long3_178_sample	TCAGTGTC:AGCGACTA	GGGCAATCCTGAGCCAA	CCATTGAGTCTCTGCACCTATC	F
ALRK-5	SO059P.05_SO058P_SOE035_16-KP-01-L02-Long3_178_sample	TCAGTGTC:ACTCTGCT	GGGCAATCCTGAGCCAA	CCATTGAGTCTCTGCACCTATC	F
ALRK-5	SO057P.04_SO057P_SOE034_16-KP-01-L02-Long3_184_sample	AGCGACTA:GATGATCT	GGGCAATCCTGAGCCAA	CCATTGAGTCTCTGCACCTATC	F
ALRK-5	SO058P.04_SO058P_SOE034_16-KP-01-L02-Long3_184_sample	AGCGACTA:CTGCGTAC	GGGCAATCCTGAGCCAA	CCATTGAGTCTCTGCACCTATC	F
ALRK-5	SO059P.04_SO058P_SOE034_16-KP-01-L02-Long3_184_sample	AGCGACTA:TCAGTGTC	GGGCAATCCTGAGCCAA	CCATTGAGTCTCTGCACCTATC	F
ALRK-5	SO057P.03_SO057P_SOE033_16-KP-01-L02-Long3_190_sample	CTGCGTAC:TCTACTGA	GGGCAATCCTGAGCCAA	CCATTGAGTCTCTGCACCTATC	F
ALRK-5	SO058P.03_SO058P_SOE033_16-KP-01-L02-Long3_190_sample	CTGCGTAC:GATGATCT	GGGCAATCCTGAGCCAA	CCATTGAGTCTCTGCACCTATC	F
ALRK-5	SO059P.03_SO058P_SOE033_16-KP-01-L02-Long3_190_sample	CTGCGTAC:AGCGACTA	GGGCAATCCTGAGCCAA	CCATTGAGTCTCTGCACCTATC	F
ALRK-5	SO057P.02_SO057P_SOE032_16-KP-01-L02-Long3_194_sample	GATGATCT:ATCAGTCA	GGGCAATCCTGAGCCAA	CCATTGAGTCTCTGCACCTATC	F
ALRK-5	SO058P.02_SO058P_SOE032_16-KP-01-L02-Long3_194_sample	GATGATCT:TCTACTGA	GGGCAATCCTGAGCCAA	CCATTGAGTCTCTGCACCTATC	F
ALRK-5	SO059P.02_SO058P_SOE032_16-KP-01-L02-Long3_194_sample	GATGATCT:CTGCGTAC	GGGCAATCCTGAGCCAA	CCATTGAGTCTCTGCACCTATC	F
ALRK-5	SO057P.01_SO057P_SOE031_16-KP-01-L02-Long3_198_sample	TCTACTGA:CATCAGTC	GGGCAATCCTGAGCCAA	CCATTGAGTCTCTGCACCTATC	F
ALRK-5	SO058P.01_SO058P_SOE031_16-KP-01-L02-Long3_198_sample	TCTACTGA:ATCAGTCA	GGGCAATCCTGAGCCAA	CCATTGAGTCTCTGCACCTATC	F
ALRK-5	SO059P.01_SO058P_SOE031_16-KP-01-L02-Long3_198_sample	TCTACTGA:GATGATCT	GGGCAATCCTGAGCCAA	CCATTGAGTCTCTGCACCTATC	F
ALRK-5	SO039P.09_SO039P_ESB069_16-KP-01-L02-Long3_203_sample	TGACATCA:ACATGTGT	GGGCAATCCTGAGCCAA	CCATTGAGTCTCTGCACCTATC	F
ALRK-5	SO040P.09_SO040P_ESB069_16-KP-01-L02-Long3_203_sample	TGACATCA:GTACGACT	GGGCAATCCTGAGCCAA	CCATTGAGTCTCTGCACCTATC	F
ALRK-5	SO041P.09_SO041P_ESB069_16-KP-01-L02-Long3_203_sample	TGACATCA:ACGACGAG	GGGCAATCCTGAGCCAA	CCATTGAGTCTCTGCACCTATC	F
ALRK-5	SO039P.08_SO039P_ESB068_16-KP-01-L02-Long3_207_sample	AGACTATG:TGACATCA	GGGCAATCCTGAGCCAA	CCATTGAGTCTCTGCACCTATC	F
ALRK-5	SO040P.08_SO040P_ESB068_16-KP-01-L02-Long3_207_sample	AGACTATG:ACATGTGT	GGGCAATCCTGAGCCAA	CCATTGAGTCTCTGCACCTATC	F
ALRK-5	SO041P.08_SO041P_ESB068_16-KP-01-L02-Long3_207_sample	GTCACGTC:ACATGTGT	GGGCAATCCTGAGCCAA	CCATTGAGTCTCTGCACCTATC	F
ALRK-5	SO039P.07_SO039P_ESB067_16-KP-01-L02-Long3_211_sample	GTCACGTC:AGACTATG	GGGCAATCCTGAGCCAA	CCATTGAGTCTCTGCACCTATC	F
ALRK-5	SO040P.07_SO040P_ESB067_16-KP-01-L02-Long3_211_sample	GTCACGTC:TGACATCA	GGGCAATCCTGAGCCAA	CCATTGAGTCTCTGCACCTATC	F
ALRK-5	SO041P.07_SO041P_ESB067_16-KP-01-L02-Long3_211_sample	AGACTATG:GTACGACT	GGGCAATCCTGAGCCAA	CCATTGAGTCTCTGCACCTATC	F
ALRK-5	SO039P.06_SO039P_ESB066_16-KP-01-L02-Long3_215_sample	GTCGTAGA:GTCACGTC	GGGCAATCCTGAGCCAA	CCATTGAGTCTCTGCACCTATC	F
ALRK-5	SO040P.06_SO040P_ESB066_16-KP-01-L02-Long3_215_sample	GTCGTAGA:AGACTATG	GGGCAATCCTGAGCCAA	CCATTGAGTCTCTGCACCTATC	F
ALRK-5	SO041P.06_SO041P_ESB066_16-KP-01-L02-Long3_215_sample	GTCGTAGA:TGACATCA	GGGCAATCCTGAGCCAA	CCATTGAGTCTCTGCACCTATC	F
ALRK-5	SO039P.05_SO039P_ESB065_16-KP-01-L02-Long3_219_sample	CGCTCTCG:GTCGTAGA	GGGCAATCCTGAGCCAA	CCATTGAGTCTCTGCACCTATC	F
ALRK-5	SO040P.05_SO040P_ESB065_16-KP-01-L02-Long3_219_sample	CGCTCTCG:GTCACGTC	GGGCAATCCTGAGCCAA	CCATTGAGTCTCTGCACCTATC	F
ALRK-5	SO041P.05_SO041P_ESB065_16-KP-01-L02-Long3_219_sample	CGCTCTCG:AGACTATG	GGGCAATCCTGAGCCAA	CCATTGAGTCTCTGCACCTATC	F
ALRK-5	SO039P.04_SO039P_ESB064_16-KP-01-L02-Long3_223_sample	GATCGCGA:CGCTCTCG	GGGCAATCCTGAGCCAA	CCATTGAGTCTCTGCACCTATC	F
ALRK-5	SO040P.04_SO040P_ESB064_16-KP-01-L02-Long3_223_sample	GATCGCGA:GTCGTAGA	GGGCAATCCTGAGCCAA	CCATTGAGTCTCTGCACCTATC	F
ALRK-5	SO041P.04_SO041P_ESB064_16-KP-01-L02-Long3_223_sample	GATCGCGA:GTCACGTC	GGGCAATCCTGAGCCAA	CCATTGAGTCTCTGCACCTATC	F
ALRK-5	SO039P.03_SO039P_ESB063_16-KP-01-L02-Long3_227_sample	TAGTCGCA:GATCGCGA	GGGCAATCCTGAGCCAA	CCATTGAGTCTCTGCACCTATC	F
ALRK-5	SO040P.03_SO040P_ESB063_16-KP-01-L02-Long3_227_sample	TAGTCGCA:CGCTCTCG	GGGCAATCCTGAGCCAA	CCATTGAGTCTCTGCACCTATC	F
ALRK-5	SO041P.03_SO041P_ESB063_16-KP-01-L02-Long3_227_sample	TAGTCGCA:GTCGTAGA	GGGCAATCCTGAGCCAA	CCATTGAGTCTCTGCACCTATC	F
ALRK-5	SO039P.02_SO039P_ESB062_16-KP-01-L02-Long3_231_sample	ACAGCACA:TAGTCGCA	GGGCAATCCTGAGCCAA	CCATTGAGTCTCTGCACCTATC	F
ALRK-5	SO040P.02_SO040P_ESB062_16-KP-01-L02-Long3_231_sample	ACAGCACA:GATCGCGA	GGGCAATCCTGAGCCAA	CCATTGAGTCTCTGCACCTATC	F
ALRK-5	SO041P.02_SO041P_ESB062_16-KP-01-L02-Long3_231_sample	ACAGCACA:CGCTCTCG	GGGCAATCCTGAGCCAA	CCATTGAGTCTCTGCACCTATC	F
ALRK-5	SO039P.01_SO039P_ESB061_16-KP-01-L02-Long3_235_sample	ACACACAC:ACAGCACA	GGGCAATCCTGAGCCAA	CCATTGAGTCTCTGCACCTATC	F
ALRK-5	SO040P.01_SO040P_ESB061_16-KP-01-L02-Long3_235_sample	ACACACAC:TAGTCGCA	GGGCAATCCTGAGCCAA	CCATTGAGTCTCTGCACCTATC	F
ALRK-5	SO041P.01_SO041P_ESB061_16-KP-01-L02-Long3_235_sample	ACACACAC:GATCGCGA	GGGCAATCCTGAGCCAA	CCATTGAGTCTCTGCACCTATC	F
ALRK-5	SO039P.10_SO039P_ESB070_16-KP-01-L02-Long3_NA_blank	ACATGTGT:GTACGACT	GGGCAATCCTGAGCCAA	CCATTGAGTCTCTGCACCTATC	F
ALRK-5	SO040P.10_SO040P_ESB070_16-KP-01-L02-Long3_NA_blank	ACATGTGT:ACGACGAG	GGGCAATCCTGAGCCAA	CCATTGAGTCTCTGCACCTATC	F
ALRK-5	SO041P.10_SO041P_ESB070_16-KP-01-L02-Long3_NA_blank	ACATGTGT:CATCAGTC	GGGCAATCCTGAGCCAA	CCATTGAGTCTCTGCACCTATC	F
ALRK-5	SO042P.10_SO042P_ESB080_16-KP-01-L02-Long3_NA_blank	ACATGTGT:ATCAGTCA	GGGCAATCCTGAGCCAA	CCATTGAGTCTCTGCACCTATC	F
ALRK-5	SO043P.10_SO043P_ESB080_16-KP-01-L02-Long3_NA_blank	ACATGTGT:TCTACTGA	GGGCAATCCTGAGCCAA	CCATTGAGTCTCTGCACCTATC	F
ALRK-5	SO044P.10_SO044P_ESB080_16-KP-01-L02-Long3_NA_blank	ACATGTGT:GATGATCT	GGGCAATCCTGAGCCAA	CCATTGAGTCTCTGCACCTATC	F
ALRK-5	SO045P.10_SO045P_ESB090_16-KP-01-L02-Long3_NA_blank	GTACGACT:AGCGACTA	GGGCAATCCTGAGCCAA	CCATTGAGTCTCTGCACCTATC	F
ALRK-5	SO046P.10_SO046P_ESB090_16-KP-01-L02-Long3_NA_blank	GTACGACT:TCAGTGTC	GGGCAATCCTGAGCCAA	CCATTGAGTCTCTGCACCTATC	F
ALRK-5	SO047P.10_SO047P_ESB090_16-KP-01-L02-Long3_NA_blank	GTACGACT:ACTCTGCT	GGGCAATCCTGAGCCAA	CCATTGAGTCTCTGCACCTATC	F
ALRK-5	SO039P.11_SO039P_PCRNTC_16-KP-01-L02-Long3_NA_blank	GTACGACT:ACGACGAG	GGGCAATCCTGAGCCAA	CCATTGAGTCTCTGCACCTATC	F
ALRK-5	SO040P.11_SO040P_PCRNTC_16-KP-01-L02-Long3_NA_blank	GTACGACT:CATCAGTC	GGGCAATCCTGAGCCAA	CCATTGAGTCTCTGCACCTATC	F
ALRK-5	SO041P.11_SO041P_PCRNTC_16-KP-01-L02-Long3_NA_blank	GTACGACT:ATCAGTCA	GGGCAATCCTGAGCCAA	CCATTGAGTCTCTGCACCTATC	F
ALRK-5	SO042P.11_SO042P_PCRNTC_16-KP-01-L02-Long3_NA_blank	GTACGACT:TCTACTGA	GGGCAATCCTGAGCCAA	CCATTGAGTCTCTGCACCTATC	F
ALRK-5	SO043P.11_SO043P_PCRNTC_16-KP-01-L02-Long3_NA_blank	GTACGACT:GATGATCT	GGGCAATCCTGAGCCAA	CCATTGAGTCTCTGCACCTATC	F
ALRK-5	SO044P.11_SO044P_PCRNTC_16-KP-01-L02-Long3_NA_blank	GTACGACT:CTGCGTAC	GGGCAATCCTGAGCCAA	CCATTGAGTCTCTGCACCTATC	F
ALRK-5	SO045P.11_SO045P_PCRNTC_16-KP-01-L02-Long3_NA_blank	ACGACGAG:TCAGTGTC	GGGCAATCCTGAGCCAA	CCATTGAGTCTCTGCACCTATC	F
ALRK-5	SO046P.11_SO046P_PCRNTC_16-KP-01-L02-Long3_NA_blank	ACGACGAG:ACTCTGCT	GGGCAATCCTGAGCCAA	CCATTGAGTCTCTGCACCTATC	F
ALRK-5	SO047P.11_SO047P_PCRNTC_16-KP-01-L02-Long3_NA_blank	ACGACGAG:ATATAGCG	GGGCAATCCTGAGCCAA	CCATTGAGTCTCTGCACCTATC	F
ALRK-5	SO048P.11_SO048P_PCRNTC_16-KP-01-L02-Long3_NA_blank	TCGCGCTG:GTACGACT	GGGCAATCCTGAGCCAA	CCATTGAGTCTCTGCACCTATC	F
ALRK-5	SO049P.11_SO049P_PCRNTC_16-KP-01-L02-Long3_NA_blank	TCGCGCTG:ACGACGAG	GGGCAATCCTGAGCCAA	CCATTGAGTCTCTGCACCTATC	F
ALRK-5	SO050P.11_SO050P_PCRNTC_16-KP-01-L02-Long3_NA_blank	TCGCGCTG:CATCAGTC	GGGCAATCCTGAGCCAA	CCATTGAGTCTCTGCACCTATC	F
ALRK-5	SO051P.11_SO051P_PCRNTC_16-KP-01-L02-Long3_NA_blank	TCGCGCTG:ATCAGTCA	GGGCAATCCTGAGCCAA	CCATTGAGTCTCTGCACCTATC	F
ALRK-5	SO053P.11_SO053P_PCRNTC_16-KP-01-L02-Long3_NA_blank	TCGCGCTG:GATGATCT	GGGCAATCCTGAGCCAA	CCATTGAGTCTCTGCACCTATC	F
ALRK-5	SO054P.10_SO054P_PCRNTC_16-KP-01-L02-Long3_NA_blank	ATATAGCG:GATGATCT	GGGCAATCCTGAGCCAA	CCATTGAGTCTCTGCACCTATC	F
ALRK-5	SO055P.10_SO055P_PCRNTC_16-KP-01-L02-Long3_NA_blank	ATATAGCG:CTGCGTAC	GGGCAATCCTGAGCCAA	CCATTGAGTCTCTGCACCTATC	F
ALRK-5	SO056P.10_SO056P_PCRNTC_16-KP-01-L02-Long3_NA_blank	ATATAGCG:AGCGACTA	GGGCAATCCTGAGCCAA	CCATTGAGTCTCTGCACCTATC	F
ALRK-5	SO057P.07_SO057P_PCRNTC_16-KP-01-L02-Long3_NA_blank	ATATAGCG:TCAGTGTC	GGGCAATCCTGAGCCAA	CCATTGAGTCTCTGCACCTATC	F
ALRK-5	SO058P.07_SO058P_PCRNTC_16-KP-01-L02-Long3_NA_blank	ATATAGCG:ACTCTGCT	GGGCAATCCTGAGCCAA	CCATTGAGTCTCTGCACCTATC	F
ALRK-5	SO059P.07_SO058P_PCRNTC_16-KP-01-L02-Long3_NA_blank	ATATAGCG:TCGCGCTG	GGGCAATCCTGAGCCAA	CCATTGAGTCTCTGCACCTATC	F
ALRK-5	SO060P.11_SO060P_PCRNTC_16-KP-01-L02-Long3_NA_blank	TCGCGCTG:TCTACTGA	GGGCAATCCTGAGCCAA	CCATTGAGTCTCTGCACCTATC	F
ALRK-5	SO048P.10_SO048P_SOE010_16-KP-01-L02-Long3_NA_blank	ATATAGCG:ACATGTGT	GGGCAATCCTGAGCCAA	CCATTGAGTCTCTGCACCTATC	F
ALRK-5	SO049P.10_SO049P_SOE010_16-KP-01-L02-Long3_NA_blank	ATATAGCG:GTACGACT	GGGCAATCCTGAGCCAA	CCATTGAGTCTCTGCACCTATC	F
ALRK-5	SO050P.10_SO050P_SOE010_16-KP-01-L02-Long3_NA_blank	ATATAGCG:ACGACGAG	GGGCAATCCTGAGCCAA	CCATTGAGTCTCTGCACCTATC	F
ALRK-5	SO051P.10_SO051P_SOE020_16-KP-01-L02-Long3_NA_blank	ATATAGCG:CATCAGTC	GGGCAATCCTGAGCCAA	CCATTGAGTCTCTGCACCTATC	F
ALRK-5	SO053P.10_SO053P_SOE020_16-KP-01-L02-Long3_NA_blank	ATATAGCG:TCTACTGA	GGGCAATCCTGAGCCAA	CCATTGAGTCTCTGCACCTATC	F
ALRK-5	SO060P.10_SO060P_SOE020_16-KP-01-L02-Long3_NA_blank	ATATAGCG:ATCAGTCA	GGGCAATCCTGAGCCAA	CCATTGAGTCTCTGCACCTATC	F
ALRK-5	SO054P.09_SO054P_SOE030_16-KP-01-L02-Long3_NA_blank	ACTCTGCT:TCTACTGA	GGGCAATCCTGAGCCAA	CCATTGAGTCTCTGCACCTATC	F
ALRK-5	SO055P.09_SO055P_SOE030_16-KP-01-L02-Long3_NA_blank	ACTCTGCT:GATGATCT	GGGCAATCCTGAGCCAA	CCATTGAGTCTCTGCACCTATC	F
ALRK-5	SO056P.09_SO056P_SOE030_16-KP-01-L02-Long3_NA_blank	ACTCTGCT:CTGCGTAC	GGGCAATCCTGAGCCAA	CCATTGAGTCTCTGCACCTATC	F
ALRK-5	SO057P.06_SO057P_SOE036_16-KP-01-L02-Long3_NA_blank	ACTCTGCT:AGCGACTA	GGGCAATCCTGAGCCAA	CCATTGAGTCTCTGCACCTATC	F
ALRK-5	SO058P.06_SO058P_SOE036_16-KP-01-L02-Long3_NA_blank	ACTCTGCT:TCAGTGTC	GGGCAATCCTGAGCCAA	CCATTGAGTCTCTGCACCTATC	F
ALRK-5	SO059P.06_SO058P_SOE036_16-KP-01-L02-Long3_NA_blank	ACTCTGCT:ATATAGCG	GGGCAATCCTGAGCCAA	CCATTGAGTCTCTGCACCTATC	F
