# Supplementary material for: Potential plant extinctions with the loss of the Pleistocene mammoth steppe
Source: Nat Commun. 2025 Jan 14;16:645. doi: 10.1038/s41467-024-55542-x (PMC11733255; doi:10.1038/s41467-024-55542-x)
Supplement: Supplementary file 8 — Supplementary Data 5 [file 41467_2024_55542_MOESM8_ESM.zip › 4_Obi3_sibala_2023_data/ALRK-8_tagfile.txt]

ALRK-8	LS102P.09_LS102P_ELS129_PG1755_10_sample	TAGTCGCA:GTCACGTC	GGGCAATCCTGAGCCAA	CCATTGAGTCTCTGCACCTATC	F
ALRK-8	LS106P.09_LS106P_ELS129_PG1755_10_sample	TCTACTGA:ATATAGCG	GGGCAATCCTGAGCCAA	CCATTGAGTCTCTGCACCTATC	F
ALRK-8	LS098P.09_LS098P_ELS129_PG1755_10_sample	TGACATCA:GTACGACT	GGGCAATCCTGAGCCAA	CCATTGAGTCTCTGCACCTATC	F
ALRK-8	LS102P.08_LS102P_ELS128_PG1755_20_sample	ACAGCACA:GTCGTAGA	GGGCAATCCTGAGCCAA	CCATTGAGTCTCTGCACCTATC	F
ALRK-8	LS098P.08_LS098P_ELS128_PG1755_20_sample	AGACTATG:ACATGTGT	GGGCAATCCTGAGCCAA	CCATTGAGTCTCTGCACCTATC	F
ALRK-8	LS106P.08_LS106P_ELS128_PG1755_20_sample	ATCAGTCA:ACTCTGCT	GGGCAATCCTGAGCCAA	CCATTGAGTCTCTGCACCTATC	F
ALRK-8	LS102P.07_LS102P_ELS127_PG1755_30_sample	ACACACAC:CGCTCTCG	GGGCAATCCTGAGCCAA	CCATTGAGTCTCTGCACCTATC	F
ALRK-8	LS106P.07_LS106P_ELS127_PG1755_30_sample	CATCAGTC:TCAGTGTC	GGGCAATCCTGAGCCAA	CCATTGAGTCTCTGCACCTATC	F
ALRK-8	LS098P.07_LS098P_ELS127_PG1755_30_sample	GTCACGTC:TGACATCA	GGGCAATCCTGAGCCAA	CCATTGAGTCTCTGCACCTATC	F
ALRK-8	LS106P.06_LS106P_ELS126_PG1755_40_sample	ACGACGAG:AGCGACTA	GGGCAATCCTGAGCCAA	CCATTGAGTCTCTGCACCTATC	F
ALRK-8	LS102P.06_LS102P_ELS126_PG1755_40_sample	ACTCTGCT:TCGCGCTG	GGGCAATCCTGAGCCAA	CCATTGAGTCTCTGCACCTATC	F
ALRK-8	LS098P.06_LS098P_ELS126_PG1755_40_sample	GTCGTAGA:AGACTATG	GGGCAATCCTGAGCCAA	CCATTGAGTCTCTGCACCTATC	F
ALRK-8	LS102P.05_LS102P_ELS125_PG1755_50_sample	AGCGACTA:ATATAGCG	GGGCAATCCTGAGCCAA	CCATTGAGTCTCTGCACCTATC	F
ALRK-8	LS098P.05_LS098P_ELS125_PG1755_50_sample	CGCTCTCG:GTCACGTC	GGGCAATCCTGAGCCAA	CCATTGAGTCTCTGCACCTATC	F
ALRK-8	LS106P.05_LS106P_ELS125_PG1755_50_sample	GTACGACT:CTGCGTAC	GGGCAATCCTGAGCCAA	CCATTGAGTCTCTGCACCTATC	F
ALRK-8	LS106P.04_LS106P_ELS124_PG1755_60_sample	ACATGTGT:GATGATCT	GGGCAATCCTGAGCCAA	CCATTGAGTCTCTGCACCTATC	F
ALRK-8	LS102P.04_LS102P_ELS124_PG1755_60_sample	CTGCGTAC:ACTCTGCT	GGGCAATCCTGAGCCAA	CCATTGAGTCTCTGCACCTATC	F
ALRK-8	LS098P.04_LS098P_ELS124_PG1755_60_sample	GATCGCGA:GTCGTAGA	GGGCAATCCTGAGCCAA	CCATTGAGTCTCTGCACCTATC	F
ALRK-8	LS102P.03_LS102P_ELS123_PG1755_70_sample	GATGATCT:TCAGTGTC	GGGCAATCCTGAGCCAA	CCATTGAGTCTCTGCACCTATC	F
ALRK-8	LS098P.03_LS098P_ELS123_PG1755_70_sample	TAGTCGCA:CGCTCTCG	GGGCAATCCTGAGCCAA	CCATTGAGTCTCTGCACCTATC	F
ALRK-8	LS106P.03_LS106P_ELS123_PG1755_70_sample	TGACATCA:TCTACTGA	GGGCAATCCTGAGCCAA	CCATTGAGTCTCTGCACCTATC	F
ALRK-8	LS098P.02_LS098P_ELS122_PG1755_76_sample	ACAGCACA:GATCGCGA	GGGCAATCCTGAGCCAA	CCATTGAGTCTCTGCACCTATC	F
ALRK-8	LS106P.02_LS106P_ELS122_PG1755_76_sample	AGACTATG:CATCAGTC	GGGCAATCCTGAGCCAA	CCATTGAGTCTCTGCACCTATC	F
ALRK-8	LS102P.02_LS102P_ELS122_PG1755_76_sample	TCTACTGA:AGCGACTA	GGGCAATCCTGAGCCAA	CCATTGAGTCTCTGCACCTATC	F
ALRK-8	LS098P.01_LS098P_ELS121_PG1755_86_sample	ACACACAC:TAGTCGCA	GGGCAATCCTGAGCCAA	CCATTGAGTCTCTGCACCTATC	F
ALRK-8	LS102P.01_LS102P_ELS121_PG1755_86_sample	ATCAGTCA:CTGCGTAC	GGGCAATCCTGAGCCAA	CCATTGAGTCTCTGCACCTATC	F
ALRK-8	LS106P.01_LS106P_ELS121_PG1755_86_sample	GTCACGTC:ATGATCGC	GGGCAATCCTGAGCCAA	CCATTGAGTCTCTGCACCTATC	F
ALRK-8	LS097P.09_LS097P_ELS119_PG1755_96_sample	ACAGCACA:CATCAGTC	GGGCAATCCTGAGCCAA	CCATTGAGTCTCTGCACCTATC	F
ALRK-8	LS127P.09_LS127P_ELS119_PG1755_96_sample	ACGACGAG:ACATGTGT	GGGCAATCCTGAGCCAA	CCATTGAGTCTCTGCACCTATC	F
ALRK-8	LS101P.09_LS101P_ELS119_PG1755_96_sample	TCAGTGTC:TGACATCA	GGGCAATCCTGAGCCAA	CCATTGAGTCTCTGCACCTATC	F
ALRK-8	LS101P.08_LS101P_ELS118_PG1755_106_sample	AGCGACTA:AGACTATG	GGGCAATCCTGAGCCAA	CCATTGAGTCTCTGCACCTATC	F
ALRK-8	LS097P.08_LS097P_ELS118_PG1755_106_sample	TCGCGCTG:AGACTATG	GGGCAATCCTGAGCCAA	CCATTGAGTCTCTGCACCTATC	F
ALRK-8	LS127P.08_LS127P_ELS118_PG1755_106_sample	TCGCGCTG:GATGATCT	GGGCAATCCTGAGCCAA	CCATTGAGTCTCTGCACCTATC	F
ALRK-8	LS097P.07_LS097P_ELS117_PG1755_116_sample	ATATAGCG:GTCACGTC	GGGCAATCCTGAGCCAA	CCATTGAGTCTCTGCACCTATC	F
ALRK-8	LS127P.07_LS127P_ELS117_PG1755_116_sample	ATATAGCG:TCTACTGA	GGGCAATCCTGAGCCAA	CCATTGAGTCTCTGCACCTATC	F
ALRK-8	LS101P.07_LS101P_ELS117_PG1755_116_sample	CTGCGTAC:GTCACGTC	GGGCAATCCTGAGCCAA	CCATTGAGTCTCTGCACCTATC	F
ALRK-8	LS127P.06_LS127P_ELS116_PG1755_126_sample	ACTCTGCT:ATCAGTCA	GGGCAATCCTGAGCCAA	CCATTGAGTCTCTGCACCTATC	F
ALRK-8	LS097P.06_LS097P_ELS116_PG1755_126_sample	ACTCTGCT:GTCGTAGA	GGGCAATCCTGAGCCAA	CCATTGAGTCTCTGCACCTATC	F
ALRK-8	LS101P.06_LS101P_ELS116_PG1755_126_sample	GATGATCT:GTCGTAGA	GGGCAATCCTGAGCCAA	CCATTGAGTCTCTGCACCTATC	F
ALRK-8	LS127P.05_LS127P_ELS115_PG1755_136_sample	TCAGTGTC:CATCAGTC	GGGCAATCCTGAGCCAA	CCATTGAGTCTCTGCACCTATC	F
ALRK-8	LS097P.05_LS097P_ELS115_PG1755_136_sample	TCAGTGTC:CGCTCTCG	GGGCAATCCTGAGCCAA	CCATTGAGTCTCTGCACCTATC	F
ALRK-8	LS101P.05_LS101P_ELS115_PG1755_136_sample	TCTACTGA:CGCTCTCG	GGGCAATCCTGAGCCAA	CCATTGAGTCTCTGCACCTATC	F
ALRK-8	LS097P.04_LS097P_ELS114_PG1755_147_sample	AGCGACTA:GATCGCGA	GGGCAATCCTGAGCCAA	CCATTGAGTCTCTGCACCTATC	F
ALRK-8	LS101P.04_LS101P_ELS114_PG1755_147_sample	ATCAGTCA:GATCGCGA	GGGCAATCCTGAGCCAA	CCATTGAGTCTCTGCACCTATC	F
ALRK-8	LS127P.04_LS127P_ELS114_PG1755_147_sample	CTGCGTAC:ATGATCGC	GGGCAATCCTGAGCCAA	CCATTGAGTCTCTGCACCTATC	F
ALRK-8	LS101P.03_LS101P_ELS113_PG1755_157_sample	ACGACGAG:TAGTCGCA	GGGCAATCCTGAGCCAA	CCATTGAGTCTCTGCACCTATC	F
ALRK-8	LS127P.03_LS127P_ELS113_PG1755_157_sample	GATGATCT:GTACGACT	GGGCAATCCTGAGCCAA	CCATTGAGTCTCTGCACCTATC	F
ALRK-8	LS097P.03_LS097P_ELS113_PG1755_157_sample	GATGATCT:TAGTCGCA	GGGCAATCCTGAGCCAA	CCATTGAGTCTCTGCACCTATC	F
ALRK-8	LS101P.02_LS101P_ELS112_PG1755_166_sample	ACATGTGT:ACAGCACA	GGGCAATCCTGAGCCAA	CCATTGAGTCTCTGCACCTATC	F
ALRK-8	LS097P.02_LS097P_ELS112_PG1755_166_sample	ATCAGTCA:ACAGCACA	GGGCAATCCTGAGCCAA	CCATTGAGTCTCTGCACCTATC	F
ALRK-8	LS127P.02_LS127P_ELS112_PG1755_166_sample	TCTACTGA:ACATGTGT	GGGCAATCCTGAGCCAA	CCATTGAGTCTCTGCACCTATC	F
ALRK-8	LS127P.01_LS127P_ELS111_PG1755_177_sample	ATCAGTCA:TGACATCA	GGGCAATCCTGAGCCAA	CCATTGAGTCTCTGCACCTATC	F
ALRK-8	LS097P.01_LS097P_ELS111_PG1755_177_sample	CATCAGTC:ACACACAC	GGGCAATCCTGAGCCAA	CCATTGAGTCTCTGCACCTATC	F
ALRK-8	LS101P.01_LS101P_ELS111_PG1755_177_sample	TGACATCA:ACACACAC	GGGCAATCCTGAGCCAA	CCATTGAGTCTCTGCACCTATC	F
ALRK-8	LS129P.09_LS129P_ELS109_PG1755_187_sample	ACTCTGCT:ACTCTGCT	GGGCAATCCTGAGCCAA	CCATTGAGTCTCTGCACCTATC	F
ALRK-8	LS128P.09_LS128P_ELS109_PG1755_187_sample	ACTCTGCT:TGACATCA	GGGCAATCCTGAGCCAA	CCATTGAGTCTCTGCACCTATC	F
ALRK-8	LS096P.09_LS096P_ELS109_PG1755_187_sample	ATATAGCG:TGACATCA	GGGCAATCCTGAGCCAA	CCATTGAGTCTCTGCACCTATC	F
ALRK-8	LS096P.08_LS096P_ELS108_PG1755_197_sample	ACTCTGCT:AGACTATG	GGGCAATCCTGAGCCAA	CCATTGAGTCTCTGCACCTATC	F
ALRK-8	LS129P.08_LS129P_ELS108_PG1755_197_sample	AGCGACTA:AGCGACTA	GGGCAATCCTGAGCCAA	CCATTGAGTCTCTGCACCTATC	F
ALRK-8	LS128P.08_LS128P_ELS108_PG1755_197_sample	TCAGTGTC:AGACTATG	GGGCAATCCTGAGCCAA	CCATTGAGTCTCTGCACCTATC	F
ALRK-8	LS128P.07_LS128P_ELS107_PG1755_207_sample	AGCGACTA:GTCACGTC	GGGCAATCCTGAGCCAA	CCATTGAGTCTCTGCACCTATC	F
ALRK-8	LS129P.07_LS129P_ELS107_PG1755_207_sample	CTGCGTAC:CTGCGTAC	GGGCAATCCTGAGCCAA	CCATTGAGTCTCTGCACCTATC	F
ALRK-8	LS096P.07_LS096P_ELS107_PG1755_207_sample	TCAGTGTC:GTCACGTC	GGGCAATCCTGAGCCAA	CCATTGAGTCTCTGCACCTATC	F
ALRK-8	LS096P.06_LS096P_ELS106_PG1755_217_sample	AGCGACTA:GTCGTAGA	GGGCAATCCTGAGCCAA	CCATTGAGTCTCTGCACCTATC	F
ALRK-8	LS129P.06_LS129P_ELS106_PG1755_217_sample	ATCAGTCA:ATCAGTCA	GGGCAATCCTGAGCCAA	CCATTGAGTCTCTGCACCTATC	F
ALRK-8	LS128P.06_LS128P_ELS106_PG1755_217_sample	CTGCGTAC:GTCGTAGA	GGGCAATCCTGAGCCAA	CCATTGAGTCTCTGCACCTATC	F
ALRK-8	LS129P.05_LS129P_ELS105_PG1755_227_sample	CATCAGTC:CATCAGTC	GGGCAATCCTGAGCCAA	CCATTGAGTCTCTGCACCTATC	F
ALRK-8	LS096P.05_LS096P_ELS105_PG1755_227_sample	CTGCGTAC:CGCTCTCG	GGGCAATCCTGAGCCAA	CCATTGAGTCTCTGCACCTATC	F
ALRK-8	LS128P.05_LS128P_ELS105_PG1755_227_sample	GATGATCT:CGCTCTCG	GGGCAATCCTGAGCCAA	CCATTGAGTCTCTGCACCTATC	F
ALRK-8	LS129P.04_LS129P_ELS104_PG1755_237_sample	ATGATCGC:ATGATCGC	GGGCAATCCTGAGCCAA	CCATTGAGTCTCTGCACCTATC	F
ALRK-8	LS096P.04_LS096P_ELS104_PG1755_237_sample	GATGATCT:GATCGCGA	GGGCAATCCTGAGCCAA	CCATTGAGTCTCTGCACCTATC	F
ALRK-8	LS128P.04_LS128P_ELS104_PG1755_237_sample	TCTACTGA:GATCGCGA	GGGCAATCCTGAGCCAA	CCATTGAGTCTCTGCACCTATC	F
ALRK-8	LS096P.03_LS096P_ELS103_PG1755_247_sample	ATCAGTCA:TAGTCGCA	GGGCAATCCTGAGCCAA	CCATTGAGTCTCTGCACCTATC	F
ALRK-8	LS128P.03_LS128P_ELS103_PG1755_247_sample	CATCAGTC:TAGTCGCA	GGGCAATCCTGAGCCAA	CCATTGAGTCTCTGCACCTATC	F
ALRK-8	LS129P.03_LS129P_ELS103_PG1755_247_sample	GTACGACT:ATGATCGC	GGGCAATCCTGAGCCAA	CCATTGAGTCTCTGCACCTATC	F
ALRK-8	LS129P.02_LS129P_ELS102_PG1755_257_sample	ACATGTGT:ACATGTGT	GGGCAATCCTGAGCCAA	CCATTGAGTCTCTGCACCTATC	F
ALRK-8	LS096P.02_LS096P_ELS102_PG1755_257_sample	ACGACGAG:ACAGCACA	GGGCAATCCTGAGCCAA	CCATTGAGTCTCTGCACCTATC	F
ALRK-8	LS128P.02_LS128P_ELS102_PG1755_257_sample	GTACGACT:ACAGCACA	GGGCAATCCTGAGCCAA	CCATTGAGTCTCTGCACCTATC	F
ALRK-8	LS128P.01_LS128P_ELS101_PG1755_267_sample	ACATGTGT:ACACACAC	GGGCAATCCTGAGCCAA	CCATTGAGTCTCTGCACCTATC	F
ALRK-8	LS096P.01_LS096P_ELS101_PG1755_267_sample	GTACGACT:ACACACAC	GGGCAATCCTGAGCCAA	CCATTGAGTCTCTGCACCTATC	F
ALRK-8	LS129P.01_LS129P_ELS101_PG1755_267_sample	TGACATCA:TGACATCA	GGGCAATCCTGAGCCAA	CCATTGAGTCTCTGCACCTATC	F
ALRK-8	LS099P.09_LS099P_ELS099_PG1755_277_sample	ATATAGCG:TCGCGCTG	GGGCAATCCTGAGCCAA	CCATTGAGTCTCTGCACCTATC	F
ALRK-8	LS103P.09_LS103P_ELS099_PG1755_277_sample	ATCAGTCA:AGCGACTA	GGGCAATCCTGAGCCAA	CCATTGAGTCTCTGCACCTATC	F
ALRK-8	LS080P.09_LS080P_ELS099_PG1755_277_sample	TCTACTGA:GTCACGTC	GGGCAATCCTGAGCCAA	CCATTGAGTCTCTGCACCTATC	F
ALRK-8	LS080P.08_LS080P_ELS098_PG1755_287_sample	ATCAGTCA:GTCGTAGA	GGGCAATCCTGAGCCAA	CCATTGAGTCTCTGCACCTATC	F
ALRK-8	LS103P.08_LS103P_ELS098_PG1755_287_sample	CATCAGTC:CTGCGTAC	GGGCAATCCTGAGCCAA	CCATTGAGTCTCTGCACCTATC	F
ALRK-8	LS099P.08_LS099P_ELS098_PG1755_287_sample	TCAGTGTC:ATATAGCG	GGGCAATCCTGAGCCAA	CCATTGAGTCTCTGCACCTATC	F
ALRK-8	LS103P.07_LS103P_ELS097_PG1755_297_sample	ACGACGAG:GATGATCT	GGGCAATCCTGAGCCAA	CCATTGAGTCTCTGCACCTATC	F
ALRK-8	LS099P.07_LS099P_ELS097_PG1755_297_sample	AGCGACTA:ACTCTGCT	GGGCAATCCTGAGCCAA	CCATTGAGTCTCTGCACCTATC	F
ALRK-8	LS080P.07_LS080P_ELS097_PG1755_297_sample	CATCAGTC:CGCTCTCG	GGGCAATCCTGAGCCAA	CCATTGAGTCTCTGCACCTATC	F
ALRK-8	LS080P.06_LS080P_ELS096_PG1755_307_sample	ACGACGAG:GATCGCGA	GGGCAATCCTGAGCCAA	CCATTGAGTCTCTGCACCTATC	F
ALRK-8	LS099P.06_LS099P_ELS096_PG1755_307_sample	CTGCGTAC:TCAGTGTC	GGGCAATCCTGAGCCAA	CCATTGAGTCTCTGCACCTATC	F
ALRK-8	LS103P.06_LS103P_ELS096_PG1755_307_sample	GTACGACT:TCTACTGA	GGGCAATCCTGAGCCAA	CCATTGAGTCTCTGCACCTATC	F
ALRK-8	LS103P.05_LS103P_ELS095_PG1755_317_sample	ACATGTGT:ATCAGTCA	GGGCAATCCTGAGCCAA	CCATTGAGTCTCTGCACCTATC	F
ALRK-8	LS080P.05_LS080P_ELS095_PG1755_317_sample	ACATGTGT:TAGTCGCA	GGGCAATCCTGAGCCAA	CCATTGAGTCTCTGCACCTATC	F
ALRK-8	LS099P.05_LS099P_ELS095_PG1755_317_sample	GATGATCT:AGCGACTA	GGGCAATCCTGAGCCAA	CCATTGAGTCTCTGCACCTATC	F
ALRK-8	LS080P.04_LS080P_ELS094_PG1755_327_sample	AGACTATG:ACAGCACA	GGGCAATCCTGAGCCAA	CCATTGAGTCTCTGCACCTATC	F
ALRK-8	LS099P.04_LS099P_ELS094_PG1755_327_sample	TCTACTGA:CTGCGTAC	GGGCAATCCTGAGCCAA	CCATTGAGTCTCTGCACCTATC	F
ALRK-8	LS103P.04_LS103P_ELS094_PG1755_327_sample	TGACATCA:CATCAGTC	GGGCAATCCTGAGCCAA	CCATTGAGTCTCTGCACCTATC	F
ALRK-8	LS103P.03_LS103P_ELS093_PG1755_337_sample	AGACTATG:GTACGACT	GGGCAATCCTGAGCCAA	CCATTGAGTCTCTGCACCTATC	F
ALRK-8	LS099P.03_LS099P_ELS093_PG1755_337_sample	ATCAGTCA:GATGATCT	GGGCAATCCTGAGCCAA	CCATTGAGTCTCTGCACCTATC	F
ALRK-8	LS080P.03_LS080P_ELS093_PG1755_337_sample	TCGCGCTG:TCTACTGA	GGGCAATCCTGAGCCAA	CCATTGAGTCTCTGCACCTATC	F
ALRK-8	LS080P.02_LS080P_ELS092_PG1755_347_sample	ATATAGCG:CATCAGTC	GGGCAATCCTGAGCCAA	CCATTGAGTCTCTGCACCTATC	F
ALRK-8	LS099P.02_LS099P_ELS092_PG1755_347_sample	CATCAGTC:TCTACTGA	GGGCAATCCTGAGCCAA	CCATTGAGTCTCTGCACCTATC	F
ALRK-8	LS103P.02_LS103P_ELS092_PG1755_347_sample	GTCACGTC:ACATGTGT	GGGCAATCCTGAGCCAA	CCATTGAGTCTCTGCACCTATC	F
ALRK-8	LS099P.01_LS099P_ELS091_PG1755_357_sample	ACGACGAG:ATCAGTCA	GGGCAATCCTGAGCCAA	CCATTGAGTCTCTGCACCTATC	F
ALRK-8	LS103P.01_LS103P_ELS091_PG1755_357_sample	CGCTCTCG:AGACTATG	GGGCAATCCTGAGCCAA	CCATTGAGTCTCTGCACCTATC	F
ALRK-8	LS080P.01_LS080P_ELS091_PG1755_357_sample	TCAGTGTC:ATGATCGC	GGGCAATCCTGAGCCAA	CCATTGAGTCTCTGCACCTATC	F
ALRK-8	LS125P.09_LS125P_ELS089_PG1755_377_sample	ACATGTGT:TCAGTGTC	GGGCAATCCTGAGCCAA	CCATTGAGTCTCTGCACCTATC	F
ALRK-8	LS122P.09_LS122P_ELS089_PG1755_377_sample	ACGACGAG:CGCTCTCG	GGGCAATCCTGAGCCAA	CCATTGAGTCTCTGCACCTATC	F
ALRK-8	LS119P.09_LS119P_ELS089_PG1755_377_sample	ACGACGAG:TGACATCA	GGGCAATCCTGAGCCAA	CCATTGAGTCTCTGCACCTATC	F
ALRK-8	LS119P.08_LS119P_ELS086_PG1755_407_sample	ACATGTGT:AGACTATG	GGGCAATCCTGAGCCAA	CCATTGAGTCTCTGCACCTATC	F
ALRK-8	LS122P.08_LS122P_ELS086_PG1755_407_sample	GTACGACT:TAGTCGCA	GGGCAATCCTGAGCCAA	CCATTGAGTCTCTGCACCTATC	F
ALRK-8	LS125P.08_LS125P_ELS086_PG1755_407_sample	TGACATCA:AGCGACTA	GGGCAATCCTGAGCCAA	CCATTGAGTCTCTGCACCTATC	F
ALRK-8	LS125P.07_LS125P_ELS081_PG1755_427_sample	AGACTATG:GATGATCT	GGGCAATCCTGAGCCAA	CCATTGAGTCTCTGCACCTATC	F
ALRK-8	LS119P.07_LS119P_ELS081_PG1755_427_blank	TCGCGCTG:GTCACGTC	GGGCAATCCTGAGCCAA	CCATTGAGTCTCTGCACCTATC	F
ALRK-8	LS122P.07_LS122P_ELS081_PG1755_427_sample	TGACATCA:ACAGCACA	GGGCAATCCTGAGCCAA	CCATTGAGTCTCTGCACCTATC	F
ALRK-8	LS122P.01_LS122P_ELS067_PG1755_462_sample	ACACACAC:GATGATCT	GGGCAATCCTGAGCCAA	CCATTGAGTCTCTGCACCTATC	F
ALRK-8	LS125P.01_LS125P_ELS067_PG1755_462_sample	AGCGACTA:TCTACTGA	GGGCAATCCTGAGCCAA	CCATTGAGTCTCTGCACCTATC	F
ALRK-8	LS119P.01_LS119P_ELS067_PG1755_462_sample	TCTACTGA:ACACACAC	GGGCAATCCTGAGCCAA	CCATTGAGTCTCTGCACCTATC	F
ALRK-8	LS125P.04_LS125P_ELS074_PG1755_482_sample	ATATAGCG:AGCGACTA	GGGCAATCCTGAGCCAA	CCATTGAGTCTCTGCACCTATC	F
ALRK-8	LS122P.04_LS122P_ELS074_PG1755_482_sample	GATCGCGA:ACTCTGCT	GGGCAATCCTGAGCCAA	CCATTGAGTCTCTGCACCTATC	F
ALRK-8	LS119P.04_LS119P_ELS074_PG1755_482_sample	TCAGTGTC:GATCGCGA	GGGCAATCCTGAGCCAA	CCATTGAGTCTCTGCACCTATC	F
ALRK-8	LS125P.03_LS125P_ELS071_PG1755_512_sample	ACTCTGCT:CTGCGTAC	GGGCAATCCTGAGCCAA	CCATTGAGTCTCTGCACCTATC	F
ALRK-8	LS119P.03_LS119P_ELS071_PG1755_512_sample	CTGCGTAC:TAGTCGCA	GGGCAATCCTGAGCCAA	CCATTGAGTCTCTGCACCTATC	F
ALRK-8	LS122P.03_LS122P_ELS071_PG1755_512_sample	TAGTCGCA:AGCGACTA	GGGCAATCCTGAGCCAA	CCATTGAGTCTCTGCACCTATC	F
ALRK-8	LS119P.05_LS119P_ELS076_PG1755_542_sample	ACTCTGCT:CGCTCTCG	GGGCAATCCTGAGCCAA	CCATTGAGTCTCTGCACCTATC	F
ALRK-8	LS122P.05_LS122P_ELS076_PG1755_542_sample	CGCTCTCG:ATATAGCG	GGGCAATCCTGAGCCAA	CCATTGAGTCTCTGCACCTATC	F
ALRK-8	LS125P.05_LS125P_ELS076_PG1755_542_sample	TCGCGCTG:TCAGTGTC	GGGCAATCCTGAGCCAA	CCATTGAGTCTCTGCACCTATC	F
ALRK-8	LS126P.10_LS126P_ELS063_PG1755_582_sample	ACAGCACA:ACTCTGCT	GGGCAATCCTGAGCCAA	CCATTGAGTCTCTGCACCTATC	F
ALRK-8	LS118P.10_LS118P_ELS063_PG1755_582_sample	ACATGTGT:AGCGACTA	GGGCAATCCTGAGCCAA	CCATTGAGTCTCTGCACCTATC	F
ALRK-8	LS124P.10_LS124P_ELS063_PG1755_582_sample	GTCACGTC:AGCGACTA	GGGCAATCCTGAGCCAA	CCATTGAGTCTCTGCACCTATC	F
ALRK-8	LS118P.08_LS118P_ELS059_PG1755_612_sample	AGACTATG:TCTACTGA	GGGCAATCCTGAGCCAA	CCATTGAGTCTCTGCACCTATC	F
ALRK-8	LS124P.08_LS124P_ELS059_PG1755_612_sample	CGCTCTCG:GATGATCT	GGGCAATCCTGAGCCAA	CCATTGAGTCTCTGCACCTATC	F
ALRK-8	LS126P.08_LS126P_ELS059_PG1755_612_sample	TAGTCGCA:ACTCTGCT	GGGCAATCCTGAGCCAA	CCATTGAGTCTCTGCACCTATC	F
ALRK-8	LS126P.07_LS126P_ELS056_PG1755_642_sample	ACAGCACA:TCAGTGTC	GGGCAATCCTGAGCCAA	CCATTGAGTCTCTGCACCTATC	F
ALRK-8	LS124P.07_LS124P_ELS056_PG1755_642_sample	GATCGCGA:TCTACTGA	GGGCAATCCTGAGCCAA	CCATTGAGTCTCTGCACCTATC	F
ALRK-8	LS118P.07_LS118P_ELS056_PG1755_642_sample	GTCACGTC:ATCAGTCA	GGGCAATCCTGAGCCAA	CCATTGAGTCTCTGCACCTATC	F
ALRK-8	LS126P.06_LS126P_ELS053_PG1755_667_sample	GTCGTAGA:AGCGACTA	GGGCAATCCTGAGCCAA	CCATTGAGTCTCTGCACCTATC	F
ALRK-8	LS118P.06_LS118P_ELS053_PG1755_667_sample	GTCGTAGA:CATCAGTC	GGGCAATCCTGAGCCAA	CCATTGAGTCTCTGCACCTATC	F
ALRK-8	LS124P.06_LS124P_ELS053_PG1755_667_sample	TAGTCGCA:ATCAGTCA	GGGCAATCCTGAGCCAA	CCATTGAGTCTCTGCACCTATC	F
ALRK-8	LS124P.04_LS124P_ELS047_PG1755_707_sample	ACTCTGCT:GATCGCGA	GGGCAATCCTGAGCCAA	CCATTGAGTCTCTGCACCTATC	F
ALRK-8	LS126P.04_LS126P_ELS047_PG1755_707_sample	GATCGCGA:ATATAGCG	GGGCAATCCTGAGCCAA	CCATTGAGTCTCTGCACCTATC	F
ALRK-8	LS118P.04_LS118P_ELS047_PG1755_707_sample	GATCGCGA:GTACGACT	GGGCAATCCTGAGCCAA	CCATTGAGTCTCTGCACCTATC	F
ALRK-8	LS118P.03_LS118P_ELS045_PG1755_722_sample	TAGTCGCA:ACATGTGT	GGGCAATCCTGAGCCAA	CCATTGAGTCTCTGCACCTATC	F
ALRK-8	LS126P.03_LS126P_ELS045_PG1755_722_sample	TAGTCGCA:TCAGTGTC	GGGCAATCCTGAGCCAA	CCATTGAGTCTCTGCACCTATC	F
ALRK-8	LS124P.03_LS124P_ELS045_PG1755_722_sample	TCAGTGTC:TAGTCGCA	GGGCAATCCTGAGCCAA	CCATTGAGTCTCTGCACCTATC	F
ALRK-8	LS126P.02_LS126P_ELS043_PG1755_738_sample	ACAGCACA:AGCGACTA	GGGCAATCCTGAGCCAA	CCATTGAGTCTCTGCACCTATC	F
ALRK-8	LS118P.02_LS118P_ELS043_PG1755_738_sample	ACAGCACA:TGACATCA	GGGCAATCCTGAGCCAA	CCATTGAGTCTCTGCACCTATC	F
ALRK-8	LS124P.02_LS124P_ELS043_PG1755_738_sample	AGCGACTA:ACAGCACA	GGGCAATCCTGAGCCAA	CCATTGAGTCTCTGCACCTATC	F
ALRK-8	LS118P.01_LS118P_ELS041_PG1755_757_sample	ACACACAC:AGACTATG	GGGCAATCCTGAGCCAA	CCATTGAGTCTCTGCACCTATC	F
ALRK-8	LS126P.01_LS126P_ELS041_PG1755_757_sample	ACACACAC:CTGCGTAC	GGGCAATCCTGAGCCAA	CCATTGAGTCTCTGCACCTATC	F
ALRK-8	LS124P.01_LS124P_ELS041_PG1755_757_sample	CTGCGTAC:ACACACAC	GGGCAATCCTGAGCCAA	CCATTGAGTCTCTGCACCTATC	F
ALRK-8	LS120P.09_LS120P_ELS037_PG1755_787_sample	ACTCTGCT:ACACACAC	GGGCAATCCTGAGCCAA	CCATTGAGTCTCTGCACCTATC	F
ALRK-8	LS117P.09_LS117P_ELS037_PG1755_787_sample	GTACGACT:AGCGACTA	GGGCAATCCTGAGCCAA	CCATTGAGTCTCTGCACCTATC	F
ALRK-8	LS130P.09_LS130P_ELS037_PG1755_787_sample	TCAGTGTC:AGCGACTA	GGGCAATCCTGAGCCAA	CCATTGAGTCTCTGCACCTATC	F
ALRK-8	LS117P.08_LS117P_ELS034_PG1755_817_sample	ACATGTGT:CTGCGTAC	GGGCAATCCTGAGCCAA	CCATTGAGTCTCTGCACCTATC	F
ALRK-8	LS120P.08_LS120P_ELS034_PG1755_817_sample	AGACTATG:TCGCGCTG	GGGCAATCCTGAGCCAA	CCATTGAGTCTCTGCACCTATC	F
ALRK-8	LS130P.08_LS130P_ELS034_PG1755_817_sample	AGCGACTA:CTGCGTAC	GGGCAATCCTGAGCCAA	CCATTGAGTCTCTGCACCTATC	F
ALRK-8	LS130P.07_LS130P_ELS033_PG1755_827_sample	CTGCGTAC:GATGATCT	GGGCAATCCTGAGCCAA	CCATTGAGTCTCTGCACCTATC	F
ALRK-8	LS120P.07_LS120P_ELS033_PG1755_827_sample	GTCACGTC:ATATAGCG	GGGCAATCCTGAGCCAA	CCATTGAGTCTCTGCACCTATC	F
ALRK-8	LS117P.07_LS117P_ELS033_PG1755_827_sample	TGACATCA:GATGATCT	GGGCAATCCTGAGCCAA	CCATTGAGTCTCTGCACCTATC	F
ALRK-8	LS117P.06_LS117P_ELS032_PG1755_847_sample	AGACTATG:ATCAGTCA	GGGCAATCCTGAGCCAA	CCATTGAGTCTCTGCACCTATC	F
ALRK-8	LS130P.06_LS130P_ELS032_PG1755_847_sample	GATGATCT:TCTACTGA	GGGCAATCCTGAGCCAA	CCATTGAGTCTCTGCACCTATC	F
ALRK-8	LS120P.06_LS120P_ELS032_PG1755_847_sample	GTCGTAGA:ACTCTGCT	GGGCAATCCTGAGCCAA	CCATTGAGTCTCTGCACCTATC	F
ALRK-8	LS130P.04_LS130P_ELS027_PG1755_877_sample	ATCAGTCA:CATCAGTC	GGGCAATCCTGAGCCAA	CCATTGAGTCTCTGCACCTATC	F
ALRK-8	LS120P.04_LS120P_ELS027_PG1755_877_sample	GATCGCGA:AGCGACTA	GGGCAATCCTGAGCCAA	CCATTGAGTCTCTGCACCTATC	F
ALRK-8	LS117P.04_LS117P_ELS027_PG1755_877_sample	GTCGTAGA:ATGATCGC	GGGCAATCCTGAGCCAA	CCATTGAGTCTCTGCACCTATC	F
ALRK-8	LS130P.03_LS130P_ELS025_PG1755_902_sample	ACGACGAG:ATGATCGC	GGGCAATCCTGAGCCAA	CCATTGAGTCTCTGCACCTATC	F
ALRK-8	LS117P.03_LS117P_ELS025_PG1755_902_sample	CGCTCTCG:GTACGACT	GGGCAATCCTGAGCCAA	CCATTGAGTCTCTGCACCTATC	F
ALRK-8	LS120P.03_LS120P_ELS025_PG1755_902_sample	TAGTCGCA:CTGCGTAC	GGGCAATCCTGAGCCAA	CCATTGAGTCTCTGCACCTATC	F
ALRK-8	LS120P.02_LS120P_ELS022_PG1755_927_sample	ACAGCACA:TCTACTGA	GGGCAATCCTGAGCCAA	CCATTGAGTCTCTGCACCTATC	F
ALRK-8	LS117P.02_LS117P_ELS022_PG1755_927_sample	GATCGCGA:ACATGTGT	GGGCAATCCTGAGCCAA	CCATTGAGTCTCTGCACCTATC	F
ALRK-8	LS130P.02_LS130P_ELS022_PG1755_927_sample	GTACGACT:ACATGTGT	GGGCAATCCTGAGCCAA	CCATTGAGTCTCTGCACCTATC	F
ALRK-8	LS120P.01_LS120P_ELS021_PG1755_932_sample	ACACACAC:ATCAGTCA	GGGCAATCCTGAGCCAA	CCATTGAGTCTCTGCACCTATC	F
ALRK-8	LS130P.01_LS130P_ELS021_PG1755_932_sample	ACATGTGT:TGACATCA	GGGCAATCCTGAGCCAA	CCATTGAGTCTCTGCACCTATC	F
ALRK-8	LS117P.01_LS117P_ELS021_PG1755_932_sample	TAGTCGCA:TGACATCA	GGGCAATCCTGAGCCAA	CCATTGAGTCTCTGCACCTATC	F
ALRK-8	LS096P.11_LS096P_PCRNTC_PG1755_NA_blank	ACACACAC:ATGATCGC	GGGCAATCCTGAGCCAA	CCATTGAGTCTCTGCACCTATC	F
ALRK-8	LS126P.09_LS126P_ELS060_PG1755_NA_blank	ACACACAC:TCAGTGTC	GGGCAATCCTGAGCCAA	CCATTGAGTCTCTGCACCTATC	F
ALRK-8	LS106P.11_LS106P_PCRNTC_PG1755_NA_blank	ACAGCACA:AGACTATG	GGGCAATCCTGAGCCAA	CCATTGAGTCTCTGCACCTATC	F
ALRK-8	LS122P.02_LS122P_ELS070_PG1755_NA_blank	ACAGCACA:CTGCGTAC	GGGCAATCCTGAGCCAA	CCATTGAGTCTCTGCACCTATC	F
ALRK-8	LS099P.10_LS099P_ELS100_PG1755_NA_blank	ACAGCACA:TAGTCGCA	GGGCAATCCTGAGCCAA	CCATTGAGTCTCTGCACCTATC	F
ALRK-8	LS098P.10_LS098P_ELS130_PG1755_NA_blank	ACATGTGT:ATGATCGC	GGGCAATCCTGAGCCAA	CCATTGAGTCTCTGCACCTATC	F
ALRK-8	LS125P.11_LS125P_PCRNTC_PG1755_NA_blank	ACGACGAG:ATATAGCG	GGGCAATCCTGAGCCAA	CCATTGAGTCTCTGCACCTATC	F
ALRK-8	LS117P.10_LS117P_ELS040_PG1755_NA_blank	ACGACGAG:TCAGTGTC	GGGCAATCCTGAGCCAA	CCATTGAGTCTCTGCACCTATC	F
ALRK-8	LS080P.11_LS080P_PCRNTC_PG1755_NA_blank	ACTCTGCT:ACATGTGT	GGGCAATCCTGAGCCAA	CCATTGAGTCTCTGCACCTATC	F
ALRK-8	LS130P.10_LS130P_ELS040_PG1755_NA_blank	ACTCTGCT:TCAGTGTC	GGGCAATCCTGAGCCAA	CCATTGAGTCTCTGCACCTATC	F
ALRK-8	LS124P.11_LS124P_PCRNTC_PG1755_NA_blank	AGACTATG:TCAGTGTC	GGGCAATCCTGAGCCAA	CCATTGAGTCTCTGCACCTATC	F
ALRK-8	LS120P.10_LS120P_ELS040_PG1755_NA_blank	ATATAGCG:ACAGCACA	GGGCAATCCTGAGCCAA	CCATTGAGTCTCTGCACCTATC	F
ALRK-8	LS128P.10_LS128P_ELS110_PG1755_NA_blank	ATATAGCG:ACATGTGT	GGGCAATCCTGAGCCAA	CCATTGAGTCTCTGCACCTATC	F
ALRK-8	LS130P.11_LS130P_PCRNTC_PG1755_NA_blank	ATATAGCG:ACTCTGCT	GGGCAATCCTGAGCCAA	CCATTGAGTCTCTGCACCTATC	F
ALRK-8	LS129P.10_LS129P_ELS110_PG1755_NA_blank	ATATAGCG:ATATAGCG	GGGCAATCCTGAGCCAA	CCATTGAGTCTCTGCACCTATC	F
ALRK-8	LS124P.05_LS124P_ELS050_PG1755_NA_blank	ATATAGCG:CGCTCTCG	GGGCAATCCTGAGCCAA	CCATTGAGTCTCTGCACCTATC	F
ALRK-8	LS101P.10_LS101P_ELS120_PG1755_NA_blank	ATATAGCG:GTACGACT	GGGCAATCCTGAGCCAA	CCATTGAGTCTCTGCACCTATC	F
ALRK-8	LS119P.06_LS119P_ELS080_PG1755_NA_blank	ATATAGCG:GTCGTAGA	GGGCAATCCTGAGCCAA	CCATTGAGTCTCTGCACCTATC	F
ALRK-8	LS127P.11_LS127P_PCRNTC_PG1755_NA_blank	ATCAGTCA:ATGATCGC	GGGCAATCCTGAGCCAA	CCATTGAGTCTCTGCACCTATC	F
ALRK-8	LS119P.11_LS119P_PCRNTC_PG1755_NA_blank	ATCAGTCA:GTACGACT	GGGCAATCCTGAGCCAA	CCATTGAGTCTCTGCACCTATC	F
ALRK-8	LS122P.11_LS122P_PCRNTC_PG1755_NA_blank	ATCAGTCA:GTCACGTC	GGGCAATCCTGAGCCAA	CCATTGAGTCTCTGCACCTATC	F
ALRK-8	LS119P.10_LS119P_ELS090_PG1755_NA_blank	CATCAGTC:ACATGTGT	GGGCAATCCTGAGCCAA	CCATTGAGTCTCTGCACCTATC	F
ALRK-8	LS117P.11_LS117P_PCRNTC_PG1755_NA_blank	CATCAGTC:ACTCTGCT	GGGCAATCCTGAGCCAA	CCATTGAGTCTCTGCACCTATC	F
ALRK-8	LS127P.10_LS127P_ELS120_PG1755_NA_blank	CATCAGTC:GTACGACT	GGGCAATCCTGAGCCAA	CCATTGAGTCTCTGCACCTATC	F
ALRK-8	LS122P.10_LS122P_ELS090_PG1755_NA_blank	CATCAGTC:GTCGTAGA	GGGCAATCCTGAGCCAA	CCATTGAGTCTCTGCACCTATC	F
ALRK-8	LS118P.05_LS118P_ELS050_PG1755_NA_blank	CGCTCTCG:ATGATCGC	GGGCAATCCTGAGCCAA	CCATTGAGTCTCTGCACCTATC	F
ALRK-8	LS120P.05_LS120P_ELS030_PG1755_NA_blank	CGCTCTCG:TCAGTGTC	GGGCAATCCTGAGCCAA	CCATTGAGTCTCTGCACCTATC	F
ALRK-8	LS126P.05_LS126P_ELS050_PG1755_NA_blank	CGCTCTCG:TCGCGCTG	GGGCAATCCTGAGCCAA	CCATTGAGTCTCTGCACCTATC	F
ALRK-8	LS080P.10_LS080P_ELS0100_PG1755_NA_blank	CTGCGTAC:AGACTATG	GGGCAATCCTGAGCCAA	CCATTGAGTCTCTGCACCTATC	F
ALRK-8	LS106P.10_LS106P_ELS130_PG1755_NA_blank	CTGCGTAC:TCGCGCTG	GGGCAATCCTGAGCCAA	CCATTGAGTCTCTGCACCTATC	F
ALRK-8	LS102P.10_LS102P_ELS130_PG1755_NA_blank	GATCGCGA:AGACTATG	GGGCAATCCTGAGCCAA	CCATTGAGTCTCTGCACCTATC	F
ALRK-8	LS097P.11_LS097P_PCRNTC_PG1755_NA_blank	GATCGCGA:TCAGTGTC	GGGCAATCCTGAGCCAA	CCATTGAGTCTCTGCACCTATC	F
ALRK-8	LS119P.02_LS119P_ELS070_PG1755_NA_blank	GATGATCT:ACAGCACA	GGGCAATCCTGAGCCAA	CCATTGAGTCTCTGCACCTATC	F
ALRK-8	LS103P.11_LS103P_PCRNTC_PG1755_NA_blank	GATGATCT:ACTCTGCT	GGGCAATCCTGAGCCAA	CCATTGAGTCTCTGCACCTATC	F
ALRK-8	LS125P.10_LS125P_ELS090_PG1755_NA_blank	GTACGACT:ACTCTGCT	GGGCAATCCTGAGCCAA	CCATTGAGTCTCTGCACCTATC	F
ALRK-8	LS098P.11_LS098P_PCRNTC_PG1755_NA_blank	GTACGACT:CATCAGTC	GGGCAATCCTGAGCCAA	CCATTGAGTCTCTGCACCTATC	F
ALRK-8	LS118P.11_LS118P_PCRNTC_PG1755_NA_blank	GTACGACT:TCAGTGTC	GGGCAATCCTGAGCCAA	CCATTGAGTCTCTGCACCTATC	F
ALRK-8	LS117P.05_LS117P_ELS030_PG1755_NA_blank	GTCACGTC:CATCAGTC	GGGCAATCCTGAGCCAA	CCATTGAGTCTCTGCACCTATC	F
ALRK-8	LS125P.06_LS125P_ELS080_PG1755_NA_blank	GTCACGTC:TCTACTGA	GGGCAATCCTGAGCCAA	CCATTGAGTCTCTGCACCTATC	F
ALRK-8	LS124P.09_LS124P_ELS060_PG1755_NA_blank	GTCGTAGA:CTGCGTAC	GGGCAATCCTGAGCCAA	CCATTGAGTCTCTGCACCTATC	F
ALRK-8	LS122P.06_LS122P_ELS080_PG1755_NA_blank	GTCGTAGA:TCGCGCTG	GGGCAATCCTGAGCCAA	CCATTGAGTCTCTGCACCTATC	F
ALRK-8	LS102P.11_LS102P_PCRNTC_PG1755_NA_blank	GTCGTAGA:TGACATCA	GGGCAATCCTGAGCCAA	CCATTGAGTCTCTGCACCTATC	F
ALRK-8	LS126P.11_LS126P_PCRNTC_PG1755_NA_blank	TAGTCGCA:ATATAGCG	GGGCAATCCTGAGCCAA	CCATTGAGTCTCTGCACCTATC	F
ALRK-8	LS099P.11_LS099P_PCRNTC_PG1755_NA_blank	TAGTCGCA:GATCGCGA	GGGCAATCCTGAGCCAA	CCATTGAGTCTCTGCACCTATC	F
ALRK-8	LS097P.10_LS097P_ELS120_PG1755_NA_blank	TAGTCGCA:GATGATCT	GGGCAATCCTGAGCCAA	CCATTGAGTCTCTGCACCTATC	F
ALRK-8	LS125P.02_LS125P_ELS070_PG1755_NA_blank	TCAGTGTC:GATGATCT	GGGCAATCCTGAGCCAA	CCATTGAGTCTCTGCACCTATC	F
ALRK-8	LS128P.11_LS128P_PCRNTC_PG1755_NA_blank	TCGCGCTG:ATGATCGC	GGGCAATCCTGAGCCAA	CCATTGAGTCTCTGCACCTATC	F
ALRK-8	LS101P.11_LS101P_PCRNTC_PG1755_NA_blank	TCGCGCTG:CATCAGTC	GGGCAATCCTGAGCCAA	CCATTGAGTCTCTGCACCTATC	F
ALRK-8	LS096P.10_LS096P_ELS110_PG1755_NA_blank	TCGCGCTG:GTACGACT	GGGCAATCCTGAGCCAA	CCATTGAGTCTCTGCACCTATC	F
ALRK-8	LS120P.11_LS120P_PCRNTC_PG1755_NA_blank	TCGCGCTG:TAGTCGCA	GGGCAATCCTGAGCCAA	CCATTGAGTCTCTGCACCTATC	F
ALRK-8	LS130P.05_LS130P_ELS030_PG1755_NA_blank	TCTACTGA:ATCAGTCA	GGGCAATCCTGAGCCAA	CCATTGAGTCTCTGCACCTATC	F
ALRK-8	LS103P.10_LS103P_ELS100_PG1755_NA_blank	TCTACTGA:TCAGTGTC	GGGCAATCCTGAGCCAA	CCATTGAGTCTCTGCACCTATC	F
ALRK-8	LS118P.09_LS118P_ELS060_PG1755_NA_blank	TGACATCA:CTGCGTAC	GGGCAATCCTGAGCCAA	CCATTGAGTCTCTGCACCTATC	F
