# Supplementary material for: Potential plant extinctions with the loss of the Pleistocene mammoth steppe
Source: Nat Commun. 2025 Jan 14;16:645. doi: 10.1038/s41467-024-55542-x (PMC11733255; doi:10.1038/s41467-024-55542-x)
Supplement: Supplementary file 8 — Supplementary Data 5 [file 41467_2024_55542_MOESM8_ESM.zip › 4_Obi3_sibala_2023_data/APMG-30_tagfile.txt]

APMG-30	LiS100P.1_LiS100P_ELiS071_EN18218_651_sample	ACAGCACA:ACACACAC	GGGCAATCCTGAGCCAA	CCATTGAGTCTCTGCACCTATC	F
APMG-30	LiS100P.2_LiS100P_ELiS072_EN18218_12_sample	TAGTCGCA:ACAGCACA	GGGCAATCCTGAGCCAA	CCATTGAGTCTCTGCACCTATC	F
APMG-30	LiS100P.3_LiS100P_ELiS073_EN18218_22_sample	GATCGCGA:TAGTCGCA	GGGCAATCCTGAGCCAA	CCATTGAGTCTCTGCACCTATC	F
APMG-30	LiS100P.4_LiS100P_ELiS074_EN18218_NA_blank	CGCTCTCG:GATCGCGA	GGGCAATCCTGAGCCAA	CCATTGAGTCTCTGCACCTATC	F
APMG-30	LiS100P.5_LiS100P_PCRNTC_EN18218_NA_blank	GTCGTAGA:CGCTCTCG	GGGCAATCCTGAGCCAA	CCATTGAGTCTCTGCACCTATC	F
APMG-30	LiS099P.1_LiS099P_ELiS061_EN18218_32_sample	ACACACAC:ACATGTGT	GGGCAATCCTGAGCCAA	CCATTGAGTCTCTGCACCTATC	F
APMG-30	LiS099P.2_LiS099P_ELiS062_EN18218_42_sample	ACAGCACA:ACGACGAG	GGGCAATCCTGAGCCAA	CCATTGAGTCTCTGCACCTATC	F
APMG-30	LiS099P.3_LiS099P_ELiS063_EN18218_52_sample	TAGTCGCA:CATCAGTC	GGGCAATCCTGAGCCAA	CCATTGAGTCTCTGCACCTATC	F
APMG-30	LiS099P.4_LiS099P_ELiS064_EN18218_62_sample	GATCGCGA:ATCAGTCA	GGGCAATCCTGAGCCAA	CCATTGAGTCTCTGCACCTATC	F
APMG-30	LiS099P.5_LiS099P_ELiS065_EN18218_72_sample	CGCTCTCG:TCTACTGA	GGGCAATCCTGAGCCAA	CCATTGAGTCTCTGCACCTATC	F
APMG-30	LiS099P.6_LiS099P_ELiS066_EN18218_84_sample	GTCGTAGA:GATGATCT	GGGCAATCCTGAGCCAA	CCATTGAGTCTCTGCACCTATC	F
APMG-30	LiS099P.7_LiS099P_ELiS067_EN18218_92_sample	AGACTATG:CTGCGTAC	GGGCAATCCTGAGCCAA	CCATTGAGTCTCTGCACCTATC	F
APMG-30	LiS099P.8_LiS099P_ELiS068_EN18218_102_sample	TGACATCA:AGCGACTA	GGGCAATCCTGAGCCAA	CCATTGAGTCTCTGCACCTATC	F
APMG-30	LiS099P.9_LiS099P_ELiS069_EN18218_112_sample	ACATGTGT:TCAGTGTC	GGGCAATCCTGAGCCAA	CCATTGAGTCTCTGCACCTATC	F
APMG-30	LiS099P.10_LiS099P_ELiS070_EN18218_NA_blank	ACGACGAG:ACTCTGCT	GGGCAATCCTGAGCCAA	CCATTGAGTCTCTGCACCTATC	F
APMG-30	LiS099P.11_LiS099P_PCRNTC_EN18218_NA_blank	CATCAGTC:ATATAGCG	GGGCAATCCTGAGCCAA	CCATTGAGTCTCTGCACCTATC	F
APMG-30	LiS105P.1_LiS105P_ELiS051_EN18218_122_sample	CATCAGTC:GATCGCGA	GGGCAATCCTGAGCCAA	CCATTGAGTCTCTGCACCTATC	F
APMG-30	LiS105P.2_LiS105P_ELiS052_EN18218_132_sample	ATCAGTCA:CGCTCTCG	GGGCAATCCTGAGCCAA	CCATTGAGTCTCTGCACCTATC	F
APMG-30	LiS105P.3_LiS105P_ELiS053_EN18218_143_sample	TCTACTGA:GTCGTAGA	GGGCAATCCTGAGCCAA	CCATTGAGTCTCTGCACCTATC	F
APMG-30	LiS105P.4_LiS105P_ELiS054_EN18218_152_sample	GATGATCT:AGACTATG	GGGCAATCCTGAGCCAA	CCATTGAGTCTCTGCACCTATC	F
APMG-30	LiS105P.5_LiS105P_ELiS055_EN18218_162_sample	CTGCGTAC:TGACATCA	GGGCAATCCTGAGCCAA	CCATTGAGTCTCTGCACCTATC	F
APMG-30	LiS105P.6_LiS105P_ELiS056_EN18218_171_sample	AGCGACTA:ACATGTGT	GGGCAATCCTGAGCCAA	CCATTGAGTCTCTGCACCTATC	F
APMG-30	LiS105P.7_LiS105P_ELiS057_EN18218_182_sample	TCAGTGTC:ACGACGAG	GGGCAATCCTGAGCCAA	CCATTGAGTCTCTGCACCTATC	F
APMG-30	LiS105P.8_LiS105P_ELiS058_EN18218_192_sample	ACTCTGCT:CATCAGTC	GGGCAATCCTGAGCCAA	CCATTGAGTCTCTGCACCTATC	F
APMG-30	LiS105P.9_LiS105P_ELiS059_EN18218_202_sample	ATATAGCG:ATCAGTCA	GGGCAATCCTGAGCCAA	CCATTGAGTCTCTGCACCTATC	F
APMG-30	LiS105P.10_LiS105P_ELiS060_EN18218_NA_blank	CTATGCTA:TCTACTGA	GGGCAATCCTGAGCCAA	CCATTGAGTCTCTGCACCTATC	F
APMG-30	LiS105P.11_LiS105P_PCRNTC_EN18218_NA_blank	TCGCGCTG:GATGATCT	GGGCAATCCTGAGCCAA	CCATTGAGTCTCTGCACCTATC	F
APMG-30	LiS085P.1_LiS085P_ELiS041_EN18218_212_sample	ACACACAC:AGACTATG	GGGCAATCCTGAGCCAA	CCATTGAGTCTCTGCACCTATC	F
APMG-30	LiS085P.2_LiS085P_ELiS042_EN18218_221_sample	ACAGCACA:TGACATCA	GGGCAATCCTGAGCCAA	CCATTGAGTCTCTGCACCTATC	F
APMG-30	LiS085P.3_LiS085P_ELiS043_EN18218_231_sample	TAGTCGCA:ACATGTGT	GGGCAATCCTGAGCCAA	CCATTGAGTCTCTGCACCTATC	F
APMG-30	LiS085P.4_LiS085P_ELiS044_EN18218_251_sample	GATCGCGA:ACGACGAG	GGGCAATCCTGAGCCAA	CCATTGAGTCTCTGCACCTATC	F
APMG-30	LiS085P.5_LiS085P_ELiS045_EN18218_261_sample	CGCTCTCG:CATCAGTC	GGGCAATCCTGAGCCAA	CCATTGAGTCTCTGCACCTATC	F
APMG-30	LiS085P.6_LiS085P_ELiS046_EN18218_271_sample	GTCGTAGA:ATCAGTCA	GGGCAATCCTGAGCCAA	CCATTGAGTCTCTGCACCTATC	F
APMG-30	LiS085P.7_LiS085P_ELiS047_EN18218_281_sample	AGACTATG:TCTACTGA	GGGCAATCCTGAGCCAA	CCATTGAGTCTCTGCACCTATC	F
APMG-30	LiS085P.8_LiS085P_ELiS048_EN18218_291_sample	TGACATCA:GATGATCT	GGGCAATCCTGAGCCAA	CCATTGAGTCTCTGCACCTATC	F
APMG-30	LiS085P.9_LiS085P_ELiS049_EN18218_301_sample	ACATGTGT:CTGCGTAC	GGGCAATCCTGAGCCAA	CCATTGAGTCTCTGCACCTATC	F
APMG-30	LiS085P.10_LiS085P_ELiS050_EN18218_NA_blank	ACGACGAG:AGCGACTA	GGGCAATCCTGAGCCAA	CCATTGAGTCTCTGCACCTATC	F
APMG-30	LiS085P.11_LiS085P_PCRNTC_EN18218_NA_blank	CATCAGTC:TCAGTGTC	GGGCAATCCTGAGCCAA	CCATTGAGTCTCTGCACCTATC	F
APMG-30	LiS084P.1_LiS084P_ELiS031_EN18218_311_sample	ATCAGTCA:GATCGCGA	GGGCAATCCTGAGCCAA	CCATTGAGTCTCTGCACCTATC	F
APMG-30	LiS084P.2_LiS084P_ELiS032_EN18218_321_sample	TCTACTGA:CGCTCTCG	GGGCAATCCTGAGCCAA	CCATTGAGTCTCTGCACCTATC	F
APMG-30	LiS084P.3_LiS084P_ELiS033_EN18218_332_sample	GATGATCT:GTCGTAGA	GGGCAATCCTGAGCCAA	CCATTGAGTCTCTGCACCTATC	F
APMG-30	LiS084P.4_LiS084P_ELiS034_EN18218_341_sample	CTGCGTAC:AGACTATG	GGGCAATCCTGAGCCAA	CCATTGAGTCTCTGCACCTATC	F
APMG-30	LiS084P.5_LiS084P_ELiS035_EN18218_351_sample	AGCGACTA:TGACATCA	GGGCAATCCTGAGCCAA	CCATTGAGTCTCTGCACCTATC	F
APMG-30	LiS084P.6_LiS084P_ELiS036_EN18218_361_sample	TCAGTGTC:ACATGTGT	GGGCAATCCTGAGCCAA	CCATTGAGTCTCTGCACCTATC	F
APMG-30	LiS084P.7_LiS084P_ELiS037_EN18218_371_sample	ACTCTGCT:ACGACGAG	GGGCAATCCTGAGCCAA	CCATTGAGTCTCTGCACCTATC	F
APMG-30	LiS084P.8_LiS084P_ELiS038_EN18218_380_sample	ATATAGCG:CATCAGTC	GGGCAATCCTGAGCCAA	CCATTGAGTCTCTGCACCTATC	F
APMG-30	LiS084P.9_LiS084P_ELiS039_EN18218_391_sample	CTATGCTA:ATCAGTCA	GGGCAATCCTGAGCCAA	CCATTGAGTCTCTGCACCTATC	F
APMG-30	LiS084P.10_LiS084P_ELiS040_EN18218_NA_blank	TCGCGCTG:TCTACTGA	GGGCAATCCTGAGCCAA	CCATTGAGTCTCTGCACCTATC	F
APMG-30	LiS084P.11_LiS084P_PCRNTC_EN18218_NA_blank	ATCAGTCA:GTCGTAGA	GGGCAATCCTGAGCCAA	CCATTGAGTCTCTGCACCTATC	F
APMG-30	LiS083P.1_LiS083P_ELiS021_EN18218_401_sample	CATCAGTC:ACACACAC	GGGCAATCCTGAGCCAA	CCATTGAGTCTCTGCACCTATC	F
APMG-30	LiS083P.2_LiS083P_ELiS022_EN18218_411_sample	ATCAGTCA:ACAGCACA	GGGCAATCCTGAGCCAA	CCATTGAGTCTCTGCACCTATC	F
APMG-30	LiS083P.3_LiS083P_ELiS023_EN18218_421_sample	TCTACTGA:TAGTCGCA	GGGCAATCCTGAGCCAA	CCATTGAGTCTCTGCACCTATC	F
APMG-30	LiS083P.4_LiS083P_ELiS024_EN18218_431_sample	GATGATCT:GATCGCGA	GGGCAATCCTGAGCCAA	CCATTGAGTCTCTGCACCTATC	F
APMG-30	LiS083P.5_LiS083P_ELiS025_EN18218_441_sample	CTGCGTAC:CGCTCTCG	GGGCAATCCTGAGCCAA	CCATTGAGTCTCTGCACCTATC	F
APMG-30	LiS083P.6_LiS083P_ELiS026_EN18218_451_sample	AGCGACTA:GTCGTAGA	GGGCAATCCTGAGCCAA	CCATTGAGTCTCTGCACCTATC	F
APMG-30	LiS083P.7_LiS083P_ELiS027_EN18218_461_sample	TCAGTGTC:AGACTATG	GGGCAATCCTGAGCCAA	CCATTGAGTCTCTGCACCTATC	F
APMG-30	LiS083P.8_LiS083P_ELiS028_EN18218_470_sample	ACTCTGCT:TGACATCA	GGGCAATCCTGAGCCAA	CCATTGAGTCTCTGCACCTATC	F
APMG-30	LiS083P.9_LiS083P_ELiS029_EN18218_481_sample	ATATAGCG:ACATGTGT	GGGCAATCCTGAGCCAA	CCATTGAGTCTCTGCACCTATC	F
APMG-30	LiS083P.10_LiS083P_ELiS030_EN18218_NA_blank	CTATGCTA:ACGACGAG	GGGCAATCCTGAGCCAA	CCATTGAGTCTCTGCACCTATC	F
APMG-30	LiS083P.11_LiS083P_PCRNTC_EN18218_NA_blank	TCGCGCTG:CATCAGTC	GGGCAATCCTGAGCCAA	CCATTGAGTCTCTGCACCTATC	F
APMG-30	LiS073P.1_LiS073P_ELiS011_EN18218_491_sample	ACACACAC:CGCTCTCG	GGGCAATCCTGAGCCAA	CCATTGAGTCTCTGCACCTATC	F
APMG-30	LiS073P.2_LiS073P_ELiS012_EN18218_501_sample	ACAGCACA:GTCGTAGA	GGGCAATCCTGAGCCAA	CCATTGAGTCTCTGCACCTATC	F
APMG-30	LiS073P.3_LiS073P_ELiS013_EN18218_509_sample	TAGTCGCA:AGACTATG	GGGCAATCCTGAGCCAA	CCATTGAGTCTCTGCACCTATC	F
APMG-30	LiS073P.4_LiS073P_ELiS014_EN18218_519_sample	GATCGCGA:TGACATCA	GGGCAATCCTGAGCCAA	CCATTGAGTCTCTGCACCTATC	F
APMG-30	LiS073P.5_LiS073P_ELiS015_EN18218_511_sample	CGCTCTCG:ACATGTGT	GGGCAATCCTGAGCCAA	CCATTGAGTCTCTGCACCTATC	F
APMG-30	LiS073P.6_LiS073P_ELiS016_EN18218_521_sample	GTCGTAGA:ACGACGAG	GGGCAATCCTGAGCCAA	CCATTGAGTCTCTGCACCTATC	F
APMG-30	LiS073P.7_LiS073P_ELiS017_EN18218_531_sample	AGACTATG:CATCAGTC	GGGCAATCCTGAGCCAA	CCATTGAGTCTCTGCACCTATC	F
APMG-30	LiS073P.8_LiS073P_ELiS018_EN18218_541_sample	TGACATCA:ATCAGTCA	GGGCAATCCTGAGCCAA	CCATTGAGTCTCTGCACCTATC	F
APMG-30	LiS073P.9_LiS073P_ELiS019_EN18218_551_sample	ACATGTGT:TCTACTGA	GGGCAATCCTGAGCCAA	CCATTGAGTCTCTGCACCTATC	F
APMG-30	LiS073P.10_LiS073P_ELiS020_EN18218_NA_blank	ACGACGAG:GATGATCT	GGGCAATCCTGAGCCAA	CCATTGAGTCTCTGCACCTATC	F
APMG-30	LiS073P.11_LiS073P_PCRNTC_EN18218_NA_blank	CATCAGTC:CTGCGTAC	GGGCAATCCTGAGCCAA	CCATTGAGTCTCTGCACCTATC	F
APMG-30	LiS072P.1_LiS072P_ELiS001_EN18218_563_sample	ACACACAC:TAGTCGCA	GGGCAATCCTGAGCCAA	CCATTGAGTCTCTGCACCTATC	F
APMG-30	LiS072P.2_LiS072P_ELiS002_EN18218_572_sample	ACAGCACA:GATCGCGA	GGGCAATCCTGAGCCAA	CCATTGAGTCTCTGCACCTATC	F
APMG-30	LiS072P.3_LiS072P_ELiS003_EN18218_582_sample	TAGTCGCA:CGCTCTCG	GGGCAATCCTGAGCCAA	CCATTGAGTCTCTGCACCTATC	F
APMG-30	LiS072P.4_LiS072P_ELiS004_EN18218_591_sample	GATCGCGA:GTCGTAGA	GGGCAATCCTGAGCCAA	CCATTGAGTCTCTGCACCTATC	F
APMG-30	LiS072P.5_LiS072P_ELiS005_EN18218_600_sample	CGCTCTCG:AGACTATG	GGGCAATCCTGAGCCAA	CCATTGAGTCTCTGCACCTATC	F
APMG-30	LiS072P.6_LiS072P_ELiS006_EN18218_611_sample	GTCGTAGA:TGACATCA	GGGCAATCCTGAGCCAA	CCATTGAGTCTCTGCACCTATC	F
APMG-30	LiS072P.7_LiS072P_ELiS007_EN18218_621_sample	AGACTATG:ACATGTGT	GGGCAATCCTGAGCCAA	CCATTGAGTCTCTGCACCTATC	F
APMG-30	LiS072P.8_LiS072P_ELiS008_EN18218_631_sample	TGACATCA:ACGACGAG	GGGCAATCCTGAGCCAA	CCATTGAGTCTCTGCACCTATC	F
APMG-30	LiS072P.9_LiS072P_ELiS009_EN18218_641_sample	ACATGTGT:CATCAGTC	GGGCAATCCTGAGCCAA	CCATTGAGTCTCTGCACCTATC	F
APMG-30	LiS072P.10_LiS072P_ELiS010_EN18218_NA_blank	ACGACGAG:ATCAGTCA	GGGCAATCCTGAGCCAA	CCATTGAGTCTCTGCACCTATC	F
APMG-30	LiS072P.11_LiS072P_PCRNTC_EN18218_NA_blank	CATCAGTC:TCTACTGA	GGGCAATCCTGAGCCAA	CCATTGAGTCTCTGCACCTATC	F
APMG-30	LiS107P.1_LiS107P_ELiS071_EN18218_651_sample	GATCGCGA:ACACACAC	GGGCAATCCTGAGCCAA	CCATTGAGTCTCTGCACCTATC	F
APMG-30	LiS107P.2_LiS107P_ELiS072_EN18218_12_sample	CGCTCTCG:ACAGCACA	GGGCAATCCTGAGCCAA	CCATTGAGTCTCTGCACCTATC	F
APMG-30	LiS107P.3_LiS107P_ELiS073_EN18218_22_sample	GTCGTAGA:TAGTCGCA	GGGCAATCCTGAGCCAA	CCATTGAGTCTCTGCACCTATC	F
APMG-30	LiS107P.4_LiS107P_ELiS074_EN18218_NA_blank	AGACTATG:GATCGCGA	GGGCAATCCTGAGCCAA	CCATTGAGTCTCTGCACCTATC	F
APMG-30	LiS107P.5_LiS107P_PCRNTC_EN18218_NA_blank	TGACATCA:CGCTCTCG	GGGCAATCCTGAGCCAA	CCATTGAGTCTCTGCACCTATC	F
APMG-30	LiS106P.1_LiS106P_ELiS061_EN18218_32_sample	GTCGTAGA:ACACACAC	GGGCAATCCTGAGCCAA	CCATTGAGTCTCTGCACCTATC	F
APMG-30	LiS106P.2_LiS106P_ELiS062_EN18218_42_sample	AGACTATG:ACAGCACA	GGGCAATCCTGAGCCAA	CCATTGAGTCTCTGCACCTATC	F
APMG-30	LiS106P.3_LiS106P_ELiS063_EN18218_52_sample	TGACATCA:TAGTCGCA	GGGCAATCCTGAGCCAA	CCATTGAGTCTCTGCACCTATC	F
APMG-30	LiS106P.4_LiS106P_ELiS064_EN18218_62_sample	ACATGTGT:GATCGCGA	GGGCAATCCTGAGCCAA	CCATTGAGTCTCTGCACCTATC	F
APMG-30	LiS106P.5_LiS106P_ELiS065_EN18218_72_sample	ACGACGAG:CGCTCTCG	GGGCAATCCTGAGCCAA	CCATTGAGTCTCTGCACCTATC	F
APMG-30	LiS106P.6_LiS106P_ELiS066_EN18218_84_sample	CATCAGTC:GTCGTAGA	GGGCAATCCTGAGCCAA	CCATTGAGTCTCTGCACCTATC	F
APMG-30	LiS106P.7_LiS106P_ELiS067_EN18218_92_sample	ATCAGTCA:AGACTATG	GGGCAATCCTGAGCCAA	CCATTGAGTCTCTGCACCTATC	F
APMG-30	LiS106P.8_LiS106P_ELiS068_EN18218_102_sample	TCTACTGA:TGACATCA	GGGCAATCCTGAGCCAA	CCATTGAGTCTCTGCACCTATC	F
APMG-30	LiS106P.9_LiS106P_ELiS069_EN18218_112_sample	GATGATCT:ACATGTGT	GGGCAATCCTGAGCCAA	CCATTGAGTCTCTGCACCTATC	F
APMG-30	LiS106P.10_LiS106P_ELiS070_EN18218_NA_blank	CTGCGTAC:ACGACGAG	GGGCAATCCTGAGCCAA	CCATTGAGTCTCTGCACCTATC	F
APMG-30	LiS106P.11_LiS106P_PCRNTC_EN18218_NA_blank	AGCGACTA:CATCAGTC	GGGCAATCCTGAGCCAA	CCATTGAGTCTCTGCACCTATC	F
APMG-30	LiS113P.1_LiS113P_ELiS051_EN18218_122_sample	TAGTCGCA:ACACACAC	GGGCAATCCTGAGCCAA	CCATTGAGTCTCTGCACCTATC	F
APMG-30	LiS113P.2_LiS113P_ELiS052_EN18218_132_sample	GATCGCGA:ACAGCACA	GGGCAATCCTGAGCCAA	CCATTGAGTCTCTGCACCTATC	F
APMG-30	LiS113P.3_LiS113P_ELiS053_EN18218_143_sample	CGCTCTCG:TAGTCGCA	GGGCAATCCTGAGCCAA	CCATTGAGTCTCTGCACCTATC	F
APMG-30	LiS113P.4_LiS113P_ELiS054_EN18218_152_sample	GTCGTAGA:GATCGCGA	GGGCAATCCTGAGCCAA	CCATTGAGTCTCTGCACCTATC	F
APMG-30	LiS113P.5_LiS113P_ELiS055_EN18218_162_sample	AGACTATG:CGCTCTCG	GGGCAATCCTGAGCCAA	CCATTGAGTCTCTGCACCTATC	F
APMG-30	LiS113P.6_LiS113P_ELiS056_EN18218_171_sample	TGACATCA:GTCGTAGA	GGGCAATCCTGAGCCAA	CCATTGAGTCTCTGCACCTATC	F
APMG-30	LiS113P.7_LiS113P_ELiS057_EN18218_182_sample	ACATGTGT:AGACTATG	GGGCAATCCTGAGCCAA	CCATTGAGTCTCTGCACCTATC	F
APMG-30	LiS113P.8_LiS113P_ELiS058_EN18218_192_sample	ACGACGAG:TGACATCA	GGGCAATCCTGAGCCAA	CCATTGAGTCTCTGCACCTATC	F
APMG-30	LiS113P.9_LiS113P_ELiS059_EN18218_202_sample	CATCAGTC:ACATGTGT	GGGCAATCCTGAGCCAA	CCATTGAGTCTCTGCACCTATC	F
APMG-30	LiS113P.10_LiS113P_ELiS060_EN18218_NA_blank	ATCAGTCA:ACGACGAG	GGGCAATCCTGAGCCAA	CCATTGAGTCTCTGCACCTATC	F
APMG-30	LiS113P.11_LiS113P_PCRNTC_EN18218_NA_blank	TCTACTGA:CATCAGTC	GGGCAATCCTGAGCCAA	CCATTGAGTCTCTGCACCTATC	F
APMG-30	LiS104P.1_LiS104P_ELiS041_EN18218_212_sample	CATCAGTC:AGACTATG	GGGCAATCCTGAGCCAA	CCATTGAGTCTCTGCACCTATC	F
APMG-30	LiS104P.2_LiS104P_ELiS042_EN18218_221_sample	ATCAGTCA:TGACATCA	GGGCAATCCTGAGCCAA	CCATTGAGTCTCTGCACCTATC	F
APMG-30	LiS104P.3_LiS104P_ELiS043_EN18218_231_sample	TCTACTGA:ACATGTGT	GGGCAATCCTGAGCCAA	CCATTGAGTCTCTGCACCTATC	F
APMG-30	LiS104P.4_LiS104P_ELiS044_EN18218_251_sample	GATGATCT:ACGACGAG	GGGCAATCCTGAGCCAA	CCATTGAGTCTCTGCACCTATC	F
APMG-30	LiS104P.5_LiS104P_ELiS045_EN18218_261_sample	CTGCGTAC:CATCAGTC	GGGCAATCCTGAGCCAA	CCATTGAGTCTCTGCACCTATC	F
APMG-30	LiS104P.6_LiS104P_ELiS046_EN18218_271_sample	AGCGACTA:ATCAGTCA	GGGCAATCCTGAGCCAA	CCATTGAGTCTCTGCACCTATC	F
APMG-30	LiS104P.7_LiS104P_ELiS047_EN18218_281_sample	TCAGTGTC:TCTACTGA	GGGCAATCCTGAGCCAA	CCATTGAGTCTCTGCACCTATC	F
APMG-30	LiS104P.8_LiS104P_ELiS048_EN18218_291_sample	ACTCTGCT:GATGATCT	GGGCAATCCTGAGCCAA	CCATTGAGTCTCTGCACCTATC	F
APMG-30	LiS104P.9_LiS104P_ELiS049_EN18218_301_sample	ATATAGCG:CTGCGTAC	GGGCAATCCTGAGCCAA	CCATTGAGTCTCTGCACCTATC	F
APMG-30	LiS104P.10_LiS104P_ELiS050_EN18218_NA_blank	CTATGCTA:AGCGACTA	GGGCAATCCTGAGCCAA	CCATTGAGTCTCTGCACCTATC	F
APMG-30	LiS104P.11_LiS104P_PCRNTC_EN18218_NA_blank	TCGCGCTG:TCAGTGTC	GGGCAATCCTGAGCCAA	CCATTGAGTCTCTGCACCTATC	F
APMG-30	LiS103P.1_LiS103P_ELiS031_EN18218_311_sample	AGACTATG:GTCGTAGA	GGGCAATCCTGAGCCAA	CCATTGAGTCTCTGCACCTATC	F
APMG-30	LiS103P.2_LiS103P_ELiS032_EN18218_321_sample	TGACATCA:AGACTATG	GGGCAATCCTGAGCCAA	CCATTGAGTCTCTGCACCTATC	F
APMG-30	LiS103P.3_LiS103P_ELiS033_EN18218_332_sample	ACATGTGT:TGACATCA	GGGCAATCCTGAGCCAA	CCATTGAGTCTCTGCACCTATC	F
APMG-30	LiS103P.4_LiS103P_ELiS034_EN18218_341_sample	ACGACGAG:ACATGTGT	GGGCAATCCTGAGCCAA	CCATTGAGTCTCTGCACCTATC	F
APMG-30	LiS103P.5_LiS103P_ELiS035_EN18218_351_sample	CATCAGTC:ACGACGAG	GGGCAATCCTGAGCCAA	CCATTGAGTCTCTGCACCTATC	F
APMG-30	LiS103P.6_LiS103P_ELiS036_EN18218_361_sample	ATCAGTCA:CATCAGTC	GGGCAATCCTGAGCCAA	CCATTGAGTCTCTGCACCTATC	F
APMG-30	LiS103P.7_LiS103P_ELiS037_EN18218_371_sample	TCTACTGA:ATCAGTCA	GGGCAATCCTGAGCCAA	CCATTGAGTCTCTGCACCTATC	F
APMG-30	LiS103P.8_LiS103P_ELiS038_EN18218_380_sample	GATGATCT:TCTACTGA	GGGCAATCCTGAGCCAA	CCATTGAGTCTCTGCACCTATC	F
APMG-30	LiS103P.9_LiS103P_ELiS039_EN18218_391_sample	CTGCGTAC:GATGATCT	GGGCAATCCTGAGCCAA	CCATTGAGTCTCTGCACCTATC	F
APMG-30	LiS103P.10_LiS103P_ELiS040_EN18218_NA_blank	AGCGACTA:CTGCGTAC	GGGCAATCCTGAGCCAA	CCATTGAGTCTCTGCACCTATC	F
APMG-30	LiS103P.11_LiS103P_PCRNTC_EN18218_NA_blank	TCAGTGTC:AGCGACTA	GGGCAATCCTGAGCCAA	CCATTGAGTCTCTGCACCTATC	F
APMG-30	LiS116P.1_LiS116P_ELiS021_EN18218_401_sample	ATCAGTCA:ACACACAC	GGGCAATCCTGAGCCAA	CCATTGAGTCTCTGCACCTATC	F
APMG-30	LiS116P.2_LiS116P_ELiS022_EN18218_411_sample	TCTACTGA:ACAGCACA	GGGCAATCCTGAGCCAA	CCATTGAGTCTCTGCACCTATC	F
APMG-30	LiS116P.3_LiS116P_ELiS023_EN18218_421_sample	GATGATCT:TAGTCGCA	GGGCAATCCTGAGCCAA	CCATTGAGTCTCTGCACCTATC	F
APMG-30	LiS116P.4_LiS116P_ELiS024_EN18218_431_sample	CTGCGTAC:GATCGCGA	GGGCAATCCTGAGCCAA	CCATTGAGTCTCTGCACCTATC	F
APMG-30	LiS116P.5_LiS116P_ELiS025_EN18218_441_sample	AGCGACTA:CGCTCTCG	GGGCAATCCTGAGCCAA	CCATTGAGTCTCTGCACCTATC	F
APMG-30	LiS116P.6_LiS116P_ELiS026_EN18218_451_sample	TCAGTGTC:GTCGTAGA	GGGCAATCCTGAGCCAA	CCATTGAGTCTCTGCACCTATC	F
APMG-30	LiS116P.7_LiS116P_ELiS027_EN18218_461_sample	ACTCTGCT:AGACTATG	GGGCAATCCTGAGCCAA	CCATTGAGTCTCTGCACCTATC	F
APMG-30	LiS116P.8_LiS116P_ELiS028_EN18218_470_sample	ATATAGCG:TGACATCA	GGGCAATCCTGAGCCAA	CCATTGAGTCTCTGCACCTATC	F
APMG-30	LiS116P.9_LiS116P_ELiS029_EN18218_481_sample	CTATGCTA:ACATGTGT	GGGCAATCCTGAGCCAA	CCATTGAGTCTCTGCACCTATC	F
APMG-30	LiS116P.10_LiS116P_ELiS030_EN18218_NA_blank	TCGCGCTG:ACGACGAG	GGGCAATCCTGAGCCAA	CCATTGAGTCTCTGCACCTATC	F
APMG-30	LiS116P.11_LiS116P_PCRNTC_EN18218_NA_blank	TCTACTGA:ACACACAC	GGGCAATCCTGAGCCAA	CCATTGAGTCTCTGCACCTATC	F
APMG-30	LiS109P.1_LiS109P_ELiS011_EN18218_491_sample	ACACACAC:GATCGCGA	GGGCAATCCTGAGCCAA	CCATTGAGTCTCTGCACCTATC	F
APMG-30	LiS109P.2_LiS109P_ELiS012_EN18218_501_sample	ACAGCACA:CGCTCTCG	GGGCAATCCTGAGCCAA	CCATTGAGTCTCTGCACCTATC	F
APMG-30	LiS109P.3_LiS109P_ELiS013_EN18218_509_sample	TAGTCGCA:GTCGTAGA	GGGCAATCCTGAGCCAA	CCATTGAGTCTCTGCACCTATC	F
APMG-30	LiS109P.4_LiS109P_ELiS014_EN18218_519_sample	GATCGCGA:AGACTATG	GGGCAATCCTGAGCCAA	CCATTGAGTCTCTGCACCTATC	F
APMG-30	LiS109P.5_LiS109P_ELiS015_EN18218_511_sample	CGCTCTCG:TGACATCA	GGGCAATCCTGAGCCAA	CCATTGAGTCTCTGCACCTATC	F
APMG-30	LiS109P.6_LiS109P_ELiS016_EN18218_521_sample	GTCGTAGA:ACATGTGT	GGGCAATCCTGAGCCAA	CCATTGAGTCTCTGCACCTATC	F
APMG-30	LiS109P.7_LiS109P_ELiS017_EN18218_531_sample	AGACTATG:ACGACGAG	GGGCAATCCTGAGCCAA	CCATTGAGTCTCTGCACCTATC	F
APMG-30	LiS109P.8_LiS109P_ELiS018_EN18218_541_sample	TGACATCA:CATCAGTC	GGGCAATCCTGAGCCAA	CCATTGAGTCTCTGCACCTATC	F
APMG-30	LiS109P.9_LiS109P_ELiS019_EN18218_551_sample	ACATGTGT:ATCAGTCA	GGGCAATCCTGAGCCAA	CCATTGAGTCTCTGCACCTATC	F
APMG-30	LiS109P.10_LiS109P_ELiS020_EN18218_NA_blank	ACGACGAG:TCTACTGA	GGGCAATCCTGAGCCAA	CCATTGAGTCTCTGCACCTATC	F
APMG-30	LiS109P.11_LiS109P_PCRNTC_EN18218_NA_blank	CATCAGTC:GATGATCT	GGGCAATCCTGAGCCAA	CCATTGAGTCTCTGCACCTATC	F
APMG-30	LiS125P.1_LiS125P_ELiS001_EN18218_563_sample	ACAGCACA:AGCGACTA	GGGCAATCCTGAGCCAA	CCATTGAGTCTCTGCACCTATC	F
APMG-30	LiS125P.2_LiS125P_ELiS002_EN18218_572_sample	TAGTCGCA:TCAGTGTC	GGGCAATCCTGAGCCAA	CCATTGAGTCTCTGCACCTATC	F
APMG-30	LiS125P.3_LiS125P_ELiS003_EN18218_582_sample	GATCGCGA:ACTCTGCT	GGGCAATCCTGAGCCAA	CCATTGAGTCTCTGCACCTATC	F
APMG-30	LiS125P.4_LiS125P_ELiS004_EN18218_591_sample	CGCTCTCG:ATATAGCG	GGGCAATCCTGAGCCAA	CCATTGAGTCTCTGCACCTATC	F
APMG-30	LiS125P.5_LiS125P_ELiS005_EN18218_600_sample	GTCGTAGA:CTATGCTA	GGGCAATCCTGAGCCAA	CCATTGAGTCTCTGCACCTATC	F
APMG-30	LiS125P.6_LiS125P_ELiS006_EN18218_611_sample	AGACTATG:TCGCGCTG	GGGCAATCCTGAGCCAA	CCATTGAGTCTCTGCACCTATC	F
APMG-30	LiS125P.7_LiS125P_ELiS007_EN18218_621_sample	ACACACAC:AGCGACTA	GGGCAATCCTGAGCCAA	CCATTGAGTCTCTGCACCTATC	F
APMG-30	LiS125P.8_LiS125P_ELiS008_EN18218_631_sample	ACAGCACA:TCAGTGTC	GGGCAATCCTGAGCCAA	CCATTGAGTCTCTGCACCTATC	F
APMG-30	LiS125P.9_LiS125P_ELiS009_EN18218_641_sample	TAGTCGCA:ACTCTGCT	GGGCAATCCTGAGCCAA	CCATTGAGTCTCTGCACCTATC	F
APMG-30	LiS125P.10_LiS125P_ELiS010_EN18218_NA_blank	GATCGCGA:ATATAGCG	GGGCAATCCTGAGCCAA	CCATTGAGTCTCTGCACCTATC	F
APMG-30	LiS125P.11_LiS125P_PCRNTC_EN18218_NA_blank	CGCTCTCG:CTATGCTA	GGGCAATCCTGAGCCAA	CCATTGAGTCTCTGCACCTATC	F
APMG-30	LiS115P.1_LiS115P_ELiS071_EN18218_651_sample	ACACACAC:ATCAGTCA	GGGCAATCCTGAGCCAA	CCATTGAGTCTCTGCACCTATC	F
APMG-30	LiS115P.2_LiS115P_ELiS072_EN18218_12_sample	ACAGCACA:TCTACTGA	GGGCAATCCTGAGCCAA	CCATTGAGTCTCTGCACCTATC	F
APMG-30	LiS115P.3_LiS115P_ELiS073_EN18218_22_sample	TAGTCGCA:GATGATCT	GGGCAATCCTGAGCCAA	CCATTGAGTCTCTGCACCTATC	F
APMG-30	LiS115P.4_LiS115P_ELiS074_EN18218_NA_blank	GATCGCGA:CTGCGTAC	GGGCAATCCTGAGCCAA	CCATTGAGTCTCTGCACCTATC	F
APMG-30	LiS115P.5_LiS115P_PCRNTC_EN18218_NA_blank	CGCTCTCG:AGCGACTA	GGGCAATCCTGAGCCAA	CCATTGAGTCTCTGCACCTATC	F
APMG-30	LiS114P.1_LiS114P_ELiS061_EN18218_32_sample	ATCAGTCA:CTGCGTAC	GGGCAATCCTGAGCCAA	CCATTGAGTCTCTGCACCTATC	F
APMG-30	LiS114P.2_LiS114P_ELiS062_EN18218_42_sample	TCTACTGA:AGCGACTA	GGGCAATCCTGAGCCAA	CCATTGAGTCTCTGCACCTATC	F
APMG-30	LiS114P.3_LiS114P_ELiS063_EN18218_52_sample	GATGATCT:TCAGTGTC	GGGCAATCCTGAGCCAA	CCATTGAGTCTCTGCACCTATC	F
APMG-30	LiS114P.4_LiS114P_ELiS064_EN18218_62_sample	CTGCGTAC:ACTCTGCT	GGGCAATCCTGAGCCAA	CCATTGAGTCTCTGCACCTATC	F
APMG-30	LiS114P.5_LiS114P_ELiS065_EN18218_72_sample	AGCGACTA:ATATAGCG	GGGCAATCCTGAGCCAA	CCATTGAGTCTCTGCACCTATC	F
APMG-30	LiS114P.6_LiS114P_ELiS066_EN18218_84_sample	TCAGTGTC:CTATGCTA	GGGCAATCCTGAGCCAA	CCATTGAGTCTCTGCACCTATC	F
APMG-30	LiS114P.7_LiS114P_ELiS067_EN18218_92_sample	ACTCTGCT:TCGCGCTG	GGGCAATCCTGAGCCAA	CCATTGAGTCTCTGCACCTATC	F
APMG-30	LiS114P.8_LiS114P_ELiS068_EN18218_102_sample	ATCAGTCA:AGCGACTA	GGGCAATCCTGAGCCAA	CCATTGAGTCTCTGCACCTATC	F
APMG-30	LiS114P.9_LiS114P_ELiS069_EN18218_112_sample	TCTACTGA:TCAGTGTC	GGGCAATCCTGAGCCAA	CCATTGAGTCTCTGCACCTATC	F
APMG-30	LiS114P.10_LiS114P_ELiS070_EN18218_NA_blank	GATGATCT:ACTCTGCT	GGGCAATCCTGAGCCAA	CCATTGAGTCTCTGCACCTATC	F
APMG-30	LiS114P.11_LiS114P_PCRNTC_EN18218_NA_blank	CTGCGTAC:ATATAGCG	GGGCAATCCTGAGCCAA	CCATTGAGTCTCTGCACCTATC	F
APMG-30	LiS118P.1_LiS118P_ELiS051_EN18218_122_sample	GATGATCT:ACAGCACA	GGGCAATCCTGAGCCAA	CCATTGAGTCTCTGCACCTATC	F
APMG-30	LiS118P.2_LiS118P_ELiS052_EN18218_132_sample	CTGCGTAC:TAGTCGCA	GGGCAATCCTGAGCCAA	CCATTGAGTCTCTGCACCTATC	F
APMG-30	LiS118P.3_LiS118P_ELiS053_EN18218_143_sample	AGCGACTA:GATCGCGA	GGGCAATCCTGAGCCAA	CCATTGAGTCTCTGCACCTATC	F
APMG-30	LiS118P.4_LiS118P_ELiS054_EN18218_152_sample	TCAGTGTC:CGCTCTCG	GGGCAATCCTGAGCCAA	CCATTGAGTCTCTGCACCTATC	F
APMG-30	LiS118P.5_LiS118P_ELiS055_EN18218_162_sample	ACTCTGCT:GTCGTAGA	GGGCAATCCTGAGCCAA	CCATTGAGTCTCTGCACCTATC	F
APMG-30	LiS118P.6_LiS118P_ELiS056_EN18218_171_sample	ATATAGCG:AGACTATG	GGGCAATCCTGAGCCAA	CCATTGAGTCTCTGCACCTATC	F
APMG-30	LiS118P.7_LiS118P_ELiS057_EN18218_182_sample	CTATGCTA:TGACATCA	GGGCAATCCTGAGCCAA	CCATTGAGTCTCTGCACCTATC	F
APMG-30	LiS118P.8_LiS118P_ELiS058_EN18218_192_sample	TCGCGCTG:ACATGTGT	GGGCAATCCTGAGCCAA	CCATTGAGTCTCTGCACCTATC	F
APMG-30	LiS118P.9_LiS118P_ELiS059_EN18218_202_sample	GATGATCT:ACACACAC	GGGCAATCCTGAGCCAA	CCATTGAGTCTCTGCACCTATC	F
APMG-30	LiS118P.10_LiS118P_ELiS060_EN18218_NA_blank	CTGCGTAC:ACAGCACA	GGGCAATCCTGAGCCAA	CCATTGAGTCTCTGCACCTATC	F
APMG-30	LiS118P.11_LiS118P_PCRNTC_EN18218_NA_blank	AGCGACTA:TAGTCGCA	GGGCAATCCTGAGCCAA	CCATTGAGTCTCTGCACCTATC	F
APMG-30	LiS123P.1_LiS123P_ELiS041_EN18218_212_sample	AGACTATG:ACTCTGCT	GGGCAATCCTGAGCCAA	CCATTGAGTCTCTGCACCTATC	F
APMG-30	LiS123P.2_LiS123P_ELiS042_EN18218_221_sample	TGACATCA:ATATAGCG	GGGCAATCCTGAGCCAA	CCATTGAGTCTCTGCACCTATC	F
APMG-30	LiS123P.3_LiS123P_ELiS043_EN18218_231_sample	ACATGTGT:CTATGCTA	GGGCAATCCTGAGCCAA	CCATTGAGTCTCTGCACCTATC	F
APMG-30	LiS123P.4_LiS123P_ELiS044_EN18218_251_sample	ACGACGAG:TCGCGCTG	GGGCAATCCTGAGCCAA	CCATTGAGTCTCTGCACCTATC	F
APMG-30	LiS123P.5_LiS123P_ELiS045_EN18218_261_sample	ACACACAC:TCTACTGA	GGGCAATCCTGAGCCAA	CCATTGAGTCTCTGCACCTATC	F
APMG-30	LiS123P.6_LiS123P_ELiS046_EN18218_271_sample	ACAGCACA:GATGATCT	GGGCAATCCTGAGCCAA	CCATTGAGTCTCTGCACCTATC	F
APMG-30	LiS123P.7_LiS123P_ELiS047_EN18218_281_sample	TAGTCGCA:CTGCGTAC	GGGCAATCCTGAGCCAA	CCATTGAGTCTCTGCACCTATC	F
APMG-30	LiS123P.8_LiS123P_ELiS048_EN18218_291_sample	GATCGCGA:AGCGACTA	GGGCAATCCTGAGCCAA	CCATTGAGTCTCTGCACCTATC	F
APMG-30	LiS123P.9_LiS123P_ELiS049_EN18218_301_sample	CGCTCTCG:TCAGTGTC	GGGCAATCCTGAGCCAA	CCATTGAGTCTCTGCACCTATC	F
APMG-30	LiS123P.10_LiS123P_ELiS050_EN18218_NA_blank	GTCGTAGA:ACTCTGCT	GGGCAATCCTGAGCCAA	CCATTGAGTCTCTGCACCTATC	F
APMG-30	LiS123P.11_LiS123P_PCRNTC_EN18218_NA_blank	AGACTATG:ATATAGCG	GGGCAATCCTGAGCCAA	CCATTGAGTCTCTGCACCTATC	F
APMG-30	LiS124P.1_LiS124P_ELiS031_EN18218_311_sample	TGACATCA:CTATGCTA	GGGCAATCCTGAGCCAA	CCATTGAGTCTCTGCACCTATC	F
APMG-30	LiS124P.2_LiS124P_ELiS032_EN18218_321_sample	ACATGTGT:TCGCGCTG	GGGCAATCCTGAGCCAA	CCATTGAGTCTCTGCACCTATC	F
APMG-30	LiS124P.3_LiS124P_ELiS033_EN18218_332_sample	ACACACAC:GATGATCT	GGGCAATCCTGAGCCAA	CCATTGAGTCTCTGCACCTATC	F
APMG-30	LiS124P.4_LiS124P_ELiS034_EN18218_341_sample	ACAGCACA:CTGCGTAC	GGGCAATCCTGAGCCAA	CCATTGAGTCTCTGCACCTATC	F
APMG-30	LiS124P.5_LiS124P_ELiS035_EN18218_351_sample	TAGTCGCA:AGCGACTA	GGGCAATCCTGAGCCAA	CCATTGAGTCTCTGCACCTATC	F
APMG-30	LiS124P.6_LiS124P_ELiS036_EN18218_361_sample	GATCGCGA:TCAGTGTC	GGGCAATCCTGAGCCAA	CCATTGAGTCTCTGCACCTATC	F
APMG-30	LiS124P.7_LiS124P_ELiS037_EN18218_371_sample	CGCTCTCG:ACTCTGCT	GGGCAATCCTGAGCCAA	CCATTGAGTCTCTGCACCTATC	F
APMG-30	LiS124P.8_LiS124P_ELiS038_EN18218_380_sample	GTCGTAGA:ATATAGCG	GGGCAATCCTGAGCCAA	CCATTGAGTCTCTGCACCTATC	F
APMG-30	LiS124P.9_LiS124P_ELiS039_EN18218_391_sample	AGACTATG:CTATGCTA	GGGCAATCCTGAGCCAA	CCATTGAGTCTCTGCACCTATC	F
APMG-30	LiS124P.10_LiS124P_ELiS040_EN18218_NA_blank	TGACATCA:TCGCGCTG	GGGCAATCCTGAGCCAA	CCATTGAGTCTCTGCACCTATC	F
APMG-30	LiS124P.11_LiS124P_PCRNTC_EN18218_NA_blank	ACACACAC:CTGCGTAC	GGGCAATCCTGAGCCAA	CCATTGAGTCTCTGCACCTATC	F
APMG-30	LiS131P.1_LiS131P_ELiS021_EN18218_401_sample	AGCGACTA:ACACACAC	GGGCAATCCTGAGCCAA	CCATTGAGTCTCTGCACCTATC	F
APMG-30	LiS131P.2_LiS131P_ELiS022_EN18218_411_sample	TCAGTGTC:ACAGCACA	GGGCAATCCTGAGCCAA	CCATTGAGTCTCTGCACCTATC	F
APMG-30	LiS131P.3_LiS131P_ELiS023_EN18218_421_sample	ACTCTGCT:TAGTCGCA	GGGCAATCCTGAGCCAA	CCATTGAGTCTCTGCACCTATC	F
APMG-30	LiS131P.4_LiS131P_ELiS024_EN18218_431_sample	ATATAGCG:GATCGCGA	GGGCAATCCTGAGCCAA	CCATTGAGTCTCTGCACCTATC	F
APMG-30	LiS131P.5_LiS131P_ELiS025_EN18218_441_sample	CTATGCTA:CGCTCTCG	GGGCAATCCTGAGCCAA	CCATTGAGTCTCTGCACCTATC	F
APMG-30	LiS131P.6_LiS131P_ELiS026_EN18218_451_sample	TCGCGCTG:GTCGTAGA	GGGCAATCCTGAGCCAA	CCATTGAGTCTCTGCACCTATC	F
APMG-30	LiS131P.7_LiS131P_ELiS027_EN18218_461_sample	TCAGTGTC:ACACACAC	GGGCAATCCTGAGCCAA	CCATTGAGTCTCTGCACCTATC	F
APMG-30	LiS131P.8_LiS131P_ELiS028_EN18218_470_sample	ACTCTGCT:ACAGCACA	GGGCAATCCTGAGCCAA	CCATTGAGTCTCTGCACCTATC	F
APMG-30	LiS131P.9_LiS131P_ELiS029_EN18218_481_sample	ATATAGCG:TAGTCGCA	GGGCAATCCTGAGCCAA	CCATTGAGTCTCTGCACCTATC	F
APMG-30	LiS131P.10_LiS131P_ELiS030_EN18218_NA_blank	CTATGCTA:GATCGCGA	GGGCAATCCTGAGCCAA	CCATTGAGTCTCTGCACCTATC	F
APMG-30	LiS131P.11_LiS131P_PCRNTC_EN18218_NA_blank	TCGCGCTG:CGCTCTCG	GGGCAATCCTGAGCCAA	CCATTGAGTCTCTGCACCTATC	F
APMG-30	LiS117P.1_LiS117P_ELiS011_EN18218_491_sample	ATCAGTCA:TCAGTGTC	GGGCAATCCTGAGCCAA	CCATTGAGTCTCTGCACCTATC	F
APMG-30	LiS117P.2_LiS117P_ELiS012_EN18218_501_sample	TCTACTGA:ACTCTGCT	GGGCAATCCTGAGCCAA	CCATTGAGTCTCTGCACCTATC	F
APMG-30	LiS117P.3_LiS117P_ELiS013_EN18218_509_sample	GATGATCT:ATATAGCG	GGGCAATCCTGAGCCAA	CCATTGAGTCTCTGCACCTATC	F
APMG-30	LiS117P.4_LiS117P_ELiS014_EN18218_519_sample	CTGCGTAC:CTATGCTA	GGGCAATCCTGAGCCAA	CCATTGAGTCTCTGCACCTATC	F
APMG-30	LiS117P.5_LiS117P_ELiS015_EN18218_511_sample	AGCGACTA:CTATGCTA	GGGCAATCCTGAGCCAA	CCATTGAGTCTCTGCACCTATC	F
APMG-30	LiS117P.6_LiS117P_ELiS016_EN18218_521_sample	ATCAGTCA:ACTCTGCT	GGGCAATCCTGAGCCAA	CCATTGAGTCTCTGCACCTATC	F
APMG-30	LiS117P.7_LiS117P_ELiS017_EN18218_531_sample	TCTACTGA:ATATAGCG	GGGCAATCCTGAGCCAA	CCATTGAGTCTCTGCACCTATC	F
APMG-30	LiS117P.8_LiS117P_ELiS018_EN18218_541_sample	GATGATCT:CTATGCTA	GGGCAATCCTGAGCCAA	CCATTGAGTCTCTGCACCTATC	F
APMG-30	LiS117P.9_LiS117P_ELiS019_EN18218_551_sample	CTGCGTAC:TCGCGCTG	GGGCAATCCTGAGCCAA	CCATTGAGTCTCTGCACCTATC	F
APMG-30	LiS117P.10_LiS117P_ELiS020_EN18218_NA_blank	AGCGACTA:TCGCGCTG	GGGCAATCCTGAGCCAA	CCATTGAGTCTCTGCACCTATC	F
APMG-30	LiS117P.11_LiS117P_PCRNTC_EN18218_NA_blank	ATCAGTCA:ATATAGCG	GGGCAATCCTGAGCCAA	CCATTGAGTCTCTGCACCTATC	F
APMG-30	LiS130P.1_LiS130P_ELiS001_EN18218_563_sample	CTGCGTAC:ACACACAC	GGGCAATCCTGAGCCAA	CCATTGAGTCTCTGCACCTATC	F
APMG-30	LiS130P.2_LiS130P_ELiS002_EN18218_572_sample	AGCGACTA:ACAGCACA	GGGCAATCCTGAGCCAA	CCATTGAGTCTCTGCACCTATC	F
APMG-30	LiS130P.3_LiS130P_ELiS003_EN18218_582_sample	TCAGTGTC:TAGTCGCA	GGGCAATCCTGAGCCAA	CCATTGAGTCTCTGCACCTATC	F
APMG-30	LiS130P.4_LiS130P_ELiS004_EN18218_591_sample	ACTCTGCT:GATCGCGA	GGGCAATCCTGAGCCAA	CCATTGAGTCTCTGCACCTATC	F
APMG-30	LiS130P.5_LiS130P_ELiS005_EN18218_600_sample	ATATAGCG:CGCTCTCG	GGGCAATCCTGAGCCAA	CCATTGAGTCTCTGCACCTATC	F
APMG-30	LiS130P.6_LiS130P_ELiS006_EN18218_611_sample	CTATGCTA:GTCGTAGA	GGGCAATCCTGAGCCAA	CCATTGAGTCTCTGCACCTATC	F
APMG-30	LiS130P.7_LiS130P_ELiS007_EN18218_621_sample	TCGCGCTG:AGACTATG	GGGCAATCCTGAGCCAA	CCATTGAGTCTCTGCACCTATC	F
APMG-30	LiS130P.8_LiS130P_ELiS008_EN18218_631_sample	TCAGTGTC:GATCGCGA	GGGCAATCCTGAGCCAA	CCATTGAGTCTCTGCACCTATC	F
APMG-30	LiS130P.9_LiS130P_ELiS009_EN18218_641_sample	ACTCTGCT:CGCTCTCG	GGGCAATCCTGAGCCAA	CCATTGAGTCTCTGCACCTATC	F
APMG-30	LiS130P.10_LiS130P_ELiS010_EN18218_NA_blank	ATATAGCG:GTCGTAGA	GGGCAATCCTGAGCCAA	CCATTGAGTCTCTGCACCTATC	F
APMG-30	LiS130P.11_LiS130P_PCRNTC_EN18218_NA_blank	CTATGCTA:AGACTATG	GGGCAATCCTGAGCCAA	CCATTGAGTCTCTGCACCTATC	F
