# Supplementary material for: Potential plant extinctions with the loss of the Pleistocene mammoth steppe
Source: Nat Commun. 2025 Jan 14;16:645. doi: 10.1038/s41467-024-55542-x (PMC11733255; doi:10.1038/s41467-024-55542-x)
Supplement: Supplementary file 8 — Supplementary Data 5 [file 41467_2024_55542_MOESM8_ESM.zip › 4_Obi3_sibala_2023_data/APMG-42_tagfile.txt]

APMG-42	KS084P.1_KS084P_EKS049_Co1412_514_sample	ACACACAC:GATCGCGA	GGGCAATCCTGAGCCAA	CCATTGAGTCTCTGCACCTATC	F
APMG-42	KS084P.10_KS084P_EKS058_Co1412_NA_blank	ACGACGAG:TCTACTGA	GGGCAATCCTGAGCCAA	CCATTGAGTCTCTGCACCTATC	F
APMG-42	KS084P.11_KS084P_NTC_Co1412_NA_blank	CATCAGTC:GATGATCT	GGGCAATCCTGAGCCAA	CCATTGAGTCTCTGCACCTATC	F
APMG-42	KS084P.2_KS084P_EKS050_Co1412_503_sample	ACAGCACA:CGCTCTCG	GGGCAATCCTGAGCCAA	CCATTGAGTCTCTGCACCTATC	F
APMG-42	KS084P.3_KS084P_EKS051_Co1412_390_sample	TAGTCGCA:GTCGTAGA	GGGCAATCCTGAGCCAA	CCATTGAGTCTCTGCACCTATC	F
APMG-42	KS084P.4_KS084P_EKS052_Co1412_380_sample	GATCGCGA:AGACTATG	GGGCAATCCTGAGCCAA	CCATTGAGTCTCTGCACCTATC	F
APMG-42	KS084P.5_KS084P_EKS053_Co1412_370_sample	CGCTCTCG:TGACATCA	GGGCAATCCTGAGCCAA	CCATTGAGTCTCTGCACCTATC	F
APMG-42	KS084P.6_KS084P_EKS054_Co1412_360_sample	GTCGTAGA:ACATGTGT	GGGCAATCCTGAGCCAA	CCATTGAGTCTCTGCACCTATC	F
APMG-42	KS084P.7_KS084P_EKS055_Co1412_350_sample	AGACTATG:ACGACGAG	GGGCAATCCTGAGCCAA	CCATTGAGTCTCTGCACCTATC	F
APMG-42	KS084P.8_KS084P_EKS056_Co1412_320_sample	TGACATCA:CATCAGTC	GGGCAATCCTGAGCCAA	CCATTGAGTCTCTGCACCTATC	F
APMG-42	KS084P.9_KS084P_EKS057_Co1412_281_sample	ACATGTGT:ATCAGTCA	GGGCAATCCTGAGCCAA	CCATTGAGTCTCTGCACCTATC	F
APMG-42	KS105P.1_KS105P_EKS089_Co1412_191_sample	CATCAGTC:ACACACAC	GGGCAATCCTGAGCCAA	CCATTGAGTCTCTGCACCTATC	F
APMG-42	KS105P.10_KS105P_EKS098_Co1412_NA_blank	CTATGCTA:ACGACGAG	GGGCAATCCTGAGCCAA	CCATTGAGTCTCTGCACCTATC	F
APMG-42	KS105P.11_KS105P_NTC_Co1412_NA_blank	TCGCGCTG:CATCAGTC	GGGCAATCCTGAGCCAA	CCATTGAGTCTCTGCACCTATC	F
APMG-42	KS105P.2_KS105P_EKS090_Co1412_178_sample	ATCAGTCA:ACAGCACA	GGGCAATCCTGAGCCAA	CCATTGAGTCTCTGCACCTATC	F
APMG-42	KS105P.3_KS105P_EKS091_Co1412_167_sample	GATGATCT:GATCGCGA	GGGCAATCCTGAGCCAA	CCATTGAGTCTCTGCACCTATC	F
APMG-42	KS105P.4_KS105P_EKS092_Co1412_165_sample	CTGCGTAC:CGCTCTCG	GGGCAATCCTGAGCCAA	CCATTGAGTCTCTGCACCTATC	F
APMG-42	KS105P.6_KS105P_EKS094_Co1412_151_sample	AGCGACTA:GTCGTAGA	GGGCAATCCTGAGCCAA	CCATTGAGTCTCTGCACCTATC	F
APMG-42	KS105P.7_KS105P_EKS095_Co1412_146_sample	TCAGTGTC:AGACTATG	GGGCAATCCTGAGCCAA	CCATTGAGTCTCTGCACCTATC	F
APMG-42	KS105P.8_KS105P_EKS096_Co1412_141_sample	ACTCTGCT:TGACATCA	GGGCAATCCTGAGCCAA	CCATTGAGTCTCTGCACCTATC	F
APMG-42	KS105P.9_KS105P_EKS097_Co1412_134_sample	ATATAGCG:ACATGTGT	GGGCAATCCTGAGCCAA	CCATTGAGTCTCTGCACCTATC	F
APMG-42	KS107P.1_KS107P_EKS109_Co1412_66_sample	CATCAGTC:ACAGCACA	GGGCAATCCTGAGCCAA	CCATTGAGTCTCTGCACCTATC	F
APMG-42	KS107P.10_KS107P_EKS118_Co1412_NA_blank	CTATGCTA:CATCAGTC	GGGCAATCCTGAGCCAA	CCATTGAGTCTCTGCACCTATC	F
APMG-42	KS107P.11_KS107P_NTC_Co1412_NA_blank	TCGCGCTG:ATCAGTCA	GGGCAATCCTGAGCCAA	CCATTGAGTCTCTGCACCTATC	F
APMG-42	KS107P.2_KS107P_EKS110_Co1412_61_sample	ATCAGTCA:TAGTCGCA	GGGCAATCCTGAGCCAA	CCATTGAGTCTCTGCACCTATC	F
APMG-42	KS107P.3_KS107P_EKS111_Co1412_51_sample	TCTACTGA:GATCGCGA	GGGCAATCCTGAGCCAA	CCATTGAGTCTCTGCACCTATC	F
APMG-42	KS107P.4_KS107P_EKS112_Co1412_46_sample	GATGATCT:CGCTCTCG	GGGCAATCCTGAGCCAA	CCATTGAGTCTCTGCACCTATC	F
APMG-42	KS107P.5_KS107P_EKS113_Co1412_41_sample	CTGCGTAC:GTCGTAGA	GGGCAATCCTGAGCCAA	CCATTGAGTCTCTGCACCTATC	F
APMG-42	KS107P.6_KS107P_EKS114_Co1412_31_sample	AGCGACTA:AGACTATG	GGGCAATCCTGAGCCAA	CCATTGAGTCTCTGCACCTATC	F
APMG-42	KS107P.7_KS107P_EKS115_Co1412_21_sample	TCAGTGTC:TGACATCA	GGGCAATCCTGAGCCAA	CCATTGAGTCTCTGCACCTATC	F
APMG-42	KS107P.8_KS107P_EKS116_Co1412_12_sample	ACTCTGCT:ACATGTGT	GGGCAATCCTGAGCCAA	CCATTGAGTCTCTGCACCTATC	F
APMG-42	KS107P.9_KS107P_EKS117_Co1412_3_sample	ATATAGCG:ACGACGAG	GGGCAATCCTGAGCCAA	CCATTGAGTCTCTGCACCTATC	F
APMG-42	KS108P.1_KS108P_EKS099_Co1412_124_sample	CATCAGTC:TAGTCGCA	GGGCAATCCTGAGCCAA	CCATTGAGTCTCTGCACCTATC	F
APMG-42	KS108P.10_KS108P_EKS108_Co1412_NA_blank	CTATGCTA:ATCAGTCA	GGGCAATCCTGAGCCAA	CCATTGAGTCTCTGCACCTATC	F
APMG-42	KS108P.11_KS108P_NTC_Co1412_NA_blank	TCGCGCTG:TCTACTGA	GGGCAATCCTGAGCCAA	CCATTGAGTCTCTGCACCTATC	F
APMG-42	KS108P.2_KS108P_EKS100_Co1412_121_sample	ATCAGTCA:GATCGCGA	GGGCAATCCTGAGCCAA	CCATTGAGTCTCTGCACCTATC	F
APMG-42	KS108P.3_KS108P_EKS101_Co1412_116_sample	TCTACTGA:CGCTCTCG	GGGCAATCCTGAGCCAA	CCATTGAGTCTCTGCACCTATC	F
APMG-42	KS108P.4_KS108P_EKS102_Co1412_114_sample	GATGATCT:GTCGTAGA	GGGCAATCCTGAGCCAA	CCATTGAGTCTCTGCACCTATC	F
APMG-42	KS108P.5_KS108P_EKS103_Co1412_111_sample	CTGCGTAC:AGACTATG	GGGCAATCCTGAGCCAA	CCATTGAGTCTCTGCACCTATC	F
APMG-42	KS108P.6_KS108P_EKS104_Co1412_106_sample	AGCGACTA:TGACATCA	GGGCAATCCTGAGCCAA	CCATTGAGTCTCTGCACCTATC	F
APMG-42	KS108P.7_KS108P_EKS105_Co1412_91_sample	TCAGTGTC:ACATGTGT	GGGCAATCCTGAGCCAA	CCATTGAGTCTCTGCACCTATC	F
APMG-42	KS108P.8_KS108P_EKS106_Co1412_81_sample	ACTCTGCT:ACGACGAG	GGGCAATCCTGAGCCAA	CCATTGAGTCTCTGCACCTATC	F
APMG-42	KS108P.9_KS108P_EKS107_Co1412_71_sample	ATATAGCG:CATCAGTC	GGGCAATCCTGAGCCAA	CCATTGAGTCTCTGCACCTATC	F
APMG-42	KS109P.1_KS109P_EKS079_Co1412_271_sample	CATCAGTC:GATCGCGA	GGGCAATCCTGAGCCAA	CCATTGAGTCTCTGCACCTATC	F
APMG-42	KS109P.10_KS109P_EKS088_Co1412_NA_blank	CTATGCTA:TCTACTGA	GGGCAATCCTGAGCCAA	CCATTGAGTCTCTGCACCTATC	F
APMG-42	KS109P.11_KS109P_NTC_Co1412_NA_blank	TCGCGCTG:GATGATCT	GGGCAATCCTGAGCCAA	CCATTGAGTCTCTGCACCTATC	F
APMG-42	KS109P.2_KS109P_EKS080_Co1412_261_sample	ATCAGTCA:CGCTCTCG	GGGCAATCCTGAGCCAA	CCATTGAGTCTCTGCACCTATC	F
APMG-42	KS109P.3_KS109P_EKS081_Co1412_251_sample	TCTACTGA:GTCGTAGA	GGGCAATCCTGAGCCAA	CCATTGAGTCTCTGCACCTATC	F
APMG-42	KS109P.4_KS109P_EKS082_Co1412_241_sample	GATGATCT:AGACTATG	GGGCAATCCTGAGCCAA	CCATTGAGTCTCTGCACCTATC	F
APMG-42	KS109P.5_KS109P_EKS083_Co1412_231_sample	CTGCGTAC:TGACATCA	GGGCAATCCTGAGCCAA	CCATTGAGTCTCTGCACCTATC	F
APMG-42	KS109P.6_KS109P_EKS084_Co1412_221_sample	AGCGACTA:ACATGTGT	GGGCAATCCTGAGCCAA	CCATTGAGTCTCTGCACCTATC	F
APMG-42	KS109P.7_KS109P_EKS085_Co1412_212_sample	TCAGTGTC:ACGACGAG	GGGCAATCCTGAGCCAA	CCATTGAGTCTCTGCACCTATC	F
APMG-42	KS109P.8_KS109P_EKS086_Co1412_201_sample	ACTCTGCT:CATCAGTC	GGGCAATCCTGAGCCAA	CCATTGAGTCTCTGCACCTATC	F
APMG-42	KS109P.9_KS109P_EKS087_Co1412_185_sample	ATATAGCG:ATCAGTCA	GGGCAATCCTGAGCCAA	CCATTGAGTCTCTGCACCTATC	F
APMG-42	KS110P.1_KS110P_EKS109_Co1412_66_sample	CATCAGTC:CGCTCTCG	GGGCAATCCTGAGCCAA	CCATTGAGTCTCTGCACCTATC	F
APMG-42	KS110P.10_KS110P_EKS118_Co1412_NA_blank	CTATGCTA:GATGATCT	GGGCAATCCTGAGCCAA	CCATTGAGTCTCTGCACCTATC	F
APMG-42	KS110P.11_KS110P_NTC_Co1412_NA_blank	TCGCGCTG:CTGCGTAC	GGGCAATCCTGAGCCAA	CCATTGAGTCTCTGCACCTATC	F
APMG-42	KS110P.2_KS110P_EKS110_Co1412_61_sample	ATCAGTCA:GTCGTAGA	GGGCAATCCTGAGCCAA	CCATTGAGTCTCTGCACCTATC	F
APMG-42	KS110P.3_KS110P_EKS111_Co1412_51_sample	TCTACTGA:AGACTATG	GGGCAATCCTGAGCCAA	CCATTGAGTCTCTGCACCTATC	F
APMG-42	KS110P.4_KS110P_EKS112_Co1412_46_sample	GATGATCT:TGACATCA	GGGCAATCCTGAGCCAA	CCATTGAGTCTCTGCACCTATC	F
APMG-42	KS110P.5_KS110P_EKS113_Co1412_41_sample	CTGCGTAC:ACATGTGT	GGGCAATCCTGAGCCAA	CCATTGAGTCTCTGCACCTATC	F
APMG-42	KS110P.6_KS110P_EKS114_Co1412_31_sample	AGCGACTA:ACGACGAG	GGGCAATCCTGAGCCAA	CCATTGAGTCTCTGCACCTATC	F
APMG-42	KS110P.7_KS110P_EKS115_Co1412_21_sample	TCAGTGTC:CATCAGTC	GGGCAATCCTGAGCCAA	CCATTGAGTCTCTGCACCTATC	F
APMG-42	KS110P.8_KS110P_EKS116_Co1412_12_sample	ACTCTGCT:ATCAGTCA	GGGCAATCCTGAGCCAA	CCATTGAGTCTCTGCACCTATC	F
APMG-42	KS110P.9_KS110P_EKS117_Co1412_3_sample	ATATAGCG:TCTACTGA	GGGCAATCCTGAGCCAA	CCATTGAGTCTCTGCACCTATC	F
APMG-42	KS111P.1_KS111P_EKS099_Co1412_124_sample	CATCAGTC:GTCGTAGA	GGGCAATCCTGAGCCAA	CCATTGAGTCTCTGCACCTATC	F
APMG-42	KS111P.10_KS111P_EKS108_Co1412_NA_blank	CTATGCTA:CTGCGTAC	GGGCAATCCTGAGCCAA	CCATTGAGTCTCTGCACCTATC	F
APMG-42	KS111P.11_KS111P_NTC_Co1412_NA_blank	TCGCGCTG:AGCGACTA	GGGCAATCCTGAGCCAA	CCATTGAGTCTCTGCACCTATC	F
APMG-42	KS111P.2_KS111P_EKS100_Co1412_121_sample	ATCAGTCA:AGACTATG	GGGCAATCCTGAGCCAA	CCATTGAGTCTCTGCACCTATC	F
APMG-42	KS111P.3_KS111P_EKS101_Co1412_116_sample	TCTACTGA:TGACATCA	GGGCAATCCTGAGCCAA	CCATTGAGTCTCTGCACCTATC	F
APMG-42	KS111P.4_KS111P_EKS102_Co1412_114_sample	GATGATCT:ACATGTGT	GGGCAATCCTGAGCCAA	CCATTGAGTCTCTGCACCTATC	F
APMG-42	KS111P.5_KS111P_EKS103_Co1412_111_sample	CTGCGTAC:ACGACGAG	GGGCAATCCTGAGCCAA	CCATTGAGTCTCTGCACCTATC	F
APMG-42	KS111P.6_KS111P_EKS104_Co1412_106_sample	AGCGACTA:CATCAGTC	GGGCAATCCTGAGCCAA	CCATTGAGTCTCTGCACCTATC	F
APMG-42	KS111P.7_KS111P_EKS105_Co1412_91_sample	TCAGTGTC:ATCAGTCA	GGGCAATCCTGAGCCAA	CCATTGAGTCTCTGCACCTATC	F
APMG-42	KS111P.8_KS111P_EKS106_Co1412_81_sample	ACTCTGCT:TCTACTGA	GGGCAATCCTGAGCCAA	CCATTGAGTCTCTGCACCTATC	F
APMG-42	KS111P.9_KS111P_EKS107_Co1412_71_sample	ATATAGCG:GATGATCT	GGGCAATCCTGAGCCAA	CCATTGAGTCTCTGCACCTATC	F
APMG-42	KS112P.1_KS112P_EKS079_Co1412_271_sample	ACACACAC:CATCAGTC	GGGCAATCCTGAGCCAA	CCATTGAGTCTCTGCACCTATC	F
APMG-42	KS112P.10_KS112P_EKS088_Co1412_NA_blank	ACGACGAG:CTATGCTA	GGGCAATCCTGAGCCAA	CCATTGAGTCTCTGCACCTATC	F
APMG-42	KS112P.11_KS112P_NTC_Co1412_NA_blank	CATCAGTC:TCGCGCTG	GGGCAATCCTGAGCCAA	CCATTGAGTCTCTGCACCTATC	F
APMG-42	KS112P.2_KS112P_EKS080_Co1412_261_sample	ACAGCACA:ATCAGTCA	GGGCAATCCTGAGCCAA	CCATTGAGTCTCTGCACCTATC	F
APMG-42	KS112P.3_KS112P_EKS081_Co1412_251_sample	TAGTCGCA:TCTACTGA	GGGCAATCCTGAGCCAA	CCATTGAGTCTCTGCACCTATC	F
APMG-42	KS112P.4_KS112P_EKS082_Co1412_241_sample	GATCGCGA:GATGATCT	GGGCAATCCTGAGCCAA	CCATTGAGTCTCTGCACCTATC	F
APMG-42	KS112P.5_KS112P_EKS083_Co1412_231_sample	CGCTCTCG:CTGCGTAC	GGGCAATCCTGAGCCAA	CCATTGAGTCTCTGCACCTATC	F
APMG-42	KS112P.6_KS112P_EKS084_Co1412_221_sample	GTCGTAGA:AGCGACTA	GGGCAATCCTGAGCCAA	CCATTGAGTCTCTGCACCTATC	F
APMG-42	KS112P.7_KS112P_EKS085_Co1412_212_sample	AGACTATG:TCAGTGTC	GGGCAATCCTGAGCCAA	CCATTGAGTCTCTGCACCTATC	F
APMG-42	KS112P.8_KS112P_EKS086_Co1412_201_sample	TGACATCA:ACTCTGCT	GGGCAATCCTGAGCCAA	CCATTGAGTCTCTGCACCTATC	F
APMG-42	KS112P.9_KS112P_EKS087_Co1412_185_sample	ACATGTGT:ATATAGCG	GGGCAATCCTGAGCCAA	CCATTGAGTCTCTGCACCTATC	F
APMG-42	KS113P.1_KS113P_EKS089_Co1412_191_sample	ACACACAC:ACGACGAG	GGGCAATCCTGAGCCAA	CCATTGAGTCTCTGCACCTATC	F
APMG-42	KS113P.10_KS113P_EKS098_Co1412_NA_blank	ACGACGAG:ATATAGCG	GGGCAATCCTGAGCCAA	CCATTGAGTCTCTGCACCTATC	F
APMG-42	KS113P.11_KS113P_NTC_Co1412_NA_blank	CATCAGTC:CTATGCTA	GGGCAATCCTGAGCCAA	CCATTGAGTCTCTGCACCTATC	F
APMG-42	KS113P.2_KS113P_EKS090_Co1412_178_sample	ACAGCACA:CATCAGTC	GGGCAATCCTGAGCCAA	CCATTGAGTCTCTGCACCTATC	F
APMG-42	KS113P.3_KS113P_EKS091_Co1412_167_sample	TAGTCGCA:ATCAGTCA	GGGCAATCCTGAGCCAA	CCATTGAGTCTCTGCACCTATC	F
APMG-42	KS113P.4_KS113P_EKS092_Co1412_165_sample	GATCGCGA:TCTACTGA	GGGCAATCCTGAGCCAA	CCATTGAGTCTCTGCACCTATC	F
APMG-42	KS113P.5_KS113P_EKS093_Co1412_158_sample	CGCTCTCG:GATGATCT	GGGCAATCCTGAGCCAA	CCATTGAGTCTCTGCACCTATC	F
APMG-42	KS113P.6_KS113P_EKS094_Co1412_151_sample	GTCGTAGA:CTGCGTAC	GGGCAATCCTGAGCCAA	CCATTGAGTCTCTGCACCTATC	F
APMG-42	KS113P.7_KS113P_EKS095_Co1412_146_sample	AGACTATG:AGCGACTA	GGGCAATCCTGAGCCAA	CCATTGAGTCTCTGCACCTATC	F
APMG-42	KS113P.8_KS113P_EKS096_Co1412_141_sample	TGACATCA:TCAGTGTC	GGGCAATCCTGAGCCAA	CCATTGAGTCTCTGCACCTATC	F
APMG-42	KS113P.9_KS113P_EKS097_Co1412_134_sample	ACATGTGT:ACTCTGCT	GGGCAATCCTGAGCCAA	CCATTGAGTCTCTGCACCTATC	F
APMG-42	KS114P.1_KS114P_EKS079_Co1412_271_sample	GATCGCGA:ACACACAC	GGGCAATCCTGAGCCAA	CCATTGAGTCTCTGCACCTATC	F
APMG-42	KS114P.10_KS114P_EKS088_Co1412_NA_blank	TCTACTGA:ACGACGAG	GGGCAATCCTGAGCCAA	CCATTGAGTCTCTGCACCTATC	F
APMG-42	KS114P.11_KS114P_NTC_Co1412_NA_blank	GATGATCT:CATCAGTC	GGGCAATCCTGAGCCAA	CCATTGAGTCTCTGCACCTATC	F
APMG-42	KS114P.2_KS114P_EKS080_Co1412_261_sample	CGCTCTCG:ACAGCACA	GGGCAATCCTGAGCCAA	CCATTGAGTCTCTGCACCTATC	F
APMG-42	KS114P.3_KS114P_EKS081_Co1412_251_sample	GTCGTAGA:TAGTCGCA	GGGCAATCCTGAGCCAA	CCATTGAGTCTCTGCACCTATC	F
APMG-42	KS114P.4_KS114P_EKS082_Co1412_241_sample	AGACTATG:GATCGCGA	GGGCAATCCTGAGCCAA	CCATTGAGTCTCTGCACCTATC	F
APMG-42	KS114P.5_KS114P_EKS083_Co1412_231_sample	TGACATCA:CGCTCTCG	GGGCAATCCTGAGCCAA	CCATTGAGTCTCTGCACCTATC	F
APMG-42	KS114P.6_KS114P_EKS084_Co1412_221_sample	ACATGTGT:GTCGTAGA	GGGCAATCCTGAGCCAA	CCATTGAGTCTCTGCACCTATC	F
APMG-42	KS114P.7_KS114P_EKS085_Co1412_212_sample	ACGACGAG:AGACTATG	GGGCAATCCTGAGCCAA	CCATTGAGTCTCTGCACCTATC	F
APMG-42	KS114P.8_KS114P_EKS086_Co1412_201_sample	CATCAGTC:TGACATCA	GGGCAATCCTGAGCCAA	CCATTGAGTCTCTGCACCTATC	F
APMG-42	KS114P.9_KS114P_EKS087_Co1412_185_sample	ATCAGTCA:ACATGTGT	GGGCAATCCTGAGCCAA	CCATTGAGTCTCTGCACCTATC	F
APMG-42	KS115P.1_KS115P_EKS089_Co1412_191_sample	CATCAGTC:AGACTATG	GGGCAATCCTGAGCCAA	CCATTGAGTCTCTGCACCTATC	F
APMG-42	KS115P.10_KS115P_EKS098_Co1412_NA_blank	CTATGCTA:AGCGACTA	GGGCAATCCTGAGCCAA	CCATTGAGTCTCTGCACCTATC	F
APMG-42	KS115P.11_KS115P_NTC_Co1412_NA_blank	TCGCGCTG:TCAGTGTC	GGGCAATCCTGAGCCAA	CCATTGAGTCTCTGCACCTATC	F
APMG-42	KS115P.2_KS115P_EKS090_Co1412_178_sample	ATCAGTCA:TGACATCA	GGGCAATCCTGAGCCAA	CCATTGAGTCTCTGCACCTATC	F
APMG-42	KS115P.3_KS115P_EKS091_Co1412_167_sample	TCTACTGA:ACATGTGT	GGGCAATCCTGAGCCAA	CCATTGAGTCTCTGCACCTATC	F
APMG-42	KS115P.4_KS115P_EKS092_Co1412_165_sample	GATGATCT:ACGACGAG	GGGCAATCCTGAGCCAA	CCATTGAGTCTCTGCACCTATC	F
APMG-42	KS115P.5_KS115P_EKS093_Co1412_158_sample	CTGCGTAC:CATCAGTC	GGGCAATCCTGAGCCAA	CCATTGAGTCTCTGCACCTATC	F
APMG-42	KS115P.6_KS115P_EKS094_Co1412_151_sample	AGCGACTA:ATCAGTCA	GGGCAATCCTGAGCCAA	CCATTGAGTCTCTGCACCTATC	F
APMG-42	KS115P.7_KS115P_EKS095_Co1412_146_sample	TCAGTGTC:TCTACTGA	GGGCAATCCTGAGCCAA	CCATTGAGTCTCTGCACCTATC	F
APMG-42	KS115P.8_KS115P_EKS096_Co1412_141_sample	ACTCTGCT:GATGATCT	GGGCAATCCTGAGCCAA	CCATTGAGTCTCTGCACCTATC	F
APMG-42	KS115P.9_KS115P_EKS097_Co1412_134_sample	ATATAGCG:CTGCGTAC	GGGCAATCCTGAGCCAA	CCATTGAGTCTCTGCACCTATC	F
APMG-42	KS116P.1_KS116P_EKS069_Co1412_514_sample	ACACACAC:CGCTCTCG	GGGCAATCCTGAGCCAA	CCATTGAGTCTCTGCACCTATC	F
APMG-42	KS116P.10_KS116P_EKS078_Co1412_NA_blank	ACGACGAG:GATGATCT	GGGCAATCCTGAGCCAA	CCATTGAGTCTCTGCACCTATC	F
APMG-42	KS116P.11_KS116P_NTC_Co1412_NA_blank	CATCAGTC:CTGCGTAC	GGGCAATCCTGAGCCAA	CCATTGAGTCTCTGCACCTATC	F
APMG-42	KS116P.2_KS116P_EKS070_Co1412_503_sample	ACAGCACA:GTCGTAGA	GGGCAATCCTGAGCCAA	CCATTGAGTCTCTGCACCTATC	F
APMG-42	KS116P.3_KS116P_EKS071_Co1412_390_sample	TAGTCGCA:AGACTATG	GGGCAATCCTGAGCCAA	CCATTGAGTCTCTGCACCTATC	F
APMG-42	KS116P.4_KS116P_EKS072_Co1412_380_sample	GATCGCGA:TGACATCA	GGGCAATCCTGAGCCAA	CCATTGAGTCTCTGCACCTATC	F
APMG-42	KS116P.5_KS116P_EKS073_Co1412_370_sample	CGCTCTCG:ACATGTGT	GGGCAATCCTGAGCCAA	CCATTGAGTCTCTGCACCTATC	F
APMG-42	KS116P.6_KS116P_EKS074_Co1412_360_sample	GTCGTAGA:ACGACGAG	GGGCAATCCTGAGCCAA	CCATTGAGTCTCTGCACCTATC	F
APMG-42	KS116P.7_KS116P_EKS075_Co1412_350_sample	AGACTATG:CATCAGTC	GGGCAATCCTGAGCCAA	CCATTGAGTCTCTGCACCTATC	F
APMG-42	KS116P.8_KS116P_EKS076_Co1412_320_sample	TGACATCA:ATCAGTCA	GGGCAATCCTGAGCCAA	CCATTGAGTCTCTGCACCTATC	F
APMG-42	KS116P.9_KS116P_EKS077_Co1412_281_sample	ACATGTGT:TCTACTGA	GGGCAATCCTGAGCCAA	CCATTGAGTCTCTGCACCTATC	F
APMG-42	KS118P.1_KS118P_EKS109_Co1412_66_sample	ACACACAC:AGACTATG	GGGCAATCCTGAGCCAA	CCATTGAGTCTCTGCACCTATC	F
APMG-42	KS118P.10_KS118P_EKS118_Co1412_NA_blank	ACGACGAG:AGCGACTA	GGGCAATCCTGAGCCAA	CCATTGAGTCTCTGCACCTATC	F
APMG-42	KS118P.11_KS118P_NTC_Co1412_NA_blank	CATCAGTC:TCAGTGTC	GGGCAATCCTGAGCCAA	CCATTGAGTCTCTGCACCTATC	F
APMG-42	KS118P.2_KS118P_EKS110_Co1412_61_sample	ACAGCACA:TGACATCA	GGGCAATCCTGAGCCAA	CCATTGAGTCTCTGCACCTATC	F
APMG-42	KS118P.3_KS118P_EKS111_Co1412_51_sample	TAGTCGCA:ACATGTGT	GGGCAATCCTGAGCCAA	CCATTGAGTCTCTGCACCTATC	F
APMG-42	KS118P.4_KS118P_EKS112_Co1412_46_sample	GATCGCGA:ACGACGAG	GGGCAATCCTGAGCCAA	CCATTGAGTCTCTGCACCTATC	F
APMG-42	KS118P.5_KS118P_EKS113_Co1412_41_sample	CGCTCTCG:CATCAGTC	GGGCAATCCTGAGCCAA	CCATTGAGTCTCTGCACCTATC	F
APMG-42	KS118P.6_KS118P_EKS114_Co1412_31_sample	GTCGTAGA:ATCAGTCA	GGGCAATCCTGAGCCAA	CCATTGAGTCTCTGCACCTATC	F
APMG-42	KS118P.7_KS118P_EKS115_Co1412_21_sample	AGACTATG:TCTACTGA	GGGCAATCCTGAGCCAA	CCATTGAGTCTCTGCACCTATC	F
APMG-42	KS118P.9_KS118P_EKS117_Co1412_3_sample	ACATGTGT:CTGCGTAC	GGGCAATCCTGAGCCAA	CCATTGAGTCTCTGCACCTATC	F
APMG-42	KS119P.1_KS119P_EKS099_Co1412_124_sample	ACACACAC:ACATGTGT	GGGCAATCCTGAGCCAA	CCATTGAGTCTCTGCACCTATC	F
APMG-42	KS119P.10_KS119P_EKS108_Co1412_NA_blank	ACGACGAG:ACTCTGCT	GGGCAATCCTGAGCCAA	CCATTGAGTCTCTGCACCTATC	F
APMG-42	KS119P.11_KS119P_NTC_Co1412_NA_blank	CATCAGTC:ATATAGCG	GGGCAATCCTGAGCCAA	CCATTGAGTCTCTGCACCTATC	F
APMG-42	KS119P.2_KS119P_EKS100_Co1412_121_sample	ACAGCACA:ACGACGAG	GGGCAATCCTGAGCCAA	CCATTGAGTCTCTGCACCTATC	F
APMG-42	KS119P.3_KS119P_EKS101_Co1412_116_sample	TAGTCGCA:CATCAGTC	GGGCAATCCTGAGCCAA	CCATTGAGTCTCTGCACCTATC	F
APMG-42	KS119P.4_KS119P_EKS102_Co1412_114_sample	GATCGCGA:ATCAGTCA	GGGCAATCCTGAGCCAA	CCATTGAGTCTCTGCACCTATC	F
APMG-42	KS119P.5_KS119P_EKS103_Co1412_111_sample	CGCTCTCG:TCTACTGA	GGGCAATCCTGAGCCAA	CCATTGAGTCTCTGCACCTATC	F
APMG-42	KS119P.6_KS119P_EKS104_Co1412_106_sample	GTCGTAGA:GATGATCT	GGGCAATCCTGAGCCAA	CCATTGAGTCTCTGCACCTATC	F
APMG-42	KS119P.7_KS119P_EKS105_Co1412_91_sample	AGACTATG:CTGCGTAC	GGGCAATCCTGAGCCAA	CCATTGAGTCTCTGCACCTATC	F
APMG-42	KS119P.8_KS119P_EKS106_Co1412_81_sample	TGACATCA:AGCGACTA	GGGCAATCCTGAGCCAA	CCATTGAGTCTCTGCACCTATC	F
APMG-42	KS119P.9_KS119P_EKS107_Co1412_71_sample	ACATGTGT:TCAGTGTC	GGGCAATCCTGAGCCAA	CCATTGAGTCTCTGCACCTATC	F
APMG-42	KS120P.1_KS120P_EKS069_Co1412_514_sample	ACACACAC:TGACATCA	GGGCAATCCTGAGCCAA	CCATTGAGTCTCTGCACCTATC	F
APMG-42	KS120P.10_KS120P_EKS078_Co1412_NA_blank	ACGACGAG:TCAGTGTC	GGGCAATCCTGAGCCAA	CCATTGAGTCTCTGCACCTATC	F
APMG-42	KS120P.11_KS120P_NTC_Co1412_NA_blank	CATCAGTC:ACTCTGCT	GGGCAATCCTGAGCCAA	CCATTGAGTCTCTGCACCTATC	F
APMG-42	KS120P.2_KS120P_EKS070_Co1412_503_sample	ACAGCACA:ACATGTGT	GGGCAATCCTGAGCCAA	CCATTGAGTCTCTGCACCTATC	F
APMG-42	KS120P.3_KS120P_EKS071_Co1412_390_sample	TAGTCGCA:ACGACGAG	GGGCAATCCTGAGCCAA	CCATTGAGTCTCTGCACCTATC	F
APMG-42	KS120P.4_KS120P_EKS072_Co1412_380_sample	GATCGCGA:CATCAGTC	GGGCAATCCTGAGCCAA	CCATTGAGTCTCTGCACCTATC	F
APMG-42	KS120P.5_KS120P_EKS073_Co1412_370_sample	CGCTCTCG:ATCAGTCA	GGGCAATCCTGAGCCAA	CCATTGAGTCTCTGCACCTATC	F
APMG-42	KS120P.6_KS120P_EKS074_Co1412_360_sample	GTCGTAGA:TCTACTGA	GGGCAATCCTGAGCCAA	CCATTGAGTCTCTGCACCTATC	F
APMG-42	KS120P.8_KS120P_EKS076_Co1412_320_sample	TGACATCA:CTGCGTAC	GGGCAATCCTGAGCCAA	CCATTGAGTCTCTGCACCTATC	F
APMG-42	KS120P.9_KS120P_EKS077_Co1412_281_sample	ACATGTGT:AGCGACTA	GGGCAATCCTGAGCCAA	CCATTGAGTCTCTGCACCTATC	F
APMG-42	KS122P.1_KS122P_EKS049_Co1412_514_sample	GATGATCT:CTGCGTAC	GGGCAATCCTGAGCCAA	CCATTGAGTCTCTGCACCTATC	F
APMG-42	KS122P.10_KS122P_EKS058_Co1412_NA_blank	ACTCTGCT:CTATGCTA	GGGCAATCCTGAGCCAA	CCATTGAGTCTCTGCACCTATC	F
APMG-42	KS122P.11_KS122P_NTC_Co1412_NA_blank	ATATAGCG:TCGCGCTG	GGGCAATCCTGAGCCAA	CCATTGAGTCTCTGCACCTATC	F
APMG-42	KS122P.2_KS122P_EKS050_Co1412_503_sample	CTGCGTAC:AGCGACTA	GGGCAATCCTGAGCCAA	CCATTGAGTCTCTGCACCTATC	F
APMG-42	KS122P.3_KS122P_EKS051_Co1412_390_sample	AGCGACTA:TCAGTGTC	GGGCAATCCTGAGCCAA	CCATTGAGTCTCTGCACCTATC	F
APMG-42	KS122P.4_KS122P_EKS052_Co1412_380_sample	TCAGTGTC:ACTCTGCT	GGGCAATCCTGAGCCAA	CCATTGAGTCTCTGCACCTATC	F
APMG-42	KS122P.5_KS122P_EKS053_Co1412_370_sample	ACTCTGCT:ATATAGCG	GGGCAATCCTGAGCCAA	CCATTGAGTCTCTGCACCTATC	F
APMG-42	KS122P.6_KS122P_EKS054_Co1412_360_sample	ATATAGCG:CTATGCTA	GGGCAATCCTGAGCCAA	CCATTGAGTCTCTGCACCTATC	F
APMG-42	KS122P.7_KS122P_EKS055_Co1412_350_sample	CTATGCTA:TCGCGCTG	GGGCAATCCTGAGCCAA	CCATTGAGTCTCTGCACCTATC	F
APMG-42	KS122P.8_KS122P_EKS056_Co1412_320_sample	AGCGACTA:ACTCTGCT	GGGCAATCCTGAGCCAA	CCATTGAGTCTCTGCACCTATC	F
APMG-42	KS122P.9_KS122P_EKS057_Co1412_281_sample	TCAGTGTC:ATATAGCG	GGGCAATCCTGAGCCAA	CCATTGAGTCTCTGCACCTATC	F
APMG-42	KS125P.1_KS125P_EKS059_Co1412_480_sample	ATCAGTCA:ACACACAC	GGGCAATCCTGAGCCAA	CCATTGAGTCTCTGCACCTATC	F
APMG-42	KS125P.10_KS125P_EKS068_Co1412_NA_blank	TCGCGCTG:ACATGTGT	GGGCAATCCTGAGCCAA	CCATTGAGTCTCTGCACCTATC	F
APMG-42	KS125P.11_KS125P_NTC_Co1412_NA_blank	TCGCGCTG:ACGACGAG	GGGCAATCCTGAGCCAA	CCATTGAGTCTCTGCACCTATC	F
APMG-42	KS125P.2_KS125P_EKS060_Co1412_475_sample	TCTACTGA:ACAGCACA	GGGCAATCCTGAGCCAA	CCATTGAGTCTCTGCACCTATC	F
APMG-42	KS125P.3_KS125P_EKS061_Co1412_467_sample	GATGATCT:TAGTCGCA	GGGCAATCCTGAGCCAA	CCATTGAGTCTCTGCACCTATC	F
APMG-42	KS125P.4_KS125P_EKS062_Co1412_455_sample	CTGCGTAC:GATCGCGA	GGGCAATCCTGAGCCAA	CCATTGAGTCTCTGCACCTATC	F
APMG-42	KS125P.5_KS125P_EKS063_Co1412_445_sample	AGCGACTA:CGCTCTCG	GGGCAATCCTGAGCCAA	CCATTGAGTCTCTGCACCTATC	F
APMG-42	KS125P.6_KS125P_EKS064_Co1412_430_sample	TCAGTGTC:GTCGTAGA	GGGCAATCCTGAGCCAA	CCATTGAGTCTCTGCACCTATC	F
APMG-42	KS125P.7_KS125P_EKS065_Co1412_420_sample	ACTCTGCT:AGACTATG	GGGCAATCCTGAGCCAA	CCATTGAGTCTCTGCACCTATC	F
APMG-42	KS125P.8_KS125P_EKS066_Co1412_410_sample	ATATAGCG:TGACATCA	GGGCAATCCTGAGCCAA	CCATTGAGTCTCTGCACCTATC	F
APMG-42	KS125P.9_KS125P_EKS067_Co1412_400_sample	CTATGCTA:ACATGTGT	GGGCAATCCTGAGCCAA	CCATTGAGTCTCTGCACCTATC	F
APMG-42	KS139P.1_KS139P_EKS059_Co1412_480_sample	ACACACAC:CTGCGTAC	GGGCAATCCTGAGCCAA	CCATTGAGTCTCTGCACCTATC	F
APMG-42	KS139P.10_KS139P_EKS068_Co1412_NA_blank	ACAGCACA:TCAGTGTC	GGGCAATCCTGAGCCAA	CCATTGAGTCTCTGCACCTATC	F
APMG-42	KS139P.11_KS139P_NTC_Co1412_NA_blank	TAGTCGCA:TCAGTGTC	GGGCAATCCTGAGCCAA	CCATTGAGTCTCTGCACCTATC	F
APMG-42	KS139P.2_KS139P_EKS060_Co1412_475_sample	ACAGCACA:AGCGACTA	GGGCAATCCTGAGCCAA	CCATTGAGTCTCTGCACCTATC	F
APMG-42	KS139P.3_KS139P_EKS061_Co1412_467_sample	TAGTCGCA:AGCGACTA	GGGCAATCCTGAGCCAA	CCATTGAGTCTCTGCACCTATC	F
APMG-42	KS139P.4_KS139P_EKS062_Co1412_455_sample	GATCGCGA:TCAGTGTC	GGGCAATCCTGAGCCAA	CCATTGAGTCTCTGCACCTATC	F
APMG-42	KS139P.5_KS139P_EKS063_Co1412_445_sample	CGCTCTCG:ACTCTGCT	GGGCAATCCTGAGCCAA	CCATTGAGTCTCTGCACCTATC	F
APMG-42	KS139P.6_KS139P_EKS064_Co1412_430_sample	GTCGTAGA:ATATAGCG	GGGCAATCCTGAGCCAA	CCATTGAGTCTCTGCACCTATC	F
APMG-42	KS139P.7_KS139P_EKS065_Co1412_420_sample	AGACTATG:CTATGCTA	GGGCAATCCTGAGCCAA	CCATTGAGTCTCTGCACCTATC	F
APMG-42	KS139P.8_KS139P_EKS066_Co1412_410_sample	TGACATCA:TCGCGCTG	GGGCAATCCTGAGCCAA	CCATTGAGTCTCTGCACCTATC	F
APMG-42	KS139P.9_KS139P_EKS067_Co1412_400_sample	ACACACAC:AGCGACTA	GGGCAATCCTGAGCCAA	CCATTGAGTCTCTGCACCTATC	F
