# Supplementary material for: Potential plant extinctions with the loss of the Pleistocene mammoth steppe
Source: Nat Commun. 2025 Jan 14;16:645. doi: 10.1038/s41467-024-55542-x (PMC11733255; doi:10.1038/s41467-024-55542-x)
Supplement: Supplementary file 8 — Supplementary Data 5 [file 41467_2024_55542_MOESM8_ESM.zip › 4_Obi3_sibala_2023_data/HUA-9_tagfile.txt]

HUA-9	JK043P.01_JK043P_ESB001_PG2133_375_sample	ACACACAC:TCGCGCTG	GGGCAATCCTGAGCCAA	CCATTGAGTCTCTGCACCTATC	F
HUA-9	JK043P.02_JK043P_ESB002_PG2133_367_sample	ACAGCACA:CTATGCTA	GGGCAATCCTGAGCCAA	CCATTGAGTCTCTGCACCTATC	F
HUA-9	JK043P.03_JK043P_ESB003_PG2133_257_sample	GTGTACAT:ATATAGCG	GGGCAATCCTGAGCCAA	CCATTGAGTCTCTGCACCTATC	F
HUA-9	JK043P.04_JK043P_ESB004_PG2133_247_sample	TATGTCAG:ACTCTGCT	GGGCAATCCTGAGCCAA	CCATTGAGTCTCTGCACCTATC	F
HUA-9	JK043P.05_JK043P_ESB005_PG2133_337_sample	TAGTCGCA:TCAGTGTC	GGGCAATCCTGAGCCAA	CCATTGAGTCTCTGCACCTATC	F
HUA-9	JK043P.06_JK043P_ESB006_PG2133_327_sample	TACTATAC:AGCGACTA	GGGCAATCCTGAGCCAA	CCATTGAGTCTCTGCACCTATC	F
HUA-9	JK043P.07_JK043P_ESB007_PG2133_317_sample	ACTAGATC:CTGCGTAC	GGGCAATCCTGAGCCAA	CCATTGAGTCTCTGCACCTATC	F
HUA-9	JK043P.08_JK043P_ESB008_PG2133_307_sample	GATCGCGA:GATGATCT	GGGCAATCCTGAGCCAA	CCATTGAGTCTCTGCACCTATC	F
HUA-9	JK043P.09_JK043P_ESB009_PG2133_297_sample	CGCTCTCG:TCTACTGA	GGGCAATCCTGAGCCAA	CCATTGAGTCTCTGCACCTATC	F
HUA-9	JK043P.10_JK043P_ESB010_PG2133_NA_blank	GTCGTAGA:ATCAGTCA	GGGCAATCCTGAGCCAA	CCATTGAGTCTCTGCACCTATC	F
HUA-9	JK043P.11_JK043P_NTC_PG2133_NA_blank	GTCACGTC:CATCAGTC	GGGCAATCCTGAGCCAA	CCATTGAGTCTCTGCACCTATC	F
HUA-9	SB007P.01_SB007P_ESB001_PG2133_375_sample	GATGATCT:GATCGCGA	GGGCAATCCTGAGCCAA	CCATTGAGTCTCTGCACCTATC	F
HUA-9	SB007P.02_SB007P_ESB002_PG2133_367_sample	CTGCGTAC:ACTAGATC	GGGCAATCCTGAGCCAA	CCATTGAGTCTCTGCACCTATC	F
HUA-9	SB007P.03_SB007P_ESB003_PG2133_257_sample	AGCGACTA:TACTATAC	GGGCAATCCTGAGCCAA	CCATTGAGTCTCTGCACCTATC	F
HUA-9	SB007P.04_SB007P_ESB004_PG2133_247_sample	TCAGTGTC:TAGTCGCA	GGGCAATCCTGAGCCAA	CCATTGAGTCTCTGCACCTATC	F
HUA-9	SB007P.05_SB007P_ESB005_PG2133_337_sample	ACTCTGCT:TATGTCAG	GGGCAATCCTGAGCCAA	CCATTGAGTCTCTGCACCTATC	F
HUA-9	SB007P.06_SB007P_ESB006_PG2133_327_sample	ATATAGCG:GTGTACAT	GGGCAATCCTGAGCCAA	CCATTGAGTCTCTGCACCTATC	F
HUA-9	SB007P.07_SB007P_ESB007_PG2133_317_sample	CTATGCTA:ACAGCACA	GGGCAATCCTGAGCCAA	CCATTGAGTCTCTGCACCTATC	F
HUA-9	SB007P.08_SB007P_ESB008_PG2133_307_sample	TCGCGCTG:ACACACAC	GGGCAATCCTGAGCCAA	CCATTGAGTCTCTGCACCTATC	F
HUA-9	SB007P.09_SB007P_ESB009_PG2133_297_sample	GACTGATG:GTACGACT	GGGCAATCCTGAGCCAA	CCATTGAGTCTCTGCACCTATC	F
HUA-9	SB007P.10_SB007P_ESB010_PG2133_NA_blank	AGACTATG:ACATGTGT	GGGCAATCCTGAGCCAA	CCATTGAGTCTCTGCACCTATC	F
HUA-9	SB007P.11_SB007P_NTC_PG2133_NA_blank	GCGTCAGC:TGACATCA	GGGCAATCCTGAGCCAA	CCATTGAGTCTCTGCACCTATC	F
HUA-9	SB011P.12_SB011P_ESB011_PG2133_287_sample	GACTGATG:ACGACGAG	GGGCAATCCTGAGCCAA	CCATTGAGTCTCTGCACCTATC	F
HUA-9	SB011P.13_SB011P_ESB012_PG2133_277_sample	AGACTATG:ATGATCGC	GGGCAATCCTGAGCCAA	CCATTGAGTCTCTGCACCTATC	F
HUA-9	SB011P.14_SB011P_ESB013_PG2133_267_sample	GCGTCAGC:GTACGACT	GGGCAATCCTGAGCCAA	CCATTGAGTCTCTGCACCTATC	F
HUA-9	SB011P.15_SB011P_ESB014_PG2133_257_sample	TGACATCA:ACATGTGT	GGGCAATCCTGAGCCAA	CCATTGAGTCTCTGCACCTATC	F
HUA-9	SB011P.16_SB011P_ESB015_PG2133_247_sample	ACATGTGT:TGACATCA	GGGCAATCCTGAGCCAA	CCATTGAGTCTCTGCACCTATC	F
HUA-9	SB011P.17_SB011P_ESB016_PG2133_237_sample	GTACGACT:GCGTCAGC	GGGCAATCCTGAGCCAA	CCATTGAGTCTCTGCACCTATC	F
HUA-9	SB011P.18_SB011P_ESB017_PG2133_227_sample	ATGATCGC:AGACTATG	GGGCAATCCTGAGCCAA	CCATTGAGTCTCTGCACCTATC	F
HUA-9	SB011P.19_SB011P_ESB018_PG2133_217_sample	ACGACGAG:GACTGATG	GGGCAATCCTGAGCCAA	CCATTGAGTCTCTGCACCTATC	F
HUA-9	SB011P.20_SB011P_ESB019_PG2133_207_sample	CATCAGTC:GTCACGTC	GGGCAATCCTGAGCCAA	CCATTGAGTCTCTGCACCTATC	F
HUA-9	SB011P.21_SB011P_ESB020_PG2133_NA_blank	ATCAGTCA:GTCGTAGA	GGGCAATCCTGAGCCAA	CCATTGAGTCTCTGCACCTATC	F
HUA-9	SB011P.22_SB011P_NTC_PG2133_NA_blank	TCTACTGA:CGCTCTCG	GGGCAATCCTGAGCCAA	CCATTGAGTCTCTGCACCTATC	F
HUA-9	JK082P.23_JK082P_ESB011_PG2133_287_sample	ACACACAC:ATATAGCG	GGGCAATCCTGAGCCAA	CCATTGAGTCTCTGCACCTATC	F
HUA-9	JK082P.24_JK082P_ESB012_PG2133_277_sample	ACAGCACA:ACTCTGCT	GGGCAATCCTGAGCCAA	CCATTGAGTCTCTGCACCTATC	F
HUA-9	JK082P.25_JK082P_ESB013_PG2133_267_sample	GTGTACAT:TCAGTGTC	GGGCAATCCTGAGCCAA	CCATTGAGTCTCTGCACCTATC	F
HUA-9	JK082P.26_JK082P_ESB014_PG2133_257_sample	TATGTCAG:AGCGACTA	GGGCAATCCTGAGCCAA	CCATTGAGTCTCTGCACCTATC	F
HUA-9	JK082P.27_JK082P_ESB015_PG2133_247_sample	TAGTCGCA:CTGCGTAC	GGGCAATCCTGAGCCAA	CCATTGAGTCTCTGCACCTATC	F
HUA-9	JK082P.28_JK082P_ESB016_PG2133_237_sample	TACTATAC:GATGATCT	GGGCAATCCTGAGCCAA	CCATTGAGTCTCTGCACCTATC	F
HUA-9	JK082P.29_JK082P_ESB017_PG2133_227_sample	ACTAGATC:TCTACTGA	GGGCAATCCTGAGCCAA	CCATTGAGTCTCTGCACCTATC	F
HUA-9	JK082P.30_JK082P_ESB018_PG2133_217_sample	GATCGCGA:ATCAGTCA	GGGCAATCCTGAGCCAA	CCATTGAGTCTCTGCACCTATC	F
HUA-9	JK082P.31_JK082P_ESB019_PG2133_207_sample	CGCTCTCG:CATCAGTC	GGGCAATCCTGAGCCAA	CCATTGAGTCTCTGCACCTATC	F
HUA-9	JK082P.32_JK082P_ESB020_PG2133_NA_blank	GTCGTAGA:ACGACGAG	GGGCAATCCTGAGCCAA	CCATTGAGTCTCTGCACCTATC	F
HUA-9	JK082P.33_JK082P_NTC_PG2133_NA_blank	GTCACGTC:ATGATCGC	GGGCAATCCTGAGCCAA	CCATTGAGTCTCTGCACCTATC	F
HUA-9	JK083P.34_JK083P_ESB021_PG2133_197_sample	TGACATCA:GCGTCAGC	GGGCAATCCTGAGCCAA	CCATTGAGTCTCTGCACCTATC	F
HUA-9	JK083P.35_JK083P_ESB022_PG2133_187_sample	ACATGTGT:AGACTATG	GGGCAATCCTGAGCCAA	CCATTGAGTCTCTGCACCTATC	F
HUA-9	JK083P.36_JK083P_ESB023_PG2133_177_sample	GTACGACT:GACTGATG	GGGCAATCCTGAGCCAA	CCATTGAGTCTCTGCACCTATC	F
HUA-9	JK083P.37_JK083P_ESB024_PG2133_167_sample	ATGATCGC:GTCACGTC	GGGCAATCCTGAGCCAA	CCATTGAGTCTCTGCACCTATC	F
HUA-9	JK083P.38_JK083P_ESB025_PG2133_157_sample	ACGACGAG:GTCGTAGA	GGGCAATCCTGAGCCAA	CCATTGAGTCTCTGCACCTATC	F
HUA-9	JK083P.39_JK083P_ESB026_PG2133_147_sample	CATCAGTC:CGCTCTCG	GGGCAATCCTGAGCCAA	CCATTGAGTCTCTGCACCTATC	F
HUA-9	JK083P.40_JK083P_ESB027_PG2133_137_sample	ATCAGTCA:GATCGCGA	GGGCAATCCTGAGCCAA	CCATTGAGTCTCTGCACCTATC	F
HUA-9	JK083P.41_JK083P_ESB028_PG2133_127_sample	TCTACTGA:ACTAGATC	GGGCAATCCTGAGCCAA	CCATTGAGTCTCTGCACCTATC	F
HUA-9	JK083P.42_JK083P_ESB029_PG2133_117_sample	GATGATCT:TACTATAC	GGGCAATCCTGAGCCAA	CCATTGAGTCTCTGCACCTATC	F
HUA-9	JK083P.43_JK083P_ESB030_PG2133_NA_blank	CTGCGTAC:TAGTCGCA	GGGCAATCCTGAGCCAA	CCATTGAGTCTCTGCACCTATC	F
HUA-9	JK083P.44_JK083P_NTC_PG2133_NA_blank	AGCGACTA:TATGTCAG	GGGCAATCCTGAGCCAA	CCATTGAGTCTCTGCACCTATC	F
HUA-9	JK084P.45_JK084P_ESB021_PG2133_197_sample	TCAGTGTC:GTGTACAT	GGGCAATCCTGAGCCAA	CCATTGAGTCTCTGCACCTATC	F
HUA-9	JK084P.46_JK084P_ESB022_PG2133_187_sample	ACTCTGCT:ACAGCACA	GGGCAATCCTGAGCCAA	CCATTGAGTCTCTGCACCTATC	F
HUA-9	JK084P.47_JK084P_ESB023_PG2133_177_sample	ATATAGCG:ACACACAC	GGGCAATCCTGAGCCAA	CCATTGAGTCTCTGCACCTATC	F
HUA-9	JK084P.48_JK084P_ESB024_PG2133_167_sample	TCGCGCTG:GTGTACAT	GGGCAATCCTGAGCCAA	CCATTGAGTCTCTGCACCTATC	F
HUA-9	JK084P.49_JK084P_ESB025_PG2133_157_sample	CTATGCTA:TATGTCAG	GGGCAATCCTGAGCCAA	CCATTGAGTCTCTGCACCTATC	F
HUA-9	JK084P.50_JK084P_ESB026_PG2133_147_sample	ATATAGCG:TAGTCGCA	GGGCAATCCTGAGCCAA	CCATTGAGTCTCTGCACCTATC	F
HUA-9	JK084P.51_JK084P_ESB027_PG2133_137_sample	ACTCTGCT:TACTATAC	GGGCAATCCTGAGCCAA	CCATTGAGTCTCTGCACCTATC	F
HUA-9	JK084P.52_JK084P_ESB028_PG2133_127_sample	TCAGTGTC:ACTAGATC	GGGCAATCCTGAGCCAA	CCATTGAGTCTCTGCACCTATC	F
HUA-9	JK084P.53_JK084P_ESB029_PG2133_117_sample	AGCGACTA:GATCGCGA	GGGCAATCCTGAGCCAA	CCATTGAGTCTCTGCACCTATC	F
HUA-9	JK084P.54_JK084P_ESB030_PG2133_NA_blank	CTGCGTAC:CGCTCTCG	GGGCAATCCTGAGCCAA	CCATTGAGTCTCTGCACCTATC	F
HUA-9	JK084P.55_JK084P_NTC_PG2133_NA_blank	GATGATCT:GTCGTAGA	GGGCAATCCTGAGCCAA	CCATTGAGTCTCTGCACCTATC	F
HUA-9	JK086P.89_JK086P_ESB031_PG2133_107_sample	GTCACGTC:TCTACTGA	GGGCAATCCTGAGCCAA	CCATTGAGTCTCTGCACCTATC	F
HUA-9	JK086P.90_JK086P_ESB032_PG2133_97_sample	GTCGTAGA:GATGATCT	GGGCAATCCTGAGCCAA	CCATTGAGTCTCTGCACCTATC	F
HUA-9	JK086P.91_JK086P_ESB033_PG2133_87_sample	CGCTCTCG:CTGCGTAC	GGGCAATCCTGAGCCAA	CCATTGAGTCTCTGCACCTATC	F
HUA-9	JK086P.92_JK086P_ESB034_PG2133_83_sample	GATCGCGA:AGCGACTA	GGGCAATCCTGAGCCAA	CCATTGAGTCTCTGCACCTATC	F
HUA-9	JK086P.93_JK086P_ESB035_PG2133_81_sample	ACTAGATC:TCAGTGTC	GGGCAATCCTGAGCCAA	CCATTGAGTCTCTGCACCTATC	F
HUA-9	JK086P.94_JK086P_ESB036_PG2133_79_sample	TACTATAC:ACTCTGCT	GGGCAATCCTGAGCCAA	CCATTGAGTCTCTGCACCTATC	F
HUA-9	JK086P.95_JK086P_ESB037_PG2133_77_sample	TAGTCGCA:ATATAGCG	GGGCAATCCTGAGCCAA	CCATTGAGTCTCTGCACCTATC	F
HUA-9	JK086P.96_JK086P_ESB038_PG2133_73_sample	TATGTCAG:CTATGCTA	GGGCAATCCTGAGCCAA	CCATTGAGTCTCTGCACCTATC	F
HUA-9	JK086P.97_JK086P_ESB039_PG2133_69_sample	GTGTACAT:TCGCGCTG	GGGCAATCCTGAGCCAA	CCATTGAGTCTCTGCACCTATC	F
HUA-9	JK086P.98_JK086P_ESB040_PG2133_NA_blank	ACACACAC:TCAGTGTC	GGGCAATCCTGAGCCAA	CCATTGAGTCTCTGCACCTATC	F
HUA-9	JK086P.99_JK086P_NTC_PG2133_NA_blank	ACAGCACA:AGCGACTA	GGGCAATCCTGAGCCAA	CCATTGAGTCTCTGCACCTATC	F
HUA-9	JK093P.162_JK093P_ESB032_PG2133_97_sample	ACAGCACA:GTGTACAT	GGGCAATCCTGAGCCAA	CCATTGAGTCTCTGCACCTATC	F
HUA-9	JK093P.164_JK093P_ESB034_PG2133_83_sample	TATGTCAG:TAGTCGCA	GGGCAATCCTGAGCCAA	CCATTGAGTCTCTGCACCTATC	F
HUA-9	JK093P.165_JK093P_ESB035_PG2133_81_sample	TAGTCGCA:TACTATAC	GGGCAATCCTGAGCCAA	CCATTGAGTCTCTGCACCTATC	F
HUA-9	JK093P.166_JK093P_ESB036_PG2133_79_sample	TACTATAC:ACTAGATC	GGGCAATCCTGAGCCAA	CCATTGAGTCTCTGCACCTATC	F
HUA-9	JK093P.167_JK093P_ESB037_PG2133_77_sample	ACTAGATC:GATCGCGA	GGGCAATCCTGAGCCAA	CCATTGAGTCTCTGCACCTATC	F
HUA-9	JK093P.168_JK093P_ESB038_PG2133_73_sample	GATCGCGA:CGCTCTCG	GGGCAATCCTGAGCCAA	CCATTGAGTCTCTGCACCTATC	F
HUA-9	JK093P.169_JK093P_ESB039_PG2133_69_sample	CGCTCTCG:GTCGTAGA	GGGCAATCCTGAGCCAA	CCATTGAGTCTCTGCACCTATC	F
HUA-9	JK093P.170_JK093P_ESB040_PG2133_NA_blank	GTCGTAGA:GTCACGTC	GGGCAATCCTGAGCCAA	CCATTGAGTCTCTGCACCTATC	F
HUA-9	JK093P.181_JK093P_NTC_PG2133_NA_blank	GTCACGTC:GACTGATG	GGGCAATCCTGAGCCAA	CCATTGAGTCTCTGCACCTATC	F
HUA-9	JK087P.67_JK087P_ESB041_PG2133_65_sample	GTGTACAT:CTGCGTAC	GGGCAATCCTGAGCCAA	CCATTGAGTCTCTGCACCTATC	F
HUA-9	JK087P.69_JK087P_ESB043_PG2133_57_sample	TAGTCGCA:TCTACTGA	GGGCAATCCTGAGCCAA	CCATTGAGTCTCTGCACCTATC	F
HUA-9	JK087P.71_JK087P_ESB045_PG2133_49_sample	ACTAGATC:CATCAGTC	GGGCAATCCTGAGCCAA	CCATTGAGTCTCTGCACCTATC	F
HUA-9	JK087P.72_JK087P_ESB046_PG2133_45_sample	GATCGCGA:ACGACGAG	GGGCAATCCTGAGCCAA	CCATTGAGTCTCTGCACCTATC	F
HUA-9	JK087P.73_JK087P_ESB047_PG2133_41_sample	CGCTCTCG:ATGATCGC	GGGCAATCCTGAGCCAA	CCATTGAGTCTCTGCACCTATC	F
HUA-9	JK087P.74_JK087P_ESB048_PG2133_37_sample	GTCGTAGA:GTACGACT	GGGCAATCCTGAGCCAA	CCATTGAGTCTCTGCACCTATC	F
HUA-9	JK087P.75_JK087P_ESB049_PG2133_33_sample	GTCACGTC:ACATGTGT	GGGCAATCCTGAGCCAA	CCATTGAGTCTCTGCACCTATC	F
HUA-9	JK087P.76_JK087P_ESB050_PG2133_NA_blank	GACTGATG:TGACATCA	GGGCAATCCTGAGCCAA	CCATTGAGTCTCTGCACCTATC	F
HUA-9	JK087P.77_JK087P_NTC_PG2133_NA_blank	AGACTATG:GCGTCAGC	GGGCAATCCTGAGCCAA	CCATTGAGTCTCTGCACCTATC	F
HUA-9	JK091P.134_JK091P_ESB041_PG2133_65_sample	GCGTCAGC:AGACTATG	GGGCAATCCTGAGCCAA	CCATTGAGTCTCTGCACCTATC	F
HUA-9	JK091P.135_JK091P_ESB042_PG2133_61_sample	TGACATCA:GACTGATG	GGGCAATCCTGAGCCAA	CCATTGAGTCTCTGCACCTATC	F
HUA-9	JK091P.136_JK091P_ESB043_PG2133_57_sample	ACATGTGT:GTCACGTC	GGGCAATCCTGAGCCAA	CCATTGAGTCTCTGCACCTATC	F
HUA-9	JK091P.137_JK091P_ESB044_PG2133_53_sample	GTACGACT:GTCGTAGA	GGGCAATCCTGAGCCAA	CCATTGAGTCTCTGCACCTATC	F
HUA-9	JK091P.138_JK091P_ESB045_PG2133_49_sample	ATGATCGC:CGCTCTCG	GGGCAATCCTGAGCCAA	CCATTGAGTCTCTGCACCTATC	F
HUA-9	JK091P.139_JK091P_ESB046_PG2133_45_sample	ACGACGAG:GATCGCGA	GGGCAATCCTGAGCCAA	CCATTGAGTCTCTGCACCTATC	F
HUA-9	JK091P.140_JK091P_ESB047_PG2133_41_sample	CATCAGTC:ACTAGATC	GGGCAATCCTGAGCCAA	CCATTGAGTCTCTGCACCTATC	F
HUA-9	JK091P.141_JK091P_ESB048_PG2133_37_sample	ATCAGTCA:TACTATAC	GGGCAATCCTGAGCCAA	CCATTGAGTCTCTGCACCTATC	F
HUA-9	JK091P.142_JK091P_ESB049_PG2133_33_sample	TCTACTGA:TAGTCGCA	GGGCAATCCTGAGCCAA	CCATTGAGTCTCTGCACCTATC	F
HUA-9	JK091P.143_JK091P_ESB050_PG2133_NA_blank	GATGATCT:TATGTCAG	GGGCAATCCTGAGCCAA	CCATTGAGTCTCTGCACCTATC	F
HUA-9	JK091P.150_JK091P_NTC_PG2133_NA_blank	TATGTCAG:GTGTACAT	GGGCAATCCTGAGCCAA	CCATTGAGTCTCTGCACCTATC	F
HUA-9	JK091P.144_JK091P_ESB042_PG2133_61_sample	TATGTCAG:GATGATCT	GGGCAATCCTGAGCCAA	CCATTGAGTCTCTGCACCTATC	F
HUA-9	JK091P.145_JK091P_ESB044_PG2133_53_sample	TACTATAC:ATCAGTCA	GGGCAATCCTGAGCCAA	CCATTGAGTCTCTGCACCTATC	F
HUA-9	JK089P.78_JK089P_ESB051_PG2133_29_sample	AGCGACTA:ACAGCACA	GGGCAATCCTGAGCCAA	CCATTGAGTCTCTGCACCTATC	F
HUA-9	JK089P.79_JK089P_ESB052_PG2133_25_sample	TCAGTGTC:ACACACAC	GGGCAATCCTGAGCCAA	CCATTGAGTCTCTGCACCTATC	F
HUA-9	JK089P.80_JK089P_ESB053_PG2133_21_sample	TCGCGCTG:TAGTCGCA	GGGCAATCCTGAGCCAA	CCATTGAGTCTCTGCACCTATC	F
HUA-9	JK089P.81_JK089P_ESB054_PG2133_17_sample	CTATGCTA:TACTATAC	GGGCAATCCTGAGCCAA	CCATTGAGTCTCTGCACCTATC	F
HUA-9	JK089P.82_JK089P_ESB055_PG2133_13_sample	ATATAGCG:ACTAGATC	GGGCAATCCTGAGCCAA	CCATTGAGTCTCTGCACCTATC	F
HUA-9	JK089P.83_JK089P_ESB056_PG2133_9_sample	ACTCTGCT:GATCGCGA	GGGCAATCCTGAGCCAA	CCATTGAGTCTCTGCACCTATC	F
HUA-9	JK089P.84_JK089P_ESB057_PG2133_5_sample	TCAGTGTC:CGCTCTCG	GGGCAATCCTGAGCCAA	CCATTGAGTCTCTGCACCTATC	F
HUA-9	JK089P.85_JK089P_ESB058_PG2133_3_sample	AGCGACTA:GTCGTAGA	GGGCAATCCTGAGCCAA	CCATTGAGTCTCTGCACCTATC	F
HUA-9	JK089P.86_JK089P_ESB059_PG2133_2_sample	CTGCGTAC:GTCACGTC	GGGCAATCCTGAGCCAA	CCATTGAGTCTCTGCACCTATC	F
HUA-9	JK089P.87_JK089P_ESB060_PG2133_NA_blank	GATGATCT:GACTGATG	GGGCAATCCTGAGCCAA	CCATTGAGTCTCTGCACCTATC	F
HUA-9	JK089P.88_JK089P_NTC_PG2133_NA_blank	TCTACTGA:AGACTATG	GGGCAATCCTGAGCCAA	CCATTGAGTCTCTGCACCTATC	F
HUA-9	JK090P.111_JK090P_ESB051_PG2133_29_sample	ATCAGTCA:GCGTCAGC	GGGCAATCCTGAGCCAA	CCATTGAGTCTCTGCACCTATC	F
HUA-9	JK090P.112_JK090P_ESB052_PG2133_25_sample	CATCAGTC:TGACATCA	GGGCAATCCTGAGCCAA	CCATTGAGTCTCTGCACCTATC	F
HUA-9	JK090P.113_JK090P_ESB053_PG2133_21_sample	ACGACGAG:ACATGTGT	GGGCAATCCTGAGCCAA	CCATTGAGTCTCTGCACCTATC	F
HUA-9	JK090P.114_JK090P_ESB054_PG2133_17_sample	ATGATCGC:GTACGACT	GGGCAATCCTGAGCCAA	CCATTGAGTCTCTGCACCTATC	F
HUA-9	JK090P.115_JK090P_ESB055_PG2133_13_sample	GTACGACT:ATGATCGC	GGGCAATCCTGAGCCAA	CCATTGAGTCTCTGCACCTATC	F
HUA-9	JK090P.116_JK090P_ESB056_PG2133_9_sample	ACATGTGT:ACGACGAG	GGGCAATCCTGAGCCAA	CCATTGAGTCTCTGCACCTATC	F
HUA-9	JK090P.117_JK090P_ESB057_PG2133_5_sample	TGACATCA:CATCAGTC	GGGCAATCCTGAGCCAA	CCATTGAGTCTCTGCACCTATC	F
HUA-9	JK090P.118_JK090P_ESB058_PG2133_3_sample	GCGTCAGC:ATCAGTCA	GGGCAATCCTGAGCCAA	CCATTGAGTCTCTGCACCTATC	F
HUA-9	JK090P.119_JK090P_ESB059_PG2133_2_sample	AGACTATG:TCTACTGA	GGGCAATCCTGAGCCAA	CCATTGAGTCTCTGCACCTATC	F
HUA-9	JK090P.120_JK090P_ESB060_PG2133_NA_blank	GACTGATG:GATGATCT	GGGCAATCCTGAGCCAA	CCATTGAGTCTCTGCACCTATC	F
HUA-9	JK090P.121_JK090P_NTC_PG2133_NA_blank	GTCACGTC:CTGCGTAC	GGGCAATCCTGAGCCAA	CCATTGAGTCTCTGCACCTATC	F
