# Supplementary material for: Potential plant extinctions with the loss of the Pleistocene mammoth steppe
Source: Nat Commun. 2025 Jan 14;16:645. doi: 10.1038/s41467-024-55542-x (PMC11733255; doi:10.1038/s41467-024-55542-x)
Supplement: Supplementary file 8 — Supplementary Data 5 [file 41467_2024_55542_MOESM8_ESM.zip › 5_remove_replicates_resample_gh_datasets_sibala2023_data/Bilyakh_PG1755_agefile.xlsx]

## Sheet: Sheet1
Sample_name_automatic	PCR_number	Extraction_number	Collection_core_depth_upper_cm_composite_depth	Collection_core_depth_lower_cm_composite_depth	Mean_collection_depth_round	Section_age_round	SequenceRunNumber
LS098P.09_LS098P_ELS129_PG1755_10_sample	LS098P.09	ELS129	NA	NA	10	894	ALRK-8
LS102P.09_LS102P_ELS129_PG1755_10_sample	LS102P.09	ELS129	NA	NA	10	894	ALRK-8
LS106P.09_LS106P_ELS129_PG1755_10_sample	LS106P.09	ELS129	NA	NA	10	894	ALRK-8
LS098P.08_LS098P_ELS128_PG1755_20_sample	LS098P.08	ELS128	NA	NA	20	1841	ALRK-8
LS102P.08_LS102P_ELS128_PG1755_20_sample	LS102P.08	ELS128	NA	NA	20	1841	ALRK-8
LS106P.08_LS106P_ELS128_PG1755_20_sample	LS106P.08	ELS128	NA	NA	20	1841	ALRK-8
LS098P.07_LS098P_ELS127_PG1755_30_sample	LS098P.07	ELS127	NA	NA	30	2789	ALRK-8
LS102P.07_LS102P_ELS127_PG1755_30_sample	LS102P.07	ELS127	NA	NA	30	2789	ALRK-8
LS106P.07_LS106P_ELS127_PG1755_30_sample	LS106P.07	ELS127	NA	NA	30	2789	ALRK-8
LS098P.06_LS098P_ELS126_PG1755_40_sample	LS098P.06	ELS126	NA	NA	40	3461	ALRK-8
LS102P.06_LS102P_ELS126_PG1755_40_sample	LS102P.06	ELS126	NA	NA	40	3461	ALRK-8
LS106P.06_LS106P_ELS126_PG1755_40_sample	LS106P.06	ELS126	NA	NA	40	3461	ALRK-8
LS098P.05_LS098P_ELS125_PG1755_50_sample	LS098P.05	ELS125	NA	NA	50	4095	ALRK-8
LS102P.05_LS102P_ELS125_PG1755_50_sample	LS102P.05	ELS125	NA	NA	50	4095	ALRK-8
LS106P.05_LS106P_ELS125_PG1755_50_sample	LS106P.05	ELS125	NA	NA	50	4095	ALRK-8
LS098P.04_LS098P_ELS124_PG1755_60_sample	LS098P.04	ELS124	NA	NA	60	4729	ALRK-8
LS102P.04_LS102P_ELS124_PG1755_60_sample	LS102P.04	ELS124	NA	NA	60	4729	ALRK-8
LS106P.04_LS106P_ELS124_PG1755_60_sample	LS106P.04	ELS124	NA	NA	60	4729	ALRK-8
LS098P.03_LS098P_ELS123_PG1755_70_sample	LS098P.03	ELS123	NA	NA	70	5410	ALRK-8
LS102P.03_LS102P_ELS123_PG1755_70_sample	LS102P.03	ELS123	NA	NA	70	5410	ALRK-8
LS106P.03_LS106P_ELS123_PG1755_70_sample	LS106P.03	ELS123	NA	NA	70	5410	ALRK-8
LS098P.02_LS098P_ELS122_PG1755_76_sample	LS098P.02	ELS122	NA	NA	76	5828	ALRK-8
LS102P.02_LS102P_ELS122_PG1755_76_sample	LS102P.02	ELS122	NA	NA	76	5828	ALRK-8
LS106P.02_LS106P_ELS122_PG1755_76_sample	LS106P.02	ELS122	NA	NA	76	5828	ALRK-8
LS098P.01_LS098P_ELS121_PG1755_86_sample	LS098P.01	ELS121	NA	NA	86	6525	ALRK-8
LS102P.01_LS102P_ELS121_PG1755_86_sample	LS102P.01	ELS121	NA	NA	86	6525	ALRK-8
LS106P.01_LS106P_ELS121_PG1755_86_sample	LS106P.01	ELS121	NA	NA	86	6525	ALRK-8
LS097P.09_LS097P_ELS119_PG1755_96_sample	LS097P.09	ELS119	NA	NA	96	7246	ALRK-8
LS101P.09_LS101P_ELS119_PG1755_96_sample	LS101P.09	ELS119	NA	NA	96	7246	ALRK-8
LS127P.09_LS127P_ELS119_PG1755_96_sample	LS127P.09	ELS119	NA	NA	96	7246	ALRK-8
LS097P.08_LS097P_ELS118_PG1755_106_sample	LS097P.08	ELS118	NA	NA	106	8046	ALRK-8
LS101P.08_LS101P_ELS118_PG1755_106_sample	LS101P.08	ELS118	NA	NA	106	8046	ALRK-8
LS127P.08_LS127P_ELS118_PG1755_106_sample	LS127P.08	ELS118	NA	NA	106	8046	ALRK-8
LS097P.07_LS097P_ELS117_PG1755_116_sample	LS097P.07	ELS117	NA	NA	116	8845	ALRK-8
LS101P.07_LS101P_ELS117_PG1755_116_sample	LS101P.07	ELS117	NA	NA	116	8845	ALRK-8
LS127P.07_LS127P_ELS117_PG1755_116_sample	LS127P.07	ELS117	NA	NA	116	8845	ALRK-8
LS097P.06_LS097P_ELS116_PG1755_126_sample	LS097P.06	ELS116	NA	NA	126	9720	ALRK-8
LS101P.06_LS101P_ELS116_PG1755_126_sample	LS101P.06	ELS116	NA	NA	126	9720	ALRK-8
LS127P.06_LS127P_ELS116_PG1755_126_sample	LS127P.06	ELS116	NA	NA	126	9720	ALRK-8
LS097P.05_LS097P_ELS115_PG1755_136_sample	LS097P.05	ELS115	NA	NA	136	11155	ALRK-8
LS101P.05_LS101P_ELS115_PG1755_136_sample	LS101P.05	ELS115	NA	NA	136	11155	ALRK-8
LS127P.05_LS127P_ELS115_PG1755_136_sample	LS127P.05	ELS115	NA	NA	136	11155	ALRK-8
LS097P.04_LS097P_ELS114_PG1755_147_sample	LS097P.04	ELS114	NA	NA	147	12733	ALRK-8
LS101P.04_LS101P_ELS114_PG1755_147_sample	LS101P.04	ELS114	NA	NA	147	12733	ALRK-8
LS127P.04_LS127P_ELS114_PG1755_147_sample	LS127P.04	ELS114	NA	NA	147	12733	ALRK-8
LS097P.03_LS097P_ELS113_PG1755_157_sample	LS097P.03	ELS113	NA	NA	157	14277	ALRK-8
LS101P.03_LS101P_ELS113_PG1755_157_sample	LS101P.03	ELS113	NA	NA	157	14277	ALRK-8
LS127P.03_LS127P_ELS113_PG1755_157_sample	LS127P.03	ELS113	NA	NA	157	14277	ALRK-8
LS097P.02_LS097P_ELS112_PG1755_166_sample	LS097P.02	ELS112	NA	NA	166	16556	ALRK-8
LS101P.02_LS101P_ELS112_PG1755_166_sample	LS101P.02	ELS112	NA	NA	166	16556	ALRK-8
LS127P.02_LS127P_ELS112_PG1755_166_sample	LS127P.02	ELS112	NA	NA	166	16556	ALRK-8
LS097P.01_LS097P_ELS111_PG1755_177_sample	LS097P.01	ELS111	NA	NA	177	19341	ALRK-8
LS101P.01_LS101P_ELS111_PG1755_177_sample	LS101P.01	ELS111	NA	NA	177	19341	ALRK-8
LS127P.01_LS127P_ELS111_PG1755_177_sample	LS127P.01	ELS111	NA	NA	177	19341	ALRK-8
LS096P.09_LS096P_ELS109_PG1755_187_sample	LS096P.09	ELS109	NA	NA	187	21873	ALRK-8
LS128P.09_LS128P_ELS109_PG1755_187_sample	LS128P.09	ELS109	NA	NA	187	21873	ALRK-8
LS129P.09_LS129P_ELS109_PG1755_187_sample	LS129P.09	ELS109	NA	NA	187	21873	ALRK-8
LS096P.08_LS096P_ELS108_PG1755_197_sample	LS096P.08	ELS108	NA	NA	197	22607	ALRK-8
LS128P.08_LS128P_ELS108_PG1755_197_sample	LS128P.08	ELS108	NA	NA	197	22607	ALRK-8
LS129P.08_LS129P_ELS108_PG1755_197_sample	LS129P.08	ELS108	NA	NA	197	22607	ALRK-8
LS096P.07_LS096P_ELS107_PG1755_207_sample	LS096P.07	ELS107	NA	NA	207	23303	ALRK-8
LS128P.07_LS128P_ELS107_PG1755_207_sample	LS128P.07	ELS107	NA	NA	207	23303	ALRK-8
LS129P.07_LS129P_ELS107_PG1755_207_sample	LS129P.07	ELS107	NA	NA	207	23303	ALRK-8
LS096P.06_LS096P_ELS106_PG1755_217_sample	LS096P.06	ELS106	NA	NA	217	24000	ALRK-8
LS128P.06_LS128P_ELS106_PG1755_217_sample	LS128P.06	ELS106	NA	NA	217	24000	ALRK-8
LS129P.06_LS129P_ELS106_PG1755_217_sample	LS129P.06	ELS106	NA	NA	217	24000	ALRK-8
LS096P.05_LS096P_ELS105_PG1755_227_sample	LS096P.05	ELS105	NA	NA	227	24484	ALRK-8
LS128P.05_LS128P_ELS105_PG1755_227_sample	LS128P.05	ELS105	NA	NA	227	24484	ALRK-8
LS129P.05_LS129P_ELS105_PG1755_227_sample	LS129P.05	ELS105	NA	NA	227	24484	ALRK-8
LS096P.04_LS096P_ELS104_PG1755_237_sample	LS096P.04	ELS104	NA	NA	237	24934	ALRK-8
LS128P.04_LS128P_ELS104_PG1755_237_sample	LS128P.04	ELS104	NA	NA	237	24934	ALRK-8
LS129P.04_LS129P_ELS104_PG1755_237_sample	LS129P.04	ELS104	NA	NA	237	24934	ALRK-8
LS096P.03_LS096P_ELS103_PG1755_247_sample	LS096P.03	ELS103	NA	NA	247	25383	ALRK-8
LS128P.03_LS128P_ELS103_PG1755_247_sample	LS128P.03	ELS103	NA	NA	247	25383	ALRK-8
LS129P.03_LS129P_ELS103_PG1755_247_sample	LS129P.03	ELS103	NA	NA	247	25383	ALRK-8
LS096P.02_LS096P_ELS102_PG1755_257_sample	LS096P.02	ELS102	NA	NA	257	25818	ALRK-8
LS128P.02_LS128P_ELS102_PG1755_257_sample	LS128P.02	ELS102	NA	NA	257	25818	ALRK-8
LS129P.02_LS129P_ELS102_PG1755_257_sample	LS129P.02	ELS102	NA	NA	257	25818	ALRK-8
LS096P.01_LS096P_ELS101_PG1755_267_sample	LS096P.01	ELS101	NA	NA	267	26249	ALRK-8
LS128P.01_LS128P_ELS101_PG1755_267_sample	LS128P.01	ELS101	NA	NA	267	26249	ALRK-8
LS129P.01_LS129P_ELS101_PG1755_267_sample	LS129P.01	ELS101	NA	NA	267	26249	ALRK-8
LS080P.09_LS080P_ELS099_PG1755_277_sample	LS080P.09	ELS099	NA	NA	277	26680	ALRK-8
LS099P.09_LS099P_ELS099_PG1755_277_sample	LS099P.09	ELS099	NA	NA	277	26680	ALRK-8
LS103P.09_LS103P_ELS099_PG1755_277_sample	LS103P.09	ELS099	NA	NA	277	26680	ALRK-8
LS080P.08_LS080P_ELS098_PG1755_287_sample	LS080P.08	ELS098	NA	NA	287	26973	ALRK-8
LS099P.08_LS099P_ELS098_PG1755_287_sample	LS099P.08	ELS098	NA	NA	287	26973	ALRK-8
LS103P.08_LS103P_ELS098_PG1755_287_sample	LS103P.08	ELS098	NA	NA	287	26973	ALRK-8
LS080P.07_LS080P_ELS097_PG1755_297_sample	LS080P.07	ELS097	NA	NA	297	27181	ALRK-8
LS099P.07_LS099P_ELS097_PG1755_297_sample	LS099P.07	ELS097	NA	NA	297	27181	ALRK-8
LS103P.07_LS103P_ELS097_PG1755_297_sample	LS103P.07	ELS097	NA	NA	297	27181	ALRK-8
LS080P.06_LS080P_ELS096_PG1755_307_sample	LS080P.06	ELS096	NA	NA	307	27389	ALRK-8
LS099P.06_LS099P_ELS096_PG1755_307_sample	LS099P.06	ELS096	NA	NA	307	27389	ALRK-8
LS103P.06_LS103P_ELS096_PG1755_307_sample	LS103P.06	ELS096	NA	NA	307	27389	ALRK-8
LS080P.05_LS080P_ELS095_PG1755_317_sample	LS080P.05	ELS095	NA	NA	317	27579	ALRK-8
LS099P.05_LS099P_ELS095_PG1755_317_sample	LS099P.05	ELS095	NA	NA	317	27579	ALRK-8
LS103P.05_LS103P_ELS095_PG1755_317_sample	LS103P.05	ELS095	NA	NA	317	27579	ALRK-8
LS080P.04_LS080P_ELS094_PG1755_327_sample	LS080P.04	ELS094	NA	NA	327	27753	ALRK-8
LS099P.04_LS099P_ELS094_PG1755_327_sample	LS099P.04	ELS094	NA	NA	327	27753	ALRK-8
LS103P.04_LS103P_ELS094_PG1755_327_sample	LS103P.04	ELS094	NA	NA	327	27753	ALRK-8
LS080P.03_LS080P_ELS093_PG1755_337_sample	LS080P.03	ELS093	NA	NA	337	27927	ALRK-8
LS099P.03_LS099P_ELS093_PG1755_337_sample	LS099P.03	ELS093	NA	NA	337	27927	ALRK-8
LS103P.03_LS103P_ELS093_PG1755_337_sample	LS103P.03	ELS093	NA	NA	337	27927	ALRK-8
LS080P.02_LS080P_ELS092_PG1755_347_sample	LS080P.02	ELS092	NA	NA	347	28099	ALRK-8
LS099P.02_LS099P_ELS092_PG1755_347_sample	LS099P.02	ELS092	NA	NA	347	28099	ALRK-8
LS103P.02_LS103P_ELS092_PG1755_347_sample	LS103P.02	ELS092	NA	NA	347	28099	ALRK-8
LS080P.01_LS080P_ELS091_PG1755_357_sample	LS080P.01	ELS091	NA	NA	357	28270	ALRK-8
LS099P.01_LS099P_ELS091_PG1755_357_sample	LS099P.01	ELS091	NA	NA	357	28270	ALRK-8
LS103P.01_LS103P_ELS091_PG1755_357_sample	LS103P.01	ELS091	NA	NA	357	28270	ALRK-8
LS119P.09_LS119P_ELS089_PG1755_377_sample	LS119P.09	ELS089	NA	NA	377	28613	ALRK-8
LS122P.09_LS122P_ELS089_PG1755_377_sample	LS122P.09	ELS089	NA	NA	377	28613	ALRK-8
LS125P.09_LS125P_ELS089_PG1755_377_sample	LS125P.09	ELS089	NA	NA	377	28613	ALRK-8
LS119P.08_LS119P_ELS086_PG1755_407_sample	LS119P.08	ELS086	NA	NA	407	29147	ALRK-8
LS122P.08_LS122P_ELS086_PG1755_407_sample	LS122P.08	ELS086	NA	NA	407	29147	ALRK-8
LS125P.08_LS125P_ELS086_PG1755_407_sample	LS125P.08	ELS086	NA	NA	407	29147	ALRK-8
LS119P.07_LS119P_ELS081_PG1755_427_blank	LS119P.07	ELS081	NA	NA	427	29501	ALRK-8
LS122P.07_LS122P_ELS081_PG1755_427_sample	LS122P.07	ELS081	NA	NA	427	29501	ALRK-8
LS125P.07_LS125P_ELS081_PG1755_427_sample	LS125P.07	ELS081	NA	NA	427	29501	ALRK-8
LS119P.01_LS119P_ELS067_PG1755_462_sample	LS119P.01	ELS067	NA	NA	462	30111	ALRK-8
LS122P.01_LS122P_ELS067_PG1755_462_sample	LS122P.01	ELS067	NA	NA	462	30111	ALRK-8
LS125P.01_LS125P_ELS067_PG1755_462_sample	LS125P.01	ELS067	NA	NA	462	30111	ALRK-8
LS119P.04_LS119P_ELS074_PG1755_482_sample	LS119P.04	ELS074	NA	NA	482	30466	ALRK-8
LS122P.04_LS122P_ELS074_PG1755_482_sample	LS122P.04	ELS074	NA	NA	482	30466	ALRK-8
LS125P.04_LS125P_ELS074_PG1755_482_sample	LS125P.04	ELS074	NA	NA	482	30466	ALRK-8
LS119P.03_LS119P_ELS071_PG1755_512_sample	LS119P.03	ELS071	NA	NA	512	31003	ALRK-8
LS122P.03_LS122P_ELS071_PG1755_512_sample	LS122P.03	ELS071	NA	NA	512	31003	ALRK-8
LS125P.03_LS125P_ELS071_PG1755_512_sample	LS125P.03	ELS071	NA	NA	512	31003	ALRK-8
LS119P.05_LS119P_ELS076_PG1755_542_sample	LS119P.05	ELS076	NA	NA	542	31600	ALRK-8
LS122P.05_LS122P_ELS076_PG1755_542_sample	LS122P.05	ELS076	NA	NA	542	31600	ALRK-8
LS125P.05_LS125P_ELS076_PG1755_542_sample	LS125P.05	ELS076	NA	NA	542	31600	ALRK-8
LS118P.10_LS118P_ELS063_PG1755_582_sample	LS118P.10	ELS063	NA	NA	582	32537	ALRK-8
LS124P.10_LS124P_ELS063_PG1755_582_sample	LS124P.10	ELS063	NA	NA	582	32537	ALRK-8
LS126P.10_LS126P_ELS063_PG1755_582_sample	LS126P.10	ELS063	NA	NA	582	32537	ALRK-8
LS118P.08_LS118P_ELS059_PG1755_612_sample	LS118P.08	ELS059	NA	NA	612	33235	ALRK-8
LS124P.08_LS124P_ELS059_PG1755_612_sample	LS124P.08	ELS059	NA	NA	612	33235	ALRK-8
LS126P.08_LS126P_ELS059_PG1755_612_sample	LS126P.08	ELS059	NA	NA	612	33235	ALRK-8
LS118P.07_LS118P_ELS056_PG1755_642_sample	LS118P.07	ELS056	NA	NA	642	33923	ALRK-8
LS124P.07_LS124P_ELS056_PG1755_642_sample	LS124P.07	ELS056	NA	NA	642	33923	ALRK-8
LS126P.07_LS126P_ELS056_PG1755_642_sample	LS126P.07	ELS056	NA	NA	642	33923	ALRK-8
LS118P.06_LS118P_ELS053_PG1755_667_sample	LS118P.06	ELS053	NA	NA	667	34498	ALRK-8
LS124P.06_LS124P_ELS053_PG1755_667_sample	LS124P.06	ELS053	NA	NA	667	34498	ALRK-8
LS126P.06_LS126P_ELS053_PG1755_667_sample	LS126P.06	ELS053	NA	NA	667	34498	ALRK-8
LS118P.04_LS118P_ELS047_PG1755_707_sample	LS118P.04	ELS047	NA	NA	707	35559	ALRK-8
LS124P.04_LS124P_ELS047_PG1755_707_sample	LS124P.04	ELS047	NA	NA	707	35559	ALRK-8
LS126P.04_LS126P_ELS047_PG1755_707_sample	LS126P.04	ELS047	NA	NA	707	35559	ALRK-8
LS118P.03_LS118P_ELS045_PG1755_722_sample	LS118P.03	ELS045	NA	NA	722	36166	ALRK-8
LS124P.03_LS124P_ELS045_PG1755_722_sample	LS124P.03	ELS045	NA	NA	722	36166	ALRK-8
LS126P.03_LS126P_ELS045_PG1755_722_sample	LS126P.03	ELS045	NA	NA	722	36166	ALRK-8
LS118P.02_LS118P_ELS043_PG1755_738_sample	LS118P.02	ELS043	NA	NA	738	37228	ALRK-8
LS124P.02_LS124P_ELS043_PG1755_738_sample	LS124P.02	ELS043	NA	NA	738	37228	ALRK-8
LS126P.02_LS126P_ELS043_PG1755_738_sample	LS126P.02	ELS043	NA	NA	738	37228	ALRK-8
LS118P.01_LS118P_ELS041_PG1755_757_sample	LS118P.01	ELS041	NA	NA	757	38494	ALRK-8
LS124P.01_LS124P_ELS041_PG1755_757_sample	LS124P.01	ELS041	NA	NA	757	38494	ALRK-8
LS126P.01_LS126P_ELS041_PG1755_757_sample	LS126P.01	ELS041	NA	NA	757	38494	ALRK-8
LS117P.09_LS117P_ELS037_PG1755_787_sample	LS117P.09	ELS037	NA	NA	787	40493	ALRK-8
LS120P.09_LS120P_ELS037_PG1755_787_sample	LS120P.09	ELS037	NA	NA	787	40493	ALRK-8
LS130P.09_LS130P_ELS037_PG1755_787_sample	LS130P.09	ELS037	NA	NA	787	40493	ALRK-8
LS117P.08_LS117P_ELS034_PG1755_817_sample	LS117P.08	ELS034	NA	NA	817	42463	ALRK-8
LS120P.08_LS120P_ELS034_PG1755_817_sample	LS120P.08	ELS034	NA	NA	817	42463	ALRK-8
LS130P.08_LS130P_ELS034_PG1755_817_sample	LS130P.08	ELS034	NA	NA	817	42463	ALRK-8
LS117P.07_LS117P_ELS033_PG1755_827_sample	LS117P.07	ELS033	NA	NA	827	43103	ALRK-8
LS120P.07_LS120P_ELS033_PG1755_827_sample	LS120P.07	ELS033	NA	NA	827	43103	ALRK-8
LS130P.07_LS130P_ELS033_PG1755_827_sample	LS130P.07	ELS033	NA	NA	827	43103	ALRK-8
LS117P.06_LS117P_ELS032_PG1755_847_sample	LS117P.06	ELS032	NA	NA	847	44391	ALRK-8
LS120P.06_LS120P_ELS032_PG1755_847_sample	LS120P.06	ELS032	NA	NA	847	44391	ALRK-8
LS130P.06_LS130P_ELS032_PG1755_847_sample	LS130P.06	ELS032	NA	NA	847	44391	ALRK-8
LS117P.04_LS117P_ELS027_PG1755_877_sample	LS117P.04	ELS027	NA	NA	877	46368	ALRK-8
LS120P.04_LS120P_ELS027_PG1755_877_sample	LS120P.04	ELS027	NA	NA	877	46368	ALRK-8
LS130P.04_LS130P_ELS027_PG1755_877_sample	LS130P.04	ELS027	NA	NA	877	46368	ALRK-8
LS117P.03_LS117P_ELS025_PG1755_902_sample	LS117P.03	ELS025	NA	NA	902	48012	ALRK-8
LS120P.03_LS120P_ELS025_PG1755_902_sample	LS120P.03	ELS025	NA	NA	902	48012	ALRK-8
LS130P.03_LS130P_ELS025_PG1755_902_sample	LS130P.03	ELS025	NA	NA	902	48012	ALRK-8
LS117P.02_LS117P_ELS022_PG1755_927_sample	LS117P.02	ELS022	NA	NA	927	49402	ALRK-8
LS120P.02_LS120P_ELS022_PG1755_927_sample	LS120P.02	ELS022	NA	NA	927	49402	ALRK-8
LS130P.02_LS130P_ELS022_PG1755_927_sample	LS130P.02	ELS022	NA	NA	927	49402	ALRK-8
LS117P.01_LS117P_ELS021_PG1755_932_sample	LS117P.01	ELS021	NA	NA	932	49674	ALRK-8
LS120P.01_LS120P_ELS021_PG1755_932_sample	LS120P.01	ELS021	NA	NA	932	49674	ALRK-8
LS130P.01_LS130P_ELS021_PG1755_932_sample	LS130P.01	ELS021	NA	NA	932	49674	ALRK-8
LS080P.10_LS080P_ELS0100_PG1755_NA_blank	LS080P.10	ELS0100	NA	NA	NA	NA	ALRK-8
LS117P.05_LS117P_ELS030_PG1755_NA_blank	LS117P.05	ELS030	NA	NA	NA	NA	ALRK-8
LS120P.05_LS120P_ELS030_PG1755_NA_blank	LS120P.05	ELS030	NA	NA	NA	NA	ALRK-8
LS130P.05_LS130P_ELS030_PG1755_NA_blank	LS130P.05	ELS030	NA	NA	NA	NA	ALRK-8
LS117P.10_LS117P_ELS040_PG1755_NA_blank	LS117P.10	ELS040	NA	NA	NA	NA	ALRK-8
LS120P.10_LS120P_ELS040_PG1755_NA_blank	LS120P.10	ELS040	NA	NA	NA	NA	ALRK-8
LS130P.10_LS130P_ELS040_PG1755_NA_blank	LS130P.10	ELS040	NA	NA	NA	NA	ALRK-8
LS118P.05_LS118P_ELS050_PG1755_NA_blank	LS118P.05	ELS050	NA	NA	NA	NA	ALRK-8
LS124P.05_LS124P_ELS050_PG1755_NA_blank	LS124P.05	ELS050	NA	NA	NA	NA	ALRK-8
LS126P.05_LS126P_ELS050_PG1755_NA_blank	LS126P.05	ELS050	NA	NA	NA	NA	ALRK-8
LS118P.09_LS118P_ELS060_PG1755_NA_blank	LS118P.09	ELS060	NA	NA	NA	NA	ALRK-8
LS124P.09_LS124P_ELS060_PG1755_NA_blank	LS124P.09	ELS060	NA	NA	NA	NA	ALRK-8
LS126P.09_LS126P_ELS060_PG1755_NA_blank	LS126P.09	ELS060	NA	NA	NA	NA	ALRK-8
LS119P.02_LS119P_ELS070_PG1755_NA_blank	LS119P.02	ELS070	NA	NA	NA	NA	ALRK-8
LS122P.02_LS122P_ELS070_PG1755_NA_blank	LS122P.02	ELS070	NA	NA	NA	NA	ALRK-8
LS125P.02_LS125P_ELS070_PG1755_NA_blank	LS125P.02	ELS070	NA	NA	NA	NA	ALRK-8
LS119P.06_LS119P_ELS080_PG1755_NA_blank	LS119P.06	ELS080	NA	NA	NA	NA	ALRK-8
LS122P.06_LS122P_ELS080_PG1755_NA_blank	LS122P.06	ELS080	NA	NA	NA	NA	ALRK-8
LS125P.06_LS125P_ELS080_PG1755_NA_blank	LS125P.06	ELS080	NA	NA	NA	NA	ALRK-8
LS119P.10_LS119P_ELS090_PG1755_NA_blank	LS119P.10	ELS090	NA	NA	NA	NA	ALRK-8
LS122P.10_LS122P_ELS090_PG1755_NA_blank	LS122P.10	ELS090	NA	NA	NA	NA	ALRK-8
LS125P.10_LS125P_ELS090_PG1755_NA_blank	LS125P.10	ELS090	NA	NA	NA	NA	ALRK-8
LS099P.10_LS099P_ELS100_PG1755_NA_blank	LS099P.10	ELS100	NA	NA	NA	NA	ALRK-8
LS103P.10_LS103P_ELS100_PG1755_NA_blank	LS103P.10	ELS100	NA	NA	NA	NA	ALRK-8
LS096P.10_LS096P_ELS110_PG1755_NA_blank	LS096P.10	ELS110	NA	NA	NA	NA	ALRK-8
LS128P.10_LS128P_ELS110_PG1755_NA_blank	LS128P.10	ELS110	NA	NA	NA	NA	ALRK-8
LS129P.10_LS129P_ELS110_PG1755_NA_blank	LS129P.10	ELS110	NA	NA	NA	NA	ALRK-8
LS097P.10_LS097P_ELS120_PG1755_NA_blank	LS097P.10	ELS120	NA	NA	NA	NA	ALRK-8
LS101P.10_LS101P_ELS120_PG1755_NA_blank	LS101P.10	ELS120	NA	NA	NA	NA	ALRK-8
LS127P.10_LS127P_ELS120_PG1755_NA_blank	LS127P.10	ELS120	NA	NA	NA	NA	ALRK-8
LS098P.10_LS098P_ELS130_PG1755_NA_blank	LS098P.10	ELS130	NA	NA	NA	NA	ALRK-8
LS102P.10_LS102P_ELS130_PG1755_NA_blank	LS102P.10	ELS130	NA	NA	NA	NA	ALRK-8
LS106P.10_LS106P_ELS130_PG1755_NA_blank	LS106P.10	ELS130	NA	NA	NA	NA	ALRK-8
LS080P.11_LS080P_PCRNTC_PG1755_NA_blank	LS080P.11	PCRNTC	NA	NA	NA	NA	ALRK-8
LS096P.11_LS096P_PCRNTC_PG1755_NA_blank	LS096P.11	PCRNTC	NA	NA	NA	NA	ALRK-8
LS097P.11_LS097P_PCRNTC_PG1755_NA_blank	LS097P.11	PCRNTC	NA	NA	NA	NA	ALRK-8
LS098P.11_LS098P_PCRNTC_PG1755_NA_blank	LS098P.11	PCRNTC	NA	NA	NA	NA	ALRK-8
LS099P.11_LS099P_PCRNTC_PG1755_NA_blank	LS099P.11	PCRNTC	NA	NA	NA	NA	ALRK-8
LS101P.11_LS101P_PCRNTC_PG1755_NA_blank	LS101P.11	PCRNTC	NA	NA	NA	NA	ALRK-8
LS102P.11_LS102P_PCRNTC_PG1755_NA_blank	LS102P.11	PCRNTC	NA	NA	NA	NA	ALRK-8
LS103P.11_LS103P_PCRNTC_PG1755_NA_blank	LS103P.11	PCRNTC	NA	NA	NA	NA	ALRK-8
LS106P.11_LS106P_PCRNTC_PG1755_NA_blank	LS106P.11	PCRNTC	NA	NA	NA	NA	ALRK-8
LS117P.11_LS117P_PCRNTC_PG1755_NA_blank	LS117P.11	PCRNTC	NA	NA	NA	NA	ALRK-8
LS118P.11_LS118P_PCRNTC_PG1755_NA_blank	LS118P.11	PCRNTC	NA	NA	NA	NA	ALRK-8
LS119P.11_LS119P_PCRNTC_PG1755_NA_blank	LS119P.11	PCRNTC	NA	NA	NA	NA	ALRK-8
LS120P.11_LS120P_PCRNTC_PG1755_NA_blank	LS120P.11	PCRNTC	NA	NA	NA	NA	ALRK-8
LS122P.11_LS122P_PCRNTC_PG1755_NA_blank	LS122P.11	PCRNTC	NA	NA	NA	NA	ALRK-8
LS124P.11_LS124P_PCRNTC_PG1755_NA_blank	LS124P.11	PCRNTC	NA	NA	NA	NA	ALRK-8
LS125P.11_LS125P_PCRNTC_PG1755_NA_blank	LS125P.11	PCRNTC	NA	NA	NA	NA	ALRK-8
LS126P.11_LS126P_PCRNTC_PG1755_NA_blank	LS126P.11	PCRNTC	NA	NA	NA	NA	ALRK-8
LS127P.11_LS127P_PCRNTC_PG1755_NA_blank	LS127P.11	PCRNTC	NA	NA	NA	NA	ALRK-8
LS128P.11_LS128P_PCRNTC_PG1755_NA_blank	LS128P.11	PCRNTC	NA	NA	NA	NA	ALRK-8
LS130P.11_LS130P_PCRNTC_PG1755_NA_blank	LS130P.11	PCRNTC	NA	NA	NA	NA	ALRK-8
