# Supplementary material for: Potential plant extinctions with the loss of the Pleistocene mammoth steppe
Source: Nat Commun. 2025 Jan 14;16:645. doi: 10.1038/s41467-024-55542-x (PMC11733255; doi:10.1038/s41467-024-55542-x)
Supplement: Supplementary file 8 — Supplementary Data 5 [file 41467_2024_55542_MOESM8_ESM.zip › 5_remove_replicates_resample_gh_datasets_sibala2023_data/Bilyakh_PG1755_List_rep_remove.xlsx]

## Sheet: Sheet1
sequence_project	lake	replicates_remove	sample_remove
ALRK-8	PG1755	ELS041	MERGED_sample:LS118P.01_LS118P_ELS041_PG1755_757_sample
ALRK-8	PG1755	ELS053_1	MERGED_sample:LS124P.06_LS124P_ELS053_PG1755_667_sample
ALRK-8	PG1755	ELS076_2	MERGED_sample:LS125P.05_LS125P_ELS076_PG1755_542_sample
ALRK-8	PG1755	ELS107_2	MERGED_sample:LS129P.07_LS129P_ELS107_PG1755_207_sample
ALRK-8	PG1755	ELS108_2	MERGED_sample:LS129P.08_LS129P_ELS108_PG1755_197_sample
ALRK-8	PG1755	ELS027_1	MERGED_sample:LS120P.04_LS120P_ELS027_PG1755_877_sample
ALRK-8	PG1755	ELS034	MERGED_sample:LS117P.08_LS117P_ELS034_PG1755_817_sample
ALRK-8	PG1755	ELS101_2	MERGED_sample:LS129P.01_LS129P_ELS101_PG1755_267_sample
ALRK-8	PG1755	ELS102_2	MERGED_sample:LS129P.02_LS129P_ELS102_PG1755_257_sample
ALRK-8	PG1755	ELS032	MERGED_sample:LS117P.06_LS117P_ELS032_PG1755_847_sample
ALRK-8	PG1755	ELS047	MERGED_sample:LS118P.04_LS118P_ELS047_PG1755_707_sample
ALRK-8	PG1755	ELS106_2	MERGED_sample:LS129P.06_LS129P_ELS106_PG1755_217_sample
ALRK-8	PG1755	ELS032_1	MERGED_sample:LS130P.06_LS130P_ELS032_PG1755_847_sample
ALRK-8	PG1755	ELS047_1	MERGED_sample:LS126P.04_LS126P_ELS047_PG1755_707_sample
ALRK-8	PG1755	ELS105_2	MERGED_sample:LS129P.05_LS129P_ELS105_PG1755_227_sample
