# Supplementary material for: Potential plant extinctions with the loss of the Pleistocene mammoth steppe
Source: Nat Commun. 2025 Jan 14;16:645. doi: 10.1038/s41467-024-55542-x (PMC11733255; doi:10.1038/s41467-024-55542-x)
Supplement: Supplementary file 8 — Supplementary Data 5 [file 41467_2024_55542_MOESM8_ESM.zip › 5_remove_replicates_resample_gh_datasets_sibala2023_data/BolshoeToko_PG2133_agefile.xlsx]

## Sheet: Sheet1
Sample_name_automatic	PCR_number	Extraction_number	Collection_core_depth_upper_cm_composite_depth	Collection_core_depth_lower_cm_composite_depth	Mean_collection_depth_round	Section_age_round	SequenceRunNumber
JK090P.119_JK090P_ESB059_PG2133_2_sample	JK090P.119	ESB059	1	2	2	266	HUA-9
JK089P.86_JK089P_ESB059_PG2133_2_sample	JK089P.86	ESB059	1	2	2	266	HUA-9
JK089P.85_JK089P_ESB058_PG2133_3_sample	JK089P.85	ESB058	2	3	3	431	HUA-9
JK090P.118_JK090P_ESB058_PG2133_3_sample	JK090P.118	ESB058	2	3	3	431	HUA-9
JK089P.84_JK089P_ESB057_PG2133_5_sample	JK089P.84	ESB057	4	5	5	760	HUA-9
JK090P.117_JK090P_ESB057_PG2133_5_sample	JK090P.117	ESB057	4	5	5	760	HUA-9
JK090P.116_JK090P_ESB056_PG2133_9_sample	JK090P.116	ESB056	8	9	9	1245	HUA-9
JK089P.83_JK089P_ESB056_PG2133_9_sample	JK089P.83	ESB056	8	9	9	1245	HUA-9
JK089P.82_JK089P_ESB055_PG2133_13_sample	JK089P.82	ESB055	12	13	13	1764	HUA-9
JK090P.115_JK090P_ESB055_PG2133_13_sample	JK090P.115	ESB055	12	13	13	1764	HUA-9
JK090P.114_JK090P_ESB054_PG2133_17_sample	JK090P.114	ESB054	16	17	17	2586	HUA-9
JK089P.81_JK089P_ESB054_PG2133_17_sample	JK089P.81	ESB054	16	17	17	2586	HUA-9
JK090P.113_JK090P_ESB053_PG2133_21_sample	JK090P.113	ESB053	20	21	21	3684	HUA-9
JK089P.80_JK089P_ESB053_PG2133_21_sample	JK089P.80	ESB053	20	21	21	3684	HUA-9
JK090P.112_JK090P_ESB052_PG2133_25_sample	JK090P.112	ESB052	24	25	25	4729	HUA-9
JK089P.79_JK089P_ESB052_PG2133_25_sample	JK089P.79	ESB052	24	25	25	4729	HUA-9
JK089P.78_JK089P_ESB051_PG2133_29_sample	JK089P.78	ESB051	28	29	29	5544	HUA-9
JK090P.111_JK090P_ESB051_PG2133_29_sample	JK090P.111	ESB051	28	29	29	5544	HUA-9
JK087P.75_JK087P_ESB049_PG2133_33_sample	JK087P.75	ESB049	32	33	33	6283	HUA-9
JK091P.142_JK091P_ESB049_PG2133_33_sample	JK091P.142	ESB049	32	33	33	6283	HUA-9
JK091P.141_JK091P_ESB048_PG2133_37_sample	JK091P.141	ESB048	36	37	37	7072	HUA-9
JK087P.74_JK087P_ESB048_PG2133_37_sample	JK087P.74	ESB048	36	37	37	7072	HUA-9
JK091P.140_JK091P_ESB047_PG2133_41_sample	JK091P.140	ESB047	40	41	41	7883	HUA-9
JK087P.73_JK087P_ESB047_PG2133_41_sample	JK087P.73	ESB047	40	41	41	7883	HUA-9
JK091P.139_JK091P_ESB046_PG2133_45_sample	JK091P.139	ESB046	44	45	45	8535	HUA-9
JK087P.72_JK087P_ESB046_PG2133_45_sample	JK087P.72	ESB046	44	45	45	8535	HUA-9
JK087P.71_JK087P_ESB045_PG2133_49_sample	JK087P.71	ESB045	48	49	49	9113	HUA-9
JK091P.138_JK091P_ESB045_PG2133_49_sample	JK091P.138	ESB045	48	49	49	9113	HUA-9
JK091P.137_JK091P_ESB044_PG2133_53_sample	JK091P.137	ESB044	52	53	53	9399	HUA-9
JK091P.145_JK091P_ESB044_PG2133_53_sample	JK091P.145	ESB044	52	53	53	9399	HUA-9
JK091P.136_JK091P_ESB043_PG2133_57_sample	JK091P.136	ESB043	56	57	57	9556	HUA-9
JK087P.69_JK087P_ESB043_PG2133_57_sample	JK087P.69	ESB043	56	57	57	9556	HUA-9
JK091P.144_JK091P_ESB042_PG2133_61_sample	JK091P.144	ESB042	60	61	61	9721	HUA-9
JK091P.135_JK091P_ESB042_PG2133_61_sample	JK091P.135	ESB042	60	61	61	9721	HUA-9
JK091P.134_JK091P_ESB041_PG2133_65_sample	JK091P.134	ESB041	64	65	65	10004	HUA-9
JK087P.67_JK087P_ESB041_PG2133_65_sample	JK087P.67	ESB041	64	65	65	10004	HUA-9
JK093P.169_JK093P_ESB039_PG2133_69_sample	JK093P.169	ESB039	68	69	69	10282	HUA-9
JK086P.97_JK086P_ESB039_PG2133_69_sample	JK086P.97	ESB039	68	69	69	10282	HUA-9
JK093P.168_JK093P_ESB038_PG2133_73_sample	JK093P.168	ESB038	72	73	73	10561	HUA-9
JK086P.96_JK086P_ESB038_PG2133_73_sample	JK086P.96	ESB038	72	73	73	10561	HUA-9
JK093P.167_JK093P_ESB037_PG2133_77_sample	JK093P.167	ESB037	76	77	77	10845	HUA-9
JK086P.95_JK086P_ESB037_PG2133_77_sample	JK086P.95	ESB037	76	77	77	10845	HUA-9
JK093P.166_JK093P_ESB036_PG2133_79_sample	JK093P.166	ESB036	78	79	79	10989	HUA-9
JK086P.94_JK086P_ESB036_PG2133_79_sample	JK086P.94	ESB036	78	79	79	10989	HUA-9
JK086P.93_JK086P_ESB035_PG2133_81_sample	JK086P.93	ESB035	80	81	81	11129	HUA-9
JK093P.165_JK093P_ESB035_PG2133_81_sample	JK093P.165	ESB035	80	81	81	11129	HUA-9
JK086P.92_JK086P_ESB034_PG2133_83_sample	JK086P.92	ESB034	82	83	83	11265	HUA-9
JK093P.164_JK093P_ESB034_PG2133_83_sample	JK093P.164	ESB034	82	83	83	11265	HUA-9
JK086P.91_JK086P_ESB033_PG2133_87_sample	JK086P.91	ESB033	86	87	87	11540	HUA-9
JK093P.162_JK093P_ESB032_PG2133_97_sample	JK093P.162	ESB032	96	97	97	12256	HUA-9
JK086P.90_JK086P_ESB032_PG2133_97_sample	JK086P.90	ESB032	96	97	97	12256	HUA-9
JK086P.89_JK086P_ESB031_PG2133_107_sample	JK086P.89	ESB031	106	107	107	12964	HUA-9
JK084P.53_JK084P_ESB029_PG2133_117_sample	JK084P.53	ESB029	116	117	117	13658	HUA-9
JK083P.42_JK083P_ESB029_PG2133_117_sample	JK083P.42	ESB029	116	117	117	13658	HUA-9
JK084P.52_JK084P_ESB028_PG2133_127_sample	JK084P.52	ESB028	126	127	127	14362	HUA-9
JK083P.41_JK083P_ESB028_PG2133_127_sample	JK083P.41	ESB028	126	127	127	14362	HUA-9
JK084P.51_JK084P_ESB027_PG2133_137_sample	JK084P.51	ESB027	136	137	137	15079	HUA-9
JK083P.40_JK083P_ESB027_PG2133_137_sample	JK083P.40	ESB027	136	137	137	15079	HUA-9
JK084P.50_JK084P_ESB026_PG2133_147_sample	JK084P.50	ESB026	146	147	147	15807	HUA-9
JK083P.39_JK083P_ESB026_PG2133_147_sample	JK083P.39	ESB026	146	147	147	15807	HUA-9
JK083P.38_JK083P_ESB025_PG2133_157_sample	JK083P.38	ESB025	156	157	157	16833	HUA-9
JK084P.49_JK084P_ESB025_PG2133_157_sample	JK084P.49	ESB025	156	157	157	16833	HUA-9
JK083P.37_JK083P_ESB024_PG2133_167_sample	JK083P.37	ESB024	166	167	167	17959	HUA-9
JK084P.48_JK084P_ESB024_PG2133_167_sample	JK084P.48	ESB024	166	167	167	17959	HUA-9
JK084P.47_JK084P_ESB023_PG2133_177_sample	JK084P.47	ESB023	176	177	177	19068	HUA-9
JK083P.36_JK083P_ESB023_PG2133_177_sample	JK083P.36	ESB023	176	177	177	19068	HUA-9
JK083P.35_JK083P_ESB022_PG2133_187_sample	JK083P.35	ESB022	186	187	187	20194	HUA-9
JK084P.46_JK084P_ESB022_PG2133_187_sample	JK084P.46	ESB022	186	187	187	20194	HUA-9
JK084P.45_JK084P_ESB021_PG2133_197_sample	JK084P.45	ESB021	196	197	197	21329	HUA-9
JK083P.34_JK083P_ESB021_PG2133_197_sample	JK083P.34	ESB021	196	197	197	21329	HUA-9
SB011P.20_SB011P_ESB019_PG2133_207_sample	SB011P.20	ESB019	206	207	207	22460	HUA-9
JK082P.31_JK082P_ESB019_PG2133_207_sample	JK082P.31	ESB019	206	207	207	22460	HUA-9
SB011P.19_SB011P_ESB018_PG2133_217_sample	SB011P.19	ESB018	216	217	217	23574	HUA-9
JK082P.30_JK082P_ESB018_PG2133_217_sample	JK082P.30	ESB018	216	217	217	23574	HUA-9
JK082P.29_JK082P_ESB017_PG2133_227_sample	JK082P.29	ESB017	226	227	227	24700	HUA-9
SB011P.18_SB011P_ESB017_PG2133_227_sample	SB011P.18	ESB017	226	227	227	24700	HUA-9
SB011P.17_SB011P_ESB016_PG2133_237_sample	SB011P.17	ESB016	236	237	237	25836	HUA-9
JK082P.28_JK082P_ESB016_PG2133_237_sample	JK082P.28	ESB016	236	237	237	25836	HUA-9
SB011P.16_SB011P_ESB015_PG2133_247_sample	SB011P.16	ESB015	246	247	247	26967	HUA-9
JK082P.27_JK082P_ESB015_PG2133_247_sample	JK082P.27	ESB015	246	247	247	26967	HUA-9
JK082P.26_JK082P_ESB014_PG2133_257_sample	JK082P.26	ESB014	256	257	257	27743	HUA-9
SB011P.15_SB011P_ESB014_PG2133_257_sample	SB011P.15	ESB014	256	257	257	27743	HUA-9
SB011P.14_SB011P_ESB013_PG2133_267_sample	SB011P.14	ESB013	266	267	267	28306	HUA-9
JK082P.25_JK082P_ESB013_PG2133_267_sample	JK082P.25	ESB013	266	267	267	28306	HUA-9
JK082P.24_JK082P_ESB012_PG2133_277_sample	JK082P.24	ESB012	276	277	277	28872	HUA-9
SB011P.13_SB011P_ESB012_PG2133_277_sample	SB011P.13	ESB012	276	277	277	28872	HUA-9
JK082P.23_JK082P_ESB011_PG2133_287_sample	JK082P.23	ESB011	286	287	287	29440	HUA-9
SB011P.12_SB011P_ESB011_PG2133_287_sample	SB011P.12	ESB011	286	287	287	29440	HUA-9
JK043P.09_JK043P_ESB009_PG2133_297_sample	JK043P.09	ESB009	296	297	297	30005	HUA-9
SB007P.09_SB007P_ESB009_PG2133_297_sample	SB007P.09	ESB009	296	297	297	30005	HUA-9
SB011P.09_SB011P_ESB009_PG2133_297_sample	SB011P.09	ESB009	296	297	297	30005	HUA-9
JK043P.08_JK043P_ESB008_PG2133_307_sample	JK043P.08	ESB008	306	307	307	30568	HUA-9
SB007P.08_SB007P_ESB008_PG2133_307_sample	SB007P.08	ESB008	306	307	307	30568	HUA-9
JK043P.07_JK043P_ESB007_PG2133_317_sample	JK043P.07	ESB007	316	317	317	31133	HUA-9
SB007P.07_SB007P_ESB007_PG2133_317_sample	SB007P.07	ESB007	316	317	317	31133	HUA-9
SB007P.06_SB007P_ESB006_PG2133_327_sample	SB007P.06	ESB006	326	327	327	31695	HUA-9
JK043P.06_JK043P_ESB006_PG2133_327_sample	JK043P.06	ESB006	326	327	327	31695	HUA-9
SB007P.05_SB007P_ESB005_PG2133_337_sample	SB007P.05	ESB005	336	337	337	32267	HUA-9
JK043P.05_JK043P_ESB005_PG2133_337_sample	JK043P.05	ESB005	336	337	337	32267	HUA-9
JK043P.04_JK043P_ESB004_PG2133_347_sample	JK043P.04	ESB004	346	347	347	32832	HUA-9
SB007P.04_SB007P_ESB004_PG2133_347_sample	SB007P.04	ESB004	346	347	347	32832	HUA-9
SB007P.03_SB007P_ESB003_PG2133_357_sample	SB007P.03	ESB003	356	357	357	33396	HUA-9
JK043P.03_JK043P_ESB003_PG2133_357_sample	JK043P.03	ESB003	356	357	357	33396	HUA-9
JK043P.02_JK043P_ESB002_PG2133_367_sample	JK043P.02	ESB002	366	367	367	33959	HUA-9
SB007P.02_SB007P_ESB002_PG2133_367_sample	SB007P.02	ESB002	366	367	367	33959	HUA-9
JK043P.01_JK043P_ESB001_PG2133_375_sample	JK043P.01	ESB001	374	375	375	34593	HUA-9
SB007P.01_SB007P_ESB001_PG2133_375_sample	SB007P.01	ESB001	374	375	375	34593	HUA-9
JK086P.98_JK086P_ESB040_PG2133_NA_blank	JK086P.98	ESB040	NA	NA	NA	NA	HUA-9
JK086P.99_JK086P_NTC_PG2133_NA_blank	JK086P.99	NTC	NA	NA	NA	NA	HUA-9
SB007P.10_SB007P_ESB010_PG2133_NA_blank	SB007P.10	ESB010	NA	NA	NA	NA	HUA-9
JK087P.77_JK087P_NTC_PG2133_NA_blank	JK087P.77	NTC	NA	NA	NA	NA	HUA-9
JK083P.44_JK083P_NTC_PG2133_NA_blank	JK083P.44	NTC	NA	NA	NA	NA	HUA-9
SB011P.21_SB011P_ESB020_PG2133_NA_blank	SB011P.21	ESB020	NA	NA	NA	NA	HUA-9
JK084P.54_JK084P_ESB030_PG2133_NA_blank	JK084P.54	ESB030	NA	NA	NA	NA	HUA-9
JK083P.43_JK083P_ESB030_PG2133_NA_blank	JK083P.43	ESB030	NA	NA	NA	NA	HUA-9
JK090P.120_JK090P_ESB060_PG2133_NA_blank	JK090P.120	ESB060	NA	NA	NA	NA	HUA-9
JK087P.76_JK087P_ESB050_PG2133_NA_blank	JK087P.76	ESB050	NA	NA	NA	NA	HUA-9
JK089P.87_JK089P_ESB060_PG2133_NA_blank	JK089P.87	ESB060	NA	NA	NA	NA	HUA-9
JK084P.55_JK084P_NTC_PG2133_NA_blank	JK084P.55	NTC	NA	NA	NA	NA	HUA-9
JK091P.143_JK091P_ESB050_PG2133_NA_blank	JK091P.143	ESB050	NA	NA	NA	NA	HUA-9
SB007P.11_SB007P_NTC_PG2133_NA_blank	SB007P.11	NTC	NA	NA	NA	NA	HUA-9
JK082P.33_JK082P_NTC_PG2133_NA_blank	JK082P.33	NTC	NA	NA	NA	NA	HUA-9
JK043P.11_JK043P_NTC_PG2133_NA_blank	JK043P.11	NTC	NA	NA	NA	NA	HUA-9
JK090P.121_JK090P_NTC_PG2133_NA_blank	JK090P.121	NTC	NA	NA	NA	NA	HUA-9
JK093P.181_JK093P_NTC_PG2133_NA_blank	JK093P.181	NTC	NA	NA	NA	NA	HUA-9
JK082P.32_JK082P_ESB020_PG2133_NA_blank	JK082P.32	ESB020	NA	NA	NA	NA	HUA-9
JK043P.10_JK043P_ESB010_PG2133_NA_blank	JK043P.10	ESB010	NA	NA	NA	NA	HUA-9
JK093P.170_JK093P_ESB040_PG2133_NA_blank	JK093P.170	ESB040	NA	NA	NA	NA	HUA-9
JK091P.150_JK091P_NTC_PG2133_NA_blank	JK091P.150	NTC	NA	NA	NA	NA	HUA-9
JK089P.88_JK089P_NTC_PG2133_NA_blank	JK089P.88	NTC	NA	NA	NA	NA	HUA-9
SB011P.22_SB011P_NTC_PG2133_NA_blank	SB011P.22	NTC	NA	NA	NA	NA	HUA-9
