# Supplementary material for: Potential plant extinctions with the loss of the Pleistocene mammoth steppe
Source: Nat Commun. 2025 Jan 14;16:645. doi: 10.1038/s41467-024-55542-x (PMC11733255; doi:10.1038/s41467-024-55542-x)
Supplement: Supplementary file 8 — Supplementary Data 5 [file 41467_2024_55542_MOESM8_ESM.zip › 5_remove_replicates_resample_gh_datasets_sibala2023_data/BolshoeToko_PG2133_List_rep_to_remove.xlsx]

## Sheet: Sheet1
sequence_project	lake	replicates_remove	sample_remove
HUA-9	PG2133	ESB029	MERGED_sample:JK083P.42_JK083P_ESB029_PG2133_117_sample
HUA-9	PG2133	ESB035_1	MERGED_sample:JK093P.165_JK093P_ESB035_PG2133_81_sample
HUA-9	PG2133	ESB032_1	MERGED_sample:JK093P.162_JK093P_ESB032_PG2133_97_sample
HUA-9	PG2133	ESB027_1	MERGED_sample:JK084P.51_JK084P_ESB027_PG2133_137_sample
HUA-9	PG2133	ESB037_1	MERGED_sample:JK093P.167_JK093P_ESB037_PG2133_77_sample
