# Supplementary material for: Potential plant extinctions with the loss of the Pleistocene mammoth steppe
Source: Nat Commun. 2025 Jan 14;16:645. doi: 10.1038/s41467-024-55542-x (PMC11733255; doi:10.1038/s41467-024-55542-x)
Supplement: Supplementary file 8 — Supplementary Data 5 [file 41467_2024_55542_MOESM8_ESM.zip › 5_remove_replicates_resample_gh_datasets_sibala2023_data/E5_E5_agefile.xlsx]

## Sheet: Sheet1
Sample_name_automatic	PCR_number	Extraction_number	Collection_core_depth_upper_cm_composite_depth	Collection_core_depth_lower_cm_composite_depth	Mean_collection_depth_round	Section_age_round	SequenceRunNumber
SO077P.07_SO077P_SOE113_E5_1_sample	SO077P.07	SOE113	0	1	1	-55	ALRK-13
SO078P.07_SO078P_SOE113_E5_1_sample	SO078P.07	SOE113	0	1	1	-55	ALRK-13
SO095P.08_SO095P_SOE113_E5_1_sample	SO095P.08	SOE113	0	1	1	-55	ALRK-13
SO077P.06_SO077P_SOE112_E5_2_sample	SO077P.06	SOE112	1	2	2	-41	ALRK-13
SO078P.06_SO078P_SOE112_E5_2_sample	SO078P.06	SOE112	1	2	2	-41	ALRK-13
SO095P.07_SO095P_SOE112_E5_2_sample	SO095P.07	SOE112	1	2	2	-41	ALRK-13
SO077P.05_SO077P_SOE111_E5_3_sample	SO077P.05	SOE111	2	3	3	-24	ALRK-13
SO078P.05_SO078P_SOE111_E5_3_sample	SO078P.05	SOE111	2	3	3	-24	ALRK-13
SO095P.06_SO095P_SOE111_E5_3_sample	SO095P.06	SOE111	2	3	3	-24	ALRK-13
SO077P.04_SO077P_SOE110_E5_4_sample	SO077P.04	SOE110	3	4	4	-3	ALRK-13
SO078P.04_SO078P_SOE110_E5_4_sample	SO078P.04	SOE110	3	4	4	-3	ALRK-13
SO095P.05_SO095P_SOE110_E5_4_sample	SO095P.05	SOE110	3	4	4	-3	ALRK-13
SvK137P.09_SvK137P_ESvK135_E5_5_sample	SvK137P.09	ESvK135	4	5	5	27	ALRK-13
SvK138P.09_SvK138P_ESvK135_E5_5_sample	SvK138P.09	ESvK135	4	5	5	27	ALRK-13
SvK139P.09_SvK139P_ESvK135_E5_5_sample	SvK139P.09	ESvK135	4	5	5	27	ALRK-13
SO077P.03_SO077P_SOE109_E5_7_sample	SO077P.03	SOE109	6	7	7	125	ALRK-13
SO078P.03_SO078P_SOE109_E5_7_sample	SO078P.03	SOE109	6	7	7	125	ALRK-13
SO095P.04_SO095P_SOE109_E5_7_sample	SO095P.04	SOE109	6	7	7	125	ALRK-13
SO077P.02_SO077P_SOE108_E5_9_sample	SO077P.02	SOE108	8	9	9	283	ALRK-13
SO078P.02_SO078P_SOE108_E5_9_sample	SO078P.02	SOE108	8	9	9	283	ALRK-13
SO095P.03_SO095P_SOE108_E5_9_sample	SO095P.03	SOE108	8	9	9	283	ALRK-13
SO077P.01_SO077P_SOE107_E5_11_sample	SO077P.01	SOE107	10	11	11	491	ALRK-13
SO078P.01_SO078P_SOE107_E5_11_sample	SO078P.01	SOE107	10	11	11	491	ALRK-13
SO095P.02_SO095P_SOE107_E5_11_sample	SO095P.02	SOE107	10	11	11	491	ALRK-13
SO076P.09_SO076P_SOE105_E5_13_sample	SO076P.09	SOE105	12	13	13	685	ALRK-13
SO079P.09_SO079P_SOE105_E5_13_sample	SO079P.09	SOE105	12	13	13	685	ALRK-13
SO094P.09_SO094P_SOE105_E5_13_sample	SO094P.09	SOE105	12	13	13	685	ALRK-13
SO076P.08_SO076P_SOE104_E5_15_sample	SO076P.08	SOE104	14	15	15	855	ALRK-13
SO079P.08_SO079P_SOE104_E5_15_sample	SO079P.08	SOE104	14	15	15	855	ALRK-13
SO094P.08_SO094P_SOE104_E5_15_sample	SO094P.08	SOE104	14	15	15	855	ALRK-13
SO076P.07_SO076P_SOE103_E5_17_sample	SO076P.07	SOE103	16	17	17	1035	ALRK-13
SO079P.07_SO079P_SOE103_E5_17_sample	SO079P.07	SOE103	16	17	17	1035	ALRK-13
SO094P.07_SO094P_SOE103_E5_17_sample	SO094P.07	SOE103	16	17	17	1035	ALRK-13
SvK137P.08_SvK137P_ESvK134_E5_19_sample	SvK137P.08	ESvK134	18	19	19	1222	ALRK-13
SvK138P.08_SvK138P_ESvK134_E5_19_sample	SvK138P.08	ESvK134	18	19	19	1222	ALRK-13
SvK139P.08_SvK139P_ESvK134_E5_19_sample	SvK139P.08	ESvK134	18	19	19	1222	ALRK-13
SO076P.06_SO076P_SOE102_E5_25_sample	SO076P.06	SOE102	24.5	25.5	25	1822	ALRK-13
SO079P.06_SO079P_SOE102_E5_25_sample	SO079P.06	SOE102	24.5	25.5	25	1822	ALRK-13
SO094P.06_SO094P_SOE102_E5_25_sample	SO094P.06	SOE102	24.5	25.5	25	1822	ALRK-13
SO076P.05_SO076P_SOE101_E5_27_sample	SO076P.05	SOE101	26.5	27.5	27	2032	ALRK-13
SO079P.05_SO079P_SOE101_E5_27_sample	SO079P.05	SOE101	26.5	27.5	27	2032	ALRK-13
SO094P.05_SO094P_SOE101_E5_27_sample	SO094P.05	SOE101	26.5	27.5	27	2032	ALRK-13
SO076P.04_SO076P_SOE100_E5_29_sample	SO076P.04	SOE100	28	29	29	2245	ALRK-13
SO079P.04_SO079P_SOE100_E5_29_sample	SO079P.04	SOE100	28	29	29	2245	ALRK-13
SO094P.04_SO094P_SOE100_E5_29_sample	SO094P.04	SOE100	28	29	29	2245	ALRK-13
SO076P.03_SO076P_SOE099_E5_31_sample	SO076P.03	SOE099	30	31	31	2463	ALRK-13
SO079P.03_SO079P_SOE099_E5_31_sample	SO079P.03	SOE099	30	31	31	2463	ALRK-13
SO094P.03_SO094P_SOE099_E5_31_sample	SO094P.03	SOE099	30	31	31	2463	ALRK-13
SO076P.02_SO076P_SOE098_E5_33_sample	SO076P.02	SOE098	32	33	33	2684	ALRK-13
SO079P.02_SO079P_SOE098_E5_33_sample	SO079P.02	SOE098	32	33	33	2684	ALRK-13
SO094P.02_SO094P_SOE098_E5_33_sample	SO094P.02	SOE098	32	33	33	2684	ALRK-13
SO076P.01_SO076P_SOE097_E5_35_sample	SO076P.01	SOE097	34	35	35	2909	ALRK-13
SO079P.01_SO079P_SOE097_E5_35_sample	SO079P.01	SOE097	34	35	35	2909	ALRK-13
SO094P.01_SO094P_SOE097_E5_35_sample	SO094P.01	SOE097	34	35	35	2909	ALRK-13
SvK137P.07_SvK137P_ESvK133_E5_37_sample	SvK137P.07	ESvK133	36	37	37	3138	ALRK-13
SvK138P.07_SvK138P_ESvK133_E5_37_sample	SvK138P.07	ESvK133	36	37	37	3138	ALRK-13
SvK139P.07_SvK139P_ESvK133_E5_37_sample	SvK139P.07	ESvK133	36	37	37	3138	ALRK-13
SvK157P.09_SvK157P_SOE095_E5_41_sample	SvK157P.09	SOE095	40	41	41	3608	ALRK-13
SvK160P.09_SvK160P_SOE095_E5_41_sample	SvK160P.09	SOE095	40	41	41	3608	ALRK-13
SO075P.09_SO075P_SOE095_E5_41_sample	SO075P.09	SOE095	40	41	41	3608	ALRK-13
SvK157P.08_SvK157P_SOE094_E5_45_sample	SvK157P.08	SOE094	44	45	45	4093	ALRK-13
SvK160P.08_SvK160P_SOE094_E5_45_sample	SvK160P.08	SOE094	44	45	45	4093	ALRK-13
SO075P.08_SO075P_SOE094_E5_45_sample	SO075P.08	SOE094	44	45	45	4093	ALRK-13
SvK157P.07_SvK157P_SOE093_E5_49_sample	SvK157P.07	SOE093	48	49	49	4593	ALRK-13
SvK160P.07_SvK160P_SOE093_E5_49_sample	SvK160P.07	SOE093	48	49	49	4593	ALRK-13
SO075P.07_SO075P_SOE093_E5_49_sample	SO075P.07	SOE093	48	49	49	4593	ALRK-13
SO095P.01_SO095P_SOE093_E5_49_sample	SO095P.01	SOE093	48	49	49	4593	ALRK-13
SvK157P.06_SvK157P_SOE092_E5_53_sample	SvK157P.06	SOE092	52	53	53	5106	ALRK-13
SO074P.15_SO074P_SOE092_E5_53_sample	SO074P.15	SOE092	52	53	53	5106	ALRK-13
SO075P.06_SO075P_SOE092_E5_53_sample	SO075P.06	SOE092	52	53	53	5106	ALRK-13
SvK157P.05_SvK157P_SOE091_E5_57_sample	SvK157P.05	SOE091	56	57	57	5629	ALRK-13
SvK160P.05_SvK160P_SOE091_E5_57_sample	SvK160P.05	SOE091	56	57	57	5629	ALRK-13
SO075P.05_SO075P_SOE091_E5_57_sample	SO075P.05	SOE091	56	57	57	5629	ALRK-13
SvK157P.04_SvK157P_SOE090_E5_61_sample	SvK157P.04	SOE090	60	61	61	6159	ALRK-13
SvK160P.04_SvK160P_SOE090_E5_61_sample	SvK160P.04	SOE090	60	61	61	6159	ALRK-13
SO075P.04_SO075P_SOE090_E5_61_sample	SO075P.04	SOE090	60	61	61	6159	ALRK-13
SvK137P.06_SvK137P_ESvK132_E5_65_sample	SvK137P.06	ESvK132	64	65	65	6694	ALRK-13
SvK138P.06_SvK138P_ESvK132_E5_65_sample	SvK138P.06	ESvK132	64	65	65	6694	ALRK-13
SvK139P.06_SvK139P_ESvK132_E5_65_sample	SvK139P.06	ESvK132	64	65	65	6694	ALRK-13
SvK157P.03_SvK157P_SOE089_E5_69_sample	SvK157P.03	SOE089	68	69	69	7233	ALRK-13
SO074P.14_SO074P_SOE089_E5_69_sample	SO074P.14	SOE089	68	69	69	7233	ALRK-13
SO075P.03_SO075P_SOE089_E5_69_sample	SO075P.03	SOE089	68	69	69	7233	ALRK-13
SvK157P.02_SvK157P_SOE088_E5_73_sample	SvK157P.02	SOE088	72	73	73	7773	ALRK-13
SvK160P.02_SvK160P_SOE088_E5_73_sample	SvK160P.02	SOE088	72	73	73	7773	ALRK-13
SO075P.02_SO075P_SOE088_E5_73_sample	SO075P.02	SOE088	72	73	73	7773	ALRK-13
SvK157P.01_SvK157P_SOE087_E5_77_sample	SvK157P.01	SOE087	76	77	77	8312	ALRK-13
SO074P.13_SO074P_SOE087_E5_77_sample	SO074P.13	SOE087	76	77	77	8312	ALRK-13
SO075P.01_SO075P_SOE087_E5_77_sample	SO075P.01	SOE087	76	77	77	8312	ALRK-13
SvK147P.09_SvK147P_SOE085_E5_81_sample	SvK147P.09	SOE085	80	81	81	8845	ALRK-13
SvK149P.09_SvK149P_SOE085_E5_81_sample	SvK149P.09	SOE085	80	81	81	8845	ALRK-13
SvK156P.09_SvK156P_SOE085_E5_81_sample	SvK156P.09	SOE085	80	81	81	8845	ALRK-13
SvK147P.08_SvK147P_SOE084_E5_85_sample	SvK147P.08	SOE084	84	85	85	9369	ALRK-13
SvK156P.08_SvK156P_SOE084_E5_85_sample	SvK156P.08	SOE084	84	85	85	9369	ALRK-13
SvK149P.07_SvK149P_SOE083_E5_89_sample	SvK149P.07	SOE083	88	89	89	9882	ALRK-13
SvK156P.07_SvK156P_SOE083_E5_89_sample	SvK156P.07	SOE083	88	89	89	9882	ALRK-13
SO074P.12_SO074P_SOE083_E5_89_sample	SO074P.12	SOE083	88	89	89	9882	ALRK-13
SvK137P.05_SvK137P_ESvK131_E5_93_sample	SvK137P.05	ESvK131	92	93	93	10381	ALRK-13
SvK138P.05_SvK138P_ESvK131_E5_93_sample	SvK138P.05	ESvK131	92	93	93	10381	ALRK-13
SvK139P.05_SvK139P_ESvK131_E5_93_sample	SvK139P.05	ESvK131	92	93	93	10381	ALRK-13
SvK147P.06_SvK147P_SOE082_E5_97_sample	SvK147P.06	SOE082	96	97	97	10867	ALRK-13
SvK149P.06_SvK149P_SOE082_E5_97_sample	SvK149P.06	SOE082	96	97	97	10867	ALRK-13
SvK156P.06_SvK156P_SOE082_E5_97_sample	SvK156P.06	SOE082	96	97	97	10867	ALRK-13
SvK147P.05_SvK147P_SOE081_E5_101_sample	SvK147P.05	SOE081	100	101.5	101	11337	ALRK-13
SvK149P.05_SvK149P_SOE081_E5_101_sample	SvK149P.05	SOE081	100	101.5	101	11337	ALRK-13
SvK156P.05_SvK156P_SOE081_E5_101_sample	SvK156P.05	SOE081	100	101.5	101	11337	ALRK-13
SvK147P.04_SvK147P_SOE080_E5_106_sample	SvK147P.04	SOE080	105	106.5	106	11901	ALRK-13
SvK156P.04_SvK156P_SOE080_E5_106_sample	SvK156P.04	SOE080	105	106.5	106	11901	ALRK-13
SvK147P.03_SvK147P_SOE079_E5_111_sample	SvK147P.03	SOE079	110	111.5	111	12438	ALRK-13
SvK149P.03_SvK149P_SOE079_E5_111_sample	SvK149P.03	SOE079	110	111.5	111	12438	ALRK-13
SvK156P.03_SvK156P_SOE079_E5_111_sample	SvK156P.03	SOE079	110	111.5	111	12438	ALRK-13
SvK147P.02_SvK147P_SOE078_E5_116_sample	SvK147P.02	SOE078	115	116.5	116	12945	ALRK-13
SvK156P.02_SvK156P_SOE078_E5_116_sample	SvK156P.02	SOE078	115	116.5	116	12945	ALRK-13
SO074P.11_SO074P_SOE078_E5_116_sample	SO074P.11	SOE078	115	116.5	116	12945	ALRK-13
SvK147P.01_SvK147P_SOE077_E5_123_sample	SvK147P.01	SOE077	122.5	124	123	13604	ALRK-13
SvK149P.01_SvK149P_SOE077_E5_123_sample	SvK149P.01	SOE077	122.5	124	123	13604	ALRK-13
SvK156P.01_SvK156P_SOE077_E5_123_sample	SvK156P.01	SOE077	122.5	124	123	13604	ALRK-13
SvK137P.04_SvK137P_ESvK130_E5_136_sample	SvK137P.04	ESvK130	135	137	136	14700	ALRK-13
SvK138P.04_SvK138P_ESvK130_E5_136_sample	SvK138P.04	ESvK130	135	137	136	14700	ALRK-13
SvK139P.04_SvK139P_ESvK130_E5_136_sample	SvK139P.04	ESvK130	135	137	136	14700	ALRK-13
SvK146P.09_SvK146P_SOE075_E5_151_sample	SvK146P.09	SOE075	150	152	151	15813	ALRK-13
SvK148P.09_SvK148P_SOE075_E5_151_sample	SvK148P.09	SOE075	150	152	151	15813	ALRK-13
SvK155P.09_SvK155P_SOE075_E5_151_sample	SvK155P.09	SOE075	150	152	151	15813	ALRK-13
SvK146P.08_SvK146P_SOE074_E5_166_sample	SvK146P.08	SOE074	165	167	166	16797	ALRK-13
SvK148P.08_SvK148P_SOE074_E5_166_sample	SvK148P.08	SOE074	165	167	166	16797	ALRK-13
SvK155P.08_SvK155P_SOE074_E5_166_sample	SvK155P.08	SOE074	165	167	166	16797	ALRK-13
SvK146P.07_SvK146P_SOE073_E5_171_sample	SvK146P.07	SOE073	170	172	171	17099	ALRK-13
SvK155P.07_SvK155P_SOE073_E5_171_sample	SvK155P.07	SOE073	170	172	171	17099	ALRK-13
SO074P.10_SO074P_SOE073_E5_171_sample	SO074P.10	SOE073	170	172	171	17099	ALRK-13
SvK146P.06_SvK146P_SOE072_E5_186_sample	SvK146P.06	SOE072	185	187	186	17954	ALRK-13
SvK148P.06_SvK148P_SOE072_E5_186_sample	SvK148P.06	SOE072	185	187	186	17954	ALRK-13
SvK155P.06_SvK155P_SOE072_E5_186_sample	SvK155P.06	SOE072	185	187	186	17954	ALRK-13
SvK146P.05_SvK146P_SOE071_E5_201_sample	SvK146P.05	SOE071	200	202	201	18771	ALRK-13
SvK148P.05_SvK148P_SOE071_E5_201_sample	SvK148P.05	SOE071	200	202	201	18771	ALRK-13
SvK155P.05_SvK155P_SOE071_E5_201_sample	SvK155P.05	SOE071	200	202	201	18771	ALRK-13
SO074P.09_SO074P_SOE071_E5_201_sample	SO074P.09	SOE071	200	202	201	18771	ALRK-13
SvK148P.04_SvK148P_SOE070_E5_221_sample	SvK148P.04	SOE070	220	222	221	19415	ALRK-13
SvK155P.04_SvK155P_SOE070_E5_221_sample	SvK155P.04	SOE070	220	222	221	19415	ALRK-13
SO074P.08_SO074P_SOE070_E5_221_sample	SO074P.08	SOE070	220	222	221	19415	ALRK-13
SvK137P.03_SvK137P_ESvK129_E5_251_sample	SvK137P.03	ESvK129	250	252	251	20899	ALRK-13
SvK138P.03_SvK138P_ESvK129_E5_251_sample	SvK138P.03	ESvK129	250	252	251	20899	ALRK-13
SvK139P.03_SvK139P_ESvK129_E5_251_sample	SvK139P.03	ESvK129	250	252	251	20899	ALRK-13
SvK146P.03_SvK146P_SOE069_E5_281_sample	SvK146P.03	SOE069	280	282	281	21957	ALRK-13
SvK155P.03_SvK155P_SOE069_E5_281_sample	SvK155P.03	SOE069	280	282	281	21957	ALRK-13
SO074P.07_SO074P_SOE069_E5_281_sample	SO074P.07	SOE069	280	282	281	21957	ALRK-13
SvK146P.02_SvK146P_SOE068_E5_311_sample	SvK146P.02	SOE068	310	312	311	23063	ALRK-13
SvK155P.02_SvK155P_SOE068_E5_311_sample	SvK155P.02	SOE068	310	312	311	23063	ALRK-13
SO074P.06_SO074P_SOE068_E5_311_sample	SO074P.06	SOE068	310	312	311	23063	ALRK-13
SvK148P.01_SvK148P_SOE067_E5_353_sample	SvK148P.01	SOE067	351.5	353.5	353	25073	ALRK-13
SvK155P.01_SvK155P_SOE067_E5_353_sample	SvK155P.01	SOE067	351.5	353.5	353	25073	ALRK-13
SO074P.05_SO074P_SOE067_E5_353_sample	SO074P.05	SOE067	351.5	353.5	353	25073	ALRK-13
SO049P.09_SO049P_SOE065_E5_377_sample	SO049P.09	SOE065	375.5	377.5	377	26319	ALRK-13
SvK140P.09_SvK140P_SOE065_E5_377_sample	SvK140P.09	SOE065	375.5	377.5	377	26319	ALRK-13
SvK141P.09_SvK141P_SOE065_E5_377_sample	SvK141P.09	SOE065	375.5	377.5	377	26319	ALRK-13
SO049P.08_SO049P_SOE064_E5_399_sample	SO049P.08	SOE064	395.5	401.5	399	27458	ALRK-13
SvK141P.08_SvK141P_SOE064_E5_399_sample	SvK141P.08	SOE064	395.5	401.5	399	27458	ALRK-13
SO074P.04_SO074P_SOE064_E5_399_sample	SO074P.04	SOE064	395.5	401.5	399	27458	ALRK-13
SvK137P.02_SvK137P_ESvK128_E5_416_sample	SvK137P.02	ESvK128	415	417	416	28337	ALRK-13
SvK138P.02_SvK138P_ESvK128_E5_416_sample	SvK138P.02	ESvK128	415	417	416	28337	ALRK-13
SvK139P.02_SvK139P_ESvK128_E5_416_sample	SvK139P.02	ESvK128	415	417	416	28337	ALRK-13
SvK140P.07_SvK140P_SOE063_E5_421_sample	SvK140P.07	SOE063	420	422	421	28595	ALRK-13
SvK141P.07_SvK141P_SOE063_E5_421_sample	SvK141P.07	SOE063	420	422	421	28595	ALRK-13
SO074P.03_SO074P_SOE063_E5_421_sample	SO074P.03	SOE063	420	422	421	28595	ALRK-13
SO049P.06_SO049P_SOE062_E5_437_sample	SO049P.06	SOE062	436	438	437	29423	ALRK-13
SvK140P.06_SvK140P_SOE062_E5_437_sample	SvK140P.06	SOE062	436	438	437	29423	ALRK-13
SvK141P.06_SvK141P_SOE062_E5_437_sample	SvK141P.06	SOE062	436	438	437	29423	ALRK-13
SO049P.05_SO049P_SOE061_E5_458_sample	SO049P.05	SOE061	457	458	458	30509	ALRK-13
SvK140P.05_SvK140P_SOE061_E5_458_sample	SvK140P.05	SOE061	457	458	458	30509	ALRK-13
SvK141P.05_SvK141P_SOE061_E5_458_sample	SvK141P.05	SOE061	457	458	458	30509	ALRK-13
SO049P.04_SO049P_SOE060_E5_479_sample	SO049P.04	SOE060	478	479	479	31595	ALRK-13
SvK140P.04_SvK140P_SOE060_E5_479_sample	SvK140P.04	SOE060	478	479	479	31595	ALRK-13
SvK141P.04_SvK141P_SOE060_E5_479_sample	SvK141P.04	SOE060	478	479	479	31595	ALRK-13
SO049P.03_SO049P_SOE059_E5_523_sample	SO049P.03	SOE059	522	523	523	33880	ALRK-13
SvK140P.03_SvK140P_SOE059_E5_523_sample	SvK140P.03	SOE059	522	523	523	33880	ALRK-13
SO074P.02_SO074P_SOE059_E5_523_sample	SO074P.02	SOE059	522	523	523	33880	ALRK-13
SO049P.02_SO049P_SOE058_E5_544_sample	SO049P.02	SOE058	543	544	544	34972	ALRK-13
SvK140P.02_SvK140P_SOE058_E5_544_sample	SvK140P.02	SOE058	543	544	544	34972	ALRK-13
SvK141P.02_SvK141P_SOE058_E5_544_sample	SvK141P.02	SOE058	543	544	544	34972	ALRK-13
SO049P.01_SO049P_SOE057_E5_564_sample	SO049P.01	SOE057	563	564	564	36012	ALRK-13
SvK140P.01_SvK140P_SOE057_E5_564_sample	SvK140P.01	SOE057	563	564	564	36012	ALRK-13
SO074P.01_SO074P_SOE057_E5_564_sample	SO074P.01	SOE057	563	564	564	36012	ALRK-13
SvK137P.01_SvK137P_ESvK127_E5_585_sample	SvK137P.01	ESvK127	584	585	585	37104	ALRK-13
SvK138P.01_SvK138P_ESvK127_E5_585_sample	SvK138P.01	ESvK127	584	585	585	37104	ALRK-13
SvK139P.01_SvK139P_ESvK127_E5_585_sample	SvK139P.01	ESvK127	584	585	585	37104	ALRK-13
SO080P.07_SO080P_ESvK056_CAK17CBL_NA_sample	SO080P.07	ESvK056	NA	NA	NA	NA	ALRK-13
SO081P.07_SO081P_ESvK056_CAK17CBL_NA_sample	SO081P.07	ESvK056	NA	NA	NA	NA	ALRK-13
SO080P.02_SO080P_ESvK051_CAK17DNL_NA_sample	SO080P.02	ESvK051	NA	NA	NA	NA	ALRK-13
SO081P.02_SO081P_ESvK051_CAK17DNL_NA_sample	SO081P.02	ESvK051	NA	NA	NA	NA	ALRK-13
SO080P.05_SO080P_ESvK054_CAK17EGL_NA_sample	SO080P.05	ESvK054	NA	NA	NA	NA	ALRK-13
SO081P.05_SO081P_ESvK054_CAK17EGL_NA_sample	SO081P.05	ESvK054	NA	NA	NA	NA	ALRK-13
SO080P.06_SO080P_ESvK055_CAK17GOL_NA_sample	SO080P.06	ESvK055	NA	NA	NA	NA	ALRK-13
SO081P.06_SO081P_ESvK055_CAK17GOL_NA_sample	SO081P.06	ESvK055	NA	NA	NA	NA	ALRK-13
SO080P.01_SO080P_ESvK050_CAK17KLL_NA_sample	SO080P.01	ESvK050	NA	NA	NA	NA	ALRK-13
SO081P.01_SO081P_ESvK050_CAK17KLL_NA_sample	SO081P.01	ESvK050	NA	NA	NA	NA	ALRK-13
SO080P.04_SO080P_ESvK053_CAK17LOL_NA_sample	SO080P.04	ESvK053	NA	NA	NA	NA	ALRK-13
SO081P.04_SO081P_ESvK053_CAK17LOL_NA_sample	SO081P.04	ESvK053	NA	NA	NA	NA	ALRK-13
SO080P.03_SO080P_ESvK052_CAK17NOL_NA_sample	SO080P.03	ESvK052	NA	NA	NA	NA	ALRK-13
SO081P.03_SO081P_ESvK052_CAK17NOL_NA_sample	SO081P.03	ESvK052	NA	NA	NA	NA	ALRK-13
SO080P.08_SO080P_ESvK057_CAK17SML_NA_sample	SO080P.08	ESvK057	NA	NA	NA	NA	ALRK-13
SO081P.08_SO081P_ESvK057_CAK17SML_NA_sample	SO081P.08	ESvK057	NA	NA	NA	NA	ALRK-13
SvK137P.10_SvK137P_ESvK136_E5_NA_blank	SvK137P.10	ESvK136	NA	NA	NA	NA	ALRK-13
SvK138P.10_SvK138P_ESvK136_E5_NA_blank	SvK138P.10	ESvK136	NA	NA	NA	NA	ALRK-13
SvK139P.10_SvK139P_ESvK136_E5_NA_blank	SvK139P.10	ESvK136	NA	NA	NA	NA	ALRK-13
SvK137P.11_SvK137P_PCRNTC_E5_NA_blank	SvK137P.11	PCRNTC	NA	NA	NA	NA	ALRK-13
SvK138P.11_SvK138P_PCRNTC_E5_NA_blank	SvK138P.11	PCRNTC	NA	NA	NA	NA	ALRK-13
SvK139P.11_SvK139P_PCRNTC_E5_NA_blank	SvK139P.11	PCRNTC	NA	NA	NA	NA	ALRK-13
SO049P.11_SO049P_PCRNTC_E5_NA_blank	SO049P.11	PCRNTC	NA	NA	NA	NA	ALRK-13
SvK140P.11_SvK140P_PCRNTC_E5_NA_blank	SvK140P.11	PCRNTC	NA	NA	NA	NA	ALRK-13
SvK141P.11_SvK141P_PCRNTC_E5_NA_blank	SvK141P.11	PCRNTC	NA	NA	NA	NA	ALRK-13
SvK146P.11_SvK146P_PCRNTC_E5_NA_blank	SvK146P.11	PCRNTC	NA	NA	NA	NA	ALRK-13
SvK148P.11_SvK148P_PCRNTC_E5_NA_blank	SvK148P.11	PCRNTC	NA	NA	NA	NA	ALRK-13
SvK155P.11_SvK155P_PCRNTC_E5_NA_blank	SvK155P.11	PCRNTC	NA	NA	NA	NA	ALRK-13
SvK147P.11_SvK147P_PCRNTC_E5_NA_blank	SvK147P.11	PCRNTC	NA	NA	NA	NA	ALRK-13
SvK149P.11_SvK149P_PCRNTC_E5_NA_blank	SvK149P.11	PCRNTC	NA	NA	NA	NA	ALRK-13
SvK156P.11_SvK156P_PCRNTC_E5_NA_blank	SvK156P.11	PCRNTC	NA	NA	NA	NA	ALRK-13
SvK157P.11_SvK157P_PCRNTC_E5_NA_blank	SvK157P.11	PCRNTC	NA	NA	NA	NA	ALRK-13
SvK160P.11_SvK160P_PCRNTC_E5_NA_blank	SvK160P.11	PCRNTC	NA	NA	NA	NA	ALRK-13
SO074P.16_SO074P_PCRNTC_E5_NA_blank	SO074P.16	PCRNTC	NA	NA	NA	NA	ALRK-13
SO075P.11_SO075P_PCRNTC_E5_NA_blank	SO075P.11	PCRNTC	NA	NA	NA	NA	ALRK-13
SO076P.11_SO076P_PCRNTC_E5_NA_blank	SO076P.11	PCRNTC	NA	NA	NA	NA	ALRK-13
SO077P.09_SO077P_PCRNTC_E5_NA_blank	SO077P.09	PCRNTC	NA	NA	NA	NA	ALRK-13
SO078P.09_SO078P_PCRNTC_E5_NA_blank	SO078P.09	PCRNTC	NA	NA	NA	NA	ALRK-13
SO079P.11_SO079P_PCRNTC_E5_NA_blank	SO079P.11	PCRNTC	NA	NA	NA	NA	ALRK-13
SO094P.11_SO094P_PCRNTC_E5_NA_blank	SO094P.11	PCRNTC	NA	NA	NA	NA	ALRK-13
SO095P.10_SO095P_PCRNTC_E5_NA_blank	SO095P.10	PCRNTC	NA	NA	NA	NA	ALRK-13
SO049P.10_SO049P_SOE066_E5_NA_blank	SO049P.10	SOE066	NA	NA	NA	NA	ALRK-13
SvK140P.10_SvK140P_SOE066_E5_NA_blank	SvK140P.10	SOE066	NA	NA	NA	NA	ALRK-13
SvK141P.10_SvK141P_SOE066_E5_NA_blank	SvK141P.10	SOE066	NA	NA	NA	NA	ALRK-13
SvK146P.10_SvK146P_SOE076_E5_NA_blank	SvK146P.10	SOE076	NA	NA	NA	NA	ALRK-13
SvK148P.10_SvK148P_SOE076_E5_NA_blank	SvK148P.10	SOE076	NA	NA	NA	NA	ALRK-13
SvK155P.10_SvK155P_SOE076_E5_NA_blank	SvK155P.10	SOE076	NA	NA	NA	NA	ALRK-13
SvK147P.10_SvK147P_SOE086_E5_NA_blank	SvK147P.10	SOE086	NA	NA	NA	NA	ALRK-13
SvK149P.10_SvK149P_SOE086_E5_NA_blank	SvK149P.10	SOE086	NA	NA	NA	NA	ALRK-13
SvK156P.10_SvK156P_SOE086_E5_NA_blank	SvK156P.10	SOE086	NA	NA	NA	NA	ALRK-13
SvK157P.10_SvK157P_SOE096_E5_NA_blank	SvK157P.10	SOE096	NA	NA	NA	NA	ALRK-13
SvK160P.10_SvK160P_SOE096_E5_NA_blank	SvK160P.10	SOE096	NA	NA	NA	NA	ALRK-13
SO075P.10_SO075P_SOE096_E5_NA_blank	SO075P.10	SOE096	NA	NA	NA	NA	ALRK-13
SO076P.10_SO076P_SOE106_E5_NA_blank	SO076P.10	SOE106	NA	NA	NA	NA	ALRK-13
SO079P.10_SO079P_SOE106_E5_NA_blank	SO079P.10	SOE106	NA	NA	NA	NA	ALRK-13
SO094P.10_SO094P_SOE106_E5_NA_blank	SO094P.10	SOE106	NA	NA	NA	NA	ALRK-13
SO077P.08_SO077P_SOE114_E5_NA_blank	SO077P.08	SOE114	NA	NA	NA	NA	ALRK-13
SO078P.08_SO078P_SOE114_E5_NA_blank	SO078P.08	SOE114	NA	NA	NA	NA	ALRK-13
SO095P.09_SO095P_SOE114_E5_NA_blank	SO095P.09	SOE114	NA	NA	NA	NA	ALRK-13
SO080P.09_SO080P_ESvK058_GSL18VC11_NA_sample	SO080P.09	ESvK058	NA	NA	NA	NA	ALRK-13
SO081P.09_SO081P_ESvK058_GSL18VC11_NA_sample	SO081P.09	ESvK058	NA	NA	NA	NA	ALRK-13
SO080P.10_SO080P_ESvK059_NA_NA_blank	SO080P.10	ESvK059	NA	NA	NA	NA	ALRK-13
SO081P.10_SO081P_ESvK059_NA_NA_blank	SO081P.10	ESvK059	NA	NA	NA	NA	ALRK-13
SO080P.11_SO080P_PCRNTC_NA_NA_blank	SO080P.11	PCRNTC	NA	NA	NA	NA	ALRK-13
SO081P.11_SO081P_PCRNTC_NA_NA_blank	SO081P.11	PCRNTC	NA	NA	NA	NA	ALRK-13
