# Supplementary material for: Potential plant extinctions with the loss of the Pleistocene mammoth steppe
Source: Nat Commun. 2025 Jan 14;16:645. doi: 10.1038/s41467-024-55542-x (PMC11733255; doi:10.1038/s41467-024-55542-x)
Supplement: Supplementary file 8 — Supplementary Data 5 [file 41467_2024_55542_MOESM8_ESM.zip › 5_remove_replicates_resample_gh_datasets_sibala2023_data/E5_E5_List_rep_to_remove.xlsx]

## Sheet: Sheet1
sequence_project	lake	replicates_remove	sample_remove
ALRK-13	E5	ESvK135_2	MERGED_sample:SvK139P.09_SvK139P_ESvK135_E5_5_sample
ALRK-13	E5	SOE093	MERGED_sample:SO075P.07_SO075P_SOE093_E5_49_sample
ALRK-13	E5	SOE068_1	MERGED_sample:SvK146P.02_SvK146P_SOE068_E5_311_sample
