# Supplementary material for: Potential plant extinctions with the loss of the Pleistocene mammoth steppe
Source: Nat Commun. 2025 Jan 14;16:645. doi: 10.1038/s41467-024-55542-x (PMC11733255; doi:10.1038/s41467-024-55542-x)
Supplement: Supplementary file 8 — Supplementary Data 5 [file 41467_2024_55542_MOESM8_ESM.zip › 5_remove_replicates_resample_gh_datasets_sibala2023_data/Emanda_Co1412_agefile.xlsx]

## Sheet: Sheet1
Sample_name_automatic	PCR_number	Extraction_number	Collection_core_depth_upper_cm_composite_depth	Collection_core_depth_lower_cm_composite_depth	Mean_collection_depth_round	Section_age_round	SequenceRunNumber
KS107P.9_KS107P_EKS117_Co1412_3_sample	KS107P.9	EKS117	2.3	3.3	3	247	APMG-42
KS110P.9_KS110P_EKS117_Co1412_3_sample	KS110P.9	EKS117	2.3	3.3	3	247	APMG-42
KS118P.9_KS118P_EKS117_Co1412_3_sample	KS118P.9	EKS117	2.3	3.3	3	247	APMG-42
KS107P.8_KS107P_EKS116_Co1412_12_sample	KS107P.8	EKS116	11	12	12	1206	APMG-42
KS110P.8_KS110P_EKS116_Co1412_12_sample	KS110P.8	EKS116	11	12	12	1206	APMG-42
KS118P.8_KS118P_EKS116_Co1412_12_sample	KS118P.8	EKS116	11	12	12	1206	APMG-42
KS107P.7_KS107P_EKS115_Co1412_21_sample	KS107P.7	EKS115	20	21	21	2213	APMG-42
KS110P.7_KS110P_EKS115_Co1412_21_sample	KS110P.7	EKS115	20	21	21	2213	APMG-42
KS118P.7_KS118P_EKS115_Co1412_21_sample	KS118P.7	EKS115	20	21	21	2213	APMG-42
KS107P.6_KS107P_EKS114_Co1412_31_sample	KS107P.6	EKS114	30	31	31	3286	APMG-42
KS110P.6_KS110P_EKS114_Co1412_31_sample	KS110P.6	EKS114	30	31	31	3286	APMG-42
KS118P.6_KS118P_EKS114_Co1412_31_sample	KS118P.6	EKS114	30	31	31	3286	APMG-42
KS107P.5_KS107P_EKS113_Co1412_41_sample	KS107P.5	EKS113	40	41	41	4307	APMG-42
KS110P.5_KS110P_EKS113_Co1412_41_sample	KS110P.5	EKS113	40	41	41	4307	APMG-42
KS118P.5_KS118P_EKS113_Co1412_41_sample	KS118P.5	EKS113	40	41	41	4307	APMG-42
KS107P.4_KS107P_EKS112_Co1412_46_sample	KS107P.4	EKS112	45	46	46	4786	APMG-42
KS110P.4_KS110P_EKS112_Co1412_46_sample	KS110P.4	EKS112	45	46	46	4786	APMG-42
KS118P.4_KS118P_EKS112_Co1412_46_sample	KS118P.4	EKS112	45	46	46	4786	APMG-42
KS107P.3_KS107P_EKS111_Co1412_51_sample	KS107P.3	EKS111	50	51	51	5301	APMG-42
KS110P.3_KS110P_EKS111_Co1412_51_sample	KS110P.3	EKS111	50	51	51	5301	APMG-42
KS118P.3_KS118P_EKS111_Co1412_51_sample	KS118P.3	EKS111	50	51	51	5301	APMG-42
KS107P.2_KS107P_EKS110_Co1412_61_sample	KS107P.2	EKS110	60	61	61	6449	APMG-42
KS110P.2_KS110P_EKS110_Co1412_61_sample	KS110P.2	EKS110	60	61	61	6449	APMG-42
KS118P.2_KS118P_EKS110_Co1412_61_sample	KS118P.2	EKS110	60	61	61	6449	APMG-42
KS107P.1_KS107P_EKS109_Co1412_66_sample	KS107P.1	EKS109	65	66	66	6987	APMG-42
KS110P.1_KS110P_EKS109_Co1412_66_sample	KS110P.1	EKS109	65	66	66	6987	APMG-42
KS118P.1_KS118P_EKS109_Co1412_66_sample	KS118P.1	EKS109	65	66	66	6987	APMG-42
KS108P.9_KS108P_EKS107_Co1412_71_sample	KS108P.9	EKS107	70	71	71	7521	APMG-42
KS111P.9_KS111P_EKS107_Co1412_71_sample	KS111P.9	EKS107	70	71	71	7521	APMG-42
KS119P.9_KS119P_EKS107_Co1412_71_sample	KS119P.9	EKS107	70	71	71	7521	APMG-42
KS108P.8_KS108P_EKS106_Co1412_81_sample	KS108P.8	EKS106	80	81	81	8597	APMG-42
KS111P.8_KS111P_EKS106_Co1412_81_sample	KS111P.8	EKS106	80	81	81	8597	APMG-42
KS119P.8_KS119P_EKS106_Co1412_81_sample	KS119P.8	EKS106	80	81	81	8597	APMG-42
KS108P.7_KS108P_EKS105_Co1412_91_sample	KS108P.7	EKS105	90	91	91	9713	APMG-42
KS111P.7_KS111P_EKS105_Co1412_91_sample	KS111P.7	EKS105	90	91	91	9713	APMG-42
KS119P.7_KS119P_EKS105_Co1412_91_sample	KS119P.7	EKS105	90	91	91	9713	APMG-42
KS108P.6_KS108P_EKS104_Co1412_106_sample	KS108P.6	EKS104	105	106	106	11394	APMG-42
KS111P.6_KS111P_EKS104_Co1412_106_sample	KS111P.6	EKS104	105	106	106	11394	APMG-42
KS119P.6_KS119P_EKS104_Co1412_106_sample	KS119P.6	EKS104	105	106	106	11394	APMG-42
KS108P.5_KS108P_EKS103_Co1412_111_sample	KS108P.5	EKS103	110	111	111	11961	APMG-42
KS111P.5_KS111P_EKS103_Co1412_111_sample	KS111P.5	EKS103	110	111	111	11961	APMG-42
KS119P.5_KS119P_EKS103_Co1412_111_sample	KS119P.5	EKS103	110	111	111	11961	APMG-42
KS108P.4_KS108P_EKS102_Co1412_114_sample	KS108P.4	EKS102	113	114	114	12306	APMG-42
KS111P.4_KS111P_EKS102_Co1412_114_sample	KS111P.4	EKS102	113	114	114	12306	APMG-42
KS119P.4_KS119P_EKS102_Co1412_114_sample	KS119P.4	EKS102	113	114	114	12306	APMG-42
KS108P.3_KS108P_EKS101_Co1412_116_sample	KS108P.3	EKS101	115	116	116	12525	APMG-42
KS111P.3_KS111P_EKS101_Co1412_116_sample	KS111P.3	EKS101	115	116	116	12525	APMG-42
KS119P.3_KS119P_EKS101_Co1412_116_sample	KS119P.3	EKS101	115	116	116	12525	APMG-42
KS108P.2_KS108P_EKS100_Co1412_121_sample	KS108P.2	EKS100	120	121	121	13035	APMG-42
KS111P.2_KS111P_EKS100_Co1412_121_sample	KS111P.2	EKS100	120	121	121	13035	APMG-42
KS119P.2_KS119P_EKS100_Co1412_121_sample	KS119P.2	EKS100	120	121	121	13035	APMG-42
KS108P.1_KS108P_EKS099_Co1412_124_sample	KS108P.1	EKS099	123	124	124	13316	APMG-42
KS111P.1_KS111P_EKS099_Co1412_124_sample	KS111P.1	EKS099	123	124	124	13316	APMG-42
KS119P.1_KS119P_EKS099_Co1412_124_sample	KS119P.1	EKS099	123	124	124	13316	APMG-42
KS105P.9_KS105P_EKS097_Co1412_134_sample	KS105P.9	EKS097	133	134	134	14239	APMG-42
KS113P.9_KS113P_EKS097_Co1412_134_sample	KS113P.9	EKS097	133	134	134	14239	APMG-42
KS115P.9_KS115P_EKS097_Co1412_134_sample	KS115P.9	EKS097	133	134	134	14239	APMG-42
KS105P.8_KS105P_EKS096_Co1412_141_sample	KS105P.8	EKS096	140	141	141	14888	APMG-42
KS113P.8_KS113P_EKS096_Co1412_141_sample	KS113P.8	EKS096	140	141	141	14888	APMG-42
KS115P.8_KS115P_EKS096_Co1412_141_sample	KS115P.8	EKS096	140	141	141	14888	APMG-42
KS105P.7_KS105P_EKS095_Co1412_146_sample	KS105P.7	EKS095	145	146	146	15360	APMG-42
KS113P.7_KS113P_EKS095_Co1412_146_sample	KS113P.7	EKS095	145	146	146	15360	APMG-42
KS115P.7_KS115P_EKS095_Co1412_146_sample	KS115P.7	EKS095	145	146	146	15360	APMG-42
KS105P.6_KS105P_EKS094_Co1412_151_sample	KS105P.6	EKS094	150	151	151	15826	APMG-42
KS113P.6_KS113P_EKS094_Co1412_151_sample	KS113P.6	EKS094	150	151	151	15826	APMG-42
KS115P.6_KS115P_EKS094_Co1412_151_sample	KS115P.6	EKS094	150	151	151	15826	APMG-42
KS105P.5_KS105P_EKS093_Co1412_158_sample	KS105P.5	EKS093	157	158	158	16443	APMG-42
KS113P.5_KS113P_EKS093_Co1412_158_sample	KS113P.5	EKS093	157	158	158	16443	APMG-42
KS115P.5_KS115P_EKS093_Co1412_158_sample	KS115P.5	EKS093	157	158	158	16443	APMG-42
KS105P.4_KS105P_EKS092_Co1412_165_sample	KS105P.4	EKS092	164	165	165	17076	APMG-42
KS113P.4_KS113P_EKS092_Co1412_165_sample	KS113P.4	EKS092	164	165	165	17076	APMG-42
KS115P.4_KS115P_EKS092_Co1412_165_sample	KS115P.4	EKS092	164	165	165	17076	APMG-42
KS105P.3_KS105P_EKS091_Co1412_167_sample	KS105P.3	EKS091	166	167	167	17247	APMG-42
KS113P.3_KS113P_EKS091_Co1412_167_sample	KS113P.3	EKS091	166	167	167	17247	APMG-42
KS115P.3_KS115P_EKS091_Co1412_167_sample	KS115P.3	EKS091	166	167	167	17247	APMG-42
KS105P.2_KS105P_EKS090_Co1412_178_sample	KS105P.2	EKS090	177	178	178	18188	APMG-42
KS113P.2_KS113P_EKS090_Co1412_178_sample	KS113P.2	EKS090	177	178	178	18188	APMG-42
KS115P.2_KS115P_EKS090_Co1412_178_sample	KS115P.2	EKS090	177	178	178	18188	APMG-42
KS109P.9_KS109P_EKS087_Co1412_185_sample	KS109P.9	EKS087	184	185	185	18784	APMG-42
KS112P.9_KS112P_EKS087_Co1412_185_sample	KS112P.9	EKS087	184	185	185	18784	APMG-42
KS114P.9_KS114P_EKS087_Co1412_185_sample	KS114P.9	EKS087	184	185	185	18784	APMG-42
KS105P.1_KS105P_EKS089_Co1412_191_sample	KS105P.1	EKS089	190	191	191	19276	APMG-42
KS113P.1_KS113P_EKS089_Co1412_191_sample	KS113P.1	EKS089	190	191	191	19276	APMG-42
KS115P.1_KS115P_EKS089_Co1412_191_sample	KS115P.1	EKS089	190	191	191	19276	APMG-42
KS109P.8_KS109P_EKS086_Co1412_201_sample	KS109P.8	EKS086	200	201	201	20104	APMG-42
KS112P.8_KS112P_EKS086_Co1412_201_sample	KS112P.8	EKS086	200	201	201	20104	APMG-42
KS114P.8_KS114P_EKS086_Co1412_201_sample	KS114P.8	EKS086	200	201	201	20104	APMG-42
KS109P.7_KS109P_EKS085_Co1412_212_sample	KS109P.7	EKS085	211	212	212	21001	APMG-42
KS112P.7_KS112P_EKS085_Co1412_212_sample	KS112P.7	EKS085	211	212	212	21001	APMG-42
KS114P.7_KS114P_EKS085_Co1412_212_sample	KS114P.7	EKS085	211	212	212	21001	APMG-42
KS109P.6_KS109P_EKS084_Co1412_221_sample	KS109P.6	EKS084	220	221	221	21733	APMG-42
KS112P.6_KS112P_EKS084_Co1412_221_sample	KS112P.6	EKS084	220	221	221	21733	APMG-42
KS114P.6_KS114P_EKS084_Co1412_221_sample	KS114P.6	EKS084	220	221	221	21733	APMG-42
KS109P.5_KS109P_EKS083_Co1412_231_sample	KS109P.5	EKS083	230	231	231	22566	APMG-42
KS112P.5_KS112P_EKS083_Co1412_231_sample	KS112P.5	EKS083	230	231	231	22566	APMG-42
KS114P.5_KS114P_EKS083_Co1412_231_sample	KS114P.5	EKS083	230	231	231	22566	APMG-42
KS109P.4_KS109P_EKS082_Co1412_241_sample	KS109P.4	EKS082	240	241	241	23395	APMG-42
KS112P.4_KS112P_EKS082_Co1412_241_sample	KS112P.4	EKS082	240	241	241	23395	APMG-42
KS114P.4_KS114P_EKS082_Co1412_241_sample	KS114P.4	EKS082	240	241	241	23395	APMG-42
KS109P.3_KS109P_EKS081_Co1412_251_sample	KS109P.3	EKS081	250	251	251	24208	APMG-42
KS112P.3_KS112P_EKS081_Co1412_251_sample	KS112P.3	EKS081	250	251	251	24208	APMG-42
KS114P.3_KS114P_EKS081_Co1412_251_sample	KS114P.3	EKS081	250	251	251	24208	APMG-42
KS109P.2_KS109P_EKS080_Co1412_261_sample	KS109P.2	EKS080	260	261	261	25079	APMG-42
KS112P.2_KS112P_EKS080_Co1412_261_sample	KS112P.2	EKS080	260	261	261	25079	APMG-42
KS114P.2_KS114P_EKS080_Co1412_261_sample	KS114P.2	EKS080	260	261	261	25079	APMG-42
KS109P.1_KS109P_EKS079_Co1412_271_sample	KS109P.1	EKS079	270	271	271	26022	APMG-42
KS112P.1_KS112P_EKS079_Co1412_271_sample	KS112P.1	EKS079	270	271	271	26022	APMG-42
KS114P.1_KS114P_EKS079_Co1412_271_sample	KS114P.1	EKS079	270	271	271	26022	APMG-42
KS116P.9_KS116P_EKS077_Co1412_281_sample	KS116P.9	EKS077	280	281	281	26924	APMG-42
KS120P.9_KS120P_EKS077_Co1412_281_sample	KS120P.9	EKS077	280	281	281	26924	APMG-42
KS116P.8_KS116P_EKS076_Co1412_320_sample	KS116P.8	EKS076	319	320	320	30432	APMG-42
KS120P.8_KS120P_EKS076_Co1412_320_sample	KS120P.8	EKS076	319	320	320	30432	APMG-42
KS116P.7_KS116P_EKS075_Co1412_350_sample	KS116P.7	EKS075	349	350	350	33153	APMG-42
KS120P.7_KS120P_EKS075_Co1412_350_sample	KS120P.7	EKS075	349	350	350	33153	APMG-42
KS116P.6_KS116P_EKS074_Co1412_360_sample	KS116P.6	EKS074	359	360	360	34057	APMG-42
KS120P.6_KS120P_EKS074_Co1412_360_sample	KS120P.6	EKS074	359	360	360	34057	APMG-42
KS116P.5_KS116P_EKS073_Co1412_370_sample	KS116P.5	EKS073	369	370	370	34963	APMG-42
KS120P.5_KS120P_EKS073_Co1412_370_sample	KS120P.5	EKS073	369	370	370	34963	APMG-42
KS116P.4_KS116P_EKS072_Co1412_380_sample	KS116P.4	EKS072	379	380	380	35855	APMG-42
KS120P.4_KS120P_EKS072_Co1412_380_sample	KS120P.4	EKS072	379	380	380	35855	APMG-42
KS116P.3_KS116P_EKS071_Co1412_390_sample	KS116P.3	EKS071	389	390	390	36721	APMG-42
KS120P.3_KS120P_EKS071_Co1412_390_sample	KS120P.3	EKS071	389	390	390	36721	APMG-42
KS125P.9_KS125P_EKS067_Co1412_400_sample	KS125P.9	EKS067	399	400	400	37637	APMG-42
KS139P.9_KS139P_EKS067_Co1412_400_sample	KS139P.9	EKS067	399	400	400	37637	APMG-42
KS125P.8_KS125P_EKS066_Co1412_410_sample	KS125P.8	EKS066	409	410	410	38530	APMG-42
KS139P.8_KS139P_EKS066_Co1412_410_sample	KS139P.8	EKS066	409	410	410	38530	APMG-42
KS125P.7_KS125P_EKS065_Co1412_420_sample	KS125P.7	EKS065	419	420	420	39414	APMG-42
KS139P.7_KS139P_EKS065_Co1412_420_sample	KS139P.7	EKS065	419	420	420	39414	APMG-42
KS125P.6_KS125P_EKS064_Co1412_430_sample	KS125P.6	EKS064	429	430	430	40357	APMG-42
KS139P.6_KS139P_EKS064_Co1412_430_sample	KS139P.6	EKS064	429	430	430	40357	APMG-42
KS125P.5_KS125P_EKS063_Co1412_445_sample	KS125P.5	EKS063	444	445	445	41696	APMG-42
KS139P.5_KS139P_EKS063_Co1412_445_sample	KS139P.5	EKS063	444	445	445	41696	APMG-42
KS125P.4_KS125P_EKS062_Co1412_455_sample	KS125P.4	EKS062	454	455	455	42609	APMG-42
KS139P.4_KS139P_EKS062_Co1412_455_sample	KS139P.4	EKS062	454	455	455	42609	APMG-42
KS125P.3_KS125P_EKS061_Co1412_467_sample	KS125P.3	EKS061	466	467	467	43725	APMG-42
KS139P.3_KS139P_EKS061_Co1412_467_sample	KS139P.3	EKS061	466	467	467	43725	APMG-42
KS125P.2_KS125P_EKS060_Co1412_475_sample	KS125P.2	EKS060	474	475	475	44480	APMG-42
KS139P.2_KS139P_EKS060_Co1412_475_sample	KS139P.2	EKS060	474	475	475	44480	APMG-42
KS125P.1_KS125P_EKS059_Co1412_480_sample	KS125P.1	EKS059	479	480	480	44927	APMG-42
KS139P.1_KS139P_EKS059_Co1412_480_sample	KS139P.1	EKS059	479	480	480	44927	APMG-42
KS084P.9_KS084P_EKS057_Co1412_495_sample	KS084P.9	EKS057	494	495	495	46276	APMG-42
KS122P.9_KS122P_EKS057_Co1412_495_sample	KS122P.9	EKS057	494	495	495	46276	APMG-42
KS084P.8_KS084P_EKS056_Co1412_500_sample	KS084P.8	EKS056	499	500	500	46747	APMG-42
KS122P.8_KS122P_EKS056_Co1412_500_sample	KS122P.8	EKS056	499	500	500	46747	APMG-42
KS116P.2_KS116P_EKS070_Co1412_503_sample	KS116P.2	EKS070	502.2	503.2	503	47013	APMG-42
KS120P.2_KS120P_EKS070_Co1412_503_sample	KS120P.2	EKS070	502.2	503.2	503	47013	APMG-42
KS116P.1_KS116P_EKS069_Co1412_514_sample	KS116P.1	EKS069	513.2	514.2	514	48061	APMG-42
KS120P.1_KS120P_EKS069_Co1412_514_sample	KS120P.1	EKS069	513.2	514.2	514	48061	APMG-42
KS084P.7_KS084P_EKS055_Co1412_525_sample	KS084P.7	EKS055	524	525	525	49060	APMG-42
KS122P.7_KS122P_EKS055_Co1412_525_sample	KS122P.7	EKS055	524	525	525	49060	APMG-42
KS084P.6_KS084P_EKS054_Co1412_535_sample	KS084P.6	EKS054	534	535	535	50000	APMG-42
KS122P.6_KS122P_EKS054_Co1412_535_sample	KS122P.6	EKS054	534	535	535	50000	APMG-42
KS084P.5_KS084P_EKS053_Co1412_545_sample	KS084P.5	EKS053	544	545	545	50896	APMG-42
KS122P.5_KS122P_EKS053_Co1412_545_sample	KS122P.5	EKS053	544	545	545	50896	APMG-42
KS084P.4_KS084P_EKS052_Co1412_565_sample	KS084P.4	EKS052	564	565	565	52746	APMG-42
KS122P.4_KS122P_EKS052_Co1412_565_sample	KS122P.4	EKS052	564	565	565	52746	APMG-42
KS084P.3_KS084P_EKS051_Co1412_575_sample	KS084P.3	EKS051	574	575	575	53645	APMG-42
KS122P.3_KS122P_EKS051_Co1412_575_sample	KS122P.3	EKS051	574	575	575	53645	APMG-42
KS084P.2_KS084P_EKS050_Co1412_585_sample	KS084P.2	EKS050	584	585	585	54517	APMG-42
KS122P.2_KS122P_EKS050_Co1412_585_sample	KS122P.2	EKS050	584	585	585	54517	APMG-42
KS084P.1_KS084P_EKS049_Co1412_595_sample	KS084P.1	EKS049	594	595	595	55478	APMG-42
KS122P.1_KS122P_EKS049_Co1412_595_sample	KS122P.1	EKS049	594	595	595	55478	APMG-42
KS084P.10_KS084P_EKS058_Co1412_NA_blank	KS084P.10	EKS058	NA	NA	NA	NA	APMG-42
KS084P.11_KS084P_NTC_Co1412_NA_blank	KS084P.11	NTC	NA	NA	NA	NA	APMG-42
KS105P.10_KS105P_EKS098_Co1412_NA_blank	KS105P.10	EKS098	NA	NA	NA	NA	APMG-42
KS105P.11_KS105P_NTC_Co1412_NA_blank	KS105P.11	NTC	NA	NA	NA	NA	APMG-42
KS107P.10_KS107P_EKS118_Co1412_NA_blank	KS107P.10	EKS118	NA	NA	NA	NA	APMG-42
KS107P.11_KS107P_NTC_Co1412_NA_blank	KS107P.11	NTC	NA	NA	NA	NA	APMG-42
KS108P.10_KS108P_EKS108_Co1412_NA_blank	KS108P.10	EKS108	NA	NA	NA	NA	APMG-42
KS108P.11_KS108P_NTC_Co1412_NA_blank	KS108P.11	NTC	NA	NA	NA	NA	APMG-42
KS109P.10_KS109P_EKS088_Co1412_NA_blank	KS109P.10	EKS088	NA	NA	NA	NA	APMG-42
KS109P.11_KS109P_NTC_Co1412_NA_blank	KS109P.11	NTC	NA	NA	NA	NA	APMG-42
KS110P.10_KS110P_EKS118_Co1412_NA_blank	KS110P.10	EKS118	NA	NA	NA	NA	APMG-42
KS110P.11_KS110P_NTC_Co1412_NA_blank	KS110P.11	NTC	NA	NA	NA	NA	APMG-42
KS111P.10_KS111P_EKS108_Co1412_NA_blank	KS111P.10	EKS108	NA	NA	NA	NA	APMG-42
KS111P.11_KS111P_NTC_Co1412_NA_blank	KS111P.11	NTC	NA	NA	NA	NA	APMG-42
KS112P.10_KS112P_EKS088_Co1412_NA_blank	KS112P.10	EKS088	NA	NA	NA	NA	APMG-42
KS112P.11_KS112P_NTC_Co1412_NA_blank	KS112P.11	NTC	NA	NA	NA	NA	APMG-42
KS113P.10_KS113P_EKS098_Co1412_NA_blank	KS113P.10	EKS098	NA	NA	NA	NA	APMG-42
KS113P.11_KS113P_NTC_Co1412_NA_blank	KS113P.11	NTC	NA	NA	NA	NA	APMG-42
KS114P.10_KS114P_EKS088_Co1412_NA_blank	KS114P.10	EKS088	NA	NA	NA	NA	APMG-42
KS114P.11_KS114P_NTC_Co1412_NA_blank	KS114P.11	NTC	NA	NA	NA	NA	APMG-42
KS115P.10_KS115P_EKS098_Co1412_NA_blank	KS115P.10	EKS098	NA	NA	NA	NA	APMG-42
KS115P.11_KS115P_NTC_Co1412_NA_blank	KS115P.11	NTC	NA	NA	NA	NA	APMG-42
KS116P.10_KS116P_EKS078_Co1412_NA_blank	KS116P.10	EKS078	NA	NA	NA	NA	APMG-42
KS116P.11_KS116P_NTC_Co1412_NA_blank	KS116P.11	NTC	NA	NA	NA	NA	APMG-42
KS118P.10_KS118P_EKS118_Co1412_NA_blank	KS118P.10	EKS118	NA	NA	NA	NA	APMG-42
KS118P.11_KS118P_NTC_Co1412_NA_blank	KS118P.11	NTC	NA	NA	NA	NA	APMG-42
KS119P.10_KS119P_EKS108_Co1412_NA_blank	KS119P.10	EKS108	NA	NA	NA	NA	APMG-42
KS119P.11_KS119P_NTC_Co1412_NA_blank	KS119P.11	NTC	NA	NA	NA	NA	APMG-42
KS120P.10_KS120P_EKS078_Co1412_NA_blank	KS120P.10	EKS078	NA	NA	NA	NA	APMG-42
KS120P.11_KS120P_NTC_Co1412_NA_blank	KS120P.11	NTC	NA	NA	NA	NA	APMG-42
KS122P.10_KS122P_EKS058_Co1412_NA_blank	KS122P.10	EKS058	NA	NA	NA	NA	APMG-42
KS122P.11_KS122P_NTC_Co1412_NA_blank	KS122P.11	NTC	NA	NA	NA	NA	APMG-42
KS125P.10_KS125P_EKS068_Co1412_NA_blank	KS125P.10	EKS068	NA	NA	NA	NA	APMG-42
KS125P.11_KS125P_NTC_Co1412_NA_blank	KS125P.11	NTC	NA	NA	NA	NA	APMG-42
KS139P.10_KS139P_EKS068_Co1412_NA_blank	KS139P.10	EKS068	NA	NA	NA	NA	APMG-42
KS139P.11_KS139P_NTC_Co1412_NA_blank	KS139P.11	NTC	NA	NA	NA	NA	APMG-42
