# Supplementary material for: Potential plant extinctions with the loss of the Pleistocene mammoth steppe
Source: Nat Commun. 2025 Jan 14;16:645. doi: 10.1038/s41467-024-55542-x (PMC11733255; doi:10.1038/s41467-024-55542-x)
Supplement: Supplementary file 8 — Supplementary Data 5 [file 41467_2024_55542_MOESM8_ESM.zip › 5_remove_replicates_resample_gh_datasets_sibala2023_data/Emanda_Co1412_List_rep_to_remove.xlsx]

## Sheet: Sheet1
sequence_project	lake	replicates_remove	sample_remove
APMG-42	Co1412	EKS050	MERGED_sample:KS084P.2_KS084P_EKS050_Co1412_503_sample
APMG-42	Co1412	EKS050_1	MERGED_sample:KS122P.2_KS122P_EKS050_Co1412_503_sample
APMG-42	Co1412	EKS056	MERGED_sample:KS084P.8_KS084P_EKS056_Co1412_320_sample
APMG-42	Co1412	EKS056_1	MERGED_sample:KS122P.8_KS122P_EKS056_Co1412_320_sample
APMG-42	Co1412	EKS060_1	MERGED_sample:KS139P.2_KS139P_EKS060_Co1412_475_sample
APMG-42	Co1412	EKS064	MERGED_sample:KS125P.6_KS125P_EKS064_Co1412_430_sample
APMG-42	Co1412	EKS074	MERGED_sample:KS116P.6_KS116P_EKS074_Co1412_360_sample
APMG-42	Co1412	EKS076_1	MERGED_sample:KS120P.8_KS120P_EKS076_Co1412_320_sample
APMG-42	Co1412	EKS079_1	MERGED_sample:KS112P.1_KS112P_EKS079_Co1412_271_sample
APMG-42	Co1412	EKS051	MERGED_sample:KS084P.3_KS084P_EKS051_Co1412_390_sample
APMG-42	Co1412	EKS066	MERGED_sample:KS125P.8_KS125P_EKS066_Co1412_410_sample
APMG-42	Co1412	EKS067	MERGED_sample:KS125P.9_KS125P_EKS067_Co1412_400_sample
APMG-42	Co1412	EKS076	MERGED_sample:KS116P.8_KS116P_EKS076_Co1412_320_sample
APMG-42	Co1412	EKS053	MERGED_sample:KS084P.5_KS084P_EKS053_Co1412_370_sample
APMG-42	Co1412	EKS071_1	MERGED_sample:KS120P.3_KS120P_EKS071_Co1412_390_sample
APMG-42	Co1412	EKS063	MERGED_sample:KS125P.5_KS125P_EKS063_Co1412_445_sample
APMG-42	Co1412	EKS071	MERGED_sample:KS116P.3_KS116P_EKS071_Co1412_390_sample
APMG-42	Co1412	EKS065	MERGED_sample:KS125P.7_KS125P_EKS065_Co1412_420_sample
APMG-42	Co1412	EKS072_1	MERGED_sample:KS120P.4_KS120P_EKS072_Co1412_380_sample
APMG-42	Co1412	EKS073_1	MERGED_sample:KS120P.5_KS120P_EKS073_Co1412_370_sample
APMG-42	Co1412	EKS053_1	MERGED_sample:KS122P.5_KS122P_EKS053_Co1412_370_sample
APMG-42	Co1412	EKS074_1	MERGED_sample:KS120P.6_KS120P_EKS074_Co1412_360_sample
APMG-42	Co1412	EKS079	MERGED_sample:KS109P.1_KS109P_EKS079_Co1412_271_sample
APMG-42	Co1412	EKS057_1	MERGED_sample:KS122P.9_KS122P_EKS057_Co1412_281_sample
APMG-42	Co1412	EKS049	MERGED_sample:KS084P.1_KS084P_EKS049_Co1412_514_sample
APMG-42	Co1412	EKS070	MERGED_sample:KS116P.2_KS116P_EKS070_Co1412_503_sample
APMG-42	Co1412	EKS065	MERGED_sample:KS139P.7_KS139P_EKS065_Co1412_420_sample
