# Supplementary material for: Potential plant extinctions with the loss of the Pleistocene mammoth steppe
Source: Nat Commun. 2025 Jan 14;16:645. doi: 10.1038/s41467-024-55542-x (PMC11733255; doi:10.1038/s41467-024-55542-x)
Supplement: Supplementary file 8 — Supplementary Data 5 [file 41467_2024_55542_MOESM8_ESM.zip › 5_remove_replicates_resample_gh_datasets_sibala2023_data/Ilirney_16-KP-01-L02-Long3_agefile.xlsx]

## Sheet: Sheet1
Sample_name_automatic	PCR_number	Extraction_number	Collection_core_depth_upper_cm_composite_depth	Collection_core_depth_lower_cm_composite_depth	Mean_collection_depth_round	Section_age_round	SequenceRunNumber
SO042P.01_SO042P_ESB071_16-KP-01-L02-Long3_1_sample	SO042P.01	ESB071	1	NA	1	243	ALRK-5
SO043P.01_SO043P_ESB071_16-KP-01-L02-Long3_1_sample	SO043P.01	ESB071	1	NA	1	243	ALRK-5
SO044P.01_SO044P_ESB071_16-KP-01-L02-Long3_1_sample	SO044P.01	ESB071	1	NA	1	243	ALRK-5
SO042P.02_SO042P_ESB072_16-KP-01-L02-Long3_3_sample	SO042P.02	ESB072	3	NA	3	864	ALRK-5
SO043P.02_SO043P_ESB072_16-KP-01-L02-Long3_3_sample	SO043P.02	ESB072	3	NA	3	864	ALRK-5
SO044P.02_SO044P_ESB072_16-KP-01-L02-Long3_3_sample	SO044P.02	ESB072	3	NA	3	864	ALRK-5
SO042P.03_SO042P_ESB073_16-KP-01-L02-Long3_7_sample	SO042P.03	ESB073	7	NA	7	2001	ALRK-5
SO043P.03_SO043P_ESB073_16-KP-01-L02-Long3_7_sample	SO043P.03	ESB073	7	NA	7	2001	ALRK-5
SO044P.03_SO044P_ESB073_16-KP-01-L02-Long3_7_sample	SO044P.03	ESB073	7	NA	7	2001	ALRK-5
SO042P.04_SO042P_ESB074_16-KP-01-L02-Long3_9_sample	SO042P.04	ESB074	9	NA	9	2518	ALRK-5
SO043P.04_SO043P_ESB074_16-KP-01-L02-Long3_9_sample	SO043P.04	ESB074	9	NA	9	2518	ALRK-5
SO044P.04_SO044P_ESB074_16-KP-01-L02-Long3_9_sample	SO044P.04	ESB074	9	NA	9	2518	ALRK-5
SO042P.05_SO042P_ESB075_16-KP-01-L02-Long3_11_sample	SO042P.05	ESB075	11	NA	11	3092	ALRK-5
SO043P.05_SO043P_ESB075_16-KP-01-L02-Long3_11_sample	SO043P.05	ESB075	11	NA	11	3092	ALRK-5
SO044P.05_SO044P_ESB075_16-KP-01-L02-Long3_11_sample	SO044P.05	ESB075	11	NA	11	3092	ALRK-5
SO042P.06_SO042P_ESB076_16-KP-01-L02-Long3_13_sample	SO042P.06	ESB076	13	NA	13	3723	ALRK-5
SO043P.06_SO043P_ESB076_16-KP-01-L02-Long3_13_sample	SO043P.06	ESB076	13	NA	13	3723	ALRK-5
SO044P.06_SO044P_ESB076_16-KP-01-L02-Long3_13_sample	SO044P.06	ESB076	13	NA	13	3723	ALRK-5
SO042P.07_SO042P_ESB077_16-KP-01-L02-Long3_15_sample	SO042P.07	ESB077	15	NA	15	4354	ALRK-5
SO043P.07_SO043P_ESB077_16-KP-01-L02-Long3_15_sample	SO043P.07	ESB077	15	NA	15	4354	ALRK-5
SO044P.07_SO044P_ESB077_16-KP-01-L02-Long3_15_sample	SO044P.07	ESB077	15	NA	15	4354	ALRK-5
SO042P.08_SO042P_ESB078_16-KP-01-L02-Long3_17_sample	SO042P.08	ESB078	17	NA	17	4914	ALRK-5
SO043P.08_SO043P_ESB078_16-KP-01-L02-Long3_17_sample	SO043P.08	ESB078	17	NA	17	4914	ALRK-5
SO044P.08_SO044P_ESB078_16-KP-01-L02-Long3_17_sample	SO044P.08	ESB078	17	NA	17	4914	ALRK-5
SO042P.09_SO042P_ESB079_16-KP-01-L02-Long3_21_sample	SO042P.09	ESB079	21	NA	21	5830	ALRK-5
SO043P.09_SO043P_ESB079_16-KP-01-L02-Long3_21_sample	SO043P.09	ESB079	21	NA	21	5830	ALRK-5
SO044P.09_SO044P_ESB079_16-KP-01-L02-Long3_21_sample	SO044P.09	ESB079	21	NA	21	5830	ALRK-5
SO045P.09_SO045P_ESB089_16-KP-01-L02-Long3_24_sample	SO045P.09	ESB089	24	26	24	6065	ALRK-5
SO046P.09_SO046P_ESB089_16-KP-01-L02-Long3_24_sample	SO046P.09	ESB089	24	26	24	6065	ALRK-5
SO047P.09_SO047P_ESB089_16-KP-01-L02-Long3_24_sample	SO047P.09	ESB089	24	26	24	6065	ALRK-5
SO045P.08_SO045P_ESB088_16-KP-01-L02-Long3_26_sample	SO045P.08	ESB088	26	28	26	6217	ALRK-5
SO046P.08_SO046P_ESB088_16-KP-01-L02-Long3_26_sample	SO046P.08	ESB088	26	28	26	6217	ALRK-5
SO047P.08_SO047P_ESB088_16-KP-01-L02-Long3_26_sample	SO047P.08	ESB088	26	28	26	6217	ALRK-5
SO045P.07_SO045P_ESB087_16-KP-01-L02-Long3_30_sample	SO045P.07	ESB087	30	32	30	6512	ALRK-5
SO046P.07_SO046P_ESB087_16-KP-01-L02-Long3_30_sample	SO046P.07	ESB087	30	32	30	6512	ALRK-5
SO047P.07_SO047P_ESB087_16-KP-01-L02-Long3_30_sample	SO047P.07	ESB087	30	32	30	6512	ALRK-5
SO045P.06_SO045P_ESB086_16-KP-01-L02-Long3_34_sample	SO045P.06	ESB086	34	36	34	6828	ALRK-5
SO046P.06_SO046P_ESB086_16-KP-01-L02-Long3_34_sample	SO046P.06	ESB086	34	36	34	6828	ALRK-5
SO047P.06_SO047P_ESB086_16-KP-01-L02-Long3_34_sample	SO047P.06	ESB086	34	36	34	6828	ALRK-5
SO045P.05_SO045P_ESB085_16-KP-01-L02-Long3_40_sample	SO045P.05	ESB085	40	42	40	7291	ALRK-5
SO046P.05_SO046P_ESB085_16-KP-01-L02-Long3_40_sample	SO046P.05	ESB085	40	42	40	7291	ALRK-5
SO047P.05_SO047P_ESB085_16-KP-01-L02-Long3_40_sample	SO047P.05	ESB085	40	42	40	7291	ALRK-5
SO045P.04_SO045P_ESB084_16-KP-01-L02-Long3_44_sample	SO045P.04	ESB084	44	46	44	7594	ALRK-5
SO046P.04_SO046P_ESB084_16-KP-01-L02-Long3_44_sample	SO046P.04	ESB084	44	46	44	7594	ALRK-5
SO047P.04_SO047P_ESB084_16-KP-01-L02-Long3_44_sample	SO047P.04	ESB084	44	46	44	7594	ALRK-5
SO045P.03_SO045P_ESB083_16-KP-01-L02-Long3_50_sample	SO045P.03	ESB083	50	52	50	8056	ALRK-5
SO046P.03_SO046P_ESB083_16-KP-01-L02-Long3_50_sample	SO046P.03	ESB083	50	52	50	8056	ALRK-5
SO047P.03_SO047P_ESB083_16-KP-01-L02-Long3_50_sample	SO047P.03	ESB083	50	52	50	8056	ALRK-5
SO045P.02_SO045P_ESB082_16-KP-01-L02-Long3_54_sample	SO045P.02	ESB082	54	56	54	8364	ALRK-5
SO046P.02_SO046P_ESB082_16-KP-01-L02-Long3_54_sample	SO046P.02	ESB082	54	56	54	8364	ALRK-5
SO047P.02_SO047P_ESB082_16-KP-01-L02-Long3_54_sample	SO047P.02	ESB082	54	56	54	8364	ALRK-5
SO045P.01_SO045P_ESB081_16-KP-01-L02-Long3_60_sample	SO045P.01	ESB081	60	62	60	8818	ALRK-5
SO046P.01_SO046P_ESB081_16-KP-01-L02-Long3_60_sample	SO046P.01	ESB081	60	62	60	8818	ALRK-5
SO047P.01_SO047P_ESB081_16-KP-01-L02-Long3_60_sample	SO047P.01	ESB081	60	62	60	8818	ALRK-5
SO048P.09_SO048P_SOE009_16-KP-01-L02-Long3_64_sample	SO048P.09	SOE009	64	66	64	9062	ALRK-5
SO049P.09_SO049P_SOE009_16-KP-01-L02-Long3_64_sample	SO049P.09	SOE009	64	66	64	9062	ALRK-5
SO050P.09_SO050P_SOE009_16-KP-01-L02-Long3_64_sample	SO050P.09	SOE009	64	66	64	9062	ALRK-5
SO048P.08_SO048P_SOE008_16-KP-01-L02-Long3_70_sample	SO048P.08	SOE008	70	72	70	9414	ALRK-5
SO049P.08_SO049P_SOE008_16-KP-01-L02-Long3_70_sample	SO049P.08	SOE008	70	72	70	9414	ALRK-5
SO050P.08_SO050P_SOE008_16-KP-01-L02-Long3_70_sample	SO050P.08	SOE008	70	72	70	9414	ALRK-5
SO048P.07_SO048P_SOE007_16-KP-01-L02-Long3_74_sample	SO048P.07	SOE007	74	76	74	9652	ALRK-5
SO049P.07_SO049P_SOE007_16-KP-01-L02-Long3_74_sample	SO049P.07	SOE007	74	76	74	9652	ALRK-5
SO050P.07_SO050P_SOE007_16-KP-01-L02-Long3_74_sample	SO050P.07	SOE007	74	76	74	9652	ALRK-5
SO048P.06_SO048P_SOE006_16-KP-01-L02-Long3_80_sample	SO048P.06	SOE006	80	82	80	10020	ALRK-5
SO049P.06_SO049P_SOE006_16-KP-01-L02-Long3_80_sample	SO049P.06	SOE006	80	82	80	10020	ALRK-5
SO050P.06_SO050P_SOE006_16-KP-01-L02-Long3_80_sample	SO050P.06	SOE006	80	82	80	10020	ALRK-5
SO048P.05_SO048P_SOE005_16-KP-01-L02-Long3_84_sample	SO048P.05	SOE005	84	86	84	10264	ALRK-5
SO049P.05_SO049P_SOE005_16-KP-01-L02-Long3_84_sample	SO049P.05	SOE005	84	86	84	10264	ALRK-5
SO050P.05_SO050P_SOE005_16-KP-01-L02-Long3_84_sample	SO050P.05	SOE005	84	86	84	10264	ALRK-5
SO048P.04_SO048P_SOE004_16-KP-01-L02-Long3_88_sample	SO048P.04	SOE004	88	89	88	10499	ALRK-5
SO049P.04_SO049P_SOE004_16-KP-01-L02-Long3_88_sample	SO049P.04	SOE004	88	89	88	10499	ALRK-5
SO050P.04_SO050P_SOE004_16-KP-01-L02-Long3_88_sample	SO050P.04	SOE004	88	89	88	10499	ALRK-5
SO048P.03_SO048P_SOE003_16-KP-01-L02-Long3_97_sample	SO048P.03	SOE003	97	98	97	11037	ALRK-5
SO049P.03_SO049P_SOE003_16-KP-01-L02-Long3_97_sample	SO049P.03	SOE003	97	98	97	11037	ALRK-5
SO050P.03_SO050P_SOE003_16-KP-01-L02-Long3_97_sample	SO050P.03	SOE003	97	98	97	11037	ALRK-5
SO048P.02_SO048P_SOE002_16-KP-01-L02-Long3_100_sample	SO048P.02	SOE002	100	102	100	11225	ALRK-5
SO049P.02_SO049P_SOE002_16-KP-01-L02-Long3_100_sample	SO049P.02	SOE002	100	102	100	11225	ALRK-5
SO050P.02_SO050P_SOE002_16-KP-01-L02-Long3_100_sample	SO050P.02	SOE002	100	102	100	11225	ALRK-5
SO048P.01_SO048P_SOE001_16-KP-01-L02-Long3_104_sample	SO048P.01	SOE001	104	106	104	11649	ALRK-5
SO049P.01_SO049P_SOE001_16-KP-01-L02-Long3_104_sample	SO049P.01	SOE001	104	106	104	11649	ALRK-5
SO050P.01_SO050P_SOE001_16-KP-01-L02-Long3_104_sample	SO050P.01	SOE001	104	106	104	11649	ALRK-5
SO051P.09_SO051P_SOE019_16-KP-01-L02-Long3_110_sample	SO051P.09	SOE019	110	112	110	12448	ALRK-5
SO053P.09_SO053P_SOE019_16-KP-01-L02-Long3_110_sample	SO053P.09	SOE019	110	112	110	12448	ALRK-5
SO060P.09_SO060P_SOE019_16-KP-01-L02-Long3_110_sample	SO060P.09	SOE019	110	112	110	12448	ALRK-5
SO051P.08_SO051P_SOE018_16-KP-01-L02-Long3_114_sample	SO051P.08	SOE018	114	116	114	12973	ALRK-5
SO053P.08_SO053P_SOE018_16-KP-01-L02-Long3_114_sample	SO053P.08	SOE018	114	116	114	12973	ALRK-5
SO060P.08_SO060P_SOE018_16-KP-01-L02-Long3_114_sample	SO060P.08	SOE018	114	116	114	12973	ALRK-5
SO051P.07_SO051P_SOE017_16-KP-01-L02-Long3_118_sample	SO051P.07	SOE017	118	120	118	13513	ALRK-5
SO053P.07_SO053P_SOE017_16-KP-01-L02-Long3_118_sample	SO053P.07	SOE017	118	120	118	13513	ALRK-5
SO060P.07_SO060P_SOE017_16-KP-01-L02-Long3_118_sample	SO060P.07	SOE017	118	120	118	13513	ALRK-5
SO051P.06_SO051P_SOE016_16-KP-01-L02-Long3_122_sample	SO051P.06	SOE016	122	124	122	14051	ALRK-5
SO053P.06_SO053P_SOE016_16-KP-01-L02-Long3_122_sample	SO053P.06	SOE016	122	124	122	14051	ALRK-5
SO060P.06_SO060P_SOE016_16-KP-01-L02-Long3_122_sample	SO060P.06	SOE016	122	124	122	14051	ALRK-5
SO051P.05_SO051P_SOE015_16-KP-01-L02-Long3_126_sample	SO051P.05	SOE015	126	124	126	14577	ALRK-5
SO053P.05_SO053P_SOE015_16-KP-01-L02-Long3_126_sample	SO053P.05	SOE015	126	124	126	14577	ALRK-5
SO060P.05_SO060P_SOE015_16-KP-01-L02-Long3_126_sample	SO060P.05	SOE015	126	124	126	14577	ALRK-5
SO051P.04_SO051P_SOE014_16-KP-01-L02-Long3_130_sample	SO051P.04	SOE014	130	132	130	15082	ALRK-5
SO053P.04_SO053P_SOE014_16-KP-01-L02-Long3_130_sample	SO053P.04	SOE014	130	132	130	15082	ALRK-5
SO060P.04_SO060P_SOE014_16-KP-01-L02-Long3_130_sample	SO060P.04	SOE014	130	132	130	15082	ALRK-5
SO051P.03_SO051P_SOE013_16-KP-01-L02-Long3_132_sample	SO051P.03	SOE013	132	134	132	15337	ALRK-5
SO053P.03_SO053P_SOE013_16-KP-01-L02-Long3_132_sample	SO053P.03	SOE013	132	134	132	15337	ALRK-5
SO060P.03_SO060P_SOE013_16-KP-01-L02-Long3_132_sample	SO060P.03	SOE013	132	134	132	15337	ALRK-5
SO051P.02_SO051P_SOE012_16-KP-01-L02-Long3_134_sample	SO051P.02	SOE012	134	136	134	15593	ALRK-5
SO053P.02_SO053P_SOE012_16-KP-01-L02-Long3_134_sample	SO053P.02	SOE012	134	136	134	15593	ALRK-5
SO060P.02_SO060P_SOE012_16-KP-01-L02-Long3_134_sample	SO060P.02	SOE012	134	136	134	15593	ALRK-5
SO051P.01_SO051P_SOE011_16-KP-01-L02-Long3_136_sample	SO051P.01	SOE011	136	138	136	15850	ALRK-5
SO053P.01_SO053P_SOE011_16-KP-01-L02-Long3_136_sample	SO053P.01	SOE011	136	138	136	15850	ALRK-5
SO060P.01_SO060P_SOE011_16-KP-01-L02-Long3_136_sample	SO060P.01	SOE011	136	138	136	15850	ALRK-5
SO054P.08_SO054P_SOE029_16-KP-01-L02-Long3_142_sample	SO054P.08	SOE029	142	144	142	16699	ALRK-5
SO055P.08_SO055P_SOE029_16-KP-01-L02-Long3_142_sample	SO055P.08	SOE029	142	144	142	16699	ALRK-5
SO056P.08_SO056P_SOE029_16-KP-01-L02-Long3_142_sample	SO056P.08	SOE029	142	144	142	16699	ALRK-5
SO054P.07_SO054P_SOE028_16-KP-01-L02-Long3_146_sample	SO054P.07	SOE028	146	148	146	17392	ALRK-5
SO055P.07_SO055P_SOE028_16-KP-01-L02-Long3_146_sample	SO055P.07	SOE028	146	148	146	17392	ALRK-5
SO056P.07_SO056P_SOE028_16-KP-01-L02-Long3_146_sample	SO056P.07	SOE028	146	148	146	17392	ALRK-5
SO054P.06_SO054P_SOE027_16-KP-01-L02-Long3_150_sample	SO054P.06	SOE027	150	152	150	18173	ALRK-5
SO055P.06_SO055P_SOE027_16-KP-01-L02-Long3_150_sample	SO055P.06	SOE027	150	152	150	18173	ALRK-5
SO056P.06_SO056P_SOE027_16-KP-01-L02-Long3_150_sample	SO056P.06	SOE027	150	152	150	18173	ALRK-5
SO054P.05_SO054P_SOE025_16-KP-01-L02-Long3_158_sample	SO054P.05	SOE025	158	160	158	19723	ALRK-5
SO055P.05_SO055P_SOE025_16-KP-01-L02-Long3_158_sample	SO055P.05	SOE025	158	160	158	19723	ALRK-5
SO056P.05_SO056P_SOE025_16-KP-01-L02-Long3_158_sample	SO056P.05	SOE025	158	160	158	19723	ALRK-5
SO054P.04_SO054P_SOE024_16-KP-01-L02-Long3_160_sample	SO054P.04	SOE024	160	162	160	20116	ALRK-5
SO055P.04_SO055P_SOE024_16-KP-01-L02-Long3_160_sample	SO055P.04	SOE024	160	162	160	20116	ALRK-5
SO056P.04_SO056P_SOE024_16-KP-01-L02-Long3_160_sample	SO056P.04	SOE024	160	162	160	20116	ALRK-5
SO054P.03_SO054P_SOE023_16-KP-01-L02-Long3_166_sample	SO054P.03	SOE023	166	168	166	21247	ALRK-5
SO055P.03_SO055P_SOE023_16-KP-01-L02-Long3_166_sample	SO055P.03	SOE023	166	168	166	21247	ALRK-5
SO056P.03_SO056P_SOE023_16-KP-01-L02-Long3_166_sample	SO056P.03	SOE023	166	168	166	21247	ALRK-5
SO054P.02_SO054P_SOE022_16-KP-01-L02-Long3_170_sample	SO054P.02	SOE022	170	172	170	22057	ALRK-5
SO055P.02_SO055P_SOE022_16-KP-01-L02-Long3_170_sample	SO055P.02	SOE022	170	172	170	22057	ALRK-5
SO056P.02_SO056P_SOE022_16-KP-01-L02-Long3_170_sample	SO056P.02	SOE022	170	172	170	22057	ALRK-5
SO054P.01_SO054P_SOE021_16-KP-01-L02-Long3_174_sample	SO054P.01	SOE021	174	176	174	22821	ALRK-5
SO055P.01_SO055P_SOE021_16-KP-01-L02-Long3_174_sample	SO055P.01	SOE021	174	176	174	22821	ALRK-5
SO056P.01_SO056P_SOE021_16-KP-01-L02-Long3_174_sample	SO056P.01	SOE021	174	176	174	22821	ALRK-5
SO057P.05_SO057P_SOE035_16-KP-01-L02-Long3_178_sample	SO057P.05	SOE035	178	180	178	23599	ALRK-5
SO058P.05_SO058P_SOE035_16-KP-01-L02-Long3_178_sample	SO058P.05	SOE035	178	180	178	23599	ALRK-5
SO059P.05_SO058P_SOE035_16-KP-01-L02-Long3_178_sample	SO059P.05	SOE035	178	180	178	23599	ALRK-5
SO057P.04_SO057P_SOE034_16-KP-01-L02-Long3_184_sample	SO057P.04	SOE034	184	186	184	24759	ALRK-5
SO058P.04_SO058P_SOE034_16-KP-01-L02-Long3_184_sample	SO058P.04	SOE034	184	186	184	24759	ALRK-5
SO059P.04_SO058P_SOE034_16-KP-01-L02-Long3_184_sample	SO059P.04	SOE034	184	186	184	24759	ALRK-5
SO057P.03_SO057P_SOE033_16-KP-01-L02-Long3_190_sample	SO057P.03	SOE033	190	192	190	25876	ALRK-5
SO058P.03_SO058P_SOE033_16-KP-01-L02-Long3_190_sample	SO058P.03	SOE033	190	192	190	25876	ALRK-5
SO059P.03_SO058P_SOE033_16-KP-01-L02-Long3_190_sample	SO059P.03	SOE033	190	192	190	25876	ALRK-5
SO057P.02_SO057P_SOE032_16-KP-01-L02-Long3_194_sample	SO057P.02	SOE032	194	196	194	26080	ALRK-5
SO058P.02_SO058P_SOE032_16-KP-01-L02-Long3_194_sample	SO058P.02	SOE032	194	196	194	26080	ALRK-5
SO059P.02_SO058P_SOE032_16-KP-01-L02-Long3_194_sample	SO059P.02	SOE032	194	196	194	26080	ALRK-5
SO057P.01_SO057P_SOE031_16-KP-01-L02-Long3_198_sample	SO057P.01	SOE031	198	200	198	26262	ALRK-5
SO058P.01_SO058P_SOE031_16-KP-01-L02-Long3_198_sample	SO058P.01	SOE031	198	200	198	26262	ALRK-5
SO059P.01_SO058P_SOE031_16-KP-01-L02-Long3_198_sample	SO059P.01	SOE031	198	200	198	26262	ALRK-5
SO039P.09_SO039P_ESB069_16-KP-01-L02-Long3_203_sample	SO039P.09	ESB069	203	NA	203	26477	ALRK-5
SO040P.09_SO040P_ESB069_16-KP-01-L02-Long3_203_sample	SO040P.09	ESB069	203	NA	203	26477	ALRK-5
SO041P.09_SO041P_ESB069_16-KP-01-L02-Long3_203_sample	SO041P.09	ESB069	203	NA	203	26477	ALRK-5
SO039P.08_SO039P_ESB068_16-KP-01-L02-Long3_207_sample	SO039P.08	ESB068	207	NA	207	26650	ALRK-5
SO040P.08_SO040P_ESB068_16-KP-01-L02-Long3_207_sample	SO040P.08	ESB068	207	NA	207	26650	ALRK-5
SO041P.08_SO041P_ESB068_16-KP-01-L02-Long3_207_sample	SO041P.08	ESB068	207	NA	207	26650	ALRK-5
SO039P.07_SO039P_ESB067_16-KP-01-L02-Long3_211_sample	SO039P.07	ESB067	211	NA	211	26825	ALRK-5
SO040P.07_SO040P_ESB067_16-KP-01-L02-Long3_211_sample	SO040P.07	ESB067	211	NA	211	26825	ALRK-5
SO041P.07_SO041P_ESB067_16-KP-01-L02-Long3_211_sample	SO041P.07	ESB067	211	NA	211	26825	ALRK-5
SO039P.06_SO039P_ESB066_16-KP-01-L02-Long3_215_sample	SO039P.06	ESB066	215	NA	215	27000	ALRK-5
SO040P.06_SO040P_ESB066_16-KP-01-L02-Long3_215_sample	SO040P.06	ESB066	215	NA	215	27000	ALRK-5
SO041P.06_SO041P_ESB066_16-KP-01-L02-Long3_215_sample	SO041P.06	ESB066	215	NA	215	27000	ALRK-5
SO039P.05_SO039P_ESB065_16-KP-01-L02-Long3_219_sample	SO039P.05	ESB065	219	NA	219	27172	ALRK-5
SO040P.05_SO040P_ESB065_16-KP-01-L02-Long3_219_sample	SO040P.05	ESB065	219	NA	219	27172	ALRK-5
SO041P.05_SO041P_ESB065_16-KP-01-L02-Long3_219_sample	SO041P.05	ESB065	219	NA	219	27172	ALRK-5
SO039P.04_SO039P_ESB064_16-KP-01-L02-Long3_223_sample	SO039P.04	ESB064	223	NA	223	27344	ALRK-5
SO040P.04_SO040P_ESB064_16-KP-01-L02-Long3_223_sample	SO040P.04	ESB064	223	NA	223	27344	ALRK-5
SO041P.04_SO041P_ESB064_16-KP-01-L02-Long3_223_sample	SO041P.04	ESB064	223	NA	223	27344	ALRK-5
SO039P.03_SO039P_ESB063_16-KP-01-L02-Long3_227_sample	SO039P.03	ESB063	227	NA	227	27517	ALRK-5
SO040P.03_SO040P_ESB063_16-KP-01-L02-Long3_227_sample	SO040P.03	ESB063	227	NA	227	27517	ALRK-5
SO041P.03_SO041P_ESB063_16-KP-01-L02-Long3_227_sample	SO041P.03	ESB063	227	NA	227	27517	ALRK-5
SO039P.02_SO039P_ESB062_16-KP-01-L02-Long3_231_sample	SO039P.02	ESB062	231	NA	231	27698	ALRK-5
SO040P.02_SO040P_ESB062_16-KP-01-L02-Long3_231_sample	SO040P.02	ESB062	231	NA	231	27698	ALRK-5
SO041P.02_SO041P_ESB062_16-KP-01-L02-Long3_231_sample	SO041P.02	ESB062	231	NA	231	27698	ALRK-5
SO039P.01_SO039P_ESB061_16-KP-01-L02-Long3_235_sample	SO039P.01	ESB061	235	NA	235	27907	ALRK-5
SO040P.01_SO040P_ESB061_16-KP-01-L02-Long3_235_sample	SO040P.01	ESB061	235	NA	235	27907	ALRK-5
SO041P.01_SO041P_ESB061_16-KP-01-L02-Long3_235_sample	SO041P.01	ESB061	235	NA	235	27907	ALRK-5
SO039P.10_SO039P_ESB070_16-KP-01-L02-Long3_NA_blank	SO039P.10	ESB070	NA	NA	NA	NA	ALRK-5
SO040P.10_SO040P_ESB070_16-KP-01-L02-Long3_NA_blank	SO040P.10	ESB070	NA	NA	NA	NA	ALRK-5
SO041P.10_SO041P_ESB070_16-KP-01-L02-Long3_NA_blank	SO041P.10	ESB070	NA	NA	NA	NA	ALRK-5
SO042P.10_SO042P_ESB080_16-KP-01-L02-Long3_NA_blank	SO042P.10	ESB080	NA	NA	NA	NA	ALRK-5
SO043P.10_SO043P_ESB080_16-KP-01-L02-Long3_NA_blank	SO043P.10	ESB080	NA	NA	NA	NA	ALRK-5
SO044P.10_SO044P_ESB080_16-KP-01-L02-Long3_NA_blank	SO044P.10	ESB080	NA	NA	NA	NA	ALRK-5
SO045P.10_SO045P_ESB090_16-KP-01-L02-Long3_NA_blank	SO045P.10	ESB090	NA	NA	NA	NA	ALRK-5
SO046P.10_SO046P_ESB090_16-KP-01-L02-Long3_NA_blank	SO046P.10	ESB090	NA	NA	NA	NA	ALRK-5
SO047P.10_SO047P_ESB090_16-KP-01-L02-Long3_NA_blank	SO047P.10	ESB090	NA	NA	NA	NA	ALRK-5
SO039P.11_SO039P_PCRNTC_16-KP-01-L02-Long3_NA_blank	SO039P.11	PCRNTC	NA	NA	NA	NA	ALRK-5
SO040P.11_SO040P_PCRNTC_16-KP-01-L02-Long3_NA_blank	SO040P.11	PCRNTC	NA	NA	NA	NA	ALRK-5
SO041P.11_SO041P_PCRNTC_16-KP-01-L02-Long3_NA_blank	SO041P.11	PCRNTC	NA	NA	NA	NA	ALRK-5
SO042P.11_SO042P_PCRNTC_16-KP-01-L02-Long3_NA_blank	SO042P.11	PCRNTC	NA	NA	NA	NA	ALRK-5
SO043P.11_SO043P_PCRNTC_16-KP-01-L02-Long3_NA_blank	SO043P.11	PCRNTC	NA	NA	NA	NA	ALRK-5
SO044P.11_SO044P_PCRNTC_16-KP-01-L02-Long3_NA_blank	SO044P.11	PCRNTC	NA	NA	NA	NA	ALRK-5
SO045P.11_SO045P_PCRNTC_16-KP-01-L02-Long3_NA_blank	SO045P.11	PCRNTC	NA	NA	NA	NA	ALRK-5
SO046P.11_SO046P_PCRNTC_16-KP-01-L02-Long3_NA_blank	SO046P.11	PCRNTC	NA	NA	NA	NA	ALRK-5
SO047P.11_SO047P_PCRNTC_16-KP-01-L02-Long3_NA_blank	SO047P.11	PCRNTC	NA	NA	NA	NA	ALRK-5
SO048P.11_SO048P_PCRNTC_16-KP-01-L02-Long3_NA_blank	SO048P.11	PCRNTC	NA	NA	NA	NA	ALRK-5
SO049P.11_SO049P_PCRNTC_16-KP-01-L02-Long3_NA_blank	SO049P.11	PCRNTC	NA	NA	NA	NA	ALRK-5
SO050P.11_SO050P_PCRNTC_16-KP-01-L02-Long3_NA_blank	SO050P.11	PCRNTC	NA	NA	NA	NA	ALRK-5
SO051P.11_SO051P_PCRNTC_16-KP-01-L02-Long3_NA_blank	SO051P.11	PCRNTC	NA	NA	NA	NA	ALRK-5
SO053P.11_SO053P_PCRNTC_16-KP-01-L02-Long3_NA_blank	SO053P.11	PCRNTC	NA	NA	NA	NA	ALRK-5
SO054P.10_SO054P_PCRNTC_16-KP-01-L02-Long3_NA_blank	SO054P.10	PCRNTC	NA	NA	NA	NA	ALRK-5
SO055P.10_SO055P_PCRNTC_16-KP-01-L02-Long3_NA_blank	SO055P.10	PCRNTC	NA	NA	NA	NA	ALRK-5
SO056P.10_SO056P_PCRNTC_16-KP-01-L02-Long3_NA_blank	SO056P.10	PCRNTC	NA	NA	NA	NA	ALRK-5
SO057P.07_SO057P_PCRNTC_16-KP-01-L02-Long3_NA_blank	SO057P.07	PCRNTC	NA	NA	NA	NA	ALRK-5
SO058P.07_SO058P_PCRNTC_16-KP-01-L02-Long3_NA_blank	SO058P.07	PCRNTC	NA	NA	NA	NA	ALRK-5
SO059P.07_SO058P_PCRNTC_16-KP-01-L02-Long3_NA_blank	SO059P.07	PCRNTC	NA	NA	NA	NA	ALRK-5
SO060P.11_SO060P_PCRNTC_16-KP-01-L02-Long3_NA_blank	SO060P.11	PCRNTC	NA	NA	NA	NA	ALRK-5
SO048P.10_SO048P_SOE010_16-KP-01-L02-Long3_NA_blank	SO048P.10	SOE010	NA	NA	NA	NA	ALRK-5
SO049P.10_SO049P_SOE010_16-KP-01-L02-Long3_NA_blank	SO049P.10	SOE010	NA	NA	NA	NA	ALRK-5
SO050P.10_SO050P_SOE010_16-KP-01-L02-Long3_NA_blank	SO050P.10	SOE010	NA	NA	NA	NA	ALRK-5
SO051P.10_SO051P_SOE020_16-KP-01-L02-Long3_NA_blank	SO051P.10	SOE020	NA	NA	NA	NA	ALRK-5
SO053P.10_SO053P_SOE020_16-KP-01-L02-Long3_NA_blank	SO053P.10	SOE020	NA	NA	NA	NA	ALRK-5
SO060P.10_SO060P_SOE020_16-KP-01-L02-Long3_NA_blank	SO060P.10	SOE020	NA	NA	NA	NA	ALRK-5
SO054P.09_SO054P_SOE030_16-KP-01-L02-Long3_NA_blank	SO054P.09	SOE030	NA	NA	NA	NA	ALRK-5
SO055P.09_SO055P_SOE030_16-KP-01-L02-Long3_NA_blank	SO055P.09	SOE030	NA	NA	NA	NA	ALRK-5
SO056P.09_SO056P_SOE030_16-KP-01-L02-Long3_NA_blank	SO056P.09	SOE030	NA	NA	NA	NA	ALRK-5
SO057P.06_SO057P_SOE036_16-KP-01-L02-Long3_NA_blank	SO057P.06	SOE036	NA	NA	NA	NA	ALRK-5
SO058P.06_SO058P_SOE036_16-KP-01-L02-Long3_NA_blank	SO058P.06	SOE036	NA	NA	NA	NA	ALRK-5
SO059P.06_SO058P_SOE036_16-KP-01-L02-Long3_NA_blank	SO059P.06	SOE036	NA	NA	NA	NA	ALRK-5
