# Supplementary material for: Potential plant extinctions with the loss of the Pleistocene mammoth steppe
Source: Nat Commun. 2025 Jan 14;16:645. doi: 10.1038/s41467-024-55542-x (PMC11733255; doi:10.1038/s41467-024-55542-x)
Supplement: Supplementary file 8 — Supplementary Data 5 [file 41467_2024_55542_MOESM8_ESM.zip › 5_remove_replicates_resample_gh_datasets_sibala2023_data/Ilirney_EN18208_agefile.xlsx]

## Sheet: Sheet1
Sample_name_automatic	PCR_number	Extraction_number	Collection_core_depth_upper_cm_composite_depth	Collection_core_depth_lower_cm_composite_depth	Mean_collection_depth_round	Section_age_round	SequenceRunNumber
SH074P.01_SH074P_ESH086_EN18208_1_sample	SH074P.01	ESH086	0	1	1	74	ALRK-10
SH077P.01_SH077P_ESH086_EN18208_1_sample	SH077P.01	ESH086	0	1	1	74	ALRK-10
SH196P.16_SH196P_ESH086_EN18208_1_sample	SH196P.16	ESH086	0	1	1	74	ALRK-10
SH088P.01_SH088P_ESH096_EN18208_6_sample	SH088P.01	ESH096	5	6	6	775	ALRK-10
SH096P.01_SH096P_ESH096_EN18208_6_sample	SH096P.01	ESH096	5	6	6	775	ALRK-10
SH116P.01_SH116P_ESH096_EN18208_6_sample	SH116P.01	ESH096	5	6	6	775	ALRK-10
SH122P.01_SH122P_ESH106_EN18208_9_sample	SH122P.01	ESH106	8	9	9	1158	ALRK-10
SH185P.01_SH185P_ESH106_EN18208_9_sample	SH185P.01	ESH106	8	9	9	1158	ALRK-10
SH195P.09_SH195P_ESH106_EN18208_9_sample	SH195P.09	ESH106	8	9	9	1158	ALRK-10
SH074P.02_SH074P_ESH087_EN18208_12_sample	SH074P.02	ESH087	11	12	12	1564	ALRK-10
SH207P.1_SH207P_ESH087_EN18208_12_sample	SH207P.1	ESH087	11	12	12	1564	ALRK-10
SH196P.12_SH196P_ESH087_EN18208_12_sample	SH196P.12	ESH087	11	12	12	1564	ALRK-10
SH122P.02_SH122P_ESH107_EN18208_14_sample	SH122P.02	ESH107	13	14	14	1844	ALRK-10
SH185P.02_SH185P_ESH107_EN18208_14_sample	SH185P.02	ESH107	13	14	14	1844	ALRK-10
SH193P.06_SH193P_ESH107_EN18208_14_sample	SH193P.06	ESH107	13	14	14	1844	ALRK-10
SH088P.02_SH088P_ESH097_EN18208_17_sample	SH088P.02	ESH097	16	17.5	17	2227	ALRK-10
SH096P.02_SH096P_ESH097_EN18208_17_sample	SH096P.02	ESH097	16	17.5	17	2227	ALRK-10
SH116P.02_SH116P_ESH097_EN18208_17_sample	SH116P.02	ESH097	16	17.5	17	2227	ALRK-10
SH096P.03_SH096P_ESH098_EN18208_20_sample	SH096P.03	ESH098	19	20.5	20	2546	ALRK-10
SH190P.05_SH190P_ESH098_EN18208_20_sample	SH190P.05	ESH098	19	20.5	20	2546	ALRK-10
SH196P.21_SH196P_ESH098_EN18208_20_sample	SH196P.21	ESH098	19	20.5	20	2546	ALRK-10
SH074P.03_SH074P_ESH088_EN18208_23_sample	SH074P.03	ESH088	22	23.5	23	2865	ALRK-10
SH077P.03_SH077P_ESH088_EN18208_23_sample	SH077P.03	ESH088	22	23.5	23	2865	ALRK-10
SH195P.20_SH195P_ESH088_EN18208_23_sample	SH195P.20	ESH088	22	23.5	23	2865	ALRK-10
SH122P.03_SH122P_ESH108_EN18208_26_sample	SH122P.03	ESH108	25	26.5	26	3174	ALRK-10
SH185P.03_SH185P_ESH108_EN18208_26_sample	SH185P.03	ESH108	25	26.5	26	3174	ALRK-10
SH195P.08_SH195P_ESH108_EN18208_26_sample	SH195P.08	ESH108	25	26.5	26	3174	ALRK-10
SH088P.04_SH088P_ESH099_EN18208_30_sample	SH088P.04	ESH099	29.5	31	30	3591	ALRK-10
SH096P.04_SH096P_ESH099_EN18208_30_sample	SH096P.04	ESH099	29.5	31	30	3591	ALRK-10
SH116P.04_SH116P_ESH099_EN18208_30_sample	SH116P.04	ESH099	29.5	31	30	3591	ALRK-10
SH096P.05_SH096P_ESH100_EN18208_33_sample	SH096P.05	ESH100	32.5	34	33	3916	ALRK-10
SH116P.05_SH116P_ESH100_EN18208_33_sample	SH116P.05	ESH100	32.5	34	33	3916	ALRK-10
SH195P.14_SH195P_ESH100_EN18208_33_sample	SH195P.14	ESH100	32.5	34	33	3916	ALRK-10
SH074P.04_SH074P_ESH089_EN18208_38_sample	SH074P.04	ESH089	37	38.5	38	4433	ALRK-10
SH077P.04_SH077P_ESH089_EN18208_38_sample	SH077P.04	ESH089	37	38.5	38	4433	ALRK-10
SH195P.19_SH195P_ESH089_EN18208_38_sample	SH195P.19	ESH089	37	38.5	38	4433	ALRK-10
SH122P.04_SH122P_ESH109_EN18208_42_sample	SH122P.04	ESH109	41.4	43	42	4823	ALRK-10
SH195P.07_SH195P_ESH109_EN18208_42_sample	SH195P.07	ESH109	41.4	43	42	4823	ALRK-10
SH198P.16_SH198P_ESH109_EN18208_42_sample	SH198P.16	ESH109	41.4	43	42	4823	ALRK-10
SH096P.06_SH096P_ESH101_EN18208_45_sample	SH096P.06	ESH101	44.5	46	45	5108	ALRK-10
SH190P.07_SH190P_ESH101_EN18208_45_sample	SH190P.07	ESH101	44.5	46	45	5108	ALRK-10
SH195P.13_SH195P_ESH101_EN18208_45_sample	SH195P.13	ESH101	44.5	46	45	5108	ALRK-10
SH074P.05_SH074P_ESH090_EN18208_51_sample	SH074P.05	ESH090	50.5	52	51	5677	ALRK-10
SH077P.05_SH077P_ESH090_EN18208_51_sample	SH077P.05	ESH090	50.5	52	51	5677	ALRK-10
SH195P.18_SH195P_ESH090_EN18208_51_sample	SH195P.18	ESH090	50.5	52	51	5677	ALRK-10
SH121P.01_SH121P_ESH116_EN18208_54_sample	SH121P.01	ESH116	53.5	55	54	5973	ALRK-10
SH195P.04_SH195P_ESH116_EN18208_54_sample	SH195P.04	ESH116	53.5	55	54	5973	ALRK-10
SH196P.02_SH196P_ESH116_EN18208_54_sample	SH196P.02	ESH116	53.5	55	54	5973	ALRK-10
SH096P.07_SH096P_ESH102_EN18208_58_sample	SH096P.07	ESH102	57	59	58	6301	ALRK-10
SH195P.12_SH195P_ESH102_EN18208_58_sample	SH195P.12	ESH102	57	59	58	6301	ALRK-10
SH196P.11_SH196P_ESH102_EN18208_58_sample	SH196P.11	ESH102	57	59	58	6301	ALRK-10
SH121P.02_SH121P_ESH117_EN18208_61_sample	SH121P.02	ESH117	59	62	61	6501	ALRK-10
SH195P.03_SH195P_ESH117_EN18208_61_sample	SH195P.03	ESH117	59	62	61	6501	ALRK-10
SH196P.03_SH196P_ESH117_EN18208_61_sample	SH196P.03	ESH117	59	62	61	6501	ALRK-10
SH096P.08_SH096P_ESH103_EN18208_67_sample	SH096P.08	ESH103	65	68	67	6890	ALRK-10
SH116P.08_SH116P_ESH103_EN18208_67_sample	SH116P.08	ESH103	65	68	67	6890	ALRK-10
SH195P.11_SH195P_ESH103_EN18208_67_sample	SH195P.11	ESH103	65	68	67	6890	ALRK-10
SH074P.06_SH074P_ESH091_EN18208_75_sample	SH074P.06	ESH091	74	76.5	75	7421	ALRK-10
SH077P.06_SH077P_ESH091_EN18208_75_sample	SH077P.06	ESH091	74	76.5	75	7421	ALRK-10
SH195P.17_SH195P_ESH091_EN18208_75_sample	SH195P.17	ESH091	74	76.5	75	7421	ALRK-10
SH096P.09_SH096P_ESH104_EN18208_81_sample	SH096P.09	ESH104	80.5	82	81	7906	ALRK-10
SH116P.09_SH116P_ESH104_EN18208_81_sample	SH116P.09	ESH104	80.5	82	81	7906	ALRK-10
SH195P.10_SH195P_ESH104_EN18208_81_sample	SH195P.10	ESH104	80.5	82	81	7906	ALRK-10
SH106P.05_SH106P_ESH110_EN18208_87_sample	SH106P.05	ESH110	86.5	88	87	8401	ALRK-10
SH122P.05_SH122P_ESH110_EN18208_87_sample	SH122P.05	ESH110	86.5	88	87	8401	ALRK-10
SH185P.05_SH185P_ESH110_EN18208_87_sample	SH185P.05	ESH110	86.5	88	87	8401	ALRK-10
SH074P.07_SH074P_ESH092_EN18208_92_sample	SH074P.07	ESH092	91	92.5	92	8794	ALRK-10
SH077P.07_SH077P_ESH092_EN18208_92_sample	SH077P.07	ESH092	91	92.5	92	8794	ALRK-10
SH195P.16_SH195P_ESH092_EN18208_92_sample	SH195P.16	ESH092	91	92.5	92	8794	ALRK-10
SH185P.06_SH185P_ESH111_EN18208_97_sample	SH185P.06	ESH111	96	98	97	9203	ALRK-10
SH122P.06_SH122P_ESH111_EN18208_97_sample	SH122P.06	ESH111	96	98	97	9203	ALRK-10
SH198P.17_SH198P_ESH111_EN18208_97_sample	SH198P.17	ESH111	96	98	97	9203	ALRK-10
SH185P.07_SH185P_ESH112_EN18208_101_sample	SH185P.07	ESH112	100	102	101	9535	ALRK-10
SH198P.18_SH198P_ESH112_EN18208_101_sample	SH198P.18	ESH112	100	102	101	9535	ALRK-10
SH206P.06_SH206P_ESH112_EN18208_101_sample	SH206P.06	ESH112	100	102	101	9535	ALRK-10
SH121P.03_SH121P_ESH118_EN18208_103_sample	SH121P.03	ESH118	102	104	103	9702	ALRK-10
SH195P.02_SH195P_ESH118_EN18208_103_sample	SH195P.02	ESH118	102	104	103	9702	ALRK-10
SH196P.04_SH196P_ESH118_EN18208_103_sample	SH196P.04	ESH118	102	104	103	9702	ALRK-10
SH106P.08_SH106P_ESH113_EN18208_105_sample	SH106P.08	ESH113	104	106	105	9865	ALRK-10
SH185P.08_SH185P_ESH113_EN18208_105_sample	SH185P.08	ESH113	104	106	105	9865	ALRK-10
SH195P.05_SH195P_ESH113_EN18208_105_sample	SH195P.05	ESH113	104	106	105	9865	ALRK-10
SH074P.08_SH074P_ESH093_EN18208_109_sample	SH074P.08	ESH093	108	110	109	10184	ALRK-10
SH077P.08_SH077P_ESH093_EN18208_109_sample	SH077P.08	ESH093	108	110	109	10184	ALRK-10
SH124P.08_SH124P_ESH093_EN18208_109_sample	SH124P.08	ESH093	108	110	109	10184	ALRK-10
SH185P.09_SH185P_ESH114_EN18208_115_sample	SH185P.09	ESH114	114	116	115	10647	ALRK-10
SH122P.09_SH122P_ESH114_EN18208_115_sample	SH122P.09	ESH114	114	116	115	10647	ALRK-10
SH196P.01_SH196P_ESH114_EN18208_115_sample	SH196P.01	ESH114	114	116	115	10647	ALRK-10
SH074P.09_SH074P_ESH094_EN18208_127_sample	SH074P.09	ESH094	126	128	127	11592	ALRK-10
SH077P.09_SH077P_ESH094_EN18208_127_sample	SH077P.09	ESH094	126	128	127	11592	ALRK-10
SH124P.09_SH124P_ESH094_EN18208_127_sample	SH124P.09	ESH094	126	128	127	11592	ALRK-10
SH121P.04_SH121P_ESH119_EN18208_129_sample	SH121P.04	ESH119	128	130	129	11747	ALRK-10
SH195P.01_SH195P_ESH119_EN18208_129_sample	SH195P.01	ESH119	128	130	129	11747	ALRK-10
SH196P.05_SH196P_ESH119_EN18208_129_sample	SH196P.05	ESH119	128	130	129	11747	ALRK-10
SH121P.05_SH121P_ESH120_EN18208_143_sample	SH121P.05	ESH120	142	144	143	12809	ALRK-10
SH197P.19_SH197P_ESH120_EN18208_143_sample	SH197P.19	ESH120	142	144	143	12809	ALRK-10
SH196P.06_SH196P_ESH120_EN18208_143_sample	SH196P.06	ESH120	142	144	143	12809	ALRK-10
SH073P.01_SH073P_ESH076_EN18208_150_sample	SH073P.01	ESH076	147.5	152	150	13242	ALRK-10
SH123P.01_SH123P_ESH076_EN18208_150_sample	SH123P.01	ESH076	147.5	152	150	13242	ALRK-10
SH193P.03_SH193P_ESH076_EN18208_150_sample	SH193P.03	ESH076	147.5	152	150	13242	ALRK-10
SH121P.06_SH121P_ESH121_EN18208_159_sample	SH121P.06	ESH121	156.5	161	159	13765	ALRK-10
SH197P.18_SH197P_ESH121_EN18208_159_sample	SH197P.18	ESH121	156.5	161	159	13765	ALRK-10
SH196P.07_SH196P_ESH121_EN18208_159_sample	SH196P.07	ESH121	156.5	161	159	13765	ALRK-10
SH073P.02_SH073P_ESH077_EN18208_169_sample	SH073P.02	ESH077	168	169	169	15241	ALRK-10
SH123P.02_SH123P_ESH077_EN18208_169_sample	SH123P.02	ESH077	168	169	169	15241	ALRK-10
SH196P.17_SH196P_ESH077_EN18208_169_sample	SH196P.17	ESH077	168	169	169	15241	ALRK-10
SH121P.07_SH121P_ESH122_EN18208_173_sample	SH121P.07	ESH122	172	173	173	15855	ALRK-10
SH197P.17_SH197P_ESH122_EN18208_173_sample	SH197P.17	ESH122	172	173	173	15855	ALRK-10
SH196P.08_SH196P_ESH122_EN18208_173_sample	SH196P.08	ESH122	172	173	173	15855	ALRK-10
SH073P.03_SH073P_ESH078_EN18208_175_sample	SH073P.03	ESH078	174	175	175	16140	ALRK-10
SH076P.03_SH076P_ESH078_EN18208_175_sample	SH076P.03	ESH078	174	175	175	16140	ALRK-10
SH198P.04_SH198P_ESH078_EN18208_175_sample	SH198P.04	ESH078	174	175	175	16140	ALRK-10
SH121P.08_SH121P_ESH123_EN18208_179_sample	SH121P.08	ESH123	178	179	179	16734	ALRK-10
SH197P.16_SH197P_ESH123_EN18208_179_sample	SH197P.16	ESH123	178	179	179	16734	ALRK-10
SH196P.09_SH196P_ESH123_EN18208_179_sample	SH196P.09	ESH123	178	179	179	16734	ALRK-10
SH073P.04_SH073P_ESH079_EN18208_181_sample	SH073P.04	ESH079	180	181	181	17044	ALRK-10
SH076P.04_SH076P_ESH079_EN18208_181_sample	SH076P.04	ESH079	180	181	181	17044	ALRK-10
SH198P.05_SH198P_ESH079_EN18208_181_sample	SH198P.05	ESH079	180	181	181	17044	ALRK-10
SH073P.05_SH073P_ESH080_EN18208_186_sample	SH073P.05	ESH080	185	186	186	17828	ALRK-10
SH076P.05_SH076P_ESH080_EN18208_186_sample	SH076P.05	ESH080	185	186	186	17828	ALRK-10
SH123P.05_SH123P_ESH080_EN18208_186_sample	SH123P.05	ESH080	185	186	186	17828	ALRK-10
SH073P.06_SH073P_ESH081_EN18208_193_sample	SH073P.06	ESH081	192	193	193	18959	ALRK-10
SH076P.06_SH076P_ESH081_EN18208_193_sample	SH076P.06	ESH081	192	193	193	18959	ALRK-10
SH123P.06_SH123P_ESH081_EN18208_193_sample	SH123P.06	ESH081	192	193	193	18959	ALRK-10
SH073P.07_SH073P_ESH082_EN18208_199_sample	SH073P.07	ESH082	198	199	199	19883	ALRK-10
SH076P.07_SH076P_ESH082_EN18208_199_sample	SH076P.07	ESH082	198	199	199	19883	ALRK-10
SH123P.07_SH123P_ESH082_EN18208_199_sample	SH123P.07	ESH082	198	199	199	19883	ALRK-10
SH073P.08_SH073P_ESH083_EN18208_205_sample	SH073P.08	ESH083	204	205	205	20856	ALRK-10
SH123P.08_SH123P_ESH083_EN18208_205_sample	SH123P.08	ESH083	204	205	205	20856	ALRK-10
SH193P.05_SH193P_ESH083_EN18208_205_sample	SH193P.05	ESH083	204	205	205	20856	ALRK-10
SH073P.09_SH073P_ESH084_EN18208_211_sample	SH073P.09	ESH084	210	211	211	21784	ALRK-10
SH076P.09_SH076P_ESH084_EN18208_211_sample	SH076P.09	ESH084	210	211	211	21784	ALRK-10
SH198P.06_SH198P_ESH084_EN18208_211_sample	SH198P.06	ESH084	210	211	211	21784	ALRK-10
SH121P.09_SH121P_ESH124_EN18208_220_sample	SH121P.09	ESH124	219.5	221	220	22728	ALRK-10
SH197P.15_SH197P_ESH124_EN18208_220_sample	SH197P.15	ESH124	219.5	221	220	22728	ALRK-10
SH196P.10_SH196P_ESH124_EN18208_220_sample	SH196P.10	ESH124	219.5	221	220	22728	ALRK-10
SH120P.01_SH120P_ESH126_EN18208_229_sample	SH120P.01	ESH126	228.5	230	229	23644	ALRK-10
SH115P.01_SH115P_ESH126_EN18208_229_sample	SH115P.01	ESH126	228.5	230	229	23644	ALRK-10
SH198P.07_SH198P_ESH126_EN18208_229_sample	SH198P.07	ESH126	228.5	230	229	23644	ALRK-10
SH114P.01_SH114P_ESH136_EN18208_229_sample	SH114P.01	ESH136	228.5	230	229	23644	ALRK-10
SH207P.05_SH207P_ESH136_EN18208_229_sample	SH207P.05	ESH136	228.5	230	229	23644	ALRK-10
SH119P.01_SH119P_ESH136_EN18208_229_sample	SH119P.01	ESH136	228.5	230	229	23644	ALRK-10
SH120P.02_SH120P_ESH127_EN18208_238_sample	SH120P.02	ESH127	237.5	239	238	24581	ALRK-10
SH115P.02_SH115P_ESH127_EN18208_238_sample	SH115P.02	ESH127	237.5	239	238	24581	ALRK-10
SH197P.14_SH197P_ESH127_EN18208_238_sample	SH197P.14	ESH127	237.5	239	238	24581	ALRK-10
SH119P.02_SH119P_ESH137_EN18208_238_sample	SH119P.02	ESH137	237.5	239	238	24581	ALRK-10
SH197P.12_SH197P_ESH137_EN18208_238_sample	SH197P.12	ESH137	237.5	239	238	24581	ALRK-10
SH196P.13_SH196P_ESH137_EN18208_238_sample	SH196P.13	ESH137	237.5	239	238	24581	ALRK-10
SH120P.03_SH120P_ESH128_EN18208_249_sample	SH120P.03	ESH128	247.5	250	249	25579	ALRK-10
SH100P.03_SH100P_ESH128_EN18208_249_sample	SH100P.03	ESH128	247.5	250	249	25579	ALRK-10
SH115P.03_SH115P_ESH128_EN18208_249_sample	SH115P.03	ESH128	247.5	250	249	25579	ALRK-10
SH207P.03_SH207P_ESH128_EN18208_249_sample	SH207P.03	ESH128	247.5	250	249	25579	ALRK-10
SH112P.03_SH112P_ESH138_EN18208_249_sample	SH112P.03	ESH138	247.5	250	249	25579	ALRK-10
SH114P.03_SH114P_ESH138_EN18208_249_sample	SH114P.03	ESH138	247.5	250	249	25579	ALRK-10
SH119P.03_SH119P_ESH138_EN18208_249_sample	SH119P.03	ESH138	247.5	250	249	25579	ALRK-10
SH072P.01_SH072P_ESH066_EN18208_255_sample	SH072P.01	ESH066	253.5	256.5	255	25870	ALRK-10
SH075P.01_SH075P_ESH066_EN18208_255_sample	SH075P.01	ESH066	253.5	256.5	255	25870	ALRK-10
SH078P.01_SH078P_ESH066_EN18208_255_sample	SH078P.01	ESH066	253.5	256.5	255	25870	ALRK-10
SH087P.01_SH087P_ESH056_EN18208_270_sample	SH087P.01	ESH056	268.5	271.5	270	26584	ALRK-10
SH117P.01_SH117P_ESH056_EN18208_270_sample	SH117P.01	ESH056	268.5	271.5	270	26584	ALRK-10
SH184P.01_SH184P_ESH056_EN18208_270_sample	SH184P.01	ESH056	268.5	271.5	270	26584	ALRK-10
SH087P.02_SH087P_ESH057_EN18208_276_sample	SH087P.02	ESH057	274.5	277.5	276	26884	ALRK-10
SH117P.02_SH117P_ESH057_EN18208_276_sample	SH117P.02	ESH057	274.5	277.5	276	26884	ALRK-10
SH198P.02_SH198P_ESH057_EN18208_276_sample	SH198P.02	ESH057	274.5	277.5	276	26884	ALRK-10
SH087P.03_SH087P_ESH058_EN18208_283_sample	SH087P.03	ESH058	280.5	284.5	283	27215	ALRK-10
SH117P.03_SH117P_ESH058_EN18208_283_sample	SH117P.03	ESH058	280.5	284.5	283	27215	ALRK-10
SH184P.03_SH184P_ESH058_EN18208_283_sample	SH184P.03	ESH058	280.5	284.5	283	27215	ALRK-10
SH117P.04_SH117P_ESH059_EN18208_291_sample	SH117P.04	ESH059	288.5	293	291	27285	ALRK-10
SH184P.04_SH184P_ESH059_EN18208_291_sample	SH184P.04	ESH059	288.5	293	291	27285	ALRK-10
SH193P.01_SH193P_ESH059_EN18208_291_sample	SH193P.01	ESH059	288.5	293	291	27285	ALRK-10
SH087P.05_SH087P_ESH060_EN18208_300_sample	SH087P.05	ESH060	297.5	302	300	27363	ALRK-10
SH117P.05_SH117P_ESH060_EN18208_300_sample	SH117P.05	ESH060	297.5	302	300	27363	ALRK-10
SH184P.05_SH184P_ESH060_EN18208_300_sample	SH184P.05	ESH060	297.5	302	300	27363	ALRK-10
SH087P.06_SH087P_ESH061_EN18208_309_sample	SH087P.06	ESH061	306.5	311	309	27440	ALRK-10
SH117P.06_SH117P_ESH061_EN18208_309_sample	SH117P.06	ESH061	306.5	311	309	27440	ALRK-10
SH184P.06_SH184P_ESH061_EN18208_309_sample	SH184P.06	ESH061	306.5	311	309	27440	ALRK-10
SH087P.07_SH087P_ESH062_EN18208_318_sample	SH087P.07	ESH062	315.5	320	318	27518	ALRK-10
SH117P.07_SH117P_ESH062_EN18208_318_sample	SH117P.07	ESH062	315.5	320	318	27518	ALRK-10
SH184P.07_SH184P_ESH062_EN18208_318_sample	SH184P.07	ESH062	315.5	320	318	27518	ALRK-10
SH087P.08_SH087P_ESH063_EN18208_327_sample	SH087P.08	ESH063	324.5	329	327	27596	ALRK-10
SH117P.08_SH117P_ESH063_EN18208_327_sample	SH117P.08	ESH063	324.5	329	327	27596	ALRK-10
SH184P.08_SH184P_ESH063_EN18208_327_sample	SH184P.08	ESH063	324.5	329	327	27596	ALRK-10
SH087P.09_SH087P_ESH064_EN18208_335_sample	SH087P.09	ESH064	333	336.5	335	27665	ALRK-10
SH184P.09_SH184P_ESH064_EN18208_335_sample	SH184P.09	ESH064	333	336.5	335	27665	ALRK-10
SH193P.02_SH193P_ESH064_EN18208_335_sample	SH193P.02	ESH064	333	336.5	335	27665	ALRK-10
SH072P.02_SH072P_ESH067_EN18208_368_sample	SH072P.02	ESH067	365.5	369.5	368	27950	ALRK-10
SH075P.02_SH075P_ESH067_EN18208_368_sample	SH075P.02	ESH067	365.5	369.5	368	27950	ALRK-10
SH078P.02_SH078P_ESH067_EN18208_368_sample	SH078P.02	ESH067	365.5	369.5	368	27950	ALRK-10
SH072P.03_SH072P_ESH068_EN18208_501_sample	SH072P.03	ESH068	499.5	503	501	29031	ALRK-10
SH075P.03_SH075P_ESH068_EN18208_501_sample	SH075P.03	ESH068	499.5	503	501	29031	ALRK-10
SH078P.03_SH078P_ESH068_EN18208_501_sample	SH078P.03	ESH068	499.5	503	501	29031	ALRK-10
SH072P.04_SH072P_ESH069_EN18208_604_sample	SH072P.04	ESH069	602.5	606	604	29810	ALRK-10
SH075P.04_SH075P_ESH069_EN18208_604_sample	SH075P.04	ESH069	602.5	606	604	29810	ALRK-10
SH078P.04_SH078P_ESH069_EN18208_604_sample	SH078P.04	ESH069	602.5	606	604	29810	ALRK-10
SH072P.05_SH072P_ESH070_EN18208_702_sample	SH072P.05	ESH070	700	703.5	702	30635	ALRK-10
SH075P.05_SH075P_ESH070_EN18208_702_sample	SH075P.05	ESH070	700	703.5	702	30635	ALRK-10
SH078P.05_SH078P_ESH070_EN18208_702_sample	SH078P.05	ESH070	700	703.5	702	30635	ALRK-10
SH115P.04_SH115P_ESH129_EN18208_750_sample	SH115P.04	ESH129	748.5	752	750	31049	ALRK-10
SH197P.13_SH197P_ESH129_EN18208_750_sample	SH197P.13	ESH129	748.5	752	750	31049	ALRK-10
SH206P.09_SH206P_ESH129_EN18208_750_sample	SH206P.09	ESH129	748.5	752	750	31049	ALRK-10
SH072P.06_SH072P_ESH071_EN18208_793_sample	SH072P.06	ESH071	791.5	795	793	31421	ALRK-10
SH075P.06_SH075P_ESH071_EN18208_793_sample	SH075P.06	ESH071	791.5	795	793	31421	ALRK-10
SH078P.06_SH078P_ESH071_EN18208_793_sample	SH078P.06	ESH071	791.5	795	793	31421	ALRK-10
SH120P.05_SH120P_ESH130_EN18208_825_sample	SH120P.05	ESH130	823	826.5	825	32100	ALRK-10
SH210P.02_SH210P_ESH130_EN18208_825_sample	SH210P.02	ESH130	823	826.5	825	32100	ALRK-10
SH115P.05_SH115P_ESH130_EN18208_825_sample	SH115P.05	ESH130	823	826.5	825	32100	ALRK-10
SH120P.06_SH120P_ESH131_EN18208_865_sample	SH120P.06	ESH131	863.5	866.5	865	33142	ALRK-10
SH207P.4_SH207P_ESH131_EN18208_865_sample	SH207P.4	ESH131	863.5	866.5	865	33142	ALRK-10
SH210P.03_SH210P_ESH131_EN18208_865_sample	SH210P.03	ESH131	863.5	866.5	865	33142	ALRK-10
SH120P.07_SH120P_ESH132_EN18208_877_sample	SH120P.07	ESH132	875.5	878.5	877	34028	ALRK-10
SH211P.03_SH211P_ESH132_EN18208_877_sample	SH211P.03	ESH132	875.5	878.5	877	34028	ALRK-10
SH115P.07_SH115P_ESH132_EN18208_877_sample	SH115P.07	ESH132	875.5	878.5	877	34028	ALRK-10
SH072P.07_SH072P_ESH072_EN18208_886_sample	SH072P.07	ESH072	884.5	887.5	886	34748	ALRK-10
SH075P.07_SH075P_ESH072_EN18208_886_sample	SH075P.07	ESH072	884.5	887.5	886	34748	ALRK-10
SH078P.07_SH078P_ESH072_EN18208_886_sample	SH078P.07	ESH072	884.5	887.5	886	34748	ALRK-10
SH120P.08_SH120P_ESH133_EN18208_892_sample	SH120P.08	ESH133	890.5	893.5	892	35126	ALRK-10
SH211P.04_SH211P_ESH133_EN18208_892_sample	SH211P.04	ESH133	890.5	893.5	892	35126	ALRK-10
SH115P.08_SH115P_ESH133_EN18208_892_sample	SH115P.08	ESH133	890.5	893.5	892	35126	ALRK-10
SH120P.09_SH120P_ESH134_EN18208_907_sample	SH120P.09	ESH134	905.5	908.5	907	36063	ALRK-10
SH211P.05_SH211P_ESH134_EN18208_907_sample	SH211P.05	ESH134	905.5	908.5	907	36063	ALRK-10
SH115P.09_SH115P_ESH134_EN18208_907_sample	SH115P.09	ESH134	905.5	908.5	907	36063	ALRK-10
SH193P.07_SH193P_ESH156_EN18208_925_sample	SH193P.07	ESH156	923.5	926.5	925	37143	ALRK-10
SH196P.23_SH196P_ESH156_EN18208_925_sample	SH196P.23	ESH156	923.5	926.5	925	37143	ALRK-10
SH207P.6_SH207P_ESH156_EN18208_925_sample	SH207P.6	ESH156	923.5	926.5	925	37143	ALRK-10
SH193P.08_SH193P_ESH157_EN18208_940_sample	SH193P.08	ESH157	938.5	941.5	940	38050	ALRK-10
SH206P.15_SH206P_ESH157_EN18208_940_sample	SH206P.15	ESH157	938.5	941.5	940	38050	ALRK-10
SH207P.7_SH207P_ESH157_EN18208_940_sample	SH207P.7	ESH157	938.5	941.5	940	38050	ALRK-10
SH113P.01_SH113P_ESH146_EN18208_959_sample	SH113P.01	ESH146	957	960	959	39212	ALRK-10
SH118P.01_SH118P_ESH146_EN18208_959_sample	SH118P.01	ESH146	957	960	959	39212	ALRK-10
SH197P.06_SH197P_ESH146_EN18208_959_sample	SH197P.06	ESH146	957	960	959	39212	ALRK-10
SH189P.03_SH189P_ESH158_EN18208_968_sample	SH189P.03	ESH158	966	969	968	39905	ALRK-10
SH193P.09_SH193P_ESH158_EN18208_968_sample	SH193P.09	ESH158	966	969	968	39905	ALRK-10
SH206P.16_SH206P_ESH158_EN18208_968_sample	SH206P.16	ESH158	966	969	968	39905	ALRK-10
SH072P.08_SH072P_ESH073_EN18208_980_sample	SH072P.08	ESH073	978	981	980	41569	ALRK-10
SH075P.08_SH075P_ESH073_EN18208_980_sample	SH075P.08	ESH073	978	981	980	41569	ALRK-10
SH078P.08_SH078P_ESH073_EN18208_980_sample	SH078P.08	ESH073	978	981	980	41569	ALRK-10
SH112P.04_SH112P_ESH139_EN18208_983_sample	SH112P.04	ESH139	981	984	983	41986	ALRK-10
SH119P.04_SH119P_ESH139_EN18208_983_sample	SH119P.04	ESH139	981	984	983	41986	ALRK-10
SH196P.14_SH196P_ESH139_EN18208_983_sample	SH196P.14	ESH139	981	984	983	41986	ALRK-10
SH119P.05_SH119P_ESH140_EN18208_992_sample	SH119P.05	ESH140	990	993	992	43237	ALRK-10
SH197P.10_SH197P_ESH140_EN18208_992_sample	SH197P.10	ESH140	990	993	992	43237	ALRK-10
SH196P.15_SH196P_ESH140_EN18208_992_sample	SH196P.15	ESH140	990	993	992	43237	ALRK-10
SH114P.06_SH114P_ESH141_EN18208_998_sample	SH114P.06	ESH141	996	999	998	44068	ALRK-10
SH119P.06_SH119P_ESH141_EN18208_998_sample	SH119P.06	ESH141	996	999	998	44068	ALRK-10
SH206P.12_SH206P_ESH141_EN18208_998_sample	SH206P.12	ESH141	996	999	998	44068	ALRK-10
SH112P.07_SH112P_ESH142_EN18208_1007_sample	SH112P.07	ESH142	1005	1008	1007	45275	ALRK-10
SH119P.07_SH119P_ESH142_EN18208_1007_sample	SH119P.07	ESH142	1005	1008	1007	45275	ALRK-10
SH198P.13_SH198P_ESH142_EN18208_1007_sample	SH198P.13	ESH142	1005	1008	1007	45275	ALRK-10
SH112P.08_SH112P_ESH143_EN18208_1013_sample	SH112P.08	ESH143	1011	1014	1013	46042	ALRK-10
SH119P.08_SH119P_ESH143_EN18208_1013_sample	SH119P.08	ESH143	1011	1014	1013	46042	ALRK-10
SH196P.18_SH196P_ESH143_EN18208_1013_sample	SH196P.18	ESH143	1011	1014	1013	46042	ALRK-10
SH119P.09_SH119P_ESH144_EN18208_1021_sample	SH119P.09	ESH144	1020	1022.5	1021	47052	ALRK-10
SH197P.07_SH197P_ESH144_EN18208_1021_sample	SH197P.07	ESH144	1020	1022.5	1021	47052	ALRK-10
SH196P.19_SH196P_ESH144_EN18208_1021_sample	SH196P.19	ESH144	1020	1022.5	1021	47052	ALRK-10
SH113P.02_SH113P_ESH147_EN18208_1031_sample	SH113P.02	ESH147	1029	1032	1031	48375	ALRK-10
SH118P.02_SH118P_ESH147_EN18208_1031_sample	SH118P.02	ESH147	1029	1032	1031	48375	ALRK-10
SH197P.05_SH197P_ESH147_EN18208_1031_sample	SH197P.05	ESH147	1029	1032	1031	48375	ALRK-10
SH118P.03_SH118P_ESH148_EN18208_1037_sample	SH118P.03	ESH148	1035	1038	1037	49213	ALRK-10
SH197P.04_SH197P_ESH148_EN18208_1037_sample	SH197P.04	ESH148	1035	1038	1037	49213	ALRK-10
SH196P.20_SH196P_ESH148_EN18208_1037_sample	SH196P.20	ESH148	1035	1038	1037	49213	ALRK-10
SH113P.04_SH113P_ESH149_EN18208_1046_sample	SH113P.04	ESH149	1044	1047	1046	50501	ALRK-10
SH118P.04_SH118P_ESH149_EN18208_1046_sample	SH118P.04	ESH149	1044	1047	1046	50501	ALRK-10
SH198P.01_SH198P_ESH149_EN18208_1046_sample	SH198P.01	ESH149	1044	1047	1046	50501	ALRK-10
SH113P.05_SH113P_ESH150_EN18208_1052_sample	SH113P.05	ESH150	1050	1053	1052	51367	ALRK-10
SH197P.03_SH197P_ESH150_EN18208_1052_sample	SH197P.03	ESH150	1050	1053	1052	51367	ALRK-10
SH196P.22_SH196P_ESH150_EN18208_1052_sample	SH196P.22	ESH150	1050	1053	1052	51367	ALRK-10
SH113P.06_SH113P_ESH151_EN18208_1058_sample	SH113P.06	ESH151	1056	1059	1058	52233	ALRK-10
SH111P.06_SH111P_ESH151_EN18208_1058_sample	SH111P.06	ESH151	1056	1059	1058	52233	ALRK-10
SH197P.02_SH197P_ESH151_EN18208_1058_sample	SH197P.02	ESH151	1056	1059	1058	52233	ALRK-10
SH113P.07_SH113P_ESH152_EN18208_1064_sample	SH113P.07	ESH152	1062	1065	1064	53097	ALRK-10
SH118P.07_SH118P_ESH152_EN18208_1064_sample	SH118P.07	ESH152	1062	1065	1064	53097	ALRK-10
SH197P.01_SH197P_ESH152_EN18208_1064_sample	SH197P.01	ESH152	1062	1065	1064	53097	ALRK-10
SH113P.08_SH113P_ESH153_EN18208_1070_sample	SH113P.08	ESH153	1068	1071	1070	53824	ALRK-10
SH118P.08_SH118P_ESH153_EN18208_1070_sample	SH118P.08	ESH153	1068	1071	1070	53824	ALRK-10
SH111P.08_SH111P_ESH153_EN18208_1070_sample	SH111P.08	ESH153	1068	1071	1070	53824	ALRK-10
SH072P.09_SH072P_ESH074_EN18208_1073_sample	SH072P.09	ESH074	1071	1074	1073	54181	ALRK-10
SH075P.09_SH075P_ESH074_EN18208_1073_sample	SH075P.09	ESH074	1071	1074	1073	54181	ALRK-10
SH078P.09_SH078P_ESH074_EN18208_1073_sample	SH078P.09	ESH074	1071	1074	1073	54181	ALRK-10
SH113P.09_SH113P_ESH154_EN18208_1075_sample	SH113P.09	ESH154	1074	1076.5	1075	54419	ALRK-10
SH118P.09_SH118P_ESH154_EN18208_1075_sample	SH118P.09	ESH154	1074	1076.5	1075	54419	ALRK-10
SH111P.09_SH111P_ESH154_EN18208_1075_sample	SH111P.09	ESH154	1074	1076.5	1075	54419	ALRK-10
SH087P.10_SH087P_ESH065_EN18208_NA_blank	SH087P.10	ESH065	NA	NA	NA	NA	ALRK-10
SH117P.10_SH117P_ESH065_EN18208_NA_blank	SH117P.10	ESH065	NA	NA	NA	NA	ALRK-10
SH184P.10_SH184P_ESH065_EN18208_NA_blank	SH184P.10	ESH065	NA	NA	NA	NA	ALRK-10
SH072P.10_SH072P_ESH075_EN18208_NA_blank	SH072P.10	ESH075	NA	NA	NA	NA	ALRK-10
SH075P.10_SH075P_ESH075_EN18208_NA_blank	SH075P.10	ESH075	NA	NA	NA	NA	ALRK-10
SH078P.10_SH078P_ESH075_EN18208_NA_blank	SH078P.10	ESH075	NA	NA	NA	NA	ALRK-10
SH073P.10_SH073P_ESH085_EN18208_NA_blank	SH073P.10	ESH085	NA	NA	NA	NA	ALRK-10
SH076P.10_SH076P_ESH085_EN18208_NA_blank	SH076P.10	ESH085	NA	NA	NA	NA	ALRK-10
SH123P.10_SH123P_ESH085_EN18208_NA_blank	SH123P.10	ESH085	NA	NA	NA	NA	ALRK-10
SH074P.10_SH074P_ESH095_EN18208_NA_blank	SH074P.10	ESH095	NA	NA	NA	NA	ALRK-10
SH077P.10_SH077P_ESH095_EN18208_NA_blank	SH077P.10	ESH095	NA	NA	NA	NA	ALRK-10
SH207P.02_SH207P_ESH095_EN18208_NA_blank	SH207P.02	ESH095	NA	NA	NA	NA	ALRK-10
SH124P.10_SH124P_ESH095_EN18208_NA_blank	SH124P.10	ESH095	NA	NA	NA	NA	ALRK-10
SH088P.10_SH088P_ESH105_EN18208_NA_blank	SH088P.10	ESH105	NA	NA	NA	NA	ALRK-10
SH096P.10_SH096P_ESH105_EN18208_NA_blank	SH096P.10	ESH105	NA	NA	NA	NA	ALRK-10
SH116P.10_SH116P_ESH105_EN18208_NA_blank	SH116P.10	ESH105	NA	NA	NA	NA	ALRK-10
SH106P.10_SH106P_ESH115_EN18208_NA_blank	SH106P.10	ESH115	NA	NA	NA	NA	ALRK-10
SH185P.10_SH185P_ESH115_EN18208_NA_blank	SH185P.10	ESH115	NA	NA	NA	NA	ALRK-10
SH122P.10_SH122P_ESH115_EN18208_NA_blank	SH122P.10	ESH115	NA	NA	NA	NA	ALRK-10
SH121P.10_SH121P_ESH125_EN18208_NA_blank	SH121P.10	ESH125	NA	NA	NA	NA	ALRK-10
SH095P.10_SH095P_ESH125_EN18208_NA_blank	SH095P.10	ESH125	NA	NA	NA	NA	ALRK-10
SH094P.10_SH094P_ESH125_EN18208_NA_blank	SH094P.10	ESH125	NA	NA	NA	NA	ALRK-10
SH120P.10_SH120P_ESH135_EN18208_NA_blank	SH120P.10	ESH135	NA	NA	NA	NA	ALRK-10
SH210P.07_SH210P_ESH135_EN18208_NA_blank	SH210P.07	ESH135	NA	NA	NA	NA	ALRK-10
SH211P.06_SH211P_ESH135_EN18208_NA_blank	SH211P.06	ESH135	NA	NA	NA	NA	ALRK-10
SH112P.10_SH112P_ESH145_EN18208_NA_blank	SH112P.10	ESH145	NA	NA	NA	NA	ALRK-10
SH114P.10_SH114P_ESH145_EN18208_NA_blank	SH114P.10	ESH145	NA	NA	NA	NA	ALRK-10
SH119P.10_SH119P_ESH145_EN18208_NA_blank	SH119P.10	ESH145	NA	NA	NA	NA	ALRK-10
SH113P.10_SH113P_ESH155_EN18208_NA_blank	SH113P.10	ESH155	NA	NA	NA	NA	ALRK-10
SH118P.10_SH118P_ESH155_EN18208_NA_blank	SH118P.10	ESH155	NA	NA	NA	NA	ALRK-10
SH111P.10_SH111P_ESH155_EN18208_NA_blank	SH111P.10	ESH155	NA	NA	NA	NA	ALRK-10
SH189P.04_SH189P_ESH159_EN18208_NA_blank	SH189P.04	ESH159	NA	NA	NA	NA	ALRK-10
SH193P.10_SH193P_ESH159_EN18208_NA_blank	SH193P.10	ESH159	NA	NA	NA	NA	ALRK-10
SH206P.17_SH206P_ESH159_EN18208_NA_blank	SH206P.17	ESH159	NA	NA	NA	NA	ALRK-10
SH112P.11_SH112P_PCRNTC_EN18208_NA_blank	SH112P.11	PCRNTC	NA	NA	NA	NA	ALRK-10
SH088P.11_SH088P_PCRNTC_EN18208_NA_blank	SH088P.11	PCRNTC	NA	NA	NA	NA	ALRK-10
SH072P.11_SH072P_PCRNTC_EN18208_NA_blank	SH072P.11	PCRNTC	NA	NA	NA	NA	ALRK-10
SH114P.11_SH114P_PCRNTC_EN18208_NA_blank	SH114P.11	PCRNTC	NA	NA	NA	NA	ALRK-10
SH119P.11_SH119P_PCRNTC_EN18208_NA_blank	SH119P.11	PCRNTC	NA	NA	NA	NA	ALRK-10
SH096P.11_SH096P_PCRNTC_EN18208_NA_blank	SH096P.11	PCRNTC	NA	NA	NA	NA	ALRK-10
SH075P.11_SH075P_PCRNTC_EN18208_NA_blank	SH075P.11	PCRNTC	NA	NA	NA	NA	ALRK-10
SH116P.11_SH116P_PCRNTC_EN18208_NA_blank	SH116P.11	PCRNTC	NA	NA	NA	NA	ALRK-10
SH078P.11_SH078P_PCRNTC_EN18208_NA_blank	SH078P.11	PCRNTC	NA	NA	NA	NA	ALRK-10
SH113P.11_SH113P_PCRNTC_EN18208_NA_blank	SH113P.11	PCRNTC	NA	NA	NA	NA	ALRK-10
SH121P.11_SH121P_PCRNTC_EN18208_NA_blank	SH121P.11	PCRNTC	NA	NA	NA	NA	ALRK-10
SH095P.11_SH095P_PCRNTC_EN18208_NA_blank	SH095P.11	PCRNTC	NA	NA	NA	NA	ALRK-10
SH106P.11_SH106P_PCRNTC_EN18208_NA_blank	SH106P.11	PCRNTC	NA	NA	NA	NA	ALRK-10
SH073P.11_SH073P_PCRNTC_EN18208_NA_blank	SH073P.11	PCRNTC	NA	NA	NA	NA	ALRK-10
SH074P.11_SH074P_PCRNTC_EN18208_NA_blank	SH074P.11	PCRNTC	NA	NA	NA	NA	ALRK-10
SH087P.11_SH087P_PCRNTC_EN18208_NA_blank	SH087P.11	PCRNTC	NA	NA	NA	NA	ALRK-10
SH117P.11_SH117P_PCRNTC_EN18208_NA_blank	SH117P.11	PCRNTC	NA	NA	NA	NA	ALRK-10
SH076P.11_SH076P_PCRNTC_EN18208_NA_blank	SH076P.11	PCRNTC	NA	NA	NA	NA	ALRK-10
SH077P.11_SH077P_PCRNTC_EN18208_NA_blank	SH077P.11	PCRNTC	NA	NA	NA	NA	ALRK-10
SH118P.11_SH118P_PCRNTC_EN18208_NA_blank	SH118P.11	PCRNTC	NA	NA	NA	NA	ALRK-10
SH123P.11_SH123P_PCRNTC_EN18208_NA_blank	SH123P.11	PCRNTC	NA	NA	NA	NA	ALRK-10
SH184P.11_SH184P_PCRNTC_EN18208_NA_blank	SH184P.11	PCRNTC	NA	NA	NA	NA	ALRK-10
SH185P.11_SH185P_PCRNTC_EN18208_NA_blank	SH185P.11	PCRNTC	NA	NA	NA	NA	ALRK-10
SH190P.12_SH190P_PCRNTC_EN18208_NA_blank	SH190P.12	PCRNTC	NA	NA	NA	NA	ALRK-10
SH193P.11_SH193P_PCRNTC_EN18208_NA_blank	SH193P.11	PCRNTC	NA	NA	NA	NA	ALRK-10
SH195P.21_SH195P_PCRNTC_EN18208_NA_blank	SH195P.21	PCRNTC	NA	NA	NA	NA	ALRK-10
SH197P.20_SH197P_PCRNTC_EN18208_NA_blank	SH197P.20	PCRNTC	NA	NA	NA	NA	ALRK-10
SH196P.24_SH196P_PCRNTC_EN18208_NA_blank	SH196P.24	PCRNTC	NA	NA	NA	NA	ALRK-10
SH206P.18_SH206P_PCRNTC_EN18208_NA_blank	SH206P.18	PCRNTC	NA	NA	NA	NA	ALRK-10
SH207P.8_SH207P_PCRNTC_EN18208_NA_blank	SH207P.8	PCRNTC	NA	NA	NA	NA	ALRK-10
SH094P.11_SH094P_PCRNTC_EN18208_NA_blank	SH094P.11	PCRNTC	NA	NA	NA	NA	ALRK-10
SH111P.11_SH111P_PCRNTC_EN18208_NA_blank	SH111P.11	PCRNTC	NA	NA	NA	NA	ALRK-10
SH120P.11_SH120P_PCRNTC_EN18208_NA_blank	SH120P.11	PCRNTC	NA	NA	NA	NA	ALRK-10
SH124P.11_SH124P_PCRNTC_EN18208_NA_blank	SH124P.11	PCRNTC	NA	NA	NA	NA	ALRK-10
SH198P.24_SH198P_PCRNTC_EN18208_NA_blank	SH198P.24	PCRNTC	NA	NA	NA	NA	ALRK-10
SH210P.8_SH210P_PCRNTC_EN18208_NA_blank	SH210P.8	PCRNTC	NA	NA	NA	NA	ALRK-10
SH211P.7_SH211P_PCRNTC_EN18208_NA_blank	SH211P.7	PCRNTC	NA	NA	NA	NA	ALRK-10
SH115P.11_SH115P_PCRNTC_EN18208_NA_blank	SH115P.11	PCRNTC	NA	NA	NA	NA	ALRK-10
