# Supplementary material for: Potential plant extinctions with the loss of the Pleistocene mammoth steppe
Source: Nat Commun. 2025 Jan 14;16:645. doi: 10.1038/s41467-024-55542-x (PMC11733255; doi:10.1038/s41467-024-55542-x)
Supplement: Supplementary file 8 — Supplementary Data 5 [file 41467_2024_55542_MOESM8_ESM.zip › 5_remove_replicates_resample_gh_datasets_sibala2023_data/Ilirney_EN18208_List_rep_to_remove.xlsx]

## Sheet: Sheet1
sequence_project	lake	replicates_remove	sample_remove
ALRK-10	EN18208	ESH071_1	MERGED_sample:SH075P.06_SH075P_ESH071_EN18208_793_sample
ALRK-10	EN18208	ESH072	MERGED_sample:SH072P.07_SH072P_ESH072_EN18208_886_sample
ALRK-10	EN18208	ESH072_1	MERGED_sample:SH075P.07_SH075P_ESH072_EN18208_886_sample
ALRK-10	EN18208	ESH077_1	MERGED_sample:SH123P.02_SH123P_ESH077_EN18208_169_sample
ALRK-10	EN18208	ESH077_2	MERGED_sample:SH196P.17_SH196P_ESH077_EN18208_169_sample
ALRK-10	EN18208	ESH087_1	MERGED_sample:SH196P.12_SH196P_ESH087_EN18208_12_sample
ALRK-10	EN18208	ESH111_2	MERGED_sample:SH198P.17_SH198P_ESH111_EN18208_97_sample
ALRK-10	EN18208	ESH112_1	MERGED_sample:SH198P.18_SH198P_ESH112_EN18208_101_sample
ALRK-10	EN18208	ESH124_1	MERGED_sample:SH196P.10_SH196P_ESH124_EN18208_220_sample
ALRK-10	EN18208	ESH130	MERGED_sample:SH115P.05_SH115P_ESH130_EN18208_825_sample
ALRK-10	EN18208	ESH130_1	MERGED_sample:SH120P.05_SH120P_ESH130_EN18208_825_sample
ALRK-10	EN18208	ESH130_2	MERGED_sample:SH210P.02_SH210P_ESH130_EN18208_825_sample
ALRK-10	EN18208	ESH132	MERGED_sample:SH115P.07_SH115P_ESH132_EN18208_877_sample
ALRK-10	EN18208	ESH132_1	MERGED_sample:SH120P.07_SH120P_ESH132_EN18208_877_sample
ALRK-10	EN18208	ESH132_2	MERGED_sample:SH211P.03_SH211P_ESH132_EN18208_877_sample
ALRK-10	EN18208	ESH133	MERGED_sample:SH115P.08_SH115P_ESH133_EN18208_892_sample
ALRK-10	EN18208	ESH133	MERGED_sample:SH211P.04_SH211P_ESH133_EN18208_892_sample
ALRK-10	EN18208	ESH133_1	MERGED_sample:SH120P.08_SH120P_ESH133_EN18208_892_sample
ALRK-10	EN18208	ESH134	MERGED_sample:SH115P.09_SH115P_ESH134_EN18208_907_sample
ALRK-10	EN18208	ESH136_2	MERGED_sample:SH207P.05_SH207P_ESH136_EN18208_229_sample
ALRK-10	EN18208	ESH150_1	MERGED_sample:SH196P.22_SH196P_ESH150_EN18208_1052_sample
ALRK-10	EN18208	ESH156	MERGED_sample:SH193P.07_SH193P_ESH156_EN18208_925_sample
ALRK-10	EN18208	ESH156_1	MERGED_sample:SH196P.23_SH196P_ESH156_EN18208_925_sample
ALRK-10	EN18208	ESH156_2	MERGED_sample:SH207P.6_SH207P_ESH156_EN18208_925_sample

## Sheet: Sheet2
sequence_project	lake	replicates_remove	sample_remove
ALRK-10	EN18208	ESH111.97.2	MERGED_sample:SH198P.17_SH198P_ESH111_EN18208_97_sample
ALRK-10	EN18208	ESH156.925.2	MERGED_sample:SH207P.6_SH207P_ESH156_EN18208_925_sample
ALRK-10	EN18208	ESH129.750	MERGED_sample:SH115P.04_SH115P_ESH129_EN18208_750_sample
ALRK-10	EN18208	ESH130.825	MERGED_sample:SH115P.05_SH115P_ESH130_EN18208_825_sample
ALRK-10	EN18208	ESH134.907	MERGED_sample:SH115P.09_SH115P_ESH134_EN18208_907_sample
ALRK-10	EN18208	ESH156.925	MERGED_sample:SH193P.07_SH193P_ESH156_EN18208_925_sample
ALRK-10	EN18208	ESH072.886.1	MERGED_sample:SH075P.07_SH075P_ESH072_EN18208_886_sample
ALRK-10	EN18208	ESH132.877	MERGED_sample:SH115P.07_SH115P_ESH132_EN18208_877_sample
ALRK-10	EN18208	ESH132.877.1	MERGED_sample:SH120P.07_SH120P_ESH132_EN18208_877_sample
ALRK-10	EN18208	ESH124.220.1	MERGED_sample:SH196P.10_SH196P_ESH124_EN18208_220_sample
ALRK-10	EN18208	ESH087.12.1	MERGED_sample:SH196P.12_SH196P_ESH087_EN18208_12_sample
ALRK-10	EN18208	ESH132.877.2	MERGED_sample:SH211P.03_SH211P_ESH132_EN18208_877_sample
ALRK-10	EN18208	ESH112.101.1	MERGED_sample:SH198P.18_SH198P_ESH112_EN18208_101_sample
ALRK-10	EN18208	ESH130.825.1	MERGED_sample:SH120P.05_SH120P_ESH130_EN18208_825_sample
ALRK-10	EN18208	ESH150.1052.1	MERGED_sample:SH196P.22_SH196P_ESH150_EN18208_1052_sample
ALRK-10	EN18208	ESH133.892.2	MERGED_sample:SH211P.04_SH211P_ESH133_EN18208_892_sample
ALRK-10	EN18208	ESH072.886	MERGED_sample:SH072P.07_SH072P_ESH072_EN18208_886_sample
ALRK-10	EN18208	ESH072.886.2	MERGED_sample:SH078P.07_SH078P_ESH072_EN18208_886_sample
ALRK-10	EN18208	ESH131.865	MERGED_sample:SH120P.06_SH120P_ESH131_EN18208_865_sample
ALRK-10	EN18208	ESH133.892	MERGED_sample:SH115P.08_SH115P_ESH133_EN18208_892_sample
ALRK-10	EN18208	ESH133.892.1	MERGED_sample:SH120P.08_SH120P_ESH133_EN18208_892_sample
ALRK-10	EN18208	ESH077.169	MERGED_sample:SH073P.02_SH073P_ESH077_EN18208_169_sample
ALRK-10	EN18208	ESH077.169.1	MERGED_sample:SH123P.02_SH123P_ESH077_EN18208_169_sample
ALRK-10	EN18208	ESH077.169.2	MERGED_sample:SH196P.17_SH196P_ESH077_EN18208_169_sample
ALRK-10	EN18208	ESH134.907.1	MERGED_sample:SH120P.09_SH120P_ESH134_EN18208_907_sample
ALRK-10	EN18208		MERGED_sample:SH114P.01_SH114P_ESH136_EN18208_229_sample
ALRK-10	EN18208		MERGED_sample:SH119P.01_SH119P_ESH136_EN18208_229_sample
ALRK-10	EN18208		MERGED_sample:SH207P.05_SH207P_ESH136_EN18208_229_sample
ALRK-10	EN18208		MERGED_sample:SH119P.02_SH119P_ESH137_EN18208_238_sample
ALRK-10	EN18208		MERGED_sample:SH196P.13_SH196P_ESH137_EN18208_238_sample
ALRK-10	EN18208		MERGED_sample:SH197P.12_SH197P_ESH137_EN18208_238_sample
ALRK-10	EN18208		MERGED_sample:SH100P.03_SH100P_ESH128_EN18208_249_sample
ALRK-10	EN18208		MERGED_sample:SH115P.03_SH115P_ESH128_EN18208_249_sample
ALRK-10	EN18208		MERGED_sample:SH120P.03_SH120P_ESH128_EN18208_249_sample
