# Supplementary material for: Potential plant extinctions with the loss of the Pleistocene mammoth steppe
Source: Nat Commun. 2025 Jan 14;16:645. doi: 10.1038/s41467-024-55542-x (PMC11733255; doi:10.1038/s41467-024-55542-x)
Supplement: Supplementary file 8 — Supplementary Data 5 [file 41467_2024_55542_MOESM8_ESM.zip › 5_remove_replicates_resample_gh_datasets_sibala2023_data/LevinsonLessing_Co1401_agefile.xlsx]

## Sheet: Sheet1
Sample_name_automatic	PCR_number	Extraction_number	Collection_core_depth_upper_cm_composite_depth	Collection_core_depth_lower_cm_composite_depth	Mean_collection_depth_round	Section_age_round	SequenceRunNumber
JC089P.19_JC089P_JCE129_Co1401_4_sample	JC089P.19	JCE129	3	5	4	8	ALRK-11
JC091P.29_JC091P_JCE129_Co1401_4_sample	JC091P.29	JCE129	3	5	4	8	ALRK-11
JC095P.29_JC095P_JCE129_Co1401_4_sample	JC095P.29	JCE129	3	5	4	8	ALRK-11
JC089P.18_JC089P_JCE128_Co1401_24_sample	JC089P.18	JCE128	23	25	24	441	ALRK-11
JC091P.28_JC091P_JCE128_Co1401_24_sample	JC091P.28	JCE128	23	25	24	441	ALRK-11
JC095P.28_JC095P_JCE128_Co1401_24_sample	JC095P.28	JCE128	23	25	24	441	ALRK-11
JC089P.17_JC089P_JCE127_Co1401_64_sample	JC089P.17	JCE127	63	65	64	1319	ALRK-11
JC091P.27_JC091P_JCE127_Co1401_64_sample	JC091P.27	JCE127	63	65	64	1319	ALRK-11
JC095P.27_JC095P_JCE127_Co1401_64_sample	JC095P.27	JCE127	63	65	64	1319	ALRK-11
JC089P.16_JC089P_JCE126_Co1401_94_sample	JC089P.16	JCE126	93	95	94	1972	ALRK-11
JC091P.26_JC091P_JCE126_Co1401_94_sample	JC091P.26	JCE126	93	95	94	1972	ALRK-11
JC095P.26_JC095P_JCE126_Co1401_94_sample	JC095P.26	JCE126	93	95	94	1972	ALRK-11
JC089P.15_JC089P_JCE125_Co1401_114_sample	JC089P.15	JCE125	113	115	114	2405	ALRK-11
JC091P.25_JC091P_JCE125_Co1401_114_sample	JC091P.25	JCE125	113	115	114	2405	ALRK-11
JC095P.25_JC095P_JCE125_Co1401_114_sample	JC095P.25	JCE125	113	115	114	2405	ALRK-11
JC089P.14_JC089P_JCE124_Co1401_134_sample	JC089P.14	JCE124	133	135	134	2838	ALRK-11
JC091P.24_JC091P_JCE124_Co1401_134_sample	JC091P.24	JCE124	133	135	134	2838	ALRK-11
JC095P.24_JC095P_JCE124_Co1401_134_sample	JC095P.24	JCE124	133	135	134	2838	ALRK-11
JC089P.13_JC089P_JCE123_Co1401_164_sample	JC089P.13	JCE123	163	165	164	3508	ALRK-11
JC091P.23_JC091P_JCE123_Co1401_164_sample	JC091P.23	JCE123	163	165	164	3508	ALRK-11
JC095P.23_JC095P_JCE123_Co1401_164_sample	JC095P.23	JCE123	163	165	164	3508	ALRK-11
JC089P.12_JC089P_JCE122_Co1401_174_sample	JC089P.12	JCE122	173	175	174	3754	ALRK-11
JC091P.22_JC091P_JCE122_Co1401_174_sample	JC091P.22	JCE122	173	175	174	3754	ALRK-11
JC095P.22_JC095P_JCE122_Co1401_174_sample	JC095P.22	JCE122	173	175	174	3754	ALRK-11
JC089P.11_JC089P_JCE121_Co1401_224_sample	JC089P.11	JCE121	223	225	224	4987	ALRK-11
JC091P.21_JC091P_JCE121_Co1401_224_sample	JC091P.21	JCE121	223	225	224	4987	ALRK-11
JC095P.21_JC095P_JCE121_Co1401_224_sample	JC095P.21	JCE121	223	225	224	4987	ALRK-11
JC089P.09_JC089P_JCE119_Co1401_246_sample	JC089P.09	JCE119	245	247	246	5536	ALRK-11
JC091P.19_JC091P_JCE119_Co1401_246_sample	JC091P.19	JCE119	245	247	246	5536	ALRK-11
JC095P.19_JC095P_JCE119_Co1401_246_sample	JC095P.19	JCE119	245	247	246	5536	ALRK-11
JC089P.08_JC089P_JCE118_Co1401_265_sample	JC089P.08	JCE118	264	266	265	6012	ALRK-11
JC091P.18_JC091P_JCE118_Co1401_265_sample	JC091P.18	JCE118	264	266	265	6012	ALRK-11
JC095P.18_JC095P_JCE118_Co1401_265_sample	JC095P.18	JCE118	264	266	265	6012	ALRK-11
JC089P.07_JC089P_JCE117_Co1401_283_sample	JC089P.07	JCE117	282	284	283	6461	ALRK-11
JC091P.17_JC091P_JCE117_Co1401_283_sample	JC091P.17	JCE117	282	284	283	6461	ALRK-11
JC095P.17_JC095P_JCE117_Co1401_283_sample	JC095P.17	JCE117	282	284	283	6461	ALRK-11
JC089P.06_JC089P_JCE116_Co1401_304_sample	JC089P.06	JCE116	303	305	304	6989	ALRK-11
JC091P.16_JC091P_JCE116_Co1401_304_sample	JC091P.16	JCE116	303	305	304	6989	ALRK-11
JC095P.16_JC095P_JCE116_Co1401_304_sample	JC095P.16	JCE116	303	305	304	6989	ALRK-11
JC089P.05_JC089P_JCE115_Co1401_326_sample	JC089P.05	JCE115	325	327	326	7543	ALRK-11
JC091P.15_JC091P_JCE115_Co1401_326_sample	JC091P.15	JCE115	325	327	326	7543	ALRK-11
JC095P.15_JC095P_JCE115_Co1401_326_sample	JC095P.15	JCE115	325	327	326	7543	ALRK-11
JC091P.14_JC091P_JCE114_Co1401_344_sample	JC091P.14	JCE114	343	345	344	7994	ALRK-11
JC095P.14_JC095P_JCE114_Co1401_344_sample	JC095P.14	JCE114	343	345	344	7994	ALRK-11
JC102P.14_JC102P_JCE114_Co1401_344_sample	JC102P.14	JCE114	343	345	344	7994	ALRK-11
JC089P.03_JC089P_JCE113_Co1401_364_sample	JC089P.03	JCE113	363	365	364	8490	ALRK-11
JC091P.13_JC091P_JCE113_Co1401_364_sample	JC091P.13	JCE113	363	365	364	8490	ALRK-11
JC095P.13_JC095P_JCE113_Co1401_364_sample	JC095P.13	JCE113	363	365	364	8490	ALRK-11
JC089P.02_JC089P_JCE112_Co1401_384_sample	JC089P.02	JCE112	383	385	384	8986	ALRK-11
JC091P.12_JC091P_JCE112_Co1401_384_sample	JC091P.12	JCE112	383	385	384	8986	ALRK-11
JC095P.12_JC095P_JCE112_Co1401_384_sample	JC095P.12	JCE112	383	385	384	8986	ALRK-11
JC091P.11_JC091P_JCE111_Co1401_414_sample	JC091P.11	JCE111	413	415	414	9736	ALRK-11
JC095P.11_JC095P_JCE111_Co1401_414_sample	JC095P.11	JCE111	413	415	414	9736	ALRK-11
JC102P.13_JC102P_JCE111_Co1401_414_sample	JC102P.13	JCE111	413	415	414	9736	ALRK-11
JC096P.29_JC096P_ELS168_Co1401_433_sample	JC096P.29	ELS168	432	434	433	10205	ALRK-11
JC102P.23_JC102P_ELS168_Co1401_433_sample	JC102P.23	ELS168	432	434	433	10205	ALRK-11
JC103P.22_JC103P_ELS168_Co1401_433_sample	JC103P.22	ELS168	432	434	433	10205	ALRK-11
JC088P.29_JC088P_JCE109_Co1401_444_sample	JC088P.29	JCE109	443	445	444	10476	ALRK-11
JC091P.09_JC091P_JCE109_Co1401_444_sample	JC091P.09	JCE109	443	445	444	10476	ALRK-11
JC095P.09_JC095P_JCE109_Co1401_444_sample	JC095P.09	JCE109	443	445	444	10476	ALRK-11
JC091P.08_JC091P_JCE108_Co1401_464_sample	JC091P.08	JCE108	463	465	464	10959	ALRK-11
JC095P.08_JC095P_JCE108_Co1401_464_sample	JC095P.08	JCE108	463	465	464	10959	ALRK-11
JC103P.13_JC103P_JCE108_Co1401_464_sample	JC103P.13	JCE108	463	465	464	10959	ALRK-11
JC088P.27_JC088P_JCE107_Co1401_484_sample	JC088P.27	JCE107	483	485	484	11354	ALRK-11
JC091P.07_JC091P_JCE107_Co1401_484_sample	JC091P.07	JCE107	483	485	484	11354	ALRK-11
JC095P.07_JC095P_JCE107_Co1401_484_sample	JC095P.07	JCE107	483	485	484	11354	ALRK-11
JC095P.06_JC095P_JCE106_Co1401_494_sample	JC095P.06	JCE106	493	495	494	11531	ALRK-11
JC091P.06_JC091P_JCE106_Co1401_494_sample	JC091P.06	JCE106	493	495	494	11531	ALRK-11
JC088P.26_JC088P_JCE106_Co1401_494_sample	JC088P.26	JCE106	493	495	494	11531	ALRK-11
JC088P.25_JC088P_JCE105_Co1401_504_sample	JC088P.25	JCE105	503	505	504	11708	ALRK-11
JC091P.05_JC091P_JCE105_Co1401_504_sample	JC091P.05	JCE105	503	505	504	11708	ALRK-11
JC095P.05_JC095P_JCE105_Co1401_504_sample	JC095P.05	JCE105	503	505	504	11708	ALRK-11
JC088P.24_JC088P_JCE104_Co1401_514_sample	JC088P.24	JCE104	513	515	514	11889	ALRK-11
JC091P.04_JC091P_JCE104_Co1401_514_sample	JC091P.04	JCE104	513	515	514	11889	ALRK-11
JC095P.04_JC095P_JCE104_Co1401_514_sample	JC095P.04	JCE104	513	515	514	11889	ALRK-11
JC088P.23_JC088P_JCE103_Co1401_534_sample	JC088P.23	JCE103	533	535	534	12244	ALRK-11
JC091P.03_JC091P_JCE103_Co1401_534_sample	JC091P.03	JCE103	533	535	534	12244	ALRK-11
JC095P.03_JC095P_JCE103_Co1401_534_sample	JC095P.03	JCE103	533	535	534	12244	ALRK-11
JC088P.22_JC088P_JCE102_Co1401_554_sample	JC088P.22	JCE102	553	555	554	12592	ALRK-11
JC091P.02_JC091P_JCE102_Co1401_554_sample	JC091P.02	JCE102	553	555	554	12592	ALRK-11
JC095P.02_JC095P_JCE102_Co1401_554_sample	JC095P.02	JCE102	553	555	554	12592	ALRK-11
JC088P.21_JC088P_JCE101_Co1401_573_sample	JC088P.21	JCE101	572	574	573	12926	ALRK-11
JC091P.01_JC091P_JCE101_Co1401_573_sample	JC091P.01	JCE101	572	574	573	12926	ALRK-11
JC095P.01_JC095P_JCE101_Co1401_573_sample	JC095P.01	JCE101	572	574	573	12926	ALRK-11
JC088P.19_JC088P_JCE099_Co1401_614_sample	JC088P.19	JCE099	613	615	614	13663	ALRK-11
JC090P.29_JC090P_JCE099_Co1401_614_sample	JC090P.29	JCE099	613	615	614	13663	ALRK-11
JC094P.29_JC094P_JCE099_Co1401_614_sample	JC094P.29	JCE099	613	615	614	13663	ALRK-11
JC088P.18_JC088P_JCE098_Co1401_633_sample	JC088P.18	JCE098	631.5	633.5	633	14003	ALRK-11
JC090P.28_JC090P_JCE098_Co1401_633_sample	JC090P.28	JCE098	631.5	633.5	633	14003	ALRK-11
JC094P.28_JC094P_JCE098_Co1401_633_sample	JC094P.28	JCE098	631.5	633.5	633	14003	ALRK-11
JC096P.28_JC096P_ELS167_Co1401_654_sample	JC096P.28	ELS167	653	655	654	14387	ALRK-11
JC102P.22_JC102P_ELS167_Co1401_654_sample	JC102P.22	ELS167	653	655	654	14387	ALRK-11
JC103P.21_JC103P_ELS167_Co1401_654_sample	JC103P.21	ELS167	653	655	654	14387	ALRK-11
JC088P.17_JC088P_JCE097_Co1401_674_sample	JC088P.17	JCE097	673	675	674	14746	ALRK-11
JC090P.27_JC090P_JCE097_Co1401_674_sample	JC090P.27	JCE097	673	675	674	14746	ALRK-11
JC094P.27_JC094P_JCE097_Co1401_674_sample	JC094P.27	JCE097	673	675	674	14746	ALRK-11
JC088P.16_JC088P_JCE096_Co1401_694_sample	JC088P.16	JCE096	692.5	694.5	694	15101	ALRK-11
JC090P.26_JC090P_JCE096_Co1401_694_sample	JC090P.26	JCE096	692.5	694.5	694	15101	ALRK-11
JC094P.26_JC094P_JCE096_Co1401_694_sample	JC094P.26	JCE096	692.5	694.5	694	15101	ALRK-11
JC088P.15_JC088P_JCE095_Co1401_755_sample	JC088P.15	JCE095	754	756	755	16128	ALRK-11
JC090P.25_JC090P_JCE095_Co1401_755_sample	JC090P.25	JCE095	754	756	755	16128	ALRK-11
JC094P.25_JC094P_JCE095_Co1401_755_sample	JC094P.25	JCE095	754	756	755	16128	ALRK-11
JC088P.14_JC088P_JCE094_Co1401_843_sample	JC088P.14	JCE094	841.5	843.5	843	17247	ALRK-11
JC094P.24_JC094P_JCE094_Co1401_843_sample	JC094P.24	JCE094	841.5	843.5	843	17247	ALRK-11
JC102P.12_JC102P_JCE094_Co1401_843_sample	JC102P.12	JCE094	841.5	843.5	843	17247	ALRK-11
JC096P.27_JC096P_ELS166_Co1401_904_sample	JC096P.27	ELS166	903	905	904	18007	ALRK-11
JC102P.21_JC102P_ELS166_Co1401_904_sample	JC102P.21	ELS166	903	905	904	18007	ALRK-11
JC103P.20_JC103P_ELS166_Co1401_904_sample	JC103P.20	ELS166	903	905	904	18007	ALRK-11
JC094P.23_JC094P_JCE093_Co1401_962_sample	JC094P.23	JCE093	961	963	962	18732	ALRK-11
JC102P.11_JC102P_JCE093_Co1401_962_sample	JC102P.11	JCE093	961	963	962	18732	ALRK-11
JC103P.12_JC103P_JCE093_Co1401_962_sample	JC103P.12	JCE093	961	963	962	18732	ALRK-11
JC088P.12_JC088P_JCE092_Co1401_1025_sample	JC088P.12	JCE092	1023.5	1025.5	1025	19525	ALRK-11
JC090P.22_JC090P_JCE092_Co1401_1025_sample	JC090P.22	JCE092	1023.5	1025.5	1025	19525	ALRK-11
JC094P.22_JC094P_JCE092_Co1401_1025_sample	JC094P.22	JCE092	1023.5	1025.5	1025	19525	ALRK-11
JC088P.11_JC088P_JCE091_Co1401_1084_sample	JC088P.11	JCE091	1083	1085	1084	20266	ALRK-11
JC090P.21_JC090P_JCE091_Co1401_1084_sample	JC090P.21	JCE091	1083	1085	1084	20266	ALRK-11
JC094P.21_JC094P_JCE091_Co1401_1084_sample	JC094P.21	JCE091	1083	1085	1084	20266	ALRK-11
JC088P.09_JC088P_JCE089_Co1401_1174_sample	JC088P.09	JCE089	1173	1175	1174	21396	ALRK-11
JC090P.19_JC090P_JCE089_Co1401_1174_sample	JC090P.19	JCE089	1173	1175	1174	21396	ALRK-11
JC094P.19_JC094P_JCE089_Co1401_1174_sample	JC094P.19	JCE089	1173	1175	1174	21396	ALRK-11
JC094P.18_JC094P_JCE088_Co1401_1236_sample	JC094P.18	JCE088	1235	1237	1236	22177	ALRK-11
JC102P.10_JC102P_JCE088_Co1401_1236_sample	JC102P.10	JCE088	1235	1237	1236	22177	ALRK-11
JC103P.11_JC103P_JCE088_Co1401_1236_sample	JC103P.11	JCE088	1235	1237	1236	22177	ALRK-11
JC096P.26_JC096P_ELS165_Co1401_1294_sample	JC096P.26	ELS165	1293	1295	1294	22905	ALRK-11
JC102P.20_JC102P_ELS165_Co1401_1294_sample	JC102P.20	ELS165	1293	1295	1294	22905	ALRK-11
JC103P.19_JC103P_ELS165_Co1401_1294_sample	JC103P.19	ELS165	1293	1295	1294	22905	ALRK-11
JC088P.07_JC088P_JCE087_Co1401_1323_sample	JC088P.07	JCE087	1322	1324	1323	23269	ALRK-11
JC090P.17_JC090P_JCE087_Co1401_1323_sample	JC090P.17	JCE087	1322	1324	1323	23269	ALRK-11
JC094P.17_JC094P_JCE087_Co1401_1323_sample	JC094P.17	JCE087	1322	1324	1323	23269	ALRK-11
JC088P.06_JC088P_JCE086_Co1401_1384_sample	JC088P.06	JCE086	1383	1385	1384	24033	ALRK-11
JC090P.16_JC090P_JCE086_Co1401_1384_sample	JC090P.16	JCE086	1383	1385	1384	24033	ALRK-11
JC094P.16_JC094P_JCE086_Co1401_1384_sample	JC094P.16	JCE086	1383	1385	1384	24033	ALRK-11
JC088P.05_JC088P_JCE085_Co1401_1444_sample	JC088P.05	JCE085	1443	1445	1444	24781	ALRK-11
JC090P.15_JC090P_JCE085_Co1401_1444_sample	JC090P.15	JCE085	1443	1445	1444	24781	ALRK-11
JC094P.15_JC094P_JCE085_Co1401_1444_sample	JC094P.15	JCE085	1443	1445	1444	24781	ALRK-11
JC088P.04_JC088P_JCE084_Co1401_1505_sample	JC088P.04	JCE084	1504	1506	1505	25659	ALRK-11
JC090P.14_JC090P_JCE084_Co1401_1505_sample	JC090P.14	JCE084	1504	1506	1505	25659	ALRK-11
JC094P.14_JC094P_JCE084_Co1401_1505_sample	JC094P.14	JCE084	1504	1506	1505	25659	ALRK-11
JC088P.03_JC088P_JCE083_Co1401_1564_sample	JC088P.03	JCE083	1563	1565	1564	26576	ALRK-11
JC090P.13_JC090P_JCE083_Co1401_1564_sample	JC090P.13	JCE083	1563	1565	1564	26576	ALRK-11
JC094P.13_JC094P_JCE083_Co1401_1564_sample	JC094P.13	JCE083	1563	1565	1564	26576	ALRK-11
JC088P.02_JC088P_JCE082_Co1401_1622_sample	JC088P.02	JCE082	1621	1623	1622	27479	ALRK-11
JC090P.12_JC090P_JCE082_Co1401_1622_sample	JC090P.12	JCE082	1621	1623	1622	27479	ALRK-11
JC094P.12_JC094P_JCE082_Co1401_1622_sample	JC094P.12	JCE082	1621	1623	1622	27479	ALRK-11
JC088P.01_JC088P_JCE081_Co1401_1683_sample	JC088P.01	JCE081	1681.5	1683.5	1683	28426	ALRK-11
JC090P.11_JC090P_JCE081_Co1401_1683_sample	JC090P.11	JCE081	1681.5	1683.5	1683	28426	ALRK-11
JC094P.11_JC094P_JCE081_Co1401_1683_sample	JC094P.11	JCE081	1681.5	1683.5	1683	28426	ALRK-11
JC078P.09_JC078P_JCE079_Co1401_1744_sample	JC078P.09	JCE079	1743	1745	1744	29381	ALRK-11
JC090P.09_JC090P_JCE079_Co1401_1744_sample	JC090P.09	JCE079	1743	1745	1744	29381	ALRK-11
JC094P.09_JC094P_JCE079_Co1401_1744_sample	JC094P.09	JCE079	1743	1745	1744	29381	ALRK-11
JC096P.25_JC096P_ELS164_Co1401_1806_sample	JC096P.25	ELS164	1805	1807	1806	30297	ALRK-11
JC102P.19_JC102P_ELS164_Co1401_1806_sample	JC102P.19	ELS164	1805	1807	1806	30297	ALRK-11
JC103P.18_JC103P_ELS164_Co1401_1806_sample	JC103P.18	ELS164	1805	1807	1806	30297	ALRK-11
JC078P.08_JC078P_JCE078_Co1401_1834_sample	JC078P.08	JCE078	1833	1835	1834	30692	ALRK-11
JC090P.08_JC090P_JCE078_Co1401_1834_sample	JC090P.08	JCE078	1833	1835	1834	30692	ALRK-11
JC094P.08_JC094P_JCE078_Co1401_1834_sample	JC094P.08	JCE078	1833	1835	1834	30692	ALRK-11
JC078P.07_JC078P_JCE077_Co1401_1894_sample	JC078P.07	JCE077	1893	1895	1894	31543	ALRK-11
JC090P.07_JC090P_JCE077_Co1401_1894_sample	JC090P.07	JCE077	1893	1895	1894	31543	ALRK-11
JC094P.07_JC094P_JCE077_Co1401_1894_sample	JC094P.07	JCE077	1893	1895	1894	31543	ALRK-11
JC078P.06_JC078P_JCE076_Co1401_1951_sample	JC078P.06	JCE076	1950	1952	1951	32346	ALRK-11
JC094P.06_JC094P_JCE076_Co1401_1951_sample	JC094P.06	JCE076	1950	1952	1951	32346	ALRK-11
JC103P.10_JC103P_JCE076_Co1401_1951_sample	JC103P.10	JCE076	1950	1952	1951	32346	ALRK-11
JC078P.05_JC078P_JCE075_Co1401_2014_sample	JC078P.05	JCE075	2013	2015	2014	33237	ALRK-11
JC090P.05_JC090P_JCE075_Co1401_2014_sample	JC090P.05	JCE075	2013	2015	2014	33237	ALRK-11
JC094P.05_JC094P_JCE075_Co1401_2014_sample	JC094P.05	JCE075	2013	2015	2014	33237	ALRK-11
JC078P.04_JC078P_JCE074_Co1401_2074_sample	JC078P.04	JCE074	2073	2075	2074	34078	ALRK-11
JC090P.04_JC090P_JCE074_Co1401_2074_sample	JC090P.04	JCE074	2073	2075	2074	34078	ALRK-11
JC094P.04_JC094P_JCE074_Co1401_2074_sample	JC094P.04	JCE074	2073	2075	2074	34078	ALRK-11
JC078P.03_JC078P_JCE073_Co1401_2106_sample	JC078P.03	JCE073	2105	2107	2106	34533	ALRK-11
JC090P.03_JC090P_JCE073_Co1401_2106_sample	JC090P.03	JCE073	2105	2107	2106	34533	ALRK-11
JC094P.03_JC094P_JCE073_Co1401_2106_sample	JC094P.03	JCE073	2105	2107	2106	34533	ALRK-11
JC078P.02_JC078P_JCE072_Co1401_2164_sample	JC078P.02	JCE072	2163	2165	2164	35469	ALRK-11
JC090P.02_JC090P_JCE072_Co1401_2164_sample	JC090P.02	JCE072	2163	2165	2164	35469	ALRK-11
JC094P.02_JC094P_JCE072_Co1401_2164_sample	JC094P.02	JCE072	2163	2165	2164	35469	ALRK-11
JC078P.01_JC078P_JCE071_Co1401_2254_sample	JC078P.01	JCE071	2253	2255	2254	36986	ALRK-11
JC090P.01_JC090P_JCE071_Co1401_2254_sample	JC090P.01	JCE071	2253	2255	2254	36986	ALRK-11
JC094P.01_JC094P_JCE071_Co1401_2254_sample	JC094P.01	JCE071	2253	2255	2254	36986	ALRK-11
JC096P.24_JC096P_ELS163_Co1401_2314_sample	JC096P.24	ELS163	2313	2315	2314	37995	ALRK-11
JC102P.18_JC102P_ELS163_Co1401_2314_sample	JC102P.18	ELS163	2313	2315	2314	37995	ALRK-11
JC103P.17_JC103P_ELS163_Co1401_2314_sample	JC103P.17	ELS163	2313	2315	2314	37995	ALRK-11
JC068P.09_JC068P_JCE069_Co1401_2344_sample	JC068P.09	JCE069	2343	2345	2344	38495	ALRK-11
JC092P.29_JC092P_JCE069_Co1401_2344_sample	JC092P.29	JCE069	2343	2345	2344	38495	ALRK-11
JC102P.09_JC102P_JCE069_Co1401_2344_sample	JC102P.09	JCE069	2343	2345	2344	38495	ALRK-11
JC068P.08_JC068P_JCE068_Co1401_2404_sample	JC068P.08	JCE068	2403	2405	2404	39497	ALRK-11
JC092P.28_JC092P_JCE068_Co1401_2404_sample	JC092P.28	JCE068	2403	2405	2404	39497	ALRK-11
JC102P.08_JC102P_JCE068_Co1401_2404_sample	JC102P.08	JCE068	2403	2405	2404	39497	ALRK-11
JC068P.07_JC068P_JCE067_Co1401_2462_sample	JC068P.07	JCE067	2461	2463	2462	40473	ALRK-11
JC092P.27_JC092P_JCE067_Co1401_2462_sample	JC092P.27	JCE067	2461	2463	2462	40473	ALRK-11
JC102P.07_JC102P_JCE067_Co1401_2462_sample	JC102P.07	JCE067	2461	2463	2462	40473	ALRK-11
JC068P.06_JC068P_JCE066_Co1401_2521_sample	JC068P.06	JCE066	2520	2522	2521	41383	ALRK-11
JC092P.26_JC092P_JCE066_Co1401_2521_sample	JC092P.26	JCE066	2520	2522	2521	41383	ALRK-11
JC102P.06_JC102P_JCE066_Co1401_2521_sample	JC102P.06	JCE066	2520	2522	2521	41383	ALRK-11
JC068P.05_JC068P_JCE065_Co1401_2585_sample	JC068P.05	JCE065	2584	2586	2585	42306	ALRK-11
JC092P.25_JC092P_JCE065_Co1401_2585_sample	JC092P.25	JCE065	2584	2586	2585	42306	ALRK-11
JC102P.05_JC102P_JCE065_Co1401_2585_sample	JC102P.05	JCE065	2584	2586	2585	42306	ALRK-11
JC068P.04_JC068P_JCE064_Co1401_2644_sample	JC068P.04	JCE064	2643	2645	2644	43167	ALRK-11
JC092P.24_JC092P_JCE064_Co1401_2644_sample	JC092P.24	JCE064	2643	2645	2644	43167	ALRK-11
JC102P.04_JC102P_JCE064_Co1401_2644_sample	JC102P.04	JCE064	2643	2645	2644	43167	ALRK-11
JC068P.03_JC068P_JCE063_Co1401_2704_sample	JC068P.03	JCE063	2703	2705	2704	44035	ALRK-11
JC092P.23_JC092P_JCE063_Co1401_2704_sample	JC092P.23	JCE063	2703	2705	2704	44035	ALRK-11
JC102P.03_JC102P_JCE063_Co1401_2704_sample	JC102P.03	JCE063	2703	2705	2704	44035	ALRK-11
JC068P.02_JC068P_JCE062_Co1401_2764_sample	JC068P.02	JCE062	2763	2765	2764	44904	ALRK-11
JC092P.22_JC092P_JCE062_Co1401_2764_sample	JC092P.22	JCE062	2763	2765	2764	44904	ALRK-11
JC102P.02_JC102P_JCE062_Co1401_2764_sample	JC102P.02	JCE062	2763	2765	2764	44904	ALRK-11
JC068P.01_JC068P_JCE061_Co1401_2818_sample	JC068P.01	JCE061	2816.5	2818.5	2818	45709	ALRK-11
JC092P.21_JC092P_JCE061_Co1401_2818_sample	JC092P.21	JCE061	2816.5	2818.5	2818	45709	ALRK-11
JC102P.01_JC102P_JCE061_Co1401_2818_sample	JC102P.01	JCE061	2816.5	2818.5	2818	45709	ALRK-11
JC096P.23_JC096P_ELS162_Co1401_2879_sample	JC096P.23	ELS162	2878	2880	2879	46628	ALRK-11
JC102P.17_JC102P_ELS162_Co1401_2879_sample	JC102P.17	ELS162	2878	2880	2879	46628	ALRK-11
JC103P.16_JC103P_ELS162_Co1401_2879_sample	JC103P.16	ELS162	2878	2880	2879	46628	ALRK-11
JC092P.19_JC092P_JCE059_Co1401_2914_sample	JC092P.19	JCE059	2913	2915	2914	47150	ALRK-11
JC093P.29_JC093P_JCE059_Co1401_2914_sample	JC093P.29	JCE059	2913	2915	2914	47150	ALRK-11
JC096P.19_JC096P_JCE059_Co1401_2914_sample	JC096P.19	JCE059	2913	2915	2914	47150	ALRK-11
JC092P.18_JC092P_JCE058_Co1401_2973_sample	JC092P.18	JCE058	2972	2974	2973	48049	ALRK-11
JC093P.28_JC093P_JCE058_Co1401_2973_sample	JC093P.28	JCE058	2972	2974	2973	48049	ALRK-11
JC096P.18_JC096P_JCE058_Co1401_2973_sample	JC096P.18	JCE058	2972	2974	2973	48049	ALRK-11
JC092P.17_JC092P_JCE057_Co1401_3037_sample	JC092P.17	JCE057	3036	3038	3037	49033	ALRK-11
JC093P.27_JC093P_JCE057_Co1401_3037_sample	JC093P.27	JCE057	3036	3038	3037	49033	ALRK-11
JC096P.17_JC096P_JCE057_Co1401_3037_sample	JC096P.17	JCE057	3036	3038	3037	49033	ALRK-11
JC092P.16_JC092P_JCE056_Co1401_3094_sample	JC092P.16	JCE056	3093	3095	3094	49886	ALRK-11
JC093P.26_JC093P_JCE056_Co1401_3094_sample	JC093P.26	JCE056	3093	3095	3094	49886	ALRK-11
JC096P.16_JC096P_JCE056_Co1401_3094_sample	JC096P.16	JCE056	3093	3095	3094	49886	ALRK-11
JC092P.15_JC092P_JCE055_Co1401_3127_sample	JC092P.15	JCE055	3126	3128	3127	50374	ALRK-11
JC093P.25_JC093P_JCE055_Co1401_3127_sample	JC093P.25	JCE055	3126	3128	3127	50374	ALRK-11
JC096P.15_JC096P_JCE055_Co1401_3127_sample	JC096P.15	JCE055	3126	3128	3127	50374	ALRK-11
JC092P.14_JC092P_JCE054_Co1401_3242_sample	JC092P.14	JCE054	3240.5	3242.5	3242	52089	ALRK-11
JC093P.24_JC093P_JCE054_Co1401_3242_sample	JC093P.24	JCE054	3240.5	3242.5	3242	52089	ALRK-11
JC096P.14_JC096P_JCE054_Co1401_3242_sample	JC096P.14	JCE054	3240.5	3242.5	3242	52089	ALRK-11
JC092P.12_JC092P_JCE052_Co1401_3304_sample	JC092P.12	JCE052	3303	3305	3304	53006	ALRK-11
JC093P.22_JC093P_JCE052_Co1401_3304_sample	JC093P.22	JCE052	3303	3305	3304	53006	ALRK-11
JC096P.12_JC096P_JCE052_Co1401_3304_sample	JC096P.12	JCE052	3303	3305	3304	53006	ALRK-11
JC092P.13_JC092P_JCE053_Co1401_3360_sample	JC092P.13	JCE053	3359	3361	3360	53886	ALRK-11
JC093P.23_JC093P_JCE053_Co1401_3360_sample	JC093P.23	JCE053	3359	3361	3360	53886	ALRK-11
JC096P.13_JC096P_JCE053_Co1401_3360_sample	JC096P.13	JCE053	3359	3361	3360	53886	ALRK-11
JC092P.11_JC092P_JCE051_Co1401_3454_sample	JC092P.11	JCE051	3453	3455	3454	55367	ALRK-11
JC093P.21_JC093P_JCE051_Co1401_3454_sample	JC093P.21	JCE051	3453	3455	3454	55367	ALRK-11
JC096P.11_JC096P_JCE051_Co1401_3454_sample	JC096P.11	JCE051	3453	3455	3454	55367	ALRK-11
JC067P.09_JC067P_JCE049_Co1401_3484_sample	JC067P.09	JCE049	3483	3485	3484	55860	ALRK-11
JC092P.09_JC092P_JCE049_Co1401_3484_sample	JC092P.09	JCE049	3483	3485	3484	55860	ALRK-11
JC093P.19_JC093P_JCE049_Co1401_3484_sample	JC093P.19	JCE049	3483	3485	3484	55860	ALRK-11
JC067P.08_JC067P_JCE048_Co1401_3544_sample	JC067P.08	JCE048	3543	3545	3544	57047	ALRK-11
JC092P.08_JC092P_JCE048_Co1401_3544_sample	JC092P.08	JCE048	3543	3545	3544	57047	ALRK-11
JC093P.18_JC093P_JCE048_Co1401_3544_sample	JC093P.18	JCE048	3543	3545	3544	57047	ALRK-11
JC096P.22_JC096P_ELS161_Co1401_3598_sample	JC096P.22	ELS161	3597	3599	3598	58123	ALRK-11
JC102P.16_JC102P_ELS161_Co1401_3598_sample	JC102P.16	ELS161	3597	3599	3598	58123	ALRK-11
JC103P.15_JC103P_ELS161_Co1401_3598_sample	JC103P.15	ELS161	3597	3599	3598	58123	ALRK-11
JC067P.07_JC067P_JCE047_Co1401_3664_sample	JC067P.07	JCE047	3663	3665	3664	59443	ALRK-11
JC092P.07_JC092P_JCE047_Co1401_3664_sample	JC092P.07	JCE047	3663	3665	3664	59443	ALRK-11
JC093P.17_JC093P_JCE047_Co1401_3664_sample	JC093P.17	JCE047	3663	3665	3664	59443	ALRK-11
JC067P.06_JC067P_JCE046_Co1401_3724_sample	JC067P.06	JCE046	3723	3725	3724	60987	ALRK-11
JC092P.06_JC092P_JCE046_Co1401_3724_sample	JC092P.06	JCE046	3723	3725	3724	60987	ALRK-11
JC093P.16_JC093P_JCE046_Co1401_3724_sample	JC093P.16	JCE046	3723	3725	3724	60987	ALRK-11
JC096P.30_JC096P_ELS169_Co1401_NA_blank	JC096P.30	ELS169	NA	NA	NA	NA	ALRK-11
JC093P.10_JC093P_JCE040_Co1401_NA_blank	JC093P.10	JCE040	NA	NA	NA	NA	ALRK-11
JC096P.10_JC096P_JCE040_Co1401_NA_blank	JC096P.10	JCE040	NA	NA	NA	NA	ALRK-11
JC067P.10_JC067P_JCE050_Co1401_NA_blank	JC067P.10	JCE050	NA	NA	NA	NA	ALRK-11
JC092P.10_JC092P_JCE050_Co1401_NA_blank	JC092P.10	JCE050	NA	NA	NA	NA	ALRK-11
JC093P.20_JC093P_JCE050_Co1401_NA_blank	JC093P.20	JCE050	NA	NA	NA	NA	ALRK-11
JC089P.30_JC089P_JCE060_Co1401_NA_blank	JC089P.30	JCE060	NA	NA	NA	NA	ALRK-11
JC092P.20_JC092P_JCE060_Co1401_NA_blank	JC092P.20	JCE060	NA	NA	NA	NA	ALRK-11
JC093P.30_JC093P_JCE060_Co1401_NA_blank	JC093P.30	JCE060	NA	NA	NA	NA	ALRK-11
JC068P.10_JC068P_JCE070_Co1401_NA_blank	JC068P.10	JCE070	NA	NA	NA	NA	ALRK-11
JC092P.30_JC092P_JCE070_Co1401_NA_blank	JC092P.30	JCE070	NA	NA	NA	NA	ALRK-11
JC078P.10_JC078P_JCE080_Co1401_NA_blank	JC078P.10	JCE080	NA	NA	NA	NA	ALRK-11
JC090P.10_JC090P_JCE080_Co1401_NA_blank	JC090P.10	JCE080	NA	NA	NA	NA	ALRK-11
JC094P.10_JC094P_JCE080_Co1401_NA_blank	JC094P.10	JCE080	NA	NA	NA	NA	ALRK-11
JC088P.10_JC088P_JCE090_Co1401_NA_blank	JC088P.10	JCE090	NA	NA	NA	NA	ALRK-11
JC090P.20_JC090P_JCE090_Co1401_NA_blank	JC090P.20	JCE090	NA	NA	NA	NA	ALRK-11
JC094P.20_JC094P_JCE090_Co1401_NA_blank	JC094P.20	JCE090	NA	NA	NA	NA	ALRK-11
JC088P.20_JC088P_JCE100_Co1401_NA_blank	JC088P.20	JCE100	NA	NA	NA	NA	ALRK-11
JC090P.30_JC090P_JCE100_Co1401_NA_blank	JC090P.30	JCE100	NA	NA	NA	NA	ALRK-11
JC094P.30_JC094P_JCE100_Co1401_NA_blank	JC094P.30	JCE100	NA	NA	NA	NA	ALRK-11
JC088P.30_JC088P_JCE110_Co1401_NA_blank	JC088P.30	JCE110	NA	NA	NA	NA	ALRK-11
JC091P.10_JC091P_JCE110_Co1401_NA_blank	JC091P.10	JCE110	NA	NA	NA	NA	ALRK-11
JC095P.10_JC095P_JCE110_Co1401_NA_blank	JC095P.10	JCE110	NA	NA	NA	NA	ALRK-11
JC089P.10_JC089P_JCE120_Co1401_NA_blank	JC089P.10	JCE120	NA	NA	NA	NA	ALRK-11
JC091P.20_JC091P_JCE120_Co1401_NA_blank	JC091P.20	JCE120	NA	NA	NA	NA	ALRK-11
JC095P.20_JC095P_JCE120_Co1401_NA_blank	JC095P.20	JCE120	NA	NA	NA	NA	ALRK-11
JC089P.20_JC089P_JCE130_Co1401_NA_blank	JC089P.20	JCE130	NA	NA	NA	NA	ALRK-11
JC091P.30_JC091P_JCE130_Co1401_NA_blank	JC091P.30	JCE130	NA	NA	NA	NA	ALRK-11
JC095P.30_JC095P_JCE130_Co1401_NA_blank	JC095P.30	JCE130	NA	NA	NA	NA	ALRK-11
JC067P.11_JC067P_PCRNTC_Co1401_NA_blank	JC067P.11	PCRNTC	NA	NA	NA	NA	ALRK-11
JC068P.11_JC068P_PCRNTC_Co1401_NA_blank	JC068P.11	PCRNTC	NA	NA	NA	NA	ALRK-11
JC078P.11_JC078P_PCRNTC_Co1401_NA_blank	JC078P.11	PCRNTC	NA	NA	NA	NA	ALRK-11
JC088P.31_JC088P_PCRNTC_Co1401_NA_blank	JC088P.31	PCRNTC	NA	NA	NA	NA	ALRK-11
JC089P.31_JC089P_PCRNTC_Co1401_NA_blank	JC089P.31	PCRNTC	NA	NA	NA	NA	ALRK-11
JC090P.31_JC090P_PCRNTC_Co1401_NA_blank	JC090P.31	PCRNTC	NA	NA	NA	NA	ALRK-11
JC091P.31_JC091P_PCRNTC_Co1401_NA_blank	JC091P.31	PCRNTC	NA	NA	NA	NA	ALRK-11
JC092P.31_JC092P_PCRNTC_Co1401_NA_blank	JC092P.31	PCRNTC	NA	NA	NA	NA	ALRK-11
JC093P.31_JC093P_PCRNTC_Co1401_NA_blank	JC093P.31	PCRNTC	NA	NA	NA	NA	ALRK-11
JC094P.31_JC094P_PCRNTC_Co1401_NA_blank	JC094P.31	PCRNTC	NA	NA	NA	NA	ALRK-11
JC095P.31_JC095P_PCRNTC_Co1401_NA_blank	JC095P.31	PCRNTC	NA	NA	NA	NA	ALRK-11
JC096P.31_JC096P_PCRNTC_Co1401_NA_blank	JC096P.31	PCRNTC	NA	NA	NA	NA	ALRK-11
JC102P.24_JC102P_PCRNTC_Co1401_NA_blank	JC102P.24	PCRNTC	NA	NA	NA	NA	ALRK-11
JC103P.23_JC103P_PCRNTC_Co1401_NA_blank	JC103P.23	PCRNTC	NA	NA	NA	NA	ALRK-11
