# Supplementary material for: Potential plant extinctions with the loss of the Pleistocene mammoth steppe
Source: Nat Commun. 2025 Jan 14;16:645. doi: 10.1038/s41467-024-55542-x (PMC11733255; doi:10.1038/s41467-024-55542-x)
Supplement: Supplementary file 8 — Supplementary Data 5 [file 41467_2024_55542_MOESM8_ESM.zip › 5_remove_replicates_resample_gh_datasets_sibala2023_data/LevinsonLessing_Co1401_List_rep_to_remove.xlsx]

## Sheet: Sheet1
sequence_project	lake	replicates_remove	sample_remove	comment
ALRK-11	Co1401		MERGED_sample:JC093P.01_JC093P_JCE031_Co1401_4592_sample	marine_phase
ALRK-11	Co1401		MERGED_sample:JC096P.01_JC096P_JCE031_Co1401_4592_sample	marine_phase
ALRK-11	Co1401		MERGED_sample:JC103P.01_JC103P_JCE031_Co1401_4592_sample	marine_phase
ALRK-11	Co1401		MERGED_sample:JC093P.02_JC093P_JCE032_Co1401_4563_sample	marine_phase
ALRK-11	Co1401		MERGED_sample:JC096P.02_JC096P_JCE032_Co1401_4563_sample	marine_phase
ALRK-11	Co1401		MERGED_sample:JC103P.02_JC103P_JCE032_Co1401_4563_sample	marine_phase
ALRK-11	Co1401		MERGED_sample:JC093P.03_JC093P_JCE033_Co1401_4533_sample	marine_phase
ALRK-11	Co1401		MERGED_sample:JC096P.03_JC096P_JCE033_Co1401_4533_sample	marine_phase
ALRK-11	Co1401		MERGED_sample:JC103P.03_JC103P_JCE033_Co1401_4533_sample	marine_phase
ALRK-11	Co1401		MERGED_sample:JC093P.04_JC093P_JCE034_Co1401_4503_sample	marine_phase
ALRK-11	Co1401		MERGED_sample:JC096P.04_JC096P_JCE034_Co1401_4503_sample	marine_phase
ALRK-11	Co1401		MERGED_sample:JC103P.04_JC103P_JCE034_Co1401_4503_sample	marine_phase
ALRK-11	Co1401		MERGED_sample:JC093P.05_JC093P_JCE035_Co1401_4476_sample	marine_phase
ALRK-11	Co1401		MERGED_sample:JC096P.05_JC096P_JCE035_Co1401_4476_sample	marine_phase
ALRK-11	Co1401		MERGED_sample:JC103P.05_JC103P_JCE035_Co1401_4476_sample	marine_phase
ALRK-11	Co1401		MERGED_sample:JC093P.06_JC093P_JCE036_Co1401_4420_sample	marine_phase
ALRK-11	Co1401		MERGED_sample:JC096P.06_JC096P_JCE036_Co1401_4420_sample	marine_phase
ALRK-11	Co1401		MERGED_sample:JC103P.06_JC103P_JCE036_Co1401_4420_sample	marine_phase
ALRK-11	Co1401		MERGED_sample:JC093P.07_JC093P_JCE037_Co1401_4294_sample	marine_phase
ALRK-11	Co1401		MERGED_sample:JC096P.07_JC096P_JCE037_Co1401_4294_sample	marine_phase
ALRK-11	Co1401		MERGED_sample:JC103P.07_JC103P_JCE037_Co1401_4294_sample	marine_phase
ALRK-11	Co1401		MERGED_sample:JC093P.08_JC093P_JCE038_Co1401_4234_sample	marine_phase
ALRK-11	Co1401		MERGED_sample:JC096P.08_JC096P_JCE038_Co1401_4234_sample	marine_phase
ALRK-11	Co1401		MERGED_sample:JC103P.08_JC103P_JCE038_Co1401_4234_sample	marine_phase
ALRK-11	Co1401		MERGED_sample:JC093P.09_JC093P_JCE039_Co1401_4174_sample	marine_phase
ALRK-11	Co1401		MERGED_sample:JC096P.09_JC096P_JCE039_Co1401_4174_sample	marine_phase
ALRK-11	Co1401		MERGED_sample:JC103P.09_JC103P_JCE039_Co1401_4174_sample	marine_phase
ALRK-11	Co1401		MERGED_sample:JC067P.01_JC067P_JCE041_Co1401_4114_sample	marine_phase
ALRK-11	Co1401		MERGED_sample:JC092P.01_JC092P_JCE041_Co1401_4114_sample	marine_phase
ALRK-11	Co1401		MERGED_sample:JC093P.11_JC093P_JCE041_Co1401_4114_sample	marine_phase
ALRK-11	Co1401		MERGED_sample:JC067P.02_JC067P_JCE042_Co1401_4054_sample	marine_phase
ALRK-11	Co1401		MERGED_sample:JC092P.02_JC092P_JCE042_Co1401_4054_sample	marine_phase
ALRK-11	Co1401		MERGED_sample:JC093P.12_JC093P_JCE042_Co1401_4054_sample	marine_phase
ALRK-11	Co1401		MERGED_sample:JC067P.03_JC067P_JCE043_Co1401_3964_sample	marine_phase
ALRK-11	Co1401		MERGED_sample:JC092P.03_JC092P_JCE043_Co1401_3964_sample	marine_phase
ALRK-11	Co1401		MERGED_sample:JC093P.13_JC093P_JCE043_Co1401_3964_sample	marine_phase
ALRK-11	Co1401		MERGED_sample:JC067P.04_JC067P_JCE044_Co1401_3905_sample	marine_phase
ALRK-11	Co1401		MERGED_sample:JC092P.04_JC092P_JCE044_Co1401_3905_sample	marine_phase
ALRK-11	Co1401		MERGED_sample:JC093P.14_JC093P_JCE044_Co1401_3905_sample	marine_phase
ALRK-11	Co1401		MERGED_sample:JC067P.05_JC067P_JCE045_Co1401_3814_sample	marine_phase
ALRK-11	Co1401		MERGED_sample:JC092P.05_JC092P_JCE045_Co1401_3814_sample	marine_phase
ALRK-11	Co1401		MERGED_sample:JC093P.15_JC093P_JCE045_Co1401_3814_sample	marine_phase
ALRK-11	Co1401		MERGED_sample:JC096P.21_JC096P_ELS160_Co1401_4354_sample	marine_phase
ALRK-11	Co1401		MERGED_sample:JC102P.15_JC102P_ELS160_Co1401_4354_sample	marine_phase
ALRK-11	Co1401		MERGED_sample:JC103P.14_JC103P_ELS160_Co1401_4354_sample	marine_phase
ALRK-11	Co1401		MERGED_sample:JC090P.09_JC090P_JCE079_Co1401_1744_sample	low_read

## Sheet: Sheet2
sequence_project	lake	contaminations	scientific_name	best_family
APMG-30	EN18218	atcctgttttccgaaaacaaccaagggttcagaaaacgataataaaaaaag	Vitaceae	Vitaceae
APMG-30	EN18218	atcctgttttccgaaaacaaccaagggttcagaaaacgataataaaaag	Vitaceae	Vitaceae
APMG-30	EN18218	atcctattattttacgaaaaaaaaacaaaggttcagcaagcgagaataataaaaagaag	Tilia	Malvaceae
APMG-30	EN18218	atccgtattataggaacaataattttattttctagaaaagg	Taxus	Taxaceae
APMG-30	EN18218	atcctgttttacgagaataaaacaaaacaaacaagggttcagaaagcgagaaaag	Sapindaceae	Sapindaceae
APMG-30	EN18218	atcctgttttacgagaataaaacaaagcaaacaagggttcagaaagcgagaaaggg	Acer	Sapindaceae
APMG-30	EN18218	atcccgttttacgagaataaaacaaagcaaacaagggttcagaaagcgagaaaagg	Acer poliophyllum	Sapindaceae
APMG-30	EN18218	atcctgttttacgagaataaaacaaagcaaacaagggttcagaaagcgagaaaagg	Acer	Sapindaceae
APMG-30	EN18218	atcctgttttcagaaaacaaacaagggttcagaaaacgagaaaaaaaaaaaggaaag	Platanus occidentalis	Platanaceae
APMG-30	EN18218	atcctgttttcagaaaacgagaaaaaaaaggaaag	Platanus orientalis	Platanaceae
APMG-30	EN18218	atcctgttttctcaaaacaaaggttcggaaaacgaaaaaaaag	Sesamum indicum	Pedaliaceae
APMG-30	EN18218	atccttattttgagaaaacaaaggtttataaaactagaatttaaaag	Musa basjoo	Musaceae
APMG-30	EN18218	atcctattttacgaaaacaaataagggttcagaagaaagcaagaataaaaaaag	Fagaceae	Fagaceae
APMG-30	EN18218	atcctattttacgaaaaacaaataagggttcagaagaaagcaagaataaaaaaag	Quercus	Fagaceae
APMG-30	EN18218	atcctattttccgaaaacaaataagggttgagaagaaagcaagaataaaataaaaaaaaaaaag	Fagus	Fagaceae
APMG-30	EN18218	atcctattttccgaaaacaaataagggttgagaagaaagcaagaataaaataaaaaaaaaaaaag	Fagus	Fagaceae
APMG-30	EN18218	atcctattttccgaaaacaaataagggttgagaagaaagcaagaataaaataaaaaaaaaaag	Fagus	Fagaceae
APMG-30	EN18218	atcctattttccgaaaacaaataagggttgagaagaaagcaagaataaaataaaaaaaaag	Fagus	Fagaceae
APMG-30	EN18218	atcctattttccgaaaacaaataagggttgagaagaaagcaagaataaaataaaaaaaaaag	Fagus	Fagaceae
APMG-30	EN18218	atcctattttccgaaaacaaataagggttgagaagaaagcaagaataaaataaaaaaaaaaaaaaag	Fagus sylvatica	Fagaceae
APMG-30	EN18218	atcctattttccgaaaacaaataagggttgagaagaaagcaagaataaaataaaaaaaaaaaagg	Fagus	Fagaceae
APMG-30	EN18218	atcctattttacgaaaacaaataagggttcagaagaaagcgagaataaaaaaaag	Castanea	Fagaceae
APMG-30	EN18218	atcctattttccgaaaacaaataagggttgagaagaaagcaagaataaaataaaaaaaag	Fagus	Fagaceae
APMG-30	EN18218	atcctattttacgaaaacaaataagggttcagaagaaagcgagaataaaaaaag	Fagaceae	Fagaceae
APMG-30	EN18218	atccggttttctgaaaacaaacaaggattcagaaagcaataataaaaaagaatag	Cannabis sativa	Cannabaceae
APMG-30	EN18218	atccggttttctgaaaacaaacaaggattcagaaagcaataataaatag	Humulus	Cannabaceae
APMG-30	EN18218	atccggttttctgaaaacaaacaaggattcagaaagcaataataaaggg	Humulus	Cannabaceae
