# Supplementary material for: Potential plant extinctions with the loss of the Pleistocene mammoth steppe
Source: Nat Commun. 2025 Jan 14;16:645. doi: 10.1038/s41467-024-55542-x (PMC11733255; doi:10.1038/s41467-024-55542-x)
Supplement: Supplementary file 8 — Supplementary Data 5 [file 41467_2024_55542_MOESM8_ESM.zip › 5_remove_replicates_resample_gh_datasets_sibala2023_data/Rauchuagytgyn_EN18218_agefile.xlsx]

## Sheet: Sheet1
Sample_name_automatic	PCR_number	Extraction_number	Collection_core_depth_upper_cm_composite_depth	Collection_core_depth_lower_cm_composite_depth	Mean_collection_depth_round	Section_age_round	SequenceRunNumber
LiS100P.2_LiS100P_ELiS072_EN18218_12_sample	LiS100P.2	ELiS072	10.5	12.5	12	946	APMG-30
LiS107P.2_LiS107P_ELiS072_EN18218_12_sample	LiS107P.2	ELiS072	10.5	12.5	12	946	APMG-30
LiS115P.2_LiS115P_ELiS072_EN18218_12_sample	LiS115P.2	ELiS072	10.5	12.5	12	946	APMG-30
LiS100P.3_LiS100P_ELiS073_EN18218_22_sample	LiS100P.3	ELiS073	20.5	22.5	22	1575	APMG-30
LiS107P.3_LiS107P_ELiS073_EN18218_22_sample	LiS107P.3	ELiS073	20.5	22.5	22	1575	APMG-30
LiS115P.3_LiS115P_ELiS073_EN18218_22_sample	LiS115P.3	ELiS073	20.5	22.5	22	1575	APMG-30
LiS099P.1_LiS099P_ELiS061_EN18218_32_sample	LiS099P.1	ELiS061	30.5	32.5	32	2090	APMG-30
LiS106P.1_LiS106P_ELiS061_EN18218_32_sample	LiS106P.1	ELiS061	30.5	32.5	32	2090	APMG-30
LiS114P.1_LiS114P_ELiS061_EN18218_32_sample	LiS114P.1	ELiS061	30.5	32.5	32	2090	APMG-30
LiS099P.2_LiS099P_ELiS062_EN18218_42_sample	LiS099P.2	ELiS062	40.5	42.5	42	2497	APMG-30
LiS106P.2_LiS106P_ELiS062_EN18218_42_sample	LiS106P.2	ELiS062	40.5	42.5	42	2497	APMG-30
LiS114P.2_LiS114P_ELiS062_EN18218_42_sample	LiS114P.2	ELiS062	40.5	42.5	42	2497	APMG-30
LiS099P.3_LiS099P_ELiS063_EN18218_52_sample	LiS099P.3	ELiS063	50.5	52.5	52	2854	APMG-30
LiS106P.3_LiS106P_ELiS063_EN18218_52_sample	LiS106P.3	ELiS063	50.5	52.5	52	2854	APMG-30
LiS114P.3_LiS114P_ELiS063_EN18218_52_sample	LiS114P.3	ELiS063	50.5	52.5	52	2854	APMG-30
LiS099P.4_LiS099P_ELiS064_EN18218_62_sample	LiS099P.4	ELiS064	60.5	62.5	62	3212	APMG-30
LiS106P.4_LiS106P_ELiS064_EN18218_62_sample	LiS106P.4	ELiS064	60.5	62.5	62	3212	APMG-30
LiS114P.4_LiS114P_ELiS064_EN18218_62_sample	LiS114P.4	ELiS064	60.5	62.5	62	3212	APMG-30
LiS099P.5_LiS099P_ELiS065_EN18218_72_sample	LiS099P.5	ELiS065	70.5	72.5	72	3563	APMG-30
LiS106P.5_LiS106P_ELiS065_EN18218_72_sample	LiS106P.5	ELiS065	70.5	72.5	72	3563	APMG-30
LiS114P.5_LiS114P_ELiS065_EN18218_72_sample	LiS114P.5	ELiS065	70.5	72.5	72	3563	APMG-30
LiS099P.6_LiS099P_ELiS066_EN18218_84_sample	LiS099P.6	ELiS066	82.5	84.5	84	3951	APMG-30
LiS106P.6_LiS106P_ELiS066_EN18218_84_sample	LiS106P.6	ELiS066	82.5	84.5	84	3951	APMG-30
LiS114P.6_LiS114P_ELiS066_EN18218_84_sample	LiS114P.6	ELiS066	82.5	84.5	84	3951	APMG-30
LiS099P.7_LiS099P_ELiS067_EN18218_92_sample	LiS099P.7	ELiS067	90.5	92.5	92	4133	APMG-30
LiS106P.7_LiS106P_ELiS067_EN18218_92_sample	LiS106P.7	ELiS067	90.5	92.5	92	4133	APMG-30
LiS114P.7_LiS114P_ELiS067_EN18218_92_sample	LiS114P.7	ELiS067	90.5	92.5	92	4133	APMG-30
LiS099P.8_LiS099P_ELiS068_EN18218_102_sample	LiS099P.8	ELiS068	100.5	102.5	102	4361	APMG-30
LiS106P.8_LiS106P_ELiS068_EN18218_102_sample	LiS106P.8	ELiS068	100.5	102.5	102	4361	APMG-30
LiS114P.8_LiS114P_ELiS068_EN18218_102_sample	LiS114P.8	ELiS068	100.5	102.5	102	4361	APMG-30
LiS099P.9_LiS099P_ELiS069_EN18218_112_sample	LiS099P.9	ELiS069	110.5	112.5	112	4592	APMG-30
LiS106P.9_LiS106P_ELiS069_EN18218_112_sample	LiS106P.9	ELiS069	110.5	112.5	112	4592	APMG-30
LiS114P.9_LiS114P_ELiS069_EN18218_112_sample	LiS114P.9	ELiS069	110.5	112.5	112	4592	APMG-30
LiS105P.1_LiS105P_ELiS051_EN18218_122_sample	LiS105P.1	ELiS051	120.5	122.5	122	4802	APMG-30
LiS113P.1_LiS113P_ELiS051_EN18218_122_sample	LiS113P.1	ELiS051	120.5	122.5	122	4802	APMG-30
LiS118P.1_LiS118P_ELiS051_EN18218_122_sample	LiS118P.1	ELiS051	120.5	122.5	122	4802	APMG-30
LiS105P.2_LiS105P_ELiS052_EN18218_132_sample	LiS105P.2	ELiS052	130.5	132.5	132	5003	APMG-30
LiS113P.2_LiS113P_ELiS052_EN18218_132_sample	LiS113P.2	ELiS052	130.5	132.5	132	5003	APMG-30
LiS118P.2_LiS118P_ELiS052_EN18218_132_sample	LiS118P.2	ELiS052	130.5	132.5	132	5003	APMG-30
LiS105P.3_LiS105P_ELiS053_EN18218_143_sample	LiS105P.3	ELiS053	141.5	143.5	143	5232	APMG-30
LiS113P.3_LiS113P_ELiS053_EN18218_143_sample	LiS113P.3	ELiS053	141.5	143.5	143	5232	APMG-30
LiS118P.3_LiS118P_ELiS053_EN18218_143_sample	LiS118P.3	ELiS053	141.5	143.5	143	5232	APMG-30
LiS105P.4_LiS105P_ELiS054_EN18218_152_sample	LiS105P.4	ELiS054	150.5	152.5	152	5427	APMG-30
LiS113P.4_LiS113P_ELiS054_EN18218_152_sample	LiS113P.4	ELiS054	150.5	152.5	152	5427	APMG-30
LiS118P.4_LiS118P_ELiS054_EN18218_152_sample	LiS118P.4	ELiS054	150.5	152.5	152	5427	APMG-30
LiS105P.5_LiS105P_ELiS055_EN18218_162_sample	LiS105P.5	ELiS055	160.5	162.5	162	5642	APMG-30
LiS113P.5_LiS113P_ELiS055_EN18218_162_sample	LiS113P.5	ELiS055	160.5	162.5	162	5642	APMG-30
LiS118P.5_LiS118P_ELiS055_EN18218_162_sample	LiS118P.5	ELiS055	160.5	162.5	162	5642	APMG-30
LiS105P.6_LiS105P_ELiS056_EN18218_171_sample	LiS105P.6	ELiS056	169.5	171.5	171	5864	APMG-30
LiS113P.6_LiS113P_ELiS056_EN18218_171_sample	LiS113P.6	ELiS056	169.5	171.5	171	5864	APMG-30
LiS118P.6_LiS118P_ELiS056_EN18218_171_sample	LiS118P.6	ELiS056	169.5	171.5	171	5864	APMG-30
LiS105P.7_LiS105P_ELiS057_EN18218_182_sample	LiS105P.7	ELiS057	180.5	182.5	182	6136	APMG-30
LiS113P.7_LiS113P_ELiS057_EN18218_182_sample	LiS113P.7	ELiS057	180.5	182.5	182	6136	APMG-30
LiS118P.7_LiS118P_ELiS057_EN18218_182_sample	LiS118P.7	ELiS057	180.5	182.5	182	6136	APMG-30
LiS105P.8_LiS105P_ELiS058_EN18218_192_sample	LiS105P.8	ELiS058	190.5	192.5	192	6407	APMG-30
LiS113P.8_LiS113P_ELiS058_EN18218_192_sample	LiS113P.8	ELiS058	190.5	192.5	192	6407	APMG-30
LiS118P.8_LiS118P_ELiS058_EN18218_192_sample	LiS118P.8	ELiS058	190.5	192.5	192	6407	APMG-30
LiS105P.9_LiS105P_ELiS059_EN18218_202_sample	LiS105P.9	ELiS059	200.5	202.5	202	6708	APMG-30
LiS113P.9_LiS113P_ELiS059_EN18218_202_sample	LiS113P.9	ELiS059	200.5	202.5	202	6708	APMG-30
LiS118P.9_LiS118P_ELiS059_EN18218_202_sample	LiS118P.9	ELiS059	200.5	202.5	202	6708	APMG-30
LiS085P.1_LiS085P_ELiS041_EN18218_212_sample	LiS085P.1	ELiS041	210.5	212.5	212	7007	APMG-30
LiS104P.1_LiS104P_ELiS041_EN18218_212_sample	LiS104P.1	ELiS041	210.5	212.5	212	7007	APMG-30
LiS123P.1_LiS123P_ELiS041_EN18218_212_sample	LiS123P.1	ELiS041	210.5	212.5	212	7007	APMG-30
LiS085P.2_LiS085P_ELiS042_EN18218_221_sample	LiS085P.2	ELiS042	220	222	221	7274	APMG-30
LiS104P.2_LiS104P_ELiS042_EN18218_221_sample	LiS104P.2	ELiS042	220	222	221	7274	APMG-30
LiS123P.2_LiS123P_ELiS042_EN18218_221_sample	LiS123P.2	ELiS042	220	222	221	7274	APMG-30
LiS085P.3_LiS085P_ELiS043_EN18218_231_sample	LiS085P.3	ELiS043	230	232	231	7687	APMG-30
LiS104P.3_LiS104P_ELiS043_EN18218_231_sample	LiS104P.3	ELiS043	230	232	231	7687	APMG-30
LiS123P.3_LiS123P_ELiS043_EN18218_231_sample	LiS123P.3	ELiS043	230	232	231	7687	APMG-30
LiS085P.4_LiS085P_ELiS044_EN18218_251_sample	LiS085P.4	ELiS044	250	252	251	8501	APMG-30
LiS104P.4_LiS104P_ELiS044_EN18218_251_sample	LiS104P.4	ELiS044	250	252	251	8501	APMG-30
LiS123P.4_LiS123P_ELiS044_EN18218_251_sample	LiS123P.4	ELiS044	250	252	251	8501	APMG-30
LiS085P.5_LiS085P_ELiS045_EN18218_261_sample	LiS085P.5	ELiS045	260	262	261	8826	APMG-30
LiS104P.5_LiS104P_ELiS045_EN18218_261_sample	LiS104P.5	ELiS045	260	262	261	8826	APMG-30
LiS123P.5_LiS123P_ELiS045_EN18218_261_sample	LiS123P.5	ELiS045	260	262	261	8826	APMG-30
LiS085P.6_LiS085P_ELiS046_EN18218_271_sample	LiS085P.6	ELiS046	270	272	271	9152	APMG-30
LiS104P.6_LiS104P_ELiS046_EN18218_271_sample	LiS104P.6	ELiS046	270	272	271	9152	APMG-30
LiS123P.6_LiS123P_ELiS046_EN18218_271_sample	LiS123P.6	ELiS046	270	272	271	9152	APMG-30
LiS085P.7_LiS085P_ELiS047_EN18218_281_sample	LiS085P.7	ELiS047	280	282	281	9458	APMG-30
LiS104P.7_LiS104P_ELiS047_EN18218_281_sample	LiS104P.7	ELiS047	280	282	281	9458	APMG-30
LiS123P.7_LiS123P_ELiS047_EN18218_281_sample	LiS123P.7	ELiS047	280	282	281	9458	APMG-30
LiS085P.8_LiS085P_ELiS048_EN18218_291_sample	LiS085P.8	ELiS048	290	292	291	9765	APMG-30
LiS104P.8_LiS104P_ELiS048_EN18218_291_sample	LiS104P.8	ELiS048	290	292	291	9765	APMG-30
LiS123P.8_LiS123P_ELiS048_EN18218_291_sample	LiS123P.8	ELiS048	290	292	291	9765	APMG-30
LiS085P.9_LiS085P_ELiS049_EN18218_301_sample	LiS085P.9	ELiS049	300	302	301	10089	APMG-30
LiS104P.9_LiS104P_ELiS049_EN18218_301_sample	LiS104P.9	ELiS049	300	302	301	10089	APMG-30
LiS123P.9_LiS123P_ELiS049_EN18218_301_sample	LiS123P.9	ELiS049	300	302	301	10089	APMG-30
LiS084P.1_LiS084P_ELiS031_EN18218_311_sample	LiS084P.1	ELiS031	310	312	311	10417	APMG-30
LiS103P.1_LiS103P_ELiS031_EN18218_311_sample	LiS103P.1	ELiS031	310	312	311	10417	APMG-30
LiS124P.1_LiS124P_ELiS031_EN18218_311_sample	LiS124P.1	ELiS031	310	312	311	10417	APMG-30
LiS084P.2_LiS084P_ELiS032_EN18218_321_sample	LiS084P.2	ELiS032	320	322	321	10763	APMG-30
LiS103P.2_LiS103P_ELiS032_EN18218_321_sample	LiS103P.2	ELiS032	320	322	321	10763	APMG-30
LiS124P.2_LiS124P_ELiS032_EN18218_321_sample	LiS124P.2	ELiS032	320	322	321	10763	APMG-30
LiS084P.3_LiS084P_ELiS033_EN18218_332_sample	LiS084P.3	ELiS033	331	333	332	11170	APMG-30
LiS103P.3_LiS103P_ELiS033_EN18218_332_sample	LiS103P.3	ELiS033	331	333	332	11170	APMG-30
LiS124P.3_LiS124P_ELiS033_EN18218_332_sample	LiS124P.3	ELiS033	331	333	332	11170	APMG-30
LiS084P.4_LiS084P_ELiS034_EN18218_341_sample	LiS084P.4	ELiS034	340	342	341	11531	APMG-30
LiS103P.4_LiS103P_ELiS034_EN18218_341_sample	LiS103P.4	ELiS034	340	342	341	11531	APMG-30
LiS124P.4_LiS124P_ELiS034_EN18218_341_sample	LiS124P.4	ELiS034	340	342	341	11531	APMG-30
LiS084P.5_LiS084P_ELiS035_EN18218_351_sample	LiS084P.5	ELiS035	350	352	351	12029	APMG-30
LiS103P.5_LiS103P_ELiS035_EN18218_351_sample	LiS103P.5	ELiS035	350	352	351	12029	APMG-30
LiS124P.5_LiS124P_ELiS035_EN18218_351_sample	LiS124P.5	ELiS035	350	352	351	12029	APMG-30
LiS084P.6_LiS084P_ELiS036_EN18218_361_sample	LiS084P.6	ELiS036	360	362	361	12526	APMG-30
LiS103P.6_LiS103P_ELiS036_EN18218_361_sample	LiS103P.6	ELiS036	360	362	361	12526	APMG-30
LiS124P.6_LiS124P_ELiS036_EN18218_361_sample	LiS124P.6	ELiS036	360	362	361	12526	APMG-30
LiS084P.7_LiS084P_ELiS037_EN18218_371_sample	LiS084P.7	ELiS037	370	372	371	12984	APMG-30
LiS103P.7_LiS103P_ELiS037_EN18218_371_sample	LiS103P.7	ELiS037	370	372	371	12984	APMG-30
LiS124P.7_LiS124P_ELiS037_EN18218_371_sample	LiS124P.7	ELiS037	370	372	371	12984	APMG-30
LiS084P.8_LiS084P_ELiS038_EN18218_380_sample	LiS084P.8	ELiS038	379	381	380	13389	APMG-30
LiS103P.8_LiS103P_ELiS038_EN18218_380_sample	LiS103P.8	ELiS038	379	381	380	13389	APMG-30
LiS124P.8_LiS124P_ELiS038_EN18218_380_sample	LiS124P.8	ELiS038	379	381	380	13389	APMG-30
LiS084P.9_LiS084P_ELiS039_EN18218_391_sample	LiS084P.9	ELiS039	390	392	391	13912	APMG-30
LiS103P.9_LiS103P_ELiS039_EN18218_391_sample	LiS103P.9	ELiS039	390	392	391	13912	APMG-30
LiS124P.9_LiS124P_ELiS039_EN18218_391_sample	LiS124P.9	ELiS039	390	392	391	13912	APMG-30
LiS083P.1_LiS083P_ELiS021_EN18218_401_sample	LiS083P.1	ELiS021	400	402	401	14399	APMG-30
LiS116P.1_LiS116P_ELiS021_EN18218_401_sample	LiS116P.1	ELiS021	400	402	401	14399	APMG-30
LiS131P.1_LiS131P_ELiS021_EN18218_401_sample	LiS131P.1	ELiS021	400	402	401	14399	APMG-30
LiS083P.2_LiS083P_ELiS022_EN18218_411_sample	LiS083P.2	ELiS022	410	412	411	14918	APMG-30
LiS116P.2_LiS116P_ELiS022_EN18218_411_sample	LiS116P.2	ELiS022	410	412	411	14918	APMG-30
LiS131P.2_LiS131P_ELiS022_EN18218_411_sample	LiS131P.2	ELiS022	410	412	411	14918	APMG-30
LiS083P.3_LiS083P_ELiS023_EN18218_421_sample	LiS083P.3	ELiS023	420	422	421	15452	APMG-30
LiS116P.3_LiS116P_ELiS023_EN18218_421_sample	LiS116P.3	ELiS023	420	422	421	15452	APMG-30
LiS131P.3_LiS131P_ELiS023_EN18218_421_sample	LiS131P.3	ELiS023	420	422	421	15452	APMG-30
LiS083P.4_LiS083P_ELiS024_EN18218_431_sample	LiS083P.4	ELiS024	430	432	431	15982	APMG-30
LiS116P.4_LiS116P_ELiS024_EN18218_431_sample	LiS116P.4	ELiS024	430	432	431	15982	APMG-30
LiS131P.4_LiS131P_ELiS024_EN18218_431_sample	LiS131P.4	ELiS024	430	432	431	15982	APMG-30
LiS083P.5_LiS083P_ELiS025_EN18218_441_sample	LiS083P.5	ELiS025	440	442	441	16514	APMG-30
LiS116P.5_LiS116P_ELiS025_EN18218_441_sample	LiS116P.5	ELiS025	440	442	441	16514	APMG-30
LiS131P.5_LiS131P_ELiS025_EN18218_441_sample	LiS131P.5	ELiS025	440	442	441	16514	APMG-30
LiS083P.6_LiS083P_ELiS026_EN18218_451_sample	LiS083P.6	ELiS026	450	452	451	17073	APMG-30
LiS116P.6_LiS116P_ELiS026_EN18218_451_sample	LiS116P.6	ELiS026	450	452	451	17073	APMG-30
LiS131P.6_LiS131P_ELiS026_EN18218_451_sample	LiS131P.6	ELiS026	450	452	451	17073	APMG-30
LiS083P.7_LiS083P_ELiS027_EN18218_461_sample	LiS083P.7	ELiS027	460	462	461	17640	APMG-30
LiS116P.7_LiS116P_ELiS027_EN18218_461_sample	LiS116P.7	ELiS027	460	462	461	17640	APMG-30
LiS131P.7_LiS131P_ELiS027_EN18218_461_sample	LiS131P.7	ELiS027	460	462	461	17640	APMG-30
LiS083P.8_LiS083P_ELiS028_EN18218_470_sample	LiS083P.8	ELiS028	469	471	470	18152	APMG-30
LiS116P.8_LiS116P_ELiS028_EN18218_470_sample	LiS116P.8	ELiS028	469	471	470	18152	APMG-30
LiS131P.8_LiS131P_ELiS028_EN18218_470_sample	LiS131P.8	ELiS028	469	471	470	18152	APMG-30
LiS083P.9_LiS083P_ELiS029_EN18218_481_sample	LiS083P.9	ELiS029	480	482	481	18794	APMG-30
LiS116P.9_LiS116P_ELiS029_EN18218_481_sample	LiS116P.9	ELiS029	480	482	481	18794	APMG-30
LiS131P.9_LiS131P_ELiS029_EN18218_481_sample	LiS131P.9	ELiS029	480	482	481	18794	APMG-30
LiS073P.1_LiS073P_ELiS011_EN18218_491_sample	LiS073P.1	ELiS011	490	492	491	19387	APMG-30
LiS109P.1_LiS109P_ELiS011_EN18218_491_sample	LiS109P.1	ELiS011	490	492	491	19387	APMG-30
LiS117P.1_LiS117P_ELiS011_EN18218_491_sample	LiS117P.1	ELiS011	490	492	491	19387	APMG-30
LiS073P.2_LiS073P_ELiS012_EN18218_501_sample	LiS073P.2	ELiS012	500	502	501	19982	APMG-30
LiS109P.2_LiS109P_ELiS012_EN18218_501_sample	LiS109P.2	ELiS012	500	502	501	19982	APMG-30
LiS117P.2_LiS117P_ELiS012_EN18218_501_sample	LiS117P.2	ELiS012	500	502	501	19982	APMG-30
LiS073P.3_LiS073P_ELiS013_EN18218_509_sample	LiS073P.3	ELiS013	508	510	509	20432	APMG-30
LiS109P.3_LiS109P_ELiS013_EN18218_509_sample	LiS109P.3	ELiS013	508	510	509	20432	APMG-30
LiS117P.3_LiS117P_ELiS013_EN18218_509_sample	LiS117P.3	ELiS013	508	510	509	20432	APMG-30
LiS073P.5_LiS073P_ELiS015_EN18218_511_sample	LiS073P.5	ELiS015	509.5	511.5	511	20542	APMG-30
LiS109P.5_LiS109P_ELiS015_EN18218_511_sample	LiS109P.5	ELiS015	509.5	511.5	511	20542	APMG-30
LiS117P.5_LiS117P_ELiS015_EN18218_511_sample	LiS117P.5	ELiS015	509.5	511.5	511	20542	APMG-30
LiS073P.4_LiS073P_ELiS014_EN18218_519_sample	LiS073P.4	ELiS014	518	520	519	20978	APMG-30
LiS109P.4_LiS109P_ELiS014_EN18218_519_sample	LiS109P.4	ELiS014	518	520	519	20978	APMG-30
LiS117P.4_LiS117P_ELiS014_EN18218_519_sample	LiS117P.4	ELiS014	518	520	519	20978	APMG-30
LiS073P.6_LiS073P_ELiS016_EN18218_521_sample	LiS073P.6	ELiS016	519.5	521.5	521	21087	APMG-30
LiS109P.6_LiS109P_ELiS016_EN18218_521_sample	LiS109P.6	ELiS016	519.5	521.5	521	21087	APMG-30
LiS117P.6_LiS117P_ELiS016_EN18218_521_sample	LiS117P.6	ELiS016	519.5	521.5	521	21087	APMG-30
LiS073P.7_LiS073P_ELiS017_EN18218_531_sample	LiS073P.7	ELiS017	529.5	531.5	531	21631	APMG-30
LiS109P.7_LiS109P_ELiS017_EN18218_531_sample	LiS109P.7	ELiS017	529.5	531.5	531	21631	APMG-30
LiS117P.7_LiS117P_ELiS017_EN18218_531_sample	LiS117P.7	ELiS017	529.5	531.5	531	21631	APMG-30
LiS073P.8_LiS073P_ELiS018_EN18218_541_sample	LiS073P.8	ELiS018	539.5	541.5	541	22256	APMG-30
LiS109P.8_LiS109P_ELiS018_EN18218_541_sample	LiS109P.8	ELiS018	539.5	541.5	541	22256	APMG-30
LiS117P.8_LiS117P_ELiS018_EN18218_541_sample	LiS117P.8	ELiS018	539.5	541.5	541	22256	APMG-30
LiS073P.9_LiS073P_ELiS019_EN18218_551_sample	LiS073P.9	ELiS019	549.5	551.5	551	22969	APMG-30
LiS109P.9_LiS109P_ELiS019_EN18218_551_sample	LiS109P.9	ELiS019	549.5	551.5	551	22969	APMG-30
LiS117P.9_LiS117P_ELiS019_EN18218_551_sample	LiS117P.9	ELiS019	549.5	551.5	551	22969	APMG-30
LiS072P.1_LiS072P_ELiS001_EN18218_563_sample	LiS072P.1	ELiS001	561.5	563.5	563	23824	APMG-30
LiS125P.1_LiS125P_ELiS001_EN18218_563_sample	LiS125P.1	ELiS001	561.5	563.5	563	23824	APMG-30
LiS130P.1_LiS130P_ELiS001_EN18218_563_sample	LiS130P.1	ELiS001	561.5	563.5	563	23824	APMG-30
LiS072P.2_LiS072P_ELiS002_EN18218_572_sample	LiS072P.2	ELiS002	570.5	572.5	572	24354	APMG-30
LiS125P.2_LiS125P_ELiS002_EN18218_572_sample	LiS125P.2	ELiS002	570.5	572.5	572	24354	APMG-30
LiS130P.2_LiS130P_ELiS002_EN18218_572_sample	LiS130P.2	ELiS002	570.5	572.5	572	24354	APMG-30
LiS072P.3_LiS072P_ELiS003_EN18218_582_sample	LiS072P.3	ELiS003	580.5	582.5	582	24893	APMG-30
LiS125P.3_LiS125P_ELiS003_EN18218_582_sample	LiS125P.3	ELiS003	580.5	582.5	582	24893	APMG-30
LiS130P.3_LiS130P_ELiS003_EN18218_582_sample	LiS130P.3	ELiS003	580.5	582.5	582	24893	APMG-30
LiS072P.4_LiS072P_ELiS004_EN18218_591_sample	LiS072P.4	ELiS004	589.5	591.5	591	25378	APMG-30
LiS125P.4_LiS125P_ELiS004_EN18218_591_sample	LiS125P.4	ELiS004	589.5	591.5	591	25378	APMG-30
LiS130P.4_LiS130P_ELiS004_EN18218_591_sample	LiS130P.4	ELiS004	589.5	591.5	591	25378	APMG-30
LiS072P.5_LiS072P_ELiS005_EN18218_600_sample	LiS072P.5	ELiS005	599.5	601	600	25866	APMG-30
LiS125P.5_LiS125P_ELiS005_EN18218_600_sample	LiS125P.5	ELiS005	599.5	601	600	25866	APMG-30
LiS130P.5_LiS130P_ELiS005_EN18218_600_sample	LiS130P.5	ELiS005	599.5	601	600	25866	APMG-30
LiS072P.6_LiS072P_ELiS006_EN18218_611_sample	LiS072P.6	ELiS006	609.5	611.5	611	26470	APMG-30
LiS125P.6_LiS125P_ELiS006_EN18218_611_sample	LiS125P.6	ELiS006	609.5	611.5	611	26470	APMG-30
LiS130P.6_LiS130P_ELiS006_EN18218_611_sample	LiS130P.6	ELiS006	609.5	611.5	611	26470	APMG-30
LiS072P.7_LiS072P_ELiS007_EN18218_621_sample	LiS072P.7	ELiS007	619.5	621.5	621	27014	APMG-30
LiS125P.7_LiS125P_ELiS007_EN18218_621_sample	LiS125P.7	ELiS007	619.5	621.5	621	27014	APMG-30
LiS130P.7_LiS130P_ELiS007_EN18218_621_sample	LiS130P.7	ELiS007	619.5	621.5	621	27014	APMG-30
LiS072P.8_LiS072P_ELiS008_EN18218_631_sample	LiS072P.8	ELiS008	629.5	631.5	631	27558	APMG-30
LiS125P.8_LiS125P_ELiS008_EN18218_631_sample	LiS125P.8	ELiS008	629.5	631.5	631	27558	APMG-30
LiS130P.8_LiS130P_ELiS008_EN18218_631_sample	LiS130P.8	ELiS008	629.5	631.5	631	27558	APMG-30
LiS072P.9_LiS072P_ELiS009_EN18218_641_sample	LiS072P.9	ELiS009	639.5	641.5	641	28118	APMG-30
LiS125P.9_LiS125P_ELiS009_EN18218_641_sample	LiS125P.9	ELiS009	639.5	641.5	641	28118	APMG-30
LiS130P.9_LiS130P_ELiS009_EN18218_641_sample	LiS130P.9	ELiS009	639.5	641.5	641	28118	APMG-30
LiS100P.1_LiS100P_ELiS071_EN18218_651_sample	LiS100P.1	ELiS071	649.5	651.5	651	28718	APMG-30
LiS107P.1_LiS107P_ELiS071_EN18218_651_sample	LiS107P.1	ELiS071	649.5	651.5	651	28718	APMG-30
LiS115P.1_LiS115P_ELiS071_EN18218_651_sample	LiS115P.1	ELiS071	649.5	651.5	651	28718	APMG-30
LiS072P.10_LiS072P_ELiS010_EN18218_NA_blank	LiS072P.10	ELiS010	NA	NA	NA	NA	APMG-30
LiS125P.10_LiS125P_ELiS010_EN18218_NA_blank	LiS125P.10	ELiS010	NA	NA	NA	NA	APMG-30
LiS130P.10_LiS130P_ELiS010_EN18218_NA_blank	LiS130P.10	ELiS010	NA	NA	NA	NA	APMG-30
LiS073P.10_LiS073P_ELiS020_EN18218_NA_blank	LiS073P.10	ELiS020	NA	NA	NA	NA	APMG-30
LiS109P.10_LiS109P_ELiS020_EN18218_NA_blank	LiS109P.10	ELiS020	NA	NA	NA	NA	APMG-30
LiS117P.10_LiS117P_ELiS020_EN18218_NA_blank	LiS117P.10	ELiS020	NA	NA	NA	NA	APMG-30
LiS083P.10_LiS083P_ELiS030_EN18218_NA_blank	LiS083P.10	ELiS030	NA	NA	NA	NA	APMG-30
LiS116P.10_LiS116P_ELiS030_EN18218_NA_blank	LiS116P.10	ELiS030	NA	NA	NA	NA	APMG-30
LiS131P.10_LiS131P_ELiS030_EN18218_NA_blank	LiS131P.10	ELiS030	NA	NA	NA	NA	APMG-30
LiS084P.10_LiS084P_ELiS040_EN18218_NA_blank	LiS084P.10	ELiS040	NA	NA	NA	NA	APMG-30
LiS103P.10_LiS103P_ELiS040_EN18218_NA_blank	LiS103P.10	ELiS040	NA	NA	NA	NA	APMG-30
LiS124P.10_LiS124P_ELiS040_EN18218_NA_blank	LiS124P.10	ELiS040	NA	NA	NA	NA	APMG-30
LiS085P.10_LiS085P_ELiS050_EN18218_NA_blank	LiS085P.10	ELiS050	NA	NA	NA	NA	APMG-30
LiS104P.10_LiS104P_ELiS050_EN18218_NA_blank	LiS104P.10	ELiS050	NA	NA	NA	NA	APMG-30
LiS123P.10_LiS123P_ELiS050_EN18218_NA_blank	LiS123P.10	ELiS050	NA	NA	NA	NA	APMG-30
LiS105P.10_LiS105P_ELiS060_EN18218_NA_blank	LiS105P.10	ELiS060	NA	NA	NA	NA	APMG-30
LiS113P.10_LiS113P_ELiS060_EN18218_NA_blank	LiS113P.10	ELiS060	NA	NA	NA	NA	APMG-30
LiS118P.10_LiS118P_ELiS060_EN18218_NA_blank	LiS118P.10	ELiS060	NA	NA	NA	NA	APMG-30
LiS099P.10_LiS099P_ELiS070_EN18218_NA_blank	LiS099P.10	ELiS070	NA	NA	NA	NA	APMG-30
LiS106P.10_LiS106P_ELiS070_EN18218_NA_blank	LiS106P.10	ELiS070	NA	NA	NA	NA	APMG-30
LiS114P.10_LiS114P_ELiS070_EN18218_NA_blank	LiS114P.10	ELiS070	NA	NA	NA	NA	APMG-30
LiS100P.4_LiS100P_ELiS074_EN18218_NA_blank	LiS100P.4	ELiS074	NA	NA	NA	NA	APMG-30
LiS107P.4_LiS107P_ELiS074_EN18218_NA_blank	LiS107P.4	ELiS074	NA	NA	NA	NA	APMG-30
LiS115P.4_LiS115P_ELiS074_EN18218_NA_blank	LiS115P.4	ELiS074	NA	NA	NA	NA	APMG-30
LiS100P.5_LiS100P_PCRNTC_EN18218_NA_blank	LiS100P.5	PCRNTC	NA	NA	NA	NA	APMG-30
LiS099P.11_LiS099P_PCRNTC_EN18218_NA_blank	LiS099P.11	PCRNTC	NA	NA	NA	NA	APMG-30
LiS105P.11_LiS105P_PCRNTC_EN18218_NA_blank	LiS105P.11	PCRNTC	NA	NA	NA	NA	APMG-30
LiS085P.11_LiS085P_PCRNTC_EN18218_NA_blank	LiS085P.11	PCRNTC	NA	NA	NA	NA	APMG-30
LiS084P.11_LiS084P_PCRNTC_EN18218_NA_blank	LiS084P.11	PCRNTC	NA	NA	NA	NA	APMG-30
LiS083P.11_LiS083P_PCRNTC_EN18218_NA_blank	LiS083P.11	PCRNTC	NA	NA	NA	NA	APMG-30
LiS073P.11_LiS073P_PCRNTC_EN18218_NA_blank	LiS073P.11	PCRNTC	NA	NA	NA	NA	APMG-30
LiS072P.11_LiS072P_PCRNTC_EN18218_NA_blank	LiS072P.11	PCRNTC	NA	NA	NA	NA	APMG-30
LiS107P.5_LiS107P_PCRNTC_EN18218_NA_blank	LiS107P.5	PCRNTC	NA	NA	NA	NA	APMG-30
LiS106P.11_LiS106P_PCRNTC_EN18218_NA_blank	LiS106P.11	PCRNTC	NA	NA	NA	NA	APMG-30
LiS113P.11_LiS113P_PCRNTC_EN18218_NA_blank	LiS113P.11	PCRNTC	NA	NA	NA	NA	APMG-30
LiS104P.11_LiS104P_PCRNTC_EN18218_NA_blank	LiS104P.11	PCRNTC	NA	NA	NA	NA	APMG-30
LiS103P.11_LiS103P_PCRNTC_EN18218_NA_blank	LiS103P.11	PCRNTC	NA	NA	NA	NA	APMG-30
LiS116P.11_LiS116P_PCRNTC_EN18218_NA_blank	LiS116P.11	PCRNTC	NA	NA	NA	NA	APMG-30
LiS109P.11_LiS109P_PCRNTC_EN18218_NA_blank	LiS109P.11	PCRNTC	NA	NA	NA	NA	APMG-30
LiS125P.11_LiS125P_PCRNTC_EN18218_NA_blank	LiS125P.11	PCRNTC	NA	NA	NA	NA	APMG-30
LiS115P.5_LiS115P_PCRNTC_EN18218_NA_blank	LiS115P.5	PCRNTC	NA	NA	NA	NA	APMG-30
LiS114P.11_LiS114P_PCRNTC_EN18218_NA_blank	LiS114P.11	PCRNTC	NA	NA	NA	NA	APMG-30
LiS118P.11_LiS118P_PCRNTC_EN18218_NA_blank	LiS118P.11	PCRNTC	NA	NA	NA	NA	APMG-30
LiS123P.11_LiS123P_PCRNTC_EN18218_NA_blank	LiS123P.11	PCRNTC	NA	NA	NA	NA	APMG-30
LiS124P.11_LiS124P_PCRNTC_EN18218_NA_blank	LiS124P.11	PCRNTC	NA	NA	NA	NA	APMG-30
LiS131P.11_LiS131P_PCRNTC_EN18218_NA_blank	LiS131P.11	PCRNTC	NA	NA	NA	NA	APMG-30
LiS117P.11_LiS117P_PCRNTC_EN18218_NA_blank	LiS117P.11	PCRNTC	NA	NA	NA	NA	APMG-30
LiS130P.11_LiS130P_PCRNTC_EN18218_NA_blank	LiS130P.11	PCRNTC	NA	NA	NA	NA	APMG-30
