# Supplementary material for: Potential plant extinctions with the loss of the Pleistocene mammoth steppe
Source: Nat Commun. 2025 Jan 14;16:645. doi: 10.1038/s41467-024-55542-x (PMC11733255; doi:10.1038/s41467-024-55542-x)
Supplement: Supplementary file 8 — Supplementary Data 5 [file 41467_2024_55542_MOESM8_ESM.zip › 5_remove_replicates_resample_gh_datasets_sibala2023_data/Rauchuagytgyn_EN18218_List_rep_to_remove.xlsx]

## Sheet: Sheet1
sequence_project	lake	replicates_remove	sample_remove
APMG-30	EN18218	ELiS012	MERGED_sample:LiS073P.2_LiS073P_ELiS012_EN18218_501_sample
APMG-30	EN18218	ELiS016	MERGED_sample:LiS073P.6_LiS073P_ELiS016_EN18218_521_sample

## Sheet: Sheet2
sequence_project	lake	contaminations	scientific_name	best_family
APMG-30	EN18218	atcctgttttccgaaaacaaccaagggttcagaaaacgataataaaaaaag	Vitaceae	Vitaceae
APMG-30	EN18218	atcctgttttccgaaaacaaccaagggttcagaaaacgataataaaaag	Vitaceae	Vitaceae
APMG-30	EN18218	atcctattattttacgaaaaaaaaacaaaggttcagcaagcgagaataataaaaagaag	Tilia	Malvaceae
APMG-30	EN18218	atccgtattataggaacaataattttattttctagaaaagg	Taxus	Taxaceae
APMG-30	EN18218	atcctgttttacgagaataaaacaaaacaaacaagggttcagaaagcgagaaaag	Sapindaceae	Sapindaceae
APMG-30	EN18218	atcctgttttacgagaataaaacaaagcaaacaagggttcagaaagcgagaaaggg	Acer	Sapindaceae
APMG-30	EN18218	atcccgttttacgagaataaaacaaagcaaacaagggttcagaaagcgagaaaagg	Acer poliophyllum	Sapindaceae
APMG-30	EN18218	atcctgttttacgagaataaaacaaagcaaacaagggttcagaaagcgagaaaagg	Acer	Sapindaceae
APMG-30	EN18218	atcctgttttcagaaaacaaacaagggttcagaaaacgagaaaaaaaaaaaggaaag	Platanus occidentalis	Platanaceae
APMG-30	EN18218	atcctgttttcagaaaacgagaaaaaaaaggaaag	Platanus orientalis	Platanaceae
APMG-30	EN18218	atcctgttttctcaaaacaaaggttcggaaaacgaaaaaaaag	Sesamum indicum	Pedaliaceae
APMG-30	EN18218	atccttattttgagaaaacaaaggtttataaaactagaatttaaaag	Musa basjoo	Musaceae
APMG-30	EN18218	atcctattttacgaaaacaaataagggttcagaagaaagcaagaataaaaaaag	Fagaceae	Fagaceae
APMG-30	EN18218	atcctattttacgaaaaacaaataagggttcagaagaaagcaagaataaaaaaag	Quercus	Fagaceae
APMG-30	EN18218	atcctattttccgaaaacaaataagggttgagaagaaagcaagaataaaataaaaaaaaaaaag	Fagus	Fagaceae
APMG-30	EN18218	atcctattttccgaaaacaaataagggttgagaagaaagcaagaataaaataaaaaaaaaaaaag	Fagus	Fagaceae
APMG-30	EN18218	atcctattttccgaaaacaaataagggttgagaagaaagcaagaataaaataaaaaaaaaaag	Fagus	Fagaceae
APMG-30	EN18218	atcctattttccgaaaacaaataagggttgagaagaaagcaagaataaaataaaaaaaaag	Fagus	Fagaceae
APMG-30	EN18218	atcctattttccgaaaacaaataagggttgagaagaaagcaagaataaaataaaaaaaaaag	Fagus	Fagaceae
APMG-30	EN18218	atcctattttccgaaaacaaataagggttgagaagaaagcaagaataaaataaaaaaaaaaaaaaag	Fagus sylvatica	Fagaceae
APMG-30	EN18218	atcctattttccgaaaacaaataagggttgagaagaaagcaagaataaaataaaaaaaaaaaagg	Fagus	Fagaceae
APMG-30	EN18218	atcctattttacgaaaacaaataagggttcagaagaaagcgagaataaaaaaaag	Castanea	Fagaceae
APMG-30	EN18218	atcctattttccgaaaacaaataagggttgagaagaaagcaagaataaaataaaaaaaag	Fagus	Fagaceae
APMG-30	EN18218	atcctattttacgaaaacaaataagggttcagaagaaagcgagaataaaaaaag	Fagaceae	Fagaceae
APMG-30	EN18218	atccggttttctgaaaacaaacaaggattcagaaagcaataataaaaaagaatag	Cannabis sativa	Cannabaceae
APMG-30	EN18218	atccggttttctgaaaacaaacaaggattcagaaagcaataataaatag	Humulus	Cannabaceae
APMG-30	EN18218	atccggttttctgaaaacaaacaaggattcagaaagcaataataaaggg	Humulus	Cannabaceae
